# Supplementary material for: Is Immune Suppression Involved in the Ischemic Stroke? A Study Based on Computational Biology
Source: Front Aging Neurosci. 2022 Feb 10;14:830494. doi: 10.3389/fnagi.2022.830494 (PMC8896355; doi:10.3389/fnagi.2022.830494)
Supplement: Supplementary file 1 [file Data_Sheet_1.ZIP]

Archive with 15 entries (11 files):
- Raw data_source data_working sheets - 1/
- Raw data_source data_working sheets - 1/step_1/
- Raw data_source data_working sheets - 1/step_1/GSE16561_series_matrix.txt
- Raw data_source data_working sheets - 1/step_1/GSE22255_series_matrix.txt
- Raw data_source data_working sheets - 1/step_1/LM22.txt
- Raw data_source data_working sheets - 1/step_2/
- Raw data_source data_working sheets - 1/step_2/GSE16561_series_matrix.txt
- Raw data_source data_working sheets - 1/step_2/GSE22255_series_matrix.txt
- Raw data_source data_working sheets - 1/step_3/
- Raw data_source data_working sheets - 1/step_3/bind.txt
- Raw data_source data_working sheets - 1/step_3/biogrid.txt
- Raw data_source data_working sheets - 1/step_3/hprd.txt
- Raw data_source data_working sheets - 1/step_3/intact.txt
- Raw data_source data_working sheets - 1/step_3/mint.txt
- Raw data_source data_working sheets - 1/step_3/ophid.txt
