# Supplementary material for: Is Immune Suppression Involved in the Ischemic Stroke? A Study Based on Computational Biology
Source: Front Aging Neurosci. 2022 Feb 10;14:830494. doi: 10.3389/fnagi.2022.830494 (PMC8896355; doi:10.3389/fnagi.2022.830494)
Supplement: Supplementary file 1 [file Data_Sheet_1.ZIP › Raw data_source data_working sheets - 1/step_1/GSE16561_series_matrix.txt]

!Series_title	"Gene expression analysis of peripheral whole blood RNA following ischemic stroke"
!Series_geo_accession	"GSE16561"
!Series_status	"Public on Jun 01 2010"
!Series_submission_date	"Jun 11 2009"
!Series_last_update_date	"Oct 04 2019"
!Series_pubmed_id	"20837969"
!Series_pubmed_id	"28446746"
!Series_pubmed_id	"29263821"
!Series_summary	"The purpose of this project was to elucidate gene expression in the peripheral whole blood of acute ischemic stroke patients to identify a panel of genes for the diagnosis of acute ischemic stroke. Peripheral blood samples were collected in Paxgene Blood RNA tubes from stroke patients who were >18 years of age with MRI diagnosed ischemic stroke and controls who were non-stroke neurologically healthy.  The results suggest a panel of genes can be used to diagnose ischemic stroke, and provide information about the biological pathways involved in the response to acute ischemic stroke in humans."
!Series_overall_design	"Total RNA extracted from whole blood in n=39 ischemic stroke patients compared to n=24 healthy control subjects."
!Series_type	"Expression profiling by array"
!Series_contributor	"Taura,L,Barr"
!Series_contributor	"Yvette,,Conley"
!Series_contributor	"Jinhui,,Ding"
!Series_contributor	"Allissa,,Dillman"
!Series_contributor	"Steven,,Warach"
!Series_contributor	"Andrew,,Singleton"
!Series_contributor	"Mar,,Matarin"
!Series_sample_id	"GSM416528 GSM416529 GSM416530 GSM416531 GSM416532 GSM416533 GSM416534 GSM416535 GSM416536 GSM416537 GSM416538 GSM416539 GSM416540 GSM416541 GSM416542 GSM416543 GSM416544 GSM416545 GSM416546 GSM416547 GSM416548 GSM416549 GSM416550 GSM416551 GSM416552 GSM416553 GSM416554 GSM416555 GSM416556 GSM416557 GSM416558 GSM416559 GSM416560 GSM416561 GSM416562 GSM416563 GSM416564 GSM416565 GSM416566 GSM416567 GSM416568 GSM416569 GSM416570 GSM416571 GSM416572 GSM416573 GSM416574 GSM416575 GSM416576 GSM416577 GSM416578 GSM416579 GSM416580 GSM416581 GSM416582 GSM416583 GSM416584 GSM416585 GSM416586 GSM416587 GSM416588 GSM416589 GSM416590 "
!Series_contact_name	"Taura ,L,Barr"
!Series_contact_email	"barrt@mail.nih.gov"
!Series_contact_phone	"301-443-9140"
!Series_contact_fax	"301-480-1413"
!Series_contact_department	"Tissue Injury Unit"
!Series_contact_institute	"NINR/NIH"
!Series_contact_address	"Bldg 10 CRC Room 2-1339"
!Series_contact_city	"Bethesda"
!Series_contact_state	"MD"
!Series_contact_zip/postal_code	"20892"
!Series_contact_country	"USA"
!Series_supplementary_file	"ftp://ftp.ncbi.nlm.nih.gov/geo/series/GSE16nnn/GSE16561/suppl/GSE16561_RAW.tar"
!Series_supplementary_file	"ftp://ftp.ncbi.nlm.nih.gov/geo/series/GSE16nnn/GSE16561/suppl/GSE16561_RAW.txt.gz"
!Series_platform_id	"GPL6883"
!Series_platform_taxid	"9606"
!Series_sample_taxid	"9606"
!Series_relation	"BioProject: https://www.ncbi.nlm.nih.gov/bioproject/PRJNA116197"

!Sample_title	"3100083_Stroke"	"3100191_Stroke"	"3100068_Stroke"	"3100060_Stroke"	"3100138_Stroke"	"3100135_Stroke"	"3100195_Stroke"	"3100058_Stroke"	"3100025_Stroke"	"3100112_Stroke"	"3100039_Stroke"	"3100124_Stroke"	"3100113_Stroke"	"3100031_Stroke"	"3100157_Stroke"	"3100023_Stroke"	"3100114_Stroke"	"3100066_Stroke"	"3100076_Stroke"	"3100118_Stroke"	"3100048_Stroke"	"3100137_Stroke"	"3100042_Stroke"	"3100034_Stroke"	"3100193_Stroke"	"3100077_Stroke"	"3100197_Stroke"	"3100041_Stroke"	"3100036_Stroke"	"3100050_Stroke"	"3100121_Stroke"	"3100061_Stroke"	"3100035_Stroke"	"3100117_Stroke"	"3100126_Stroke"	"3100047_Stroke"	"3100044_Stroke"	"3100084_Stroke"	"3100021_Stroke"	"212413_Control"	"212414_Control"	"212416_Control"	"212404_Control"	"213403_Control"	"212417_Control"	"213405_Control"	"213906_Control"	"212415_Control"	"213302_Control"	"213406_Control"	"212418_Control"	"212401_Control"	"212411_Control"	"212402_Control"	"212412_Control"	"212407_Control"	"213401_Control"	"212405_Control"	"212409_Control"	"213901_Control"	"213905_Control"	"201203_Control"	"213902_Control"
!Sample_geo_accession	"GSM416528"	"GSM416529"	"GSM416530"	"GSM416531"	"GSM416532"	"GSM416533"	"GSM416534"	"GSM416535"	"GSM416536"	"GSM416537"	"GSM416538"	"GSM416539"	"GSM416540"	"GSM416541"	"GSM416542"	"GSM416543"	"GSM416544"	"GSM416545"	"GSM416546"	"GSM416547"	"GSM416548"	"GSM416549"	"GSM416550"	"GSM416551"	"GSM416552"	"GSM416553"	"GSM416554"	"GSM416555"	"GSM416556"	"GSM416557"	"GSM416558"	"GSM416559"	"GSM416560"	"GSM416561"	"GSM416562"	"GSM416563"	"GSM416564"	"GSM416565"	"GSM416566"	"GSM416567"	"GSM416568"	"GSM416569"	"GSM416570"	"GSM416571"	"GSM416572"	"GSM416573"	"GSM416574"	"GSM416575"	"GSM416576"	"GSM416577"	"GSM416578"	"GSM416579"	"GSM416580"	"GSM416581"	"GSM416582"	"GSM416583"	"GSM416584"	"GSM416585"	"GSM416586"	"GSM416587"	"GSM416588"	"GSM416589"	"GSM416590"
!Sample_status	"Public on Jun 01 2010"	"Public on Jun 01 2010"	"Public on Jun 01 2010"	"Public on Jun 01 2010"	"Public on Jun 01 2010"	"Public on Jun 01 2010"	"Public on Jun 01 2010"	"Public on Jun 01 2010"	"Public on Jun 01 2010"	"Public on Jun 01 2010"	"Public on Jun 01 2010"	"Public on Jun 01 2010"	"Public on Jun 01 2010"	"Public on Jun 01 2010"	"Public on Jun 01 2010"	"Public on Jun 01 2010"	"Public on Jun 01 2010"	"Public on Jun 01 2010"	"Public on Jun 01 2010"	"Public on Jun 01 2010"	"Public on Jun 01 2010"	"Public on Jun 01 2010"	"Public on Jun 01 2010"	"Public on Jun 01 2010"	"Public on Jun 01 2010"	"Public on Jun 01 2010"	"Public on Jun 01 2010"	"Public on Jun 01 2010"	"Public on Jun 01 2010"	"Public on Jun 01 2010"	"Public on Jun 01 2010"	"Public on Jun 01 2010"	"Public on Jun 01 2010"	"Public on Jun 01 2010"	"Public on Jun 01 2010"	"Public on Jun 01 2010"	"Public on Jun 01 2010"	"Public on Jun 01 2010"	"Public on Jun 01 2010"	"Public on Jun 01 2010"	"Public on Jun 01 2010"	"Public on Jun 01 2010"	"Public on Jun 01 2010"	"Public on Jun 01 2010"	"Public on Jun 01 2010"	"Public on Jun 01 2010"	"Public on Jun 01 2010"	"Public on Jun 01 2010"	"Public on Jun 01 2010"	"Public on Jun 01 2010"	"Public on Jun 01 2010"	"Public on Jun 01 2010"	"Public on Jun 01 2010"	"Public on Jun 01 2010"	"Public on Jun 01 2010"	"Public on Jun 01 2010"	"Public on Jun 01 2010"	"Public on Jun 01 2010"	"Public on Jun 01 2010"	"Public on Jun 01 2010"	"Public on Jun 01 2010"	"Public on Jun 01 2010"	"Public on Jun 01 2010"
!Sample_submission_date	"Jun 11 2009"	"Jun 11 2009"	"Jun 11 2009"	"Jun 11 2009"	"Jun 11 2009"	"Jun 11 2009"	"Jun 11 2009"	"Jun 11 2009"	"Jun 11 2009"	"Jun 11 2009"	"Jun 11 2009"	"Jun 11 2009"	"Jun 11 2009"	"Jun 11 2009"	"Jun 11 2009"	"Jun 11 2009"	"Jun 11 2009"	"Jun 11 2009"	"Jun 11 2009"	"Jun 11 2009"	"Jun 11 2009"	"Jun 11 2009"	"Jun 11 2009"	"Jun 11 2009"	"Jun 11 2009"	"Jun 11 2009"	"Jun 11 2009"	"Jun 11 2009"	"Jun 11 2009"	"Jun 11 2009"	"Jun 11 2009"	"Jun 11 2009"	"Jun 11 2009"	"Jun 11 2009"	"Jun 11 2009"	"Jun 11 2009"	"Jun 11 2009"	"Jun 11 2009"	"Jun 11 2009"	"Jun 11 2009"	"Jun 11 2009"	"Jun 11 2009"	"Jun 11 2009"	"Jun 11 2009"	"Jun 11 2009"	"Jun 11 2009"	"Jun 11 2009"	"Jun 11 2009"	"Jun 11 2009"	"Jun 11 2009"	"Jun 11 2009"	"Jun 11 2009"	"Jun 11 2009"	"Jun 11 2009"	"Jun 11 2009"	"Jun 11 2009"	"Jun 11 2009"	"Jun 11 2009"	"Jun 11 2009"	"Jun 11 2009"	"Jun 11 2009"	"Jun 11 2009"	"Jun 11 2009"
!Sample_last_update_date	"Jun 11 2009"	"Jun 11 2009"	"Jun 11 2009"	"Jun 11 2009"	"Jun 11 2009"	"Jun 11 2009"	"Jun 11 2009"	"Jun 11 2009"	"Jun 11 2009"	"Jun 11 2009"	"Jun 11 2009"	"Jun 11 2009"	"Jun 11 2009"	"Jun 11 2009"	"Jun 11 2009"	"Jun 11 2009"	"Jun 11 2009"	"Jun 11 2009"	"Jun 11 2009"	"Jun 11 2009"	"Jun 11 2009"	"Jun 11 2009"	"Jun 11 2009"	"Jun 11 2009"	"Jun 11 2009"	"Jun 11 2009"	"Jun 11 2009"	"Jun 11 2009"	"Jun 11 2009"	"Jun 11 2009"	"Jun 11 2009"	"Jun 11 2009"	"Jun 11 2009"	"Jun 11 2009"	"Jun 11 2009"	"Jun 11 2009"	"Jun 11 2009"	"Jun 11 2009"	"Jun 11 2009"	"Jun 11 2009"	"Jun 11 2009"	"Jun 11 2009"	"Jun 11 2009"	"Jun 11 2009"	"Jun 11 2009"	"Jun 11 2009"	"Jun 11 2009"	"Jun 11 2009"	"Jun 11 2009"	"Jun 11 2009"	"Jun 11 2009"	"Jun 11 2009"	"Jun 11 2009"	"Jun 11 2009"	"Jun 11 2009"	"Jun 11 2009"	"Jun 11 2009"	"Jun 11 2009"	"Jun 11 2009"	"Jun 11 2009"	"Jun 11 2009"	"Jun 11 2009"	"Jun 11 2009"
!Sample_type	"RNA"	"RNA"	"RNA"	"RNA"	"RNA"	"RNA"	"RNA"	"RNA"	"RNA"	"RNA"	"RNA"	"RNA"	"RNA"	"RNA"	"RNA"	"RNA"	"RNA"	"RNA"	"RNA"	"RNA"	"RNA"	"RNA"	"RNA"	"RNA"	"RNA"	"RNA"	"RNA"	"RNA"	"RNA"	"RNA"	"RNA"	"RNA"	"RNA"	"RNA"	"RNA"	"RNA"	"RNA"	"RNA"	"RNA"	"RNA"	"RNA"	"RNA"	"RNA"	"RNA"	"RNA"	"RNA"	"RNA"	"RNA"	"RNA"	"RNA"	"RNA"	"RNA"	"RNA"	"RNA"	"RNA"	"RNA"	"RNA"	"RNA"	"RNA"	"RNA"	"RNA"	"RNA"	"RNA"
!Sample_channel_count	"1"	"1"	"1"	"1"	"1"	"1"	"1"	"1"	"1"	"1"	"1"	"1"	"1"	"1"	"1"	"1"	"1"	"1"	"1"	"1"	"1"	"1"	"1"	"1"	"1"	"1"	"1"	"1"	"1"	"1"	"1"	"1"	"1"	"1"	"1"	"1"	"1"	"1"	"1"	"1"	"1"	"1"	"1"	"1"	"1"	"1"	"1"	"1"	"1"	"1"	"1"	"1"	"1"	"1"	"1"	"1"	"1"	"1"	"1"	"1"	"1"	"1"	"1"
!Sample_source_name_ch1	"Whole blood RNA"	"Whole blood RNA"	"Whole blood RNA"	"Whole blood RNA"	"Whole blood RNA"	"Whole blood RNA"	"Whole blood RNA"	"Whole blood RNA"	"Whole blood RNA"	"Whole blood RNA"	"Whole blood RNA"	"Whole blood RNA"	"Whole blood RNA"	"Whole blood RNA"	"Whole blood RNA"	"Whole blood RNA"	"Whole blood RNA"	"Whole blood RNA"	"Whole blood RNA"	"Whole blood RNA"	"Whole blood RNA"	"Whole blood RNA"	"Whole blood RNA"	"Whole blood RNA"	"Whole blood RNA"	"Whole blood RNA"	"Whole blood RNA"	"Whole blood RNA"	"Whole blood RNA"	"Whole blood RNA"	"Whole blood RNA"	"Whole blood RNA"	"Whole blood RNA"	"Whole blood RNA"	"Whole blood RNA"	"Whole blood RNA"	"Whole blood RNA"	"Whole blood RNA"	"Whole blood RNA"	"Whole blood RNA"	"Whole blood RNA"	"Whole blood RNA"	"Whole blood RNA"	"Whole blood RNA"	"Whole blood RNA"	"Whole blood RNA"	"Whole blood RNA"	"Whole blood RNA"	"Whole blood RNA"	"Whole blood RNA"	"Whole blood RNA"	"Whole blood RNA"	"Whole blood RNA"	"Whole blood RNA"	"Whole blood RNA"	"Whole blood RNA"	"Whole blood RNA"	"Whole blood RNA"	"Whole blood RNA"	"Whole blood RNA"	"Whole blood RNA"	"Whole blood RNA"	"Whole blood RNA"
!Sample_organism_ch1	"Homo sapiens"	"Homo sapiens"	"Homo sapiens"	"Homo sapiens"	"Homo sapiens"	"Homo sapiens"	"Homo sapiens"	"Homo sapiens"	"Homo sapiens"	"Homo sapiens"	"Homo sapiens"	"Homo sapiens"	"Homo sapiens"	"Homo sapiens"	"Homo sapiens"	"Homo sapiens"	"Homo sapiens"	"Homo sapiens"	"Homo sapiens"	"Homo sapiens"	"Homo sapiens"	"Homo sapiens"	"Homo sapiens"	"Homo sapiens"	"Homo sapiens"	"Homo sapiens"	"Homo sapiens"	"Homo sapiens"	"Homo sapiens"	"Homo sapiens"	"Homo sapiens"	"Homo sapiens"	"Homo sapiens"	"Homo sapiens"	"Homo sapiens"	"Homo sapiens"	"Homo sapiens"	"Homo sapiens"	"Homo sapiens"	"Homo sapiens"	"Homo sapiens"	"Homo sapiens"	"Homo sapiens"	"Homo sapiens"	"Homo sapiens"	"Homo sapiens"	"Homo sapiens"	"Homo sapiens"	"Homo sapiens"	"Homo sapiens"	"Homo sapiens"	"Homo sapiens"	"Homo sapiens"	"Homo sapiens"	"Homo sapiens"	"Homo sapiens"	"Homo sapiens"	"Homo sapiens"	"Homo sapiens"	"Homo sapiens"	"Homo sapiens"	"Homo sapiens"	"Homo sapiens"
!Sample_characteristics_ch1	"gender: Male"	"gender: Male"	"gender: Male"	"gender: Male"	"gender: Male"	"gender: Male"	"gender: Male"	"gender: Male"	"gender: Male"	"gender: Male"	"gender: Male"	"gender: Male"	"gender: Male"	"gender: Male"	"gender: Male"	"gender: Male"	"gender: Male"	"gender: Female"	"gender: Female"	"gender: Female"	"gender: Female"	"gender: Female"	"gender: Female"	"gender: Female"	"gender: Female"	"gender: Female"	"gender: Female"	"gender: Female"	"gender: Female"	"gender: Female"	"gender: Female"	"gender: Female"	"gender: Female"	"gender: Female"	"gender: Female"	"gender: Female"	"gender: Female"	"gender: Female"	"gender: Female"	"gender: Male"	"gender: Male"	"gender: Male"	"gender: Male"	"gender: Male"	"gender: Male"	"gender: Male"	"gender: Male"	"gender: Male"	"gender: Male"	"gender: Female"	"gender: Female"	"gender: Female"	"gender: Female"	"gender: Female"	"gender: Female"	"gender: Female"	"gender: Female"	"gender: Female"	"gender: Female"	"gender: Female"	"gender: Female"	"gender: Female"	"gender: Female"
!Sample_characteristics_ch1	"age: 48"	"age: 57"	"age: 62"	"age: 68"	"age: 60"	"age: 62"	"age: 69"	"age: 75"	"age: 75"	"age: 77"	"age: 79"	"age: 80"	"age: 82"	"age: 84"	"age: 84"	"age: 85"	"age: 96"	"age: 43"	"age: 44"	"age: 50"	"age: 52"	"age: 56"	"age: 58"	"age: 70"	"age: 70"	"age: 75"	"age: 77"	"age: 78"	"age: 80"	"age: 80"	"age: 80"	"age: 81"	"age: 83"	"age: 85"	"age: 86"	"age: 87"	"age: 88"	"age: 91"	"age: 92"	"age: 47"	"age: 54"	"age: 58"	"age: 59"	"age: 60"	"age: 62"	"age: 65"	"age: 67"	"age: 71"	"age: 82"	"age: 40"	"age: 50"	"age: 51"	"age: 52"	"age: 53"	"age: 54"	"age: 56"	"age: 56"	"age: 61"	"age: 63"	"age: 64"	"age: 64"	"age: 69"	"age: 80"
!Sample_characteristics_ch1	"race: Caucasian"	"race: Caucasian"	"race: Caucasian"	"race: Caucasian"	"race: Caucasian"	"race: Caucasian"	"race: Caucasian"	"race: Caucasian"	"race: Caucasian"	"race: Caucasian"	"race: Caucasian"	"race: Caucasian"	"race: Caucasian"	"race: Caucasian"	"race: Caucasian"	"race: Caucasian"	"race: Caucasian"	"race: Caucasian"	"race: Caucasian"	"race: Caucasian"	"race: Caucasian"	"race: Caucasian"	"race: Caucasian"	"race: Caucasian"	"race: Caucasian"	"race: Caucasian"	"race: Caucasian"	"race: Caucasian"	"race: Caucasian"	"race: Caucasian"	"race: Caucasian"	"race: Caucasian"	"race: Caucasian"	"race: Caucasian"	"race: Caucasian"	"race: Caucasian"	"race: Caucasian"	"race: Caucasian"	"race: Caucasian"	"race: Caucasian"	"race: Caucasian"	"race: Caucasian"	"race: Caucasian"	"race: Caucasian"	"race: Caucasian"	"race: Caucasian"	"race: Caucasian"	"race: Caucasian"	"race: Caucasian"	"race: Caucasian"	"race: Caucasian"	"race: Caucasian"	"race: Caucasian"	"race: Caucasian"	"race: Caucasian"	"race: Caucasian"	"race: Caucasian"	"race: Caucasian"	"race: Caucasian"	"race: Caucasian"	"race: Caucasian"	"race: Caucasian"	"race: Caucasian"
!Sample_molecule_ch1	"total RNA"	"total RNA"	"total RNA"	"total RNA"	"total RNA"	"total RNA"	"total RNA"	"total RNA"	"total RNA"	"total RNA"	"total RNA"	"total RNA"	"total RNA"	"total RNA"	"total RNA"	"total RNA"	"total RNA"	"total RNA"	"total RNA"	"total RNA"	"total RNA"	"total RNA"	"total RNA"	"total RNA"	"total RNA"	"total RNA"	"total RNA"	"total RNA"	"total RNA"	"total RNA"	"total RNA"	"total RNA"	"total RNA"	"total RNA"	"total RNA"	"total RNA"	"total RNA"	"total RNA"	"total RNA"	"total RNA"	"total RNA"	"total RNA"	"total RNA"	"total RNA"	"total RNA"	"total RNA"	"total RNA"	"total RNA"	"total RNA"	"total RNA"	"total RNA"	"total RNA"	"total RNA"	"total RNA"	"total RNA"	"total RNA"	"total RNA"	"total RNA"	"total RNA"	"total RNA"	"total RNA"	"total RNA"	"total RNA"
!Sample_extract_protocol_ch1	"RNA was extracted using the Qiagen Paxgene Blood RNA kit. Hemoglobin reduction was not performed."	"RNA was extracted using the Qiagen Paxgene Blood RNA kit. Hemoglobin reduction was not performed."	"RNA was extracted using the Qiagen Paxgene Blood RNA kit. Hemoglobin reduction was not performed."	"RNA was extracted using the Qiagen Paxgene Blood RNA kit. Hemoglobin reduction was not performed."	"RNA was extracted using the Qiagen Paxgene Blood RNA kit. Hemoglobin reduction was not performed."	"RNA was extracted using the Qiagen Paxgene Blood RNA kit. Hemoglobin reduction was not performed."	"RNA was extracted using the Qiagen Paxgene Blood RNA kit. Hemoglobin reduction was not performed."	"RNA was extracted using the Qiagen Paxgene Blood RNA kit. Hemoglobin reduction was not performed."	"RNA was extracted using the Qiagen Paxgene Blood RNA kit. Hemoglobin reduction was not performed."	"RNA was extracted using the Qiagen Paxgene Blood RNA kit. Hemoglobin reduction was not performed."	"RNA was extracted using the Qiagen Paxgene Blood RNA kit. Hemoglobin reduction was not performed."	"RNA was extracted using the Qiagen Paxgene Blood RNA kit. Hemoglobin reduction was not performed."	"RNA was extracted using the Qiagen Paxgene Blood RNA kit. Hemoglobin reduction was not performed."	"RNA was extracted using the Qiagen Paxgene Blood RNA kit. Hemoglobin reduction was not performed."	"RNA was extracted using the Qiagen Paxgene Blood RNA kit. Hemoglobin reduction was not performed."	"RNA was extracted using the Qiagen Paxgene Blood RNA kit. Hemoglobin reduction was not performed."	"RNA was extracted using the Qiagen Paxgene Blood RNA kit. Hemoglobin reduction was not performed."	"RNA was extracted using the Qiagen Paxgene Blood RNA kit. Hemoglobin reduction was not performed."	"RNA was extracted using the Qiagen Paxgene Blood RNA kit. Hemoglobin reduction was not performed."	"RNA was extracted using the Qiagen Paxgene Blood RNA kit. Hemoglobin reduction was not performed."	"RNA was extracted using the Qiagen Paxgene Blood RNA kit. Hemoglobin reduction was not performed."	"RNA was extracted using the Qiagen Paxgene Blood RNA kit. Hemoglobin reduction was not performed."	"RNA was extracted using the Qiagen Paxgene Blood RNA kit. Hemoglobin reduction was not performed."	"RNA was extracted using the Qiagen Paxgene Blood RNA kit. Hemoglobin reduction was not performed."	"RNA was extracted using the Qiagen Paxgene Blood RNA kit. Hemoglobin reduction was not performed."	"RNA was extracted using the Qiagen Paxgene Blood RNA kit. Hemoglobin reduction was not performed."	"RNA was extracted using the Qiagen Paxgene Blood RNA kit. Hemoglobin reduction was not performed."	"RNA was extracted using the Qiagen Paxgene Blood RNA kit. Hemoglobin reduction was not performed."	"RNA was extracted using the Qiagen Paxgene Blood RNA kit. Hemoglobin reduction was not performed."	"RNA was extracted using the Qiagen Paxgene Blood RNA kit. Hemoglobin reduction was not performed."	"RNA was extracted using the Qiagen Paxgene Blood RNA kit. Hemoglobin reduction was not performed."	"RNA was extracted using the Qiagen Paxgene Blood RNA kit. Hemoglobin reduction was not performed."	"RNA was extracted using the Qiagen Paxgene Blood RNA kit. Hemoglobin reduction was not performed."	"RNA was extracted using the Qiagen Paxgene Blood RNA kit. Hemoglobin reduction was not performed."	"RNA was extracted using the Qiagen Paxgene Blood RNA kit. Hemoglobin reduction was not performed."	"RNA was extracted using the Qiagen Paxgene Blood RNA kit. Hemoglobin reduction was not performed."	"RNA was extracted using the Qiagen Paxgene Blood RNA kit. Hemoglobin reduction was not performed."	"RNA was extracted using the Qiagen Paxgene Blood RNA kit. Hemoglobin reduction was not performed."	"RNA was extracted using the Qiagen Paxgene Blood RNA kit. Hemoglobin reduction was not performed."	"RNA was extracted using the Qiagen Paxgene Blood RNA kit. Hemoglobin reduction was not performed."	"RNA was extracted using the Qiagen Paxgene Blood RNA kit. Hemoglobin reduction was not performed."	"RNA was extracted using the Qiagen Paxgene Blood RNA kit. Hemoglobin reduction was not performed."	"RNA was extracted using the Qiagen Paxgene Blood RNA kit. Hemoglobin reduction was not performed."	"RNA was extracted using the Qiagen Paxgene Blood RNA kit. Hemoglobin reduction was not performed."	"RNA was extracted using the Qiagen Paxgene Blood RNA kit. Hemoglobin reduction was not performed."	"RNA was extracted using the Qiagen Paxgene Blood RNA kit. Hemoglobin reduction was not performed."	"RNA was extracted using the Qiagen Paxgene Blood RNA kit. Hemoglobin reduction was not performed."	"RNA was extracted using the Qiagen Paxgene Blood RNA kit. Hemoglobin reduction was not performed."	"RNA was extracted using the Qiagen Paxgene Blood RNA kit. Hemoglobin reduction was not performed."	"RNA was extracted using the Qiagen Paxgene Blood RNA kit. Hemoglobin reduction was not performed."	"RNA was extracted using the Qiagen Paxgene Blood RNA kit. Hemoglobin reduction was not performed."	"RNA was extracted using the Qiagen Paxgene Blood RNA kit. Hemoglobin reduction was not performed."	"RNA was extracted using the Qiagen Paxgene Blood RNA kit. Hemoglobin reduction was not performed."	"RNA was extracted using the Qiagen Paxgene Blood RNA kit. Hemoglobin reduction was not performed."	"RNA was extracted using the Qiagen Paxgene Blood RNA kit. Hemoglobin reduction was not performed."	"RNA was extracted using the Qiagen Paxgene Blood RNA kit. Hemoglobin reduction was not performed."	"RNA was extracted using the Qiagen Paxgene Blood RNA kit. Hemoglobin reduction was not performed."	"RNA was extracted using the Qiagen Paxgene Blood RNA kit. Hemoglobin reduction was not performed."	"RNA was extracted using the Qiagen Paxgene Blood RNA kit. Hemoglobin reduction was not performed."	"RNA was extracted using the Qiagen Paxgene Blood RNA kit. Hemoglobin reduction was not performed."	"RNA was extracted using the Qiagen Paxgene Blood RNA kit. Hemoglobin reduction was not performed."	"RNA was extracted using the Qiagen Paxgene Blood RNA kit. Hemoglobin reduction was not performed."	"RNA was extracted using the Qiagen Paxgene Blood RNA kit. Hemoglobin reduction was not performed."
!Sample_label_ch1	"biotin"	"biotin"	"biotin"	"biotin"	"biotin"	"biotin"	"biotin"	"biotin"	"biotin"	"biotin"	"biotin"	"biotin"	"biotin"	"biotin"	"biotin"	"biotin"	"biotin"	"biotin"	"biotin"	"biotin"	"biotin"	"biotin"	"biotin"	"biotin"	"biotin"	"biotin"	"biotin"	"biotin"	"biotin"	"biotin"	"biotin"	"biotin"	"biotin"	"biotin"	"biotin"	"biotin"	"biotin"	"biotin"	"biotin"	"biotin"	"biotin"	"biotin"	"biotin"	"biotin"	"biotin"	"biotin"	"biotin"	"biotin"	"biotin"	"biotin"	"biotin"	"biotin"	"biotin"	"biotin"	"biotin"	"biotin"	"biotin"	"biotin"	"biotin"	"biotin"	"biotin"	"biotin"	"biotin"
!Sample_label_protocol_ch1	"RNA was amplified using the Illumina TotalPrep RNA amplification kit, resulting in biotin labeled cRNA."	"RNA was amplified using the Illumina TotalPrep RNA amplification kit, resulting in biotin labeled cRNA."	"RNA was amplified using the Illumina TotalPrep RNA amplification kit, resulting in biotin labeled cRNA."	"RNA was amplified using the Illumina TotalPrep RNA amplification kit, resulting in biotin labeled cRNA."	"RNA was amplified using the Illumina TotalPrep RNA amplification kit, resulting in biotin labeled cRNA."	"RNA was amplified using the Illumina TotalPrep RNA amplification kit, resulting in biotin labeled cRNA."	"RNA was amplified using the Illumina TotalPrep RNA amplification kit, resulting in biotin labeled cRNA."	"RNA was amplified using the Illumina TotalPrep RNA amplification kit, resulting in biotin labeled cRNA."	"RNA was amplified using the Illumina TotalPrep RNA amplification kit, resulting in biotin labeled cRNA."	"RNA was amplified using the Illumina TotalPrep RNA amplification kit, resulting in biotin labeled cRNA."	"RNA was amplified using the Illumina TotalPrep RNA amplification kit, resulting in biotin labeled cRNA."	"RNA was amplified using the Illumina TotalPrep RNA amplification kit, resulting in biotin labeled cRNA."	"RNA was amplified using the Illumina TotalPrep RNA amplification kit, resulting in biotin labeled cRNA."	"RNA was amplified using the Illumina TotalPrep RNA amplification kit, resulting in biotin labeled cRNA."	"RNA was amplified using the Illumina TotalPrep RNA amplification kit, resulting in biotin labeled cRNA."	"RNA was amplified using the Illumina TotalPrep RNA amplification kit, resulting in biotin labeled cRNA."	"RNA was amplified using the Illumina TotalPrep RNA amplification kit, resulting in biotin labeled cRNA."	"RNA was amplified using the Illumina TotalPrep RNA amplification kit, resulting in biotin labeled cRNA."	"RNA was amplified using the Illumina TotalPrep RNA amplification kit, resulting in biotin labeled cRNA."	"RNA was amplified using the Illumina TotalPrep RNA amplification kit, resulting in biotin labeled cRNA."	"RNA was amplified using the Illumina TotalPrep RNA amplification kit, resulting in biotin labeled cRNA."	"RNA was amplified using the Illumina TotalPrep RNA amplification kit, resulting in biotin labeled cRNA."	"RNA was amplified using the Illumina TotalPrep RNA amplification kit, resulting in biotin labeled cRNA."	"RNA was amplified using the Illumina TotalPrep RNA amplification kit, resulting in biotin labeled cRNA."	"RNA was amplified using the Illumina TotalPrep RNA amplification kit, resulting in biotin labeled cRNA."	"RNA was amplified using the Illumina TotalPrep RNA amplification kit, resulting in biotin labeled cRNA."	"RNA was amplified using the Illumina TotalPrep RNA amplification kit, resulting in biotin labeled cRNA."	"RNA was amplified using the Illumina TotalPrep RNA amplification kit, resulting in biotin labeled cRNA."	"RNA was amplified using the Illumina TotalPrep RNA amplification kit, resulting in biotin labeled cRNA."	"RNA was amplified using the Illumina TotalPrep RNA amplification kit, resulting in biotin labeled cRNA."	"RNA was amplified using the Illumina TotalPrep RNA amplification kit, resulting in biotin labeled cRNA."	"RNA was amplified using the Illumina TotalPrep RNA amplification kit, resulting in biotin labeled cRNA."	"RNA was amplified using the Illumina TotalPrep RNA amplification kit, resulting in biotin labeled cRNA."	"RNA was amplified using the Illumina TotalPrep RNA amplification kit, resulting in biotin labeled cRNA."	"RNA was amplified using the Illumina TotalPrep RNA amplification kit, resulting in biotin labeled cRNA."	"RNA was amplified using the Illumina TotalPrep RNA amplification kit, resulting in biotin labeled cRNA."	"RNA was amplified using the Illumina TotalPrep RNA amplification kit, resulting in biotin labeled cRNA."	"RNA was amplified using the Illumina TotalPrep RNA amplification kit, resulting in biotin labeled cRNA."	"RNA was amplified using the Illumina TotalPrep RNA amplification kit, resulting in biotin labeled cRNA."	"RNA was amplified using the Illumina TotalPrep RNA amplification kit, resulting in biotin labeled cRNA."	"RNA was amplified using the Illumina TotalPrep RNA amplification kit, resulting in biotin labeled cRNA."	"RNA was amplified using the Illumina TotalPrep RNA amplification kit, resulting in biotin labeled cRNA."	"RNA was amplified using the Illumina TotalPrep RNA amplification kit, resulting in biotin labeled cRNA."	"RNA was amplified using the Illumina TotalPrep RNA amplification kit, resulting in biotin labeled cRNA."	"RNA was amplified using the Illumina TotalPrep RNA amplification kit, resulting in biotin labeled cRNA."	"RNA was amplified using the Illumina TotalPrep RNA amplification kit, resulting in biotin labeled cRNA."	"RNA was amplified using the Illumina TotalPrep RNA amplification kit, resulting in biotin labeled cRNA."	"RNA was amplified using the Illumina TotalPrep RNA amplification kit, resulting in biotin labeled cRNA."	"RNA was amplified using the Illumina TotalPrep RNA amplification kit, resulting in biotin labeled cRNA."	"RNA was amplified using the Illumina TotalPrep RNA amplification kit, resulting in biotin labeled cRNA."	"RNA was amplified using the Illumina TotalPrep RNA amplification kit, resulting in biotin labeled cRNA."	"RNA was amplified using the Illumina TotalPrep RNA amplification kit, resulting in biotin labeled cRNA."	"RNA was amplified using the Illumina TotalPrep RNA amplification kit, resulting in biotin labeled cRNA."	"RNA was amplified using the Illumina TotalPrep RNA amplification kit, resulting in biotin labeled cRNA."	"RNA was amplified using the Illumina TotalPrep RNA amplification kit, resulting in biotin labeled cRNA."	"RNA was amplified using the Illumina TotalPrep RNA amplification kit, resulting in biotin labeled cRNA."	"RNA was amplified using the Illumina TotalPrep RNA amplification kit, resulting in biotin labeled cRNA."	"RNA was amplified using the Illumina TotalPrep RNA amplification kit, resulting in biotin labeled cRNA."	"RNA was amplified using the Illumina TotalPrep RNA amplification kit, resulting in biotin labeled cRNA."	"RNA was amplified using the Illumina TotalPrep RNA amplification kit, resulting in biotin labeled cRNA."	"RNA was amplified using the Illumina TotalPrep RNA amplification kit, resulting in biotin labeled cRNA."	"RNA was amplified using the Illumina TotalPrep RNA amplification kit, resulting in biotin labeled cRNA."	"RNA was amplified using the Illumina TotalPrep RNA amplification kit, resulting in biotin labeled cRNA."
!Sample_taxid_ch1	"9606"	"9606"	"9606"	"9606"	"9606"	"9606"	"9606"	"9606"	"9606"	"9606"	"9606"	"9606"	"9606"	"9606"	"9606"	"9606"	"9606"	"9606"	"9606"	"9606"	"9606"	"9606"	"9606"	"9606"	"9606"	"9606"	"9606"	"9606"	"9606"	"9606"	"9606"	"9606"	"9606"	"9606"	"9606"	"9606"	"9606"	"9606"	"9606"	"9606"	"9606"	"9606"	"9606"	"9606"	"9606"	"9606"	"9606"	"9606"	"9606"	"9606"	"9606"	"9606"	"9606"	"9606"	"9606"	"9606"	"9606"	"9606"	"9606"	"9606"	"9606"	"9606"	"9606"
!Sample_hyb_protocol	"Standard Illumina hybridizaion protocol"	"Standard Illumina hybridizaion protocol"	"Standard Illumina hybridizaion protocol"	"Standard Illumina hybridizaion protocol"	"Standard Illumina hybridizaion protocol"	"Standard Illumina hybridizaion protocol"	"Standard Illumina hybridizaion protocol"	"Standard Illumina hybridizaion protocol"	"Standard Illumina hybridizaion protocol"	"Standard Illumina hybridizaion protocol"	"Standard Illumina hybridizaion protocol"	"Standard Illumina hybridizaion protocol"	"Standard Illumina hybridizaion protocol"	"Standard Illumina hybridizaion protocol"	"Standard Illumina hybridizaion protocol"	"Standard Illumina hybridizaion protocol"	"Standard Illumina hybridizaion protocol"	"Standard Illumina hybridizaion protocol"	"Standard Illumina hybridizaion protocol"	"Standard Illumina hybridizaion protocol"	"Standard Illumina hybridizaion protocol"	"Standard Illumina hybridizaion protocol"	"Standard Illumina hybridizaion protocol"	"Standard Illumina hybridizaion protocol"	"Standard Illumina hybridizaion protocol"	"Standard Illumina hybridizaion protocol"	"Standard Illumina hybridizaion protocol"	"Standard Illumina hybridizaion protocol"	"Standard Illumina hybridizaion protocol"	"Standard Illumina hybridizaion protocol"	"Standard Illumina hybridizaion protocol"	"Standard Illumina hybridizaion protocol"	"Standard Illumina hybridizaion protocol"	"Standard Illumina hybridizaion protocol"	"Standard Illumina hybridizaion protocol"	"Standard Illumina hybridizaion protocol"	"Standard Illumina hybridizaion protocol"	"Standard Illumina hybridizaion protocol"	"Standard Illumina hybridizaion protocol"	"Standard Illumina hybridizaion protocol"	"Standard Illumina hybridizaion protocol"	"Standard Illumina hybridizaion protocol"	"Standard Illumina hybridizaion protocol"	"Standard Illumina hybridizaion protocol"	"Standard Illumina hybridizaion protocol"	"Standard Illumina hybridizaion protocol"	"Standard Illumina hybridizaion protocol"	"Standard Illumina hybridizaion protocol"	"Standard Illumina hybridizaion protocol"	"Standard Illumina hybridizaion protocol"	"Standard Illumina hybridizaion protocol"	"Standard Illumina hybridizaion protocol"	"Standard Illumina hybridizaion protocol"	"Standard Illumina hybridizaion protocol"	"Standard Illumina hybridizaion protocol"	"Standard Illumina hybridizaion protocol"	"Standard Illumina hybridizaion protocol"	"Standard Illumina hybridizaion protocol"	"Standard Illumina hybridizaion protocol"	"Standard Illumina hybridizaion protocol"	"Standard Illumina hybridizaion protocol"	"Standard Illumina hybridizaion protocol"	"Standard Illumina hybridizaion protocol"
!Sample_scan_protocol	"Standard Illumina scanning protocol"	"Standard Illumina scanning protocol"	"Standard Illumina scanning protocol"	"Standard Illumina scanning protocol"	"Standard Illumina scanning protocol"	"Standard Illumina scanning protocol"	"Standard Illumina scanning protocol"	"Standard Illumina scanning protocol"	"Standard Illumina scanning protocol"	"Standard Illumina scanning protocol"	"Standard Illumina scanning protocol"	"Standard Illumina scanning protocol"	"Standard Illumina scanning protocol"	"Standard Illumina scanning protocol"	"Standard Illumina scanning protocol"	"Standard Illumina scanning protocol"	"Standard Illumina scanning protocol"	"Standard Illumina scanning protocol"	"Standard Illumina scanning protocol"	"Standard Illumina scanning protocol"	"Standard Illumina scanning protocol"	"Standard Illumina scanning protocol"	"Standard Illumina scanning protocol"	"Standard Illumina scanning protocol"	"Standard Illumina scanning protocol"	"Standard Illumina scanning protocol"	"Standard Illumina scanning protocol"	"Standard Illumina scanning protocol"	"Standard Illumina scanning protocol"	"Standard Illumina scanning protocol"	"Standard Illumina scanning protocol"	"Standard Illumina scanning protocol"	"Standard Illumina scanning protocol"	"Standard Illumina scanning protocol"	"Standard Illumina scanning protocol"	"Standard Illumina scanning protocol"	"Standard Illumina scanning protocol"	"Standard Illumina scanning protocol"	"Standard Illumina scanning protocol"	"Standard Illumina scanning protocol"	"Standard Illumina scanning protocol"	"Standard Illumina scanning protocol"	"Standard Illumina scanning protocol"	"Standard Illumina scanning protocol"	"Standard Illumina scanning protocol"	"Standard Illumina scanning protocol"	"Standard Illumina scanning protocol"	"Standard Illumina scanning protocol"	"Standard Illumina scanning protocol"	"Standard Illumina scanning protocol"	"Standard Illumina scanning protocol"	"Standard Illumina scanning protocol"	"Standard Illumina scanning protocol"	"Standard Illumina scanning protocol"	"Standard Illumina scanning protocol"	"Standard Illumina scanning protocol"	"Standard Illumina scanning protocol"	"Standard Illumina scanning protocol"	"Standard Illumina scanning protocol"	"Standard Illumina scanning protocol"	"Standard Illumina scanning protocol"	"Standard Illumina scanning protocol"	"Standard Illumina scanning protocol"
!Sample_description	"Stroke"	"Stroke"	"Stroke"	"Stroke"	"Stroke"	"Stroke"	"Stroke"	"Stroke"	"Stroke"	"Stroke"	"Stroke"	"Stroke"	"Stroke"	"Stroke"	"Stroke"	"Stroke"	"Stroke"	"Stroke"	"Stroke"	"Stroke"	"Stroke"	"Stroke"	"Stroke"	"Stroke"	"Stroke"	"Stroke"	"Stroke"	"Stroke"	"Stroke"	"Stroke"	"Stroke"	"Stroke"	"Stroke"	"Stroke"	"Stroke"	"Stroke"	"Stroke"	"Stroke"	"Stroke"	"Control"	"Control"	"Control"	"Control"	"Control"	"Control"	"Control"	"Control"	"Control"	"Control"	"Control"	"Control"	"Control"	"Control"	"Control"	"Control"	"Control"	"Control"	"Control"	"Control"	"Control"	"Control"	"Control"	"Control"
!Sample_data_processing	"Robust multiarray analysis normalization was conducted in GeneSpring, resulting in background correction, quantile normalization, and summarization in the log base 2 scale."	"Robust multiarray analysis normalization was conducted in GeneSpring, resulting in background correction, quantile normalization, and summarization in the log base 2 scale."	"Robust multiarray analysis normalization was conducted in GeneSpring, resulting in background correction, quantile normalization, and summarization in the log base 2 scale."	"Robust multiarray analysis normalization was conducted in GeneSpring, resulting in background correction, quantile normalization, and summarization in the log base 2 scale."	"Robust multiarray analysis normalization was conducted in GeneSpring, resulting in background correction, quantile normalization, and summarization in the log base 2 scale."	"Robust multiarray analysis normalization was conducted in GeneSpring, resulting in background correction, quantile normalization, and summarization in the log base 2 scale."	"Robust multiarray analysis normalization was conducted in GeneSpring, resulting in background correction, quantile normalization, and summarization in the log base 2 scale."	"Robust multiarray analysis normalization was conducted in GeneSpring, resulting in background correction, quantile normalization, and summarization in the log base 2 scale."	"Robust multiarray analysis normalization was conducted in GeneSpring, resulting in background correction, quantile normalization, and summarization in the log base 2 scale."	"Robust multiarray analysis normalization was conducted in GeneSpring, resulting in background correction, quantile normalization, and summarization in the log base 2 scale."	"Robust multiarray analysis normalization was conducted in GeneSpring, resulting in background correction, quantile normalization, and summarization in the log base 2 scale."	"Robust multiarray analysis normalization was conducted in GeneSpring, resulting in background correction, quantile normalization, and summarization in the log base 2 scale."	"Robust multiarray analysis normalization was conducted in GeneSpring, resulting in background correction, quantile normalization, and summarization in the log base 2 scale."	"Robust multiarray analysis normalization was conducted in GeneSpring, resulting in background correction, quantile normalization, and summarization in the log base 2 scale."	"Robust multiarray analysis normalization was conducted in GeneSpring, resulting in background correction, quantile normalization, and summarization in the log base 2 scale."	"Robust multiarray analysis normalization was conducted in GeneSpring, resulting in background correction, quantile normalization, and summarization in the log base 2 scale."	"Robust multiarray analysis normalization was conducted in GeneSpring, resulting in background correction, quantile normalization, and summarization in the log base 2 scale."	"Robust multiarray analysis normalization was conducted in GeneSpring, resulting in background correction, quantile normalization, and summarization in the log base 2 scale."	"Robust multiarray analysis normalization was conducted in GeneSpring, resulting in background correction, quantile normalization, and summarization in the log base 2 scale."	"Robust multiarray analysis normalization was conducted in GeneSpring, resulting in background correction, quantile normalization, and summarization in the log base 2 scale."	"Robust multiarray analysis normalization was conducted in GeneSpring, resulting in background correction, quantile normalization, and summarization in the log base 2 scale."	"Robust multiarray analysis normalization was conducted in GeneSpring, resulting in background correction, quantile normalization, and summarization in the log base 2 scale."	"Robust multiarray analysis normalization was conducted in GeneSpring, resulting in background correction, quantile normalization, and summarization in the log base 2 scale."	"Robust multiarray analysis normalization was conducted in GeneSpring, resulting in background correction, quantile normalization, and summarization in the log base 2 scale."	"Robust multiarray analysis normalization was conducted in GeneSpring, resulting in background correction, quantile normalization, and summarization in the log base 2 scale."	"Robust multiarray analysis normalization was conducted in GeneSpring, resulting in background correction, quantile normalization, and summarization in the log base 2 scale."	"Robust multiarray analysis normalization was conducted in GeneSpring, resulting in background correction, quantile normalization, and summarization in the log base 2 scale."	"Robust multiarray analysis normalization was conducted in GeneSpring, resulting in background correction, quantile normalization, and summarization in the log base 2 scale."	"Robust multiarray analysis normalization was conducted in GeneSpring, resulting in background correction, quantile normalization, and summarization in the log base 2 scale."	"Robust multiarray analysis normalization was conducted in GeneSpring, resulting in background correction, quantile normalization, and summarization in the log base 2 scale."	"Robust multiarray analysis normalization was conducted in GeneSpring, resulting in background correction, quantile normalization, and summarization in the log base 2 scale."	"Robust multiarray analysis normalization was conducted in GeneSpring, resulting in background correction, quantile normalization, and summarization in the log base 2 scale."	"Robust multiarray analysis normalization was conducted in GeneSpring, resulting in background correction, quantile normalization, and summarization in the log base 2 scale."	"Robust multiarray analysis normalization was conducted in GeneSpring, resulting in background correction, quantile normalization, and summarization in the log base 2 scale."	"Robust multiarray analysis normalization was conducted in GeneSpring, resulting in background correction, quantile normalization, and summarization in the log base 2 scale."	"Robust multiarray analysis normalization was conducted in GeneSpring, resulting in background correction, quantile normalization, and summarization in the log base 2 scale."	"Robust multiarray analysis normalization was conducted in GeneSpring, resulting in background correction, quantile normalization, and summarization in the log base 2 scale."	"Robust multiarray analysis normalization was conducted in GeneSpring, resulting in background correction, quantile normalization, and summarization in the log base 2 scale."	"Robust multiarray analysis normalization was conducted in GeneSpring, resulting in background correction, quantile normalization, and summarization in the log base 2 scale."	"Robust multiarray analysis normalization was conducted in GeneSpring, resulting in background correction, quantile normalization, and summarization in the log base 2 scale."	"Robust multiarray analysis normalization was conducted in GeneSpring, resulting in background correction, quantile normalization, and summarization in the log base 2 scale."	"Robust multiarray analysis normalization was conducted in GeneSpring, resulting in background correction, quantile normalization, and summarization in the log base 2 scale."	"Robust multiarray analysis normalization was conducted in GeneSpring, resulting in background correction, quantile normalization, and summarization in the log base 2 scale."	"Robust multiarray analysis normalization was conducted in GeneSpring, resulting in background correction, quantile normalization, and summarization in the log base 2 scale."	"Robust multiarray analysis normalization was conducted in GeneSpring, resulting in background correction, quantile normalization, and summarization in the log base 2 scale."	"Robust multiarray analysis normalization was conducted in GeneSpring, resulting in background correction, quantile normalization, and summarization in the log base 2 scale."	"Robust multiarray analysis normalization was conducted in GeneSpring, resulting in background correction, quantile normalization, and summarization in the log base 2 scale."	"Robust multiarray analysis normalization was conducted in GeneSpring, resulting in background correction, quantile normalization, and summarization in the log base 2 scale."	"Robust multiarray analysis normalization was conducted in GeneSpring, resulting in background correction, quantile normalization, and summarization in the log base 2 scale."	"Robust multiarray analysis normalization was conducted in GeneSpring, resulting in background correction, quantile normalization, and summarization in the log base 2 scale."	"Robust multiarray analysis normalization was conducted in GeneSpring, resulting in background correction, quantile normalization, and summarization in the log base 2 scale."	"Robust multiarray analysis normalization was conducted in GeneSpring, resulting in background correction, quantile normalization, and summarization in the log base 2 scale."	"Robust multiarray analysis normalization was conducted in GeneSpring, resulting in background correction, quantile normalization, and summarization in the log base 2 scale."	"Robust multiarray analysis normalization was conducted in GeneSpring, resulting in background correction, quantile normalization, and summarization in the log base 2 scale."	"Robust multiarray analysis normalization was conducted in GeneSpring, resulting in background correction, quantile normalization, and summarization in the log base 2 scale."	"Robust multiarray analysis normalization was conducted in GeneSpring, resulting in background correction, quantile normalization, and summarization in the log base 2 scale."	"Robust multiarray analysis normalization was conducted in GeneSpring, resulting in background correction, quantile normalization, and summarization in the log base 2 scale."	"Robust multiarray analysis normalization was conducted in GeneSpring, resulting in background correction, quantile normalization, and summarization in the log base 2 scale."	"Robust multiarray analysis normalization was conducted in GeneSpring, resulting in background correction, quantile normalization, and summarization in the log base 2 scale."	"Robust multiarray analysis normalization was conducted in GeneSpring, resulting in background correction, quantile normalization, and summarization in the log base 2 scale."	"Robust multiarray analysis normalization was conducted in GeneSpring, resulting in background correction, quantile normalization, and summarization in the log base 2 scale."	"Robust multiarray analysis normalization was conducted in GeneSpring, resulting in background correction, quantile normalization, and summarization in the log base 2 scale."	"Robust multiarray analysis normalization was conducted in GeneSpring, resulting in background correction, quantile normalization, and summarization in the log base 2 scale."
!Sample_platform_id	"GPL6883"	"GPL6883"	"GPL6883"	"GPL6883"	"GPL6883"	"GPL6883"	"GPL6883"	"GPL6883"	"GPL6883"	"GPL6883"	"GPL6883"	"GPL6883"	"GPL6883"	"GPL6883"	"GPL6883"	"GPL6883"	"GPL6883"	"GPL6883"	"GPL6883"	"GPL6883"	"GPL6883"	"GPL6883"	"GPL6883"	"GPL6883"	"GPL6883"	"GPL6883"	"GPL6883"	"GPL6883"	"GPL6883"	"GPL6883"	"GPL6883"	"GPL6883"	"GPL6883"	"GPL6883"	"GPL6883"	"GPL6883"	"GPL6883"	"GPL6883"	"GPL6883"	"GPL6883"	"GPL6883"	"GPL6883"	"GPL6883"	"GPL6883"	"GPL6883"	"GPL6883"	"GPL6883"	"GPL6883"	"GPL6883"	"GPL6883"	"GPL6883"	"GPL6883"	"GPL6883"	"GPL6883"	"GPL6883"	"GPL6883"	"GPL6883"	"GPL6883"	"GPL6883"	"GPL6883"	"GPL6883"	"GPL6883"	"GPL6883"
!Sample_contact_name	"Taura ,L,Barr"	"Taura ,L,Barr"	"Taura ,L,Barr"	"Taura ,L,Barr"	"Taura ,L,Barr"	"Taura ,L,Barr"	"Taura ,L,Barr"	"Taura ,L,Barr"	"Taura ,L,Barr"	"Taura ,L,Barr"	"Taura ,L,Barr"	"Taura ,L,Barr"	"Taura ,L,Barr"	"Taura ,L,Barr"	"Taura ,L,Barr"	"Taura ,L,Barr"	"Taura ,L,Barr"	"Taura ,L,Barr"	"Taura ,L,Barr"	"Taura ,L,Barr"	"Taura ,L,Barr"	"Taura ,L,Barr"	"Taura ,L,Barr"	"Taura ,L,Barr"	"Taura ,L,Barr"	"Taura ,L,Barr"	"Taura ,L,Barr"	"Taura ,L,Barr"	"Taura ,L,Barr"	"Taura ,L,Barr"	"Taura ,L,Barr"	"Taura ,L,Barr"	"Taura ,L,Barr"	"Taura ,L,Barr"	"Taura ,L,Barr"	"Taura ,L,Barr"	"Taura ,L,Barr"	"Taura ,L,Barr"	"Taura ,L,Barr"	"Taura ,L,Barr"	"Taura ,L,Barr"	"Taura ,L,Barr"	"Taura ,L,Barr"	"Taura ,L,Barr"	"Taura ,L,Barr"	"Taura ,L,Barr"	"Taura ,L,Barr"	"Taura ,L,Barr"	"Taura ,L,Barr"	"Taura ,L,Barr"	"Taura ,L,Barr"	"Taura ,L,Barr"	"Taura ,L,Barr"	"Taura ,L,Barr"	"Taura ,L,Barr"	"Taura ,L,Barr"	"Taura ,L,Barr"	"Taura ,L,Barr"	"Taura ,L,Barr"	"Taura ,L,Barr"	"Taura ,L,Barr"	"Taura ,L,Barr"	"Taura ,L,Barr"
!Sample_contact_email	"barrt@mail.nih.gov"	"barrt@mail.nih.gov"	"barrt@mail.nih.gov"	"barrt@mail.nih.gov"	"barrt@mail.nih.gov"	"barrt@mail.nih.gov"	"barrt@mail.nih.gov"	"barrt@mail.nih.gov"	"barrt@mail.nih.gov"	"barrt@mail.nih.gov"	"barrt@mail.nih.gov"	"barrt@mail.nih.gov"	"barrt@mail.nih.gov"	"barrt@mail.nih.gov"	"barrt@mail.nih.gov"	"barrt@mail.nih.gov"	"barrt@mail.nih.gov"	"barrt@mail.nih.gov"	"barrt@mail.nih.gov"	"barrt@mail.nih.gov"	"barrt@mail.nih.gov"	"barrt@mail.nih.gov"	"barrt@mail.nih.gov"	"barrt@mail.nih.gov"	"barrt@mail.nih.gov"	"barrt@mail.nih.gov"	"barrt@mail.nih.gov"	"barrt@mail.nih.gov"	"barrt@mail.nih.gov"	"barrt@mail.nih.gov"	"barrt@mail.nih.gov"	"barrt@mail.nih.gov"	"barrt@mail.nih.gov"	"barrt@mail.nih.gov"	"barrt@mail.nih.gov"	"barrt@mail.nih.gov"	"barrt@mail.nih.gov"	"barrt@mail.nih.gov"	"barrt@mail.nih.gov"	"barrt@mail.nih.gov"	"barrt@mail.nih.gov"	"barrt@mail.nih.gov"	"barrt@mail.nih.gov"	"barrt@mail.nih.gov"	"barrt@mail.nih.gov"	"barrt@mail.nih.gov"	"barrt@mail.nih.gov"	"barrt@mail.nih.gov"	"barrt@mail.nih.gov"	"barrt@mail.nih.gov"	"barrt@mail.nih.gov"	"barrt@mail.nih.gov"	"barrt@mail.nih.gov"	"barrt@mail.nih.gov"	"barrt@mail.nih.gov"	"barrt@mail.nih.gov"	"barrt@mail.nih.gov"	"barrt@mail.nih.gov"	"barrt@mail.nih.gov"	"barrt@mail.nih.gov"	"barrt@mail.nih.gov"	"barrt@mail.nih.gov"	"barrt@mail.nih.gov"
!Sample_contact_phone	"301-443-9140"	"301-443-9140"	"301-443-9140"	"301-443-9140"	"301-443-9140"	"301-443-9140"	"301-443-9140"	"301-443-9140"	"301-443-9140"	"301-443-9140"	"301-443-9140"	"301-443-9140"	"301-443-9140"	"301-443-9140"	"301-443-9140"	"301-443-9140"	"301-443-9140"	"301-443-9140"	"301-443-9140"	"301-443-9140"	"301-443-9140"	"301-443-9140"	"301-443-9140"	"301-443-9140"	"301-443-9140"	"301-443-9140"	"301-443-9140"	"301-443-9140"	"301-443-9140"	"301-443-9140"	"301-443-9140"	"301-443-9140"	"301-443-9140"	"301-443-9140"	"301-443-9140"	"301-443-9140"	"301-443-9140"	"301-443-9140"	"301-443-9140"	"301-443-9140"	"301-443-9140"	"301-443-9140"	"301-443-9140"	"301-443-9140"	"301-443-9140"	"301-443-9140"	"301-443-9140"	"301-443-9140"	"301-443-9140"	"301-443-9140"	"301-443-9140"	"301-443-9140"	"301-443-9140"	"301-443-9140"	"301-443-9140"	"301-443-9140"	"301-443-9140"	"301-443-9140"	"301-443-9140"	"301-443-9140"	"301-443-9140"	"301-443-9140"	"301-443-9140"
!Sample_contact_fax	"301-480-1413"	"301-480-1413"	"301-480-1413"	"301-480-1413"	"301-480-1413"	"301-480-1413"	"301-480-1413"	"301-480-1413"	"301-480-1413"	"301-480-1413"	"301-480-1413"	"301-480-1413"	"301-480-1413"	"301-480-1413"	"301-480-1413"	"301-480-1413"	"301-480-1413"	"301-480-1413"	"301-480-1413"	"301-480-1413"	"301-480-1413"	"301-480-1413"	"301-480-1413"	"301-480-1413"	"301-480-1413"	"301-480-1413"	"301-480-1413"	"301-480-1413"	"301-480-1413"	"301-480-1413"	"301-480-1413"	"301-480-1413"	"301-480-1413"	"301-480-1413"	"301-480-1413"	"301-480-1413"	"301-480-1413"	"301-480-1413"	"301-480-1413"	"301-480-1413"	"301-480-1413"	"301-480-1413"	"301-480-1413"	"301-480-1413"	"301-480-1413"	"301-480-1413"	"301-480-1413"	"301-480-1413"	"301-480-1413"	"301-480-1413"	"301-480-1413"	"301-480-1413"	"301-480-1413"	"301-480-1413"	"301-480-1413"	"301-480-1413"	"301-480-1413"	"301-480-1413"	"301-480-1413"	"301-480-1413"	"301-480-1413"	"301-480-1413"	"301-480-1413"
!Sample_contact_department	"Tissue Injury Unit"	"Tissue Injury Unit"	"Tissue Injury Unit"	"Tissue Injury Unit"	"Tissue Injury Unit"	"Tissue Injury Unit"	"Tissue Injury Unit"	"Tissue Injury Unit"	"Tissue Injury Unit"	"Tissue Injury Unit"	"Tissue Injury Unit"	"Tissue Injury Unit"	"Tissue Injury Unit"	"Tissue Injury Unit"	"Tissue Injury Unit"	"Tissue Injury Unit"	"Tissue Injury Unit"	"Tissue Injury Unit"	"Tissue Injury Unit"	"Tissue Injury Unit"	"Tissue Injury Unit"	"Tissue Injury Unit"	"Tissue Injury Unit"	"Tissue Injury Unit"	"Tissue Injury Unit"	"Tissue Injury Unit"	"Tissue Injury Unit"	"Tissue Injury Unit"	"Tissue Injury Unit"	"Tissue Injury Unit"	"Tissue Injury Unit"	"Tissue Injury Unit"	"Tissue Injury Unit"	"Tissue Injury Unit"	"Tissue Injury Unit"	"Tissue Injury Unit"	"Tissue Injury Unit"	"Tissue Injury Unit"	"Tissue Injury Unit"	"Tissue Injury Unit"	"Tissue Injury Unit"	"Tissue Injury Unit"	"Tissue Injury Unit"	"Tissue Injury Unit"	"Tissue Injury Unit"	"Tissue Injury Unit"	"Tissue Injury Unit"	"Tissue Injury Unit"	"Tissue Injury Unit"	"Tissue Injury Unit"	"Tissue Injury Unit"	"Tissue Injury Unit"	"Tissue Injury Unit"	"Tissue Injury Unit"	"Tissue Injury Unit"	"Tissue Injury Unit"	"Tissue Injury Unit"	"Tissue Injury Unit"	"Tissue Injury Unit"	"Tissue Injury Unit"	"Tissue Injury Unit"	"Tissue Injury Unit"	"Tissue Injury Unit"
!Sample_contact_institute	"NINR/NIH"	"NINR/NIH"	"NINR/NIH"	"NINR/NIH"	"NINR/NIH"	"NINR/NIH"	"NINR/NIH"	"NINR/NIH"	"NINR/NIH"	"NINR/NIH"	"NINR/NIH"	"NINR/NIH"	"NINR/NIH"	"NINR/NIH"	"NINR/NIH"	"NINR/NIH"	"NINR/NIH"	"NINR/NIH"	"NINR/NIH"	"NINR/NIH"	"NINR/NIH"	"NINR/NIH"	"NINR/NIH"	"NINR/NIH"	"NINR/NIH"	"NINR/NIH"	"NINR/NIH"	"NINR/NIH"	"NINR/NIH"	"NINR/NIH"	"NINR/NIH"	"NINR/NIH"	"NINR/NIH"	"NINR/NIH"	"NINR/NIH"	"NINR/NIH"	"NINR/NIH"	"NINR/NIH"	"NINR/NIH"	"NINR/NIH"	"NINR/NIH"	"NINR/NIH"	"NINR/NIH"	"NINR/NIH"	"NINR/NIH"	"NINR/NIH"	"NINR/NIH"	"NINR/NIH"	"NINR/NIH"	"NINR/NIH"	"NINR/NIH"	"NINR/NIH"	"NINR/NIH"	"NINR/NIH"	"NINR/NIH"	"NINR/NIH"	"NINR/NIH"	"NINR/NIH"	"NINR/NIH"	"NINR/NIH"	"NINR/NIH"	"NINR/NIH"	"NINR/NIH"
!Sample_contact_address	"Bldg 10 CRC Room 2-1339"	"Bldg 10 CRC Room 2-1339"	"Bldg 10 CRC Room 2-1339"	"Bldg 10 CRC Room 2-1339"	"Bldg 10 CRC Room 2-1339"	"Bldg 10 CRC Room 2-1339"	"Bldg 10 CRC Room 2-1339"	"Bldg 10 CRC Room 2-1339"	"Bldg 10 CRC Room 2-1339"	"Bldg 10 CRC Room 2-1339"	"Bldg 10 CRC Room 2-1339"	"Bldg 10 CRC Room 2-1339"	"Bldg 10 CRC Room 2-1339"	"Bldg 10 CRC Room 2-1339"	"Bldg 10 CRC Room 2-1339"	"Bldg 10 CRC Room 2-1339"	"Bldg 10 CRC Room 2-1339"	"Bldg 10 CRC Room 2-1339"	"Bldg 10 CRC Room 2-1339"	"Bldg 10 CRC Room 2-1339"	"Bldg 10 CRC Room 2-1339"	"Bldg 10 CRC Room 2-1339"	"Bldg 10 CRC Room 2-1339"	"Bldg 10 CRC Room 2-1339"	"Bldg 10 CRC Room 2-1339"	"Bldg 10 CRC Room 2-1339"	"Bldg 10 CRC Room 2-1339"	"Bldg 10 CRC Room 2-1339"	"Bldg 10 CRC Room 2-1339"	"Bldg 10 CRC Room 2-1339"	"Bldg 10 CRC Room 2-1339"	"Bldg 10 CRC Room 2-1339"	"Bldg 10 CRC Room 2-1339"	"Bldg 10 CRC Room 2-1339"	"Bldg 10 CRC Room 2-1339"	"Bldg 10 CRC Room 2-1339"	"Bldg 10 CRC Room 2-1339"	"Bldg 10 CRC Room 2-1339"	"Bldg 10 CRC Room 2-1339"	"Bldg 10 CRC Room 2-1339"	"Bldg 10 CRC Room 2-1339"	"Bldg 10 CRC Room 2-1339"	"Bldg 10 CRC Room 2-1339"	"Bldg 10 CRC Room 2-1339"	"Bldg 10 CRC Room 2-1339"	"Bldg 10 CRC Room 2-1339"	"Bldg 10 CRC Room 2-1339"	"Bldg 10 CRC Room 2-1339"	"Bldg 10 CRC Room 2-1339"	"Bldg 10 CRC Room 2-1339"	"Bldg 10 CRC Room 2-1339"	"Bldg 10 CRC Room 2-1339"	"Bldg 10 CRC Room 2-1339"	"Bldg 10 CRC Room 2-1339"	"Bldg 10 CRC Room 2-1339"	"Bldg 10 CRC Room 2-1339"	"Bldg 10 CRC Room 2-1339"	"Bldg 10 CRC Room 2-1339"	"Bldg 10 CRC Room 2-1339"	"Bldg 10 CRC Room 2-1339"	"Bldg 10 CRC Room 2-1339"	"Bldg 10 CRC Room 2-1339"	"Bldg 10 CRC Room 2-1339"
!Sample_contact_city	"Bethesda"	"Bethesda"	"Bethesda"	"Bethesda"	"Bethesda"	"Bethesda"	"Bethesda"	"Bethesda"	"Bethesda"	"Bethesda"	"Bethesda"	"Bethesda"	"Bethesda"	"Bethesda"	"Bethesda"	"Bethesda"	"Bethesda"	"Bethesda"	"Bethesda"	"Bethesda"	"Bethesda"	"Bethesda"	"Bethesda"	"Bethesda"	"Bethesda"	"Bethesda"	"Bethesda"	"Bethesda"	"Bethesda"	"Bethesda"	"Bethesda"	"Bethesda"	"Bethesda"	"Bethesda"	"Bethesda"	"Bethesda"	"Bethesda"	"Bethesda"	"Bethesda"	"Bethesda"	"Bethesda"	"Bethesda"	"Bethesda"	"Bethesda"	"Bethesda"	"Bethesda"	"Bethesda"	"Bethesda"	"Bethesda"	"Bethesda"	"Bethesda"	"Bethesda"	"Bethesda"	"Bethesda"	"Bethesda"	"Bethesda"	"Bethesda"	"Bethesda"	"Bethesda"	"Bethesda"	"Bethesda"	"Bethesda"	"Bethesda"
!Sample_contact_state	"MD"	"MD"	"MD"	"MD"	"MD"	"MD"	"MD"	"MD"	"MD"	"MD"	"MD"	"MD"	"MD"	"MD"	"MD"	"MD"	"MD"	"MD"	"MD"	"MD"	"MD"	"MD"	"MD"	"MD"	"MD"	"MD"	"MD"	"MD"	"MD"	"MD"	"MD"	"MD"	"MD"	"MD"	"MD"	"MD"	"MD"	"MD"	"MD"	"MD"	"MD"	"MD"	"MD"	"MD"	"MD"	"MD"	"MD"	"MD"	"MD"	"MD"	"MD"	"MD"	"MD"	"MD"	"MD"	"MD"	"MD"	"MD"	"MD"	"MD"	"MD"	"MD"	"MD"
!Sample_contact_zip/postal_code	"20892"	"20892"	"20892"	"20892"	"20892"	"20892"	"20892"	"20892"	"20892"	"20892"	"20892"	"20892"	"20892"	"20892"	"20892"	"20892"	"20892"	"20892"	"20892"	"20892"	"20892"	"20892"	"20892"	"20892"	"20892"	"20892"	"20892"	"20892"	"20892"	"20892"	"20892"	"20892"	"20892"	"20892"	"20892"	"20892"	"20892"	"20892"	"20892"	"20892"	"20892"	"20892"	"20892"	"20892"	"20892"	"20892"	"20892"	"20892"	"20892"	"20892"	"20892"	"20892"	"20892"	"20892"	"20892"	"20892"	"20892"	"20892"	"20892"	"20892"	"20892"	"20892"	"20892"
!Sample_contact_country	"USA"	"USA"	"USA"	"USA"	"USA"	"USA"	"USA"	"USA"	"USA"	"USA"	"USA"	"USA"	"USA"	"USA"	"USA"	"USA"	"USA"	"USA"	"USA"	"USA"	"USA"	"USA"	"USA"	"USA"	"USA"	"USA"	"USA"	"USA"	"USA"	"USA"	"USA"	"USA"	"USA"	"USA"	"USA"	"USA"	"USA"	"USA"	"USA"	"USA"	"USA"	"USA"	"USA"	"USA"	"USA"	"USA"	"USA"	"USA"	"USA"	"USA"	"USA"	"USA"	"USA"	"USA"	"USA"	"USA"	"USA"	"USA"	"USA"	"USA"	"USA"	"USA"	"USA"
!Sample_supplementary_file	"NONE"	"NONE"	"NONE"	"NONE"	"NONE"	"NONE"	"NONE"	"NONE"	"NONE"	"NONE"	"NONE"	"NONE"	"NONE"	"NONE"	"NONE"	"NONE"	"NONE"	"NONE"	"NONE"	"NONE"	"NONE"	"NONE"	"NONE"	"NONE"	"NONE"	"NONE"	"NONE"	"NONE"	"NONE"	"NONE"	"NONE"	"NONE"	"NONE"	"NONE"	"NONE"	"NONE"	"NONE"	"NONE"	"NONE"	"NONE"	"NONE"	"NONE"	"NONE"	"NONE"	"NONE"	"NONE"	"NONE"	"NONE"	"NONE"	"NONE"	"NONE"	"NONE"	"NONE"	"NONE"	"NONE"	"NONE"	"NONE"	"NONE"	"NONE"	"NONE"	"NONE"	"NONE"	"NONE"
!Sample_data_row_count	"24424"	"24424"	"24424"	"24424"	"24424"	"24424"	"24424"	"24424"	"24424"	"24424"	"24424"	"24424"	"24424"	"24424"	"24424"	"24424"	"24424"	"24424"	"24424"	"24424"	"24424"	"24424"	"24424"	"24424"	"24424"	"24424"	"24424"	"24424"	"24424"	"24424"	"24424"	"24424"	"24424"	"24424"	"24424"	"24424"	"24424"	"24424"	"24424"	"24424"	"24424"	"24424"	"24424"	"24424"	"24424"	"24424"	"24424"	"24424"	"24424"	"24424"	"24424"	"24424"	"24424"	"24424"	"24424"	"24424"	"24424"	"24424"	"24424"	"24424"	"24424"	"24424"	"24424"
!series_matrix_table_begin
"ID_REF"	"GSM416528"	"GSM416529"	"GSM416530"	"GSM416531"	"GSM416532"	"GSM416533"	"GSM416534"	"GSM416535"	"GSM416536"	"GSM416537"	"GSM416538"	"GSM416539"	"GSM416540"	"GSM416541"	"GSM416542"	"GSM416543"	"GSM416544"	"GSM416545"	"GSM416546"	"GSM416547"	"GSM416548"	"GSM416549"	"GSM416550"	"GSM416551"	"GSM416552"	"GSM416553"	"GSM416554"	"GSM416555"	"GSM416556"	"GSM416557"	"GSM416558"	"GSM416559"	"GSM416560"	"GSM416561"	"GSM416562"	"GSM416563"	"GSM416564"	"GSM416565"	"GSM416566"	"GSM416567"	"GSM416568"	"GSM416569"	"GSM416570"	"GSM416571"	"GSM416572"	"GSM416573"	"GSM416574"	"GSM416575"	"GSM416576"	"GSM416577"	"GSM416578"	"GSM416579"	"GSM416580"	"GSM416581"	"GSM416582"	"GSM416583"	"GSM416584"	"GSM416585"	"GSM416586"	"GSM416587"	"GSM416588"	"GSM416589"	"GSM416590"
"ILMN_1343291"	0.22550488	0.7348099	0.74319077	0.63261986	-0.17773438	-0.30181217	-0.1339159	0.022173882		0.16470909	0.23499584	-0.2580757	-0.2969303	-0.32790565	-0.5929241	0.112010956	-0.92757225	0.29563046	0.26690292	0.1620655	0.3352642	-0.9270611	0.312068	0.22237301	-0.68839073	0.28679848	-0.23119259	0.23975277	-0.060106277	-0.089318275	0.17035007	-0.45357323	-0.009762764	0.060295105	-0.6137428	0.17267609	0.2511158	-0.3950739	-0.21877861	0.7257767	0.37739658	-0.0834856	0.7482271	-0.63863945	-0.14870739	-0.48862648	-0.21672249	-0.7925396	-0.058869362	-0.28233433	0.35233307	0.32527637	0.04847336	0.4520197	0.108350754	-0.13908195	0.14674282	0.6359911	-0.5917425	-0.36248016	-0.23571873	0.024827957	-0.36167717
"ILMN_1651209"	-0.033260822	0.51843023	0.5990343	0.25144434	-0.16471386	-0.6322088	-0.14207935	-0.15839338	-0.2525115	0.12088823	0.2703309	-0.2781148	-0.4455819	-0.12200737	-0.9751477	0.0649457	-0.75316715	0.07169485	0.31474972	0.002153397	0.17310095	-0.37233734	0.3522358	0.153193	-0.3515854	0.20669317	0.11320782	0.006577492		0.066185	0.22049475	-0.3755026	-0.07468176	0.13905144	-0.50710773	0.11420441	0.37699795	-0.23425436	-0.14018774	0.4872508	0.061481953	-0.05704117	0.5053668	-0.59748363	-0.3692689	-0.48156643	-0.084177494	-0.3624258	-0.03888035	-0.20512867	0.22376585	0.32127476	0.10961819	0.4472494	-0.006593227	-0.004887581	0.16695929	0.5194721	-0.3607216	-0.26991272	0.110019684	0.4392624	-0.12799358
"ILMN_1651228"	-0.2089529	-0.90363216	-0.3511963	-0.061795235	1.2536068	1.2912292	1.3900938	1.0781975	1.2877102	1.2996578	0.9242401	0.7289505	1.4855328	1.3466244	1.2411289	1.5298147	0.67267036	-0.9258547	-1.0802212	-1.823946	-1.2876406	-1.5498638	-1.7074785	-1.1843557	-0.6517639	-2.1972475	-2.8148613	0.31941223	0.401721	0.45078945		0.28984356	-0.02279377	-0.25857258	-0.039920807	-0.014455795	-0.274086	0.12024498	0.30055428	-1.1571074	0.4610405	0.5114422	-0.09984875	1.2449379	1.5202627	1.3369627	1.2765903	0.7653723	1.6435757	-0.36930656	-0.84101295	-0.70756054	-0.44207573	-1.0269718	-0.6449251	-1.7143612	-0.8453531	-1.9072886	-0.79531384	0.40168953	0.6634083	0.80764294	0.68107414
"ILMN_1651229"	0.18835354	0.36932087	0.3938241	0.14767408	-0.21461105	-0.46785545	0.030801773	-0.2426238	0.07012844	0.047655106	0.12021685	-0.27867317	-0.5747857	0.07955074	-0.55225086	0.111195564	-0.40406704	-0.095565796	-0.19224977	-0.15158558	0.24001408	-0.006139755	0.20348835	-0.21029615	0.013407707	-0.20142317	0.12090683	-0.061634064		0.09701824	0.16977406	-0.24874783	0.032883644	0.21719742	-0.25765705	0.06988287	0.047471523	-0.1394701	-0.08103371	0.38992882	0.17401028	0.03725815	0.3105588	-0.15611267	-0.2185669	-0.31458473	0.016730309	-0.112607956	-0.10515499	-0.069060326	0.033926487	0.18515635	-0.17198467	0.20447111	-0.08454704	-0.04024124	-0.36966372	0.1313138	-0.121175766	0.061779022	-0.090055466	-0.09849167	0.17685318
"ILMN_1651235"	0.11805916	0.40626955	0.5884204	0.46629953	-0.3879881	-0.44124603	-0.34501028	0.007487774	-0.18986988	0.08748865	0.15564203	-0.28848982	-0.56621075	-0.36569118	-0.61333275	0.1425252	-0.8826461	0.09352589	0.18987513	0.08082008	0.2394352	-0.8699908	0.31765652	-0.037521362	-0.79212904	0.12667084	-0.025432587	0.2611761	0.069969654	-0.15421915	0.20610714	-0.4025507	0.1441698	0.24987793	-0.4618845	0.202137	0.14281845	-0.2535739	-0.12688541	0.691772	0.25371313	-0.13086748	0.5696225	-0.65298223	-0.32069397	-0.71818924	-0.27294493	-0.7091899	0.07182646	-0.34063053	0.20468616	0.22063684	-0.016667843	0.23264122	-0.05837488	-0.32530165	0.065820694	0.34009027	-0.71399975	-0.41965055		0.09541845	-0.5279479
"ILMN_1651236"	-0.027437687	0.6007509	0.6359663	0.2780223	-0.43521786	-0.5822139	-0.22689104	-0.18347025	-0.036405563		0.40057373	-0.22854853	-0.32601547	-0.36550283	-0.71503353	-0.005783081	-0.84488964	0.17204905	0.19874668	0.1010046	0.2216301	-0.6765175	0.19047356	0.13691473	-0.7847934	0.10689592	0.025889397	0.36299515	0.027710915	-0.08971262	0.19232321	-0.35753202	0.19111061	0.2164216	-0.4403801	0.219728	0.18685722	-0.23067665	0.032143593	0.6280689	0.25499773	-0.31406498	0.53320074	-0.7467923	-0.45286894	-0.62027025	-0.27062654	-0.6360655	-0.06562948	-0.14776564	0.17843962	0.17261314	0.034660816	0.32420206	0.058568478	-0.1370678	0.028562069	0.39722824	-0.617682	-0.41681242	-0.08127737	0.066603184	-0.28979206
"ILMN_1651237"	0.16110563	0.5201011	0.53298616	0.44751024	-0.25159025	-0.58335686	-0.33107233	-0.21922016	-0.1366291	-0.008435249	0.25368834	-0.24440193	-0.23165035	-0.11261892	-0.014446735	-0.12224245	-0.8593855	0.1832161	-0.017716885	0.14918566	0.22339201	-0.5135827	0.115208626	0.073485374	-0.7929883	0.26185274	0.07806492	0.5489526	0.15684271	0.4299426	0.34300804	-0.06694889	0.03142643	0.21425867	-0.21930933	0.27865458	0.51437426	-0.056539536	0.006406784	0.79378843	-0.010037422		0.6990819	-0.7816014	-0.22701263	-0.6586628	-0.25982094	-0.7109742	0.10372305	-0.39759827	0.08360386	0.2768221	-0.028200626	0.30416584	0.10839462	-0.23688602	0.030406475	0.49502325	-0.43617773	-0.27198935	-0.074316025	0.006943226	-0.15883207
"ILMN_1651238"	-0.038315773	0.71502066	0.563128	0.3119111	-0.42077065	-0.44197178	-0.45095587	-0.223598	-0.20906067	-0.0390563	0.21944618	-0.27999878	-0.35594845	-0.5495739	-0.5610385	0.1380148	-1.0194674	0.18463802	0.21458006	0.053949833	0.16302872	-0.90830374	0.1979971	-0.091983795	-0.46130037	0.22417688		0.20955133	0.16056108	0.01932478	0.37506008	-0.17153072	0.1790905	0.12286377	-0.5308504	0.26868582	0.24055624	-0.23953056	-0.27208328	0.6384249	0.17383385	-0.4322405	0.66404533	-0.5986419	-0.19430828	-0.43669415	-0.03135681	-0.6311655	0.2576151	0.04066801	0.24792051	0.29466295	-0.21611547	0.27747774	0.041909695	-0.24578238	0.055014133	0.55633783	-0.6262255	-0.13095522	-0.06209278	0.10262537	-0.24896288
"ILMN_1651254"	0.18331528	-0.15832901	0.1260891	0.92920876	0.5799074	0.05030346	-0.45191002	0.54652023	-0.31919956	-0.21819782	0.2659378	0.16686058	0.22490788	0.22751713	-0.034225464	-0.3655491	0.119000435	0.37042236	0.5869293	-0.24807644	-0.26713562	0.48700714	0.56287575	1.0304861	-0.15359306	0.3594103	0.66679955	-0.82646465	0.087183	-0.12667751	0.45997334	0.32035065	0.31237793	0.36168575	-0.13619709	0.007053375	0.019627571		-0.22041607	-0.71924496	-0.5338774	-0.26333046	-0.23459911	-0.21351337	-0.073991776	0.24737549	-0.07910442	-0.14349556	0.5292206	-0.06944466	-0.22352505	-0.35767555	-0.31239128	-0.50926685	-0.12145424	0.22345066	0.16034603	-0.53135395	-0.34887028	-0.15166092	0.22552681	-0.18538666	0.097099304
"ILMN_1651260"	0.20636415	0.65747786	0.58962965	0.4111619	-0.17850256	-0.3890071	-0.26941538	-0.08823252	-0.17950392	0.08798504	0.33779192	-0.11610603	-0.3048215	-0.20698833	-0.6903572	0.24476576	-0.8288498	0.066661835	0.032456398	0.22687769	0.4066267	-0.77859116	0.22692394	-0.09281397	-0.6694746	0.095878124	-0.17573309	0.35196924	0.14172697	-0.07984924	0.4126463	-0.36582994	0.09070873	0.24356842	-0.37141275	0.2612462	0.50056076	0.014643192	-0.078598976	0.7570877	0.3378296	-0.25992918	0.7473016	-0.5572996	-0.17203379	-0.6810088	-0.115297794	-0.56338596	-0.14894104	-0.31257105	0.36731243	0.35750484		0.31976795	0.042068005	-0.122002125	-0.01292944	0.44466972	-0.55000496	-0.15108109	0.1279769	0.324749	-0.1583829
"ILMN_1651262"	0.57889843	-0.44651222	-0.24629974	-0.312253	0.017244339	0.1037817	-0.14100456	-0.23387337	-0.29443073	-0.071894646	-0.13188648	0.4852152	0.09414768	-0.17115211	-0.032731056	-0.26768112	-0.18548012	-0.2151022	-0.12150478	0.086977005	0.112381935	0.60946655	-0.46739197	0.107522964	0.6669607	-0.15909672	0.074316025	-0.44661427	-0.28750992	-0.07375431	0.2788639	0.24151325	-0.29533005	-0.10490608	0.333107	-0.6926069	-0.5058842	-0.012482643	-0.13983154	0.038863182	0.3340435	0.50391865	0.097206116	0.15231895	0.037532806	0.10311699	-0.15658379	-0.18221569	-0.8072338	0.5544882	0.21369076	0.4305334	0.49788666	0.26427555	0.44738007	0.46495152	-0.1975317	-0.08561039	0.4208145	0.3152914	-0.29968452		0.13733864
"ILMN_1651268"	0.13748884	0.41167402	0.4678831	0.35906553	-0.32141066	-0.19447327	-0.10078049	-0.13133001	-0.17474031	0.07866144	0.2245183	-0.047258377	-0.06369972	-0.005123138	-0.43548298	0.14299631	-0.5603447	0.14732218	0.17530966	0.029244423	0.19549942	-0.58243084	0.1920166	-0.06989384	-0.3449707	0.06455374	0.13405418	0.14791965	0.09202862	0.051358223	0.24968624	-0.22123432	0.29478645	0.21622562	-0.50524616	0.3655219	0.23665762	-0.12578392	-0.16849518	0.529655	0.113539696	-0.08629608	0.46034145	-0.3870268	-0.19459057	-0.12312889	-0.1047101	-0.5361471	0.07382774	-0.16210175	0.01072216	0.19181395	-0.029863834	0.13560677	-0.15742874	-0.27133274	0.037196636	0.31989622	-0.6025424	-0.27315378	-0.15733719		-0.19273806
"ILMN_1651278"	0.03954506	-0.17075872	0.04666519	-0.08229065	0.19465828		-0.07918072	0.17652321	-0.022359848	0.01804638	-0.22364712	0.38590527	0.12447262	-0.033194542	0.33611012	-0.27270603	-0.003157616	0.16176033	0.28800392	-0.09759331	0.06693268	-0.26374245	0.16203308	-0.3239975	-0.11588001	-0.11787319	0.098080635	0.04885769	0.14529037	0.1037693	-0.2552595	0.01102829	0.092365265	0.09967995	0.26886368	-0.10738468	0.33080387	0.2769308	-0.006054878	-0.21537685	-0.28923607	0.03437519	-0.07089424	0.0923233	-0.019349098	-0.12501907	0.06247902	-0.067751884	-0.3076296	0.10911274	-0.22777939	-0.012863159	0.043457985	-0.13398266	-0.022809982	-0.10686302	-0.1698637	0.023867607	0.11377621	-0.005830765	-0.19146347	0.1370182	0.08784199
"ILMN_1651282"	0.06360769	0.40361977	0.3696823	0.3551817	0.06997204	-0.313457	-0.12709713	0.10061073		0.15194368	-0.06827116	-0.11893082	0.064621925	-0.46350813	0.30517292	0.012383461	-0.30699253	-0.108150005	0.033085346	-0.08063412	1.3815746	-1.0602198	0.15840673	-0.09322119	-0.9032469	-0.07465696	1.4770164	0.39807606	-0.045626163	1.4347553	1.2794085	-0.35689545	0.16277981	-0.03058052	0.1703968	0.095733166	0.27002192	-0.29423285	1.4900188	0.44035578	0.14141035	-0.28061295	0.27085447	-0.09216595	-0.13349152	-0.49123907	-0.2676468	-0.67268467	0.42063332	-0.6068778	0.09346533	0.115942955	-0.13585997	0.046723843	-0.5299816	-0.31606436	-0.11932182	0.060523987	-0.7443061	-0.21243	-0.3248272	0.065870285	-0.4360957
"ILMN_1651285"	0.06378698	0.5378823	0.3940153	0.16841555	-0.18356657	-0.2614293	-0.21870232	0.3057332	0.17890787	0.2363348	0.23890352	-0.11551142	-0.25458717	0.014531612	-0.24083376	0.067397594	-0.30357218	0.004228115	0.001490593	0.12580442	0.26256418	-0.65949106	-0.04329157	0.13900852	-0.15337706	-0.047388077	0.02600813	0.2525015	0.21225786	-0.034667015	0.21550274	-0.39830017	0.08914423	0.35239267	-0.20454645	0.35028362	0.47426558	-0.2802472		0.3326702	-0.005445004	-0.3643241	0.17905092	-0.43373346	-0.13175392	-0.33801985	0.09274912	-0.36262655	-0.026426792	-0.36390543	0.09666014	0.21199751	-0.025702477	0.285151	-0.17437601	-0.008930683	0.08164406	0.4904194	-0.35964823	-0.26359987	-0.16340017	-0.00874567	-0.042434216
"ILMN_1651286"	-0.054193497	0.40115356	0.68955135	0.46306753	-0.2583828	-0.37852097	-0.19425821	-0.15490389	0.14177799	0.19006681	0.19771814	-0.28686857	-0.23276186	-0.19329357	-0.32578564	0.45642757	-0.58711433	0.14928102	0.10706186	0.15337372	0.14083004	-0.68302345	0.112392426	0.08185196	-0.42305183	0.12665415	-0.07972765	0.34652996	0.18673897	-0.21588182	0.09712219	-0.34837055	0.002514362	-0.032338142	-0.32500076	0.10136604	0.31311607	-0.29663706	0.09235096	0.4043331	0.16006565	-0.26109123	0.3310609	-0.47569847	-0.18590021	-0.5626893	-0.10197306	-0.66185856	0.062375546	-0.2899742	-0.15041065	0.1791668	-0.25223827	0.20621824	0.042132378	-0.25473928	0.09240961	0.22049189	-0.42413902	-0.2067194		0.096414566	-0.21903563
"ILMN_1651292"	0.057180405	0.6115236	0.40961075	0.13687754	-0.18595743	-0.57076025	-0.15784311	-0.077319145	-0.019793034	-0.043018818	0.3772173	-0.28523207	-0.41752577	-0.35411024	-0.6324291	0.1794281	-0.7479658	0.12690115	0.014204502	0.031138897	0.27314997	-0.43054152	0.32044125	0.30469513	-0.5720854	0.20064878	0.001596928	0.2877574	0.20912695	-0.019582272	0.089176655	-0.20530367	0.053795338	0.18254042	-0.27858114	0.14725733	0.17740965	-0.22371721	0.052099228	0.2779231	0.137918	-0.16601229	0.5401387	-0.5289316	-0.17794657	-0.50075245	-0.10836506	-0.5531039	-0.1023159	-0.22523117	0.12565994	0.19540834	0.10496712	0.06919241	-0.050789833		0.20068455	0.27834988	-0.8097701	-0.13017225	-0.12919664	-0.059399605	-0.123312
"ILMN_1651303"	0.020842552	0.6311426	0.7492037	0.39758396	-0.11697245	-0.4501071	-0.20340061	-0.06511974	0.04387188	0.17225456	0.31006956	-0.07336283	-0.33000374	-0.32798672	-0.56400347	0.17110968	-0.96708536	0.18779898	0.0451293	0.13442373	0.24614143	-0.8533101	0.07667208	0.046917915	-0.72366333	0.17159128	-0.033680916	0.23828506	0.16339874	0.08138037	0.21565676	-0.38572025	0.14052391	0.16978121	-0.4868965	0.14018297	0.3880744	-0.32722425	-0.1379776	0.4462018	0.17013693	-0.23025417	0.45707893	-0.62154675	-0.17739916	-0.26953697	-0.17684984	-0.5227957	-0.03462267	-0.34506512	0.15035915	0.24020672	-0.10311127	0.3539238	-0.06163597	-0.25697994	-0.043283463	0.46383858	-0.47021866	-0.2249713	-0.11527395	0.22583008	
"ILMN_1651309"	0.107852936	0.61693716	0.72046614	0.489213	-0.29505444	-0.60036707	-0.36157656	-0.11619806	0.079885006	0.24188852	0.31757545	-0.11756039	-0.34256077	-0.21199179	-0.60529613	0.14936781	-0.8310189	0.22247219	0.022696495	0.1628604	0.16162777	-0.86809397	0.2196598	0.1184926	-0.6423111	0.17171097	-0.10092926	0.39874172	0.20360184	-0.07978392	0.24118328	-0.16314793	0.32116747	0.12125635	-0.41108608	0.361763	0.29226398	-0.060153484	-0.119351864	0.6478028	0.21028423	-0.21535397	0.68747616	-0.7701602	-0.3917632	-0.5960512	-0.23515844	-0.6790652	0.06364298	-0.22863483	0.2783389	0.3611846	-0.11997175	0.2514081	-0.19694662		0.064080715	0.52122307	-0.6807022	-0.20550632	-0.0634408	-0.020706177	-0.1294241
"ILMN_1651315"	0.2561245	-0.3667307	0.66248417	0.12810612	0.109025	-0.09257698	-0.32832623	-0.13311672	-0.45076084	-0.21034813	0.3252678	0.09484863	0.04696846	-0.67955875	-0.07866573	-0.76030445		0.035612106	0.078333855	0.4398451	0.03892994	-0.32364273	0.29495335	0.291749	-0.47491932	-0.018276215	0.04616642	-0.38080692	-0.26568127	-0.28475475	0.28015804	0.058962822	-0.18823242	0.11097336	-0.036269188	-0.12874985	-0.20016193	-0.086286545	0.29166985	-0.11991024	-0.062708855	0.3089571	0.40255547	-0.09496117	0.065989494	-0.018504143	-0.25126934	-0.37616825	-0.5825615	-0.07504845	0.20144367	0.19390774	0.16078186	0.032959938	0.13720703	-0.012400627	0.44821167	0.31656837	0.017115593	-0.06970596	0.056488037	-0.11949921	0.050647736
"ILMN_1651330"	-0.002037048	0.626112	0.60140896	0.32898283	-0.35645723	-0.46523857	-0.26383877	-0.28398514	-0.086410046	0.07085037	0.20662975	-0.3343997	-0.2276802	-0.5138588	-0.85971785	0.17119455	-0.63188505	0.1277504	0.18089819	0.004839897	0.24490547	-0.70312786	0.17926693	0.16764927	-0.7424154	-0.005103111	-0.085559845	0.367136	0.1974473	0.11002302	0.3998952	-0.14392471	0.056387424	0.09310675	-0.4472661	0.22912979	0.35309744	-0.18137503	0.010534287	0.45558453	0.25563574	-0.05208254	0.38098	-0.6437144	-0.31897545	-0.69791746	-0.2835288	-0.70477486	-0.037055016	-0.36640596	0.0720315	0.30229807		0.17863178	-0.10297918	-0.29296017	0.000110626	0.43471718	-0.68087673	-0.31833792	0.028407574	0.08467913	-0.2093296
"ILMN_1651336"	0.17085075	0.16240978	0.24670076	0.09118748	-0.28803444	-0.3835621	-0.22727108	-0.3585024	-0.2735653	-0.05228138	-0.18996859	-0.36552048	-0.16662693	-0.43986416	-0.40463638	-0.10631466	-0.4424858	-0.21528053	0.09959602	0.16880512	-0.06729078	0.28106117	0.048540115	-0.09183121	-0.09759712	0.06698704	0.1050024	0.15175629	0.025792122	-0.07000637	-0.13869905	-0.15077972		0.006827354	-0.16691017	-0.127244	0.08856678	0.0212183	-0.14324856	0.19813156	0.21133709	0.12975311	0.24626303	-0.32289124	-0.06936741	-0.20698547	-0.22100735	0.15902424	-0.24221516	0.043729782	0.21555996	-0.01692915	0.22274494	0.350502	0.02555275	-0.001989365	0.20975494	0.4331808	0.17738819	-0.055130005	0.13436985	0.020083427	0.035982132
"ILMN_1651343"	0.058852673	0.77338934	0.61910915	0.415092	-0.34157038	-0.427917	-0.33608055	-0.038152218	-0.09085703	-0.15894985	0.3160038	-0.063033104	-0.30187654	-0.32037973	-0.624897	-0.08539772	-0.8292413	0.16283989	0.19514847		0.27509642	-0.74066925	0.333313	0.22613049	-0.68905544	0.13622952	0.1526599	0.4125991	0.1290102	-0.08851051	0.10446453	-0.14248228	0.20324898	0.15018749	-0.45096588	0.3873272	0.4271083	-0.097518444	-0.098884106	0.5395746	0.09349489	-0.20793915	0.6462636	-0.9395585	-0.17139578	-0.61867	0.0809803	-0.94078207	-0.05061102	-0.08453846	0.07598066	0.44767046	0.15942812	0.42120314	0.042458057	-0.21346664	0.19897795	0.36378145	-0.5303359	-0.2623515	-0.15271425	0.23624039	-0.43517828
"ILMN_1651346"	0.009195328	-0.256382	-0.29344082	0.27366543	-0.19133377	0.46428394	0.16781616	0.42199993	0.31381607	0.20460129	-0.18635273	0.57334805	0.08598614	0.24559975	0.27845764	-0.21474838	0.0758934	0.8495102	0.7680092	-0.0739584	0.94635105	0.44146633	0.36046505	0.5481863	0.03779602	0.55738354	-0.08297062	-0.025520325	0.54798126	0.7143755	-0.022666931	0.4357605	0.3004198	-0.1881752	1.0644827	0.23477554	-0.3471985	-0.29740238	1.1689157	-0.11758709	-0.3402071	-0.008574486	-0.15441895	-0.22685814	-0.39340496	-0.28021622	-0.5735893	-0.17987442	-0.101597786	-0.08311844	-0.22389507	-0.55121994	0.013234139	-0.05100441	0.22672272	0.20786095	0.1838417	-0.2305212	-0.058196068	-0.13202667		-0.4163332	-0.73155975
"ILMN_1651347"	0.052350998	0.387393	0.013993263	0.09489441	0.17797947	0.1300497	-0.36697292	-0.052117348	-0.674016	-0.033843994	-0.20735073	0.75946903	-0.011433601	-0.31284332	0.016563416	-1.1203241	-0.13530254	0.09069252	0.48014355	0.17130852	-0.2992382	-0.063363075	0.72943974	0.38545227	0.34728527	0.90967655	0.25539207	-0.16464615	-0.17820358		-0.10217476	0.0925684	-0.05391121	-0.037751198	-0.11300087	-0.14748096	-0.055986404	0.007549286	-0.16633701	-0.608675	-0.5554905	0.22494316	-0.37422276	-0.24798965	-0.48896217	-0.603385	-0.2718115	0.02052784	-0.6322813	0.3097763	-0.16689777	-0.25608253	0.74312305	0.037112236	0.46934414	0.2445612	0.009320259	0.32352924	0.15502644	-0.26873493	0.31860256	0.058849335	0.025465012
"ILMN_1651354"	-0.16088772	0.3269658	0.6919069	0.082922935	-0.18623734	-0.31675196	0.007919312	-0.32427835	-0.13901377	-0.19378948	0.4192257	3.200591	-0.12113571	-0.61591053	-0.04864216	-0.25522232	0.76293945	0.23069668	0.11297035	0.023704052	0.032818317	-1.1727376	-0.033071518	-0.29640102	-0.4182558	0.13907385	0.09570122	0.3980255	0.12921429	0.31221008	0.19918156	-0.60463	-0.12536621	0.1450367	1.545825	0.023681164	0.60060024	-0.23661518	-0.25298548	0.2457552	-0.22933578	-0.328691	0.56519175	-0.76724434	-0.28291035	-0.53776455	-0.5233183		0.17507935	-0.39583206	0.46861553	0.003912449	-0.08752918	0.08178711	-0.47570562	0.5913925	0.13835335	0.35351562	-0.2797165	-0.49988842	-0.12921047	0.21145248	-0.094875336
"ILMN_1651358"	-0.15060711	1.1795664	0.37521172	-0.18722248	1.2906017	0.42869663	0.858408	0.6593332	0.36256218	0.4362316	1.0149355	-0.2425518	0.98932934	1.3869781	0.14762211	2.3467999	0.12995529	0.3518629	0.7091789	0.8262558	0.49795341	-2.064928	-0.23941708	-1.0634022	-2.3174496	-0.5306587		-1.0276995	-0.09901047	-0.7247839	-0.2461443	-1.4770632	0.2127037	0.8567858	-1.5533009	0.514101	0.39216328	-0.5245075	0.31112385	0.49846172	-0.7417469	-1.4197721	0.20352459	-0.17138004	0.8041487	-0.17323303	0.0677824	-1.28438	1.5117712	-0.24171257	0.16744137	0.51357365	0.008369446	-0.27081013	-0.6674433	-1.4391937	-1.216301	-0.39678	-2.2183018	-1.2643394	-1.2094889	-0.36222267	-1.1481667
"ILMN_1651364"	-0.12343502	0.08965254	0.05885458	-0.08468819	-0.31255054	-0.12762547	-0.49412107	-0.24670887	-0.323699	-0.026102066	-0.041069984	-0.32548618	-0.07281399	-0.77079535		-0.45935535	-0.26511097	-0.06950188	0.44062805	0.026435852	0.023276806	-0.027499199	-0.068148136	-0.042452812	-0.15392303	0.06503677	-0.3796692	0.048015594	0.0984602	-0.119734764	-0.021746159	-0.019396782	0.038080215	0.1084919	-0.28804302	-0.021588326	0.024454594	0.08592129	-0.1259098	0.023543835	-0.049011707	0.1492405	0.14638567	-0.15757847	-0.16581821	0.18832302	0.12795544	-0.29908752	0.24924374	0.17593098	0.23391151	0.24070072	0.057974815	0.19121742	0.19178295	0.2693491	0.155447	0.29727364	-0.24893856	0.13988018	0.26890945	0.19836617	0.32121468
"ILMN_1651365"	0.047885418	0.50227976	0.6809263	0.3757558	-0.07364035	-0.47309923	-0.29927492	-0.11153698	-0.1600709	-0.14216185	0.17471743	-0.0696888	-0.4327531	-0.31776524	-0.50164366	0.100809574	-0.83727884	0.17554379	0.10717058	0.15077639	0.15979815	-0.94786406	0.23200321	0.09059334	-0.64652205	0.04888153	-0.17975903	0.5093484	0.12991095	-0.025733948	0.29210806	-0.3243084	0.045681953	0.17272758	-0.33587503	0.2754798	0.42979145	-0.26792955	-0.16396475	0.6130018	0.19194126	-0.2264123	0.51013327	-0.80533457	-0.34694338	-0.57897425	-0.27272367	-0.6575694	-0.20353699	-0.29926252	0.030546188	0.34203434	0.008405209	0.28510332	0.04467106	-0.14980078		0.3932376	-0.7594681	-0.30093336	0.002093315	0.06329918	-0.19222546
"ILMN_1651370"	0.3236766	0.66854334	0.5582495	0.26452065	-0.30876684	-0.4542985	-0.27328205	-0.12156296	0.080919266	0.005886078	0.2697444	-0.17202425	-0.1733756	-0.10089588	-0.3064003	0.054078102	-0.68306875	-0.19307041	-0.1646266	0.14084578	0.21961689	-0.61588335	0.16819525	0.10191202	-0.35187674	0.17016506	0.075874805	0.294518	0.093719006		0.30689573	-0.34840107	-0.037382126	0.06267643	-0.36078024	0.29960537	0.3705392	-0.38310337	-0.24550676	0.71421814	0.23248291	-0.17858076	0.46377182	-0.54340744	-0.19767237	-0.33988285	-0.08991575	-0.6120038	0.14376116	-0.15296555	0.4059248	0.44895935	0.012787819	0.41458035	-0.12679338	-0.059235573	0.09541178	0.5231581	-0.4307313	-0.2559433	-0.09911442	0.29901266	-0.053541183
"ILMN_1651373"	-0.05534315	0.89178324	1.0613728		-0.11119318	-0.49453497	-0.39882946	0.088748455	-0.23251152	0.1219368	0.86041355	-0.23005581	-0.3598647	-0.3534174	-0.419837	0.59440994	-0.43716526	0.43469238	0.21906233	0.59652424	0.7897806	-1.1249919	0.19798803	-0.30770588	-0.82610655	0.11920595	-0.34263802	0.3619151	0.19674873	-0.30040073	0.6909752	-0.54867506	0.035332203	0.25055885	-0.51252174	0.39688635	0.9371748	-0.22791862	0.6568146	1.1281939	0.043435097	-0.6712146	1.1352339	-0.8933282	-0.036258698	-0.4792843	-0.5089941	-0.972487	0.018247604	0.196311	0.26452875	0.7641535	-0.04637432	0.046047688	0.02796793	-0.24346828	-0.056498528	0.3503375	-0.759254	-0.09680939	-0.18037128	0.11816406	-0.40013885
"ILMN_1651378"	0.24435616	-0.035634995	-0.10007858	-0.2025919	0.016360283	0.31433868	0.25125122	0.16286182	0.29463768	0.003451347	0.07142544	-0.005556107	0.37581444	0.24441051	0.54236317	0.039811134	0.88818836	-0.37814045	-0.18181324	-0.2546091	0.12581348	-0.14577007	-0.4047432	-0.14983082	-0.25732708	-0.37259293	-0.45184135	0.006397247	-0.08752823	0.23243713	-0.053154945	0.20968246	-0.006598473	-0.12819481	0.019281387		-0.5476675	0.1174345	0.2108078	-0.04144001	0.2196064	0.060847282	0.058579445	0.14233303	0.23629284	0.36073017	0.18436718	0.61827946	0.7028494	-0.4445057	-0.18672371	-0.15571594	-0.13798523	-0.3705082	-0.13459873	-0.1867609	-0.34286022	-0.21007347	0.1944294	-0.015292168	0.24055004	-0.0841198	-0.10207939
"ILMN_1651385"	0.3518963	0.4627018	0.40019894	0.55612755	0.6579571	-0.114974976	-0.16336632	-0.092419624	-0.38352966	0.4643383	0.5288935	0.5171566	-0.2557268	0.3873787	-0.9090748	-0.029237747	0.010915756	-0.41255093	0.12886333	0.67956257	0.24501705	0.28599167	1.2902365	0.85975266	-0.5347605	0.32178116	2.6990967	-0.43308067	-0.5867071	-0.14396572	0.84693813	-0.052004814	0.19535065	0.03799057	-0.28812695	0.11719513	1.205348	0.3327818	0.18501759	0.3698902	-0.11110306	-0.074894905	0.13790226	-0.5497303	-0.11353111	-0.46547318	-0.6523104	-0.4919033	-0.25375462	0.29943943	-0.3148136	0.22958279	-0.17720222	0.2366991	-0.44613075	0.3595581	-0.31573296		-0.44421864	-0.11404514	-0.19523907	-0.4862404	-0.2052126
"ILMN_1651405"	0.18149567	-0.76128006	0.020557404	0.027931213	-0.056124687	0.30002213	-0.39842606	-0.47721577	-0.21858025	-0.30305862	-0.05640316	-0.28641605	0.21377563	-0.6721382	0.1590147	-1.1327486		-0.12853432	-0.03590393	0.09179115	-0.5980606	0.15900707	0.107411385	-0.08387947	0.1276741	-0.25930977	-0.39905643	-0.6582403	-0.4089918	-0.16947842	-0.22271442	0.4461584	-0.4135542	-0.2557106	0.20070362	-0.27902508	-0.16353798	0.010077477	-0.22433758	-0.5975704	-0.049775124	0.2675085	-0.15824223	0.16115189	-0.017085075	0.14749813	0.11049366	0.105298996	-0.109210014	0.17930317	0.16759586	0.11702728	0.27792835	0.16868973	0.23228455	0.37596798	0.54031277	0.05964756	0.12571526	0.04993725	0.16734123	-0.08898449	0.3459816
"ILMN_1651415"	0.1034646	0.61617947	0.57568455	0.17335844	-0.15185976	-0.49726248	-0.065225124	-0.13448477	0.11754942	0.028661728	0.32276773	-0.2581315	-0.31777763	-0.21793413	-0.5677538	-0.01124382	-0.69664955	0.11842871	0.041328907	-0.010612965	0.10983372	-0.63295174	0.28468418	0.15240908	-0.533494	0.14526987	0.06955433	0.10078716	-0.07536268	-0.026866913	0.114925385	-0.10639286	0.04792738	-0.028617382	-0.45371866	0.2449398	0.2308383	-0.14775467	-0.10637474	0.44143867	0.08372593	-0.2247634	0.3565054	-0.24291897	-0.070718765	-0.42612267	-0.2829895	-0.37436676	0.24850464	-0.30822897	0.18726683	0.17200041	-0.05197668	0.26419544	0.075879574	0.07095575	0.020642757	0.33982754	-0.4176879	-0.41188192	-0.098248005	0.09911394	
"ILMN_1651428"	0.23868799	0.43955994	0.5031748	0.42894268	-0.332963	-0.39076376	-0.46151876	-0.20873833	-0.13487864	0.15029478	0.3225503	-0.28480005	-0.25820017	-0.33022833	-0.5314584	0.15555573	-0.69837284	0.19063616	0.023047447	0.08141041	0.008563519	-0.5448613	0.18964815	-0.20830584	-0.5647745	0.035975456	-0.122308254	0.35256863	0.14436626		0.15773058	-0.09938192	0.054352283	0.18932962	-0.49080372	0.33386612	0.34092855	-0.12729788	-0.03613472	0.5901537	0.3403015	-0.2866497	0.46003866	-0.60251904	-0.2893572	-0.2584939	-0.29181004	-0.6731868	-0.02142334	-0.5798707	0.28310156	0.39425945	0.059945107	0.32078505	-0.08023739	-0.000789642	0.15915632	0.2611518	-0.30408192	-0.20738077	0.22577524	0.13167906	-0.22730732
"ILMN_1651429"	0.03739834	0.019598484	-0.13880014	-0.16942835	-0.8978009	-0.765028	-0.44360352	-0.65611124	0.2779312	-0.19462585	-0.3209138	-0.54200745	-0.64397144	-0.615551	-0.37169838	-0.45141506	-0.46077728	-0.04102707	0.16823673	0.003463745	0.05240631	0.13912201	0.1059351	-0.001596451	0.979125	-0.15160131	-0.6436043	0.17548466	-0.006342888	-0.16245079	-0.24686241	-0.030106544	-0.37421703	-0.32476664	-0.61779594	-0.09400272	-0.30008602	0.07995224	-0.19704437	0.10545206	0.1306305	0.11742306	0.16617775	-0.20320415	-0.44087887	0.069304466	-0.11197567	0.14161491	0.06658268	0.4796648	0.22033405	0.3874817	0.10628128	0.6444073	0.48647785	0.88029957		0.33959103	0.763402	0.38376713	0.3135376	0.38343048	0.55456257
"ILMN_1651430"	0.039643288	0.50732565	0.73133516	0.49392748	-0.17395735	-0.2991786	-0.07872057	0.24780655	-0.016935349	-0.010986328	0.39773798	-0.27897263	-0.39284372	-0.20332813	-0.5427146	0.18490505	-0.63652277	0.13412952	0.22999859	0.09840393	0.35553026	-0.85782814	0.19310045	0.033256054	-0.70619106	0.18896294	0.15885258	0.30524874	0.14567518	-0.01451683	0.27319956	-0.3909521	0.10877085	0.14623499	-0.32036495	0.35660028	0.34053373	-0.12135506	-0.06214142	0.6047578	-0.016868591	-0.18209791	0.5545478	-0.59313965	-0.14957619	-0.6186538	-0.048214436	-0.59625673	0.070072174	-0.34495163	0.054252148	0.23829794		0.2691903	0.007349491	-0.03118658	-0.035871506	0.37254143	-0.42369366	-0.19549465	-0.11349678	0.004777432	-0.17314291
"ILMN_1651437"	0.026683807	0.687438	0.4875002	0.37945414	-0.2796011	-0.41995	-0.44219828	-0.17743492	-0.26532316	0.020667553	0.32822084	-0.17784262	-0.28315973	-0.33038664	-0.77290916	0.031870842	-0.84203863	0.015153885	0.21350813	0.24541473	0.3367424	-0.9879103	0.33397102	0.17433119	-0.8278794	0.16023827	0.3623457	0.11031389	0.16295815	-0.30492926	0.43293	-0.35047293	0.019014359	0.25615883	-0.6272216	0.16077042	0.3062606	-0.2222867	-0.07454872	0.53428125	0.10911989	-0.2986803	0.626142	-0.83339596	-0.31317616	-0.7183552	-0.24399567	-0.9798951	-0.18760586	-0.16549397	0.21966314	0.29813194	0.011332512	0.37239456	-0.113583565	-0.19004536	0.03184557	0.39788198	-0.4316454	-0.44888163	-0.2939453		-0.22677755
"ILMN_1651438"	0.54043293	0.14877129	-0.06205988	-0.21870232	-0.60444355	-0.5354996	0.046322823	-0.64742184	0.24427223	-0.3571787	-0.11689758	-0.68047523	-0.746912	0.5425863	-1.056159	0.33574963	0.002301216	-0.37762547	-0.6860833	0.47394466	0.86919975	0.9124222	0.009346008	-0.13840675	0.65741825	0.27407932	1.398365	0.053442955	-0.43487263	-0.31201935	0.026630402	-0.3948593		-0.2718506	-0.5076933	-0.3272276	-0.039992332	0.2588482	-0.17632103	0.52867603	0.89568233	-0.091056824	0.29370975	-0.43038654	-0.26031494	-0.027576447	-0.61628914	0.0779047	-0.47297764	0.15443707	0.4392271	0.49911213	0.20494461	0.29825878	-0.018237114	0.37179756	-0.47012997	0.4318905	0.8493662	0.1136837	-0.13993454	-0.26933098	0.18782425
"ILMN_1651456"	0.101629734	0.60417795	0.55144596	0.27335835	-0.37151337	-0.31238317	-0.33118868	-0.030531883	-0.075963974	0.28067636	0.3565979	-0.23040962	-0.35151386	-0.3331418	-0.74309206	0.24405527	-0.7971306		0.12093496	0.13146162	0.030320644	-0.82212114	0.23109198	0.006752014	-0.7708969	-0.012001038	-0.20614386	0.38604593	0.32396507	0.028562546	0.15739727	-0.43300486	0.081017494	0.10131693	-0.24703074	0.23288202	0.38617325	-0.13994837	0.061291695	0.6734762	0.21050262	-0.38902473	0.5238056	-0.6722498	-0.460783	-0.5499134	-0.21080446	-0.70005465	0.039692402	-0.4275484	0.016705036	0.25870943	-0.29034853	0.25689888	-0.034420013	-0.105789185	0.006772041	0.33697367	-0.5797472	-0.22067785	-0.028971672	0.03552437	-0.11987543
"ILMN_1651457"	0.21227455	0.71437645	0.80305195	0.35035372	-0.21463442	-0.6047034	-0.34936142	-0.15132189	0.014188767	0.07855654	0.2769785	-0.3826952	-0.13733625	-0.29915285	-0.4294095	-0.041247368	-0.5229955	0.28208494	-0.0848012	0.10487223	0.21596241	-0.8463316	0.4489584	0.15431786	-0.53225327		0.10805273	0.35677004	0.2322154	0.20461178	0.40362167	-0.32240486	0.010528088	0.19590902	-0.36026955	0.23505497	0.429492	-0.18810272	0.03877735	0.67303705	0.21193838	-0.15923738	0.4488721	-0.47176552	-0.23551941	-0.5588865	-0.15826893	-0.9558072	-0.001057625	-0.31321192	0.15799904	0.3157673	-0.045926094	0.2832427	-0.2552061	-0.060599804	0.17050028	0.4948659	-0.36247587	-0.17174673	-0.026011944	0.20549011	-0.068062305
"ILMN_1651464"	-0.04548788	0.5008464	0.55140114	0.19800425	0.24981451	-0.4327078	-0.08236742	0.2473979		0.25002146	0.37461805	-0.2056632	-0.14753962	-0.15083551	-0.24278021	0.40510702	-0.73545027	0.12291956	0.09694624	0.17968321	0.008253098	-0.7962165	0.35995054	0.23294497	-1.0892429	-0.052239418	0.1836524	0.1784873	0.17147875	-0.17296505	0.25742865	-0.5604954	0.112261295	0.41671705	-0.47122717	0.33032656	0.3771081	-0.30567265	-0.05331278	0.572505	-0.031364918	-0.51627636	0.4902687	-0.34192228	0.064893246	-0.4552245	-0.21592331	-0.87962675	0.15624857	-0.24604845	0.29103947	0.28288507	-0.012467861	0.2826519	-0.05963707	-0.30822277	0.041707516	0.3712206	-0.8879218	-0.36792803	-0.4024439	-0.002663136	-0.31394958
"ILMN_1651490"	0.46374512	0.39728117	0.6179757	0.10555315	0.004749298	-0.440073	-0.22400951	0.11050987	-0.26279306	0.18261242	0.6232958	0.6380453	-0.3089552	0.06694889	-0.6170597	0.0717268	-0.37615967	0.09623623	-0.254467	0.086133	-0.117055416	-0.7995453	0.6845999	0.16711807	-0.6351547	0.25179577	0.9384403	0.3120575	-0.02180767	-0.28635597	0.8565779	-0.44909763	0.4756012	0.76797485	-0.13558292	0.46880436	0.4339218	0.04428768	-0.3356762	0.42634678	-0.006220341	-0.35298824	0.32428122	-0.41238213	-0.23951244	-0.3370676	-0.5213418	-0.6105528	-0.12292099	0.1082077	0.165905	-0.07943535	0.106108665	-0.09250307		-0.035256386	-0.07479906	0.6536808	-0.81243753	-0.35027885	-0.117274284	0.029901505	-0.52568626
"ILMN_1651492"	-0.006140709	0.49782658	0.5059457	0.18959093	-0.015112877	-0.24390888	-0.08941364	0.09065628	0.05769682	0.023282528	0.19278574	-0.05521202	-0.26426363	-0.33734798	0.03122139	0.10127306	-0.07140446	0.091197014	-0.037536144	0.27784634	0.13096619	-0.6137152	0.27509022	-0.028346539	-0.4495964	0.042090893	-0.019669533	0.1451869	0.08611965	0.03686905	0.1887126	-0.27784824	-0.19993258	0.10170126	-0.4669547	0.12028074	0.14139748	-0.11353397	-0.09553671	0.41753292	0.06338024	-0.054758072	0.35825777	-0.47503567	-0.23432684	-0.36732483	-0.03832054	-0.4330101	0.05676794	-0.2597561	0.019330502	0.1253643		0.20356798	0.003687859	-0.21601582	-0.057750702	0.12868404	-0.5077839	-0.16601849	-0.16894627	0.05134201	-0.045012474
"ILMN_1651496"	-0.28155327	0.2576313	-0.07672405	0.6750879	0.69981956	-0.5456381	-0.03802395	0.4600382	-0.64275455	0.18225765		0.56588936	0.22269249	0.10148525	-0.55041504	-0.61950207	-0.58491707	0.34101963	-0.11582184	0.4645481	-1.0631227	0.9811144	0.9295769	0.8643789	-0.8626404	0.76240826	1.1190052	0.2290163	0.20196724	0.043331146	-0.11189079	0.17630386	0.46468067	0.14511299	-0.5405636	0.6782627	0.3097992	-0.22184277	-0.9922075	-0.5477257	-0.3312006	-1.1128082	-0.78458595	-0.41879654	0.16088772	-0.90948486	-1.2277966	0.16612148	0.09842968	-0.11018181	-0.15248871	0.36080742	0.7290182	-0.6007433	-0.8332205	-0.9727268	-0.3202219	0.22512627	0.053471565	-1.2587271	-0.25676727	0.09366226	-0.032113075
"ILMN_1651498"	0.00419569	0.3055129	0.48246193	0.39292002	0.07349777	-0.34487343	-0.15746403	-0.12598038	-0.07081413	0.43906498	0.24686432	0.34491158	-0.21669865	-0.4678774	-0.049028397	-0.31592894	-0.6026783	0.08326626	0.16943932	0.003343105	0.04518175	-0.5053673	0.26798916	0.13887596	-0.95695543	0.119951725	-0.37115622	0.23313618	0.101592064	0.30380154	0.54730034	0.2634716	0.110575676	0.10849953	0.14484501	0.33656216	0.6070986	-0.23910809	-0.2530861	0.32414865	-0.1208148	-0.1108551	0.23152018	-0.5502825	-0.09948254	-0.49793148	-0.39532852	-0.839777	0.035232544	-0.30331135		0.013599396	0.12604523	0.084955215	-0.19915915	-0.2924056	-0.25434017	-0.017671585	-0.85918236	-0.3978815	-0.099746704	-0.08702755	-0.16307926
"ILMN_1651499"	-0.14923954	0.25587177		0.34888744	0.5630293	1.0214415	0.817173	2.44835	0.96915627	0.7616205	0.7215357	0.15019035	1.7165327	2.0513992	1.6706896	1.7060041	1.0587511	-0.23277283	-0.10868454	-0.7207866	-0.1199646	-0.82649326	-0.07203674	-0.19898605	-0.6721773	-0.52966213	-0.39401722	-0.09848213	0.039627075	0.20479012	-0.009319305	0.23509598	0.15969563	-0.15588951	-0.15389442	0.059043884	0.41619492	0.24581051	-0.2178936	-0.16829729	-0.2759261	-0.27430058	-0.019529343	1.0643034	1.1438007	1.6041393	1.1354952	0.96710396	2.5775337	-0.650692	-0.4398818	-0.27775288	-0.5452485	-0.40084267	-0.52968264	-0.6408739	-0.31703377	-0.21176386	-0.87454605	-0.34974575	0.2858553	0.27090836	0.35397243
"ILMN_1651501"	0.19395304	0.5554924	0.6463752	0.42126656	-0.24299479	-0.46433306	-0.31418228	-0.121917725	0.2789321	-0.007775784	0.23248148	-0.2300458	-0.14319944	-0.25414324	-0.63250065	0.22979116	-0.55154276	0.13400173	-0.012564182	0.19415998	0.13349771	-0.51373625	0.17827034	0.08013344	-0.49679756	0.08302927	-0.26404047	0.46166086	0.2949624	0.08957052	0.33783627	-0.16092539	0.35300303	0.30011034	-0.38880682	0.50529146	0.34004927	-0.18068218	-0.03053093	0.59157944	0.42465687	-0.100541115	0.7263479	-0.47688818	-0.30680895	-0.52592707	-0.15115118	-0.5162463	0.07862854	-0.24563313	0.22026348	0.36933374	-0.048415184	0.21817207	-0.022238731	-0.17005634		0.60141516	-0.3328538	-0.2053523	0.022570133	0.23577547	-0.05732298
"ILMN_1651504"	0.006808281	-0.12586498	0.030546188	-0.08818531	0.49841595	0.21370602	0.33719635	0.039375305		0.06866646	0.20996189	0.30979824	0.050839424	0.5019903	0.006654739	-0.19663334	0.16494656	-0.14022636	-0.25554752	-0.1041708	-0.29814053	-0.3228941	0.14623642	0.14919376	-0.31669807	-0.10574913	0.42299747	0.03460312	-0.15260029	-0.032216072	0.187891	-0.1059227	0.17437935	0.19660378	-0.20783329	0.021616936	0.19221401	-0.19965458	-0.27545452	0.17655182	-0.10162163	-0.07077789	0.049481392	0.20724869	-0.00188446	0.21579742	0.17703247	-0.2581005	0.19226551	-0.013412476	-0.05924034	0.27688408	-0.163414	-0.1466322	0.080405235	-0.27869034	-0.07808399	-0.23751736	-0.3114252	-0.13399315	-0.046832085	-0.0589056	0.17075253
"ILMN_1651506"	0.14020443	0.20376301	0.091246605	0.018144608	0.19429207	0.14555264	-0.45846176	-0.16922665	0.12714958	0.17188358	0.25410557	0.3034153	0.2333498	-0.5260401	-0.31522274	-0.59694195	-0.49228	-0.06732464	-0.23523998	-0.11753559	-0.35926962	-0.55033875	0.050027847	0.061364174	-0.89825916		-0.21687412	0.1920309	-0.12501526	-0.12271595	0.13266373	-0.003775597	-0.10909176	0.1847086	-0.18688393	0.15900993	0.19451523	0.022802353	-0.21874332	0.29866123	-0.03958893	-0.12150955	0.21582079	-0.03975773	0.05620575	-0.3822651	-0.07148647	-0.2650404	-0.24383736	0.07571125	0.2170124	0.2532091	0.123267174	0.28545475	0.25500774	-0.09126854	-0.21752834	0.1768055	-0.20045185	-0.14957905	-0.049167633	2.4259062	0.06277561
"ILMN_1651513"		-0.54036665	-0.2901764	-0.2913761	0.428483	0.5451822	0.2780838	-0.23418427	0.15590858	0.26296234	-0.11793041	0.37362766	0.35984707	0.48982334	0.18270779	0.110165596	0.4912634	-0.5362549	-0.24598503	-0.28965473	-0.39217663	-0.052168846	-0.32524014	-0.3918562	0.17381287	-0.4192667	-0.54455185	0.075948715	-0.01640606	-0.1737194	-0.066265106	0.3794613	0.05782509	0.21580887	0.25962925	0.15818405	-0.28535175	0.10313225	0.19158554	-0.22734165	-0.049699783	0.20856667	-0.11446285	0.44437408	0.1902628	0.11870003	0.07015419	0.3827362	-0.2874174	0.15834808	-0.1539278	-0.03645134	-0.044174194	-0.4010353	-0.34774017	-0.53783035	-0.15185833	-0.62928295	0.26866627	0.33891964	-0.29662514	0.20421791	0.4548273
"ILMN_1651536"		0.820148	0.6748462	0.28201008	-0.14778614	-0.32682848	-0.4051695	-0.0861125	-0.06716156	0.04566717	0.31524706	-0.07110691	-0.2220478	-0.15879393	-0.4657507	0.26099777	-0.6395545	0.32606268	0.23416424	0.18839407	0.20212507	-0.7807584	0.112725735	-0.08262825	-0.7900491	0.12505436	0.28081703	0.24817419	0.11766291	0.004574776	0.2780218	-0.20089006	0.03939104	0.27456665	-0.5192485	0.23616695	0.26467943	-0.16526794	-0.21184635	0.6053033	0.026787281	-0.12980461	0.53148794	-0.7233	-0.003591538	-0.32569885	-0.28956985	-0.6223545	0.048398018	-0.2588911	0.114658356	0.32278347	-0.06922388	0.30913448	-0.04561901	-0.18158913	0.26365995	0.47674465	-0.5006156	-0.38542604	-0.1285739	0.16599035	-0.3458252
"ILMN_1651538"	-0.032179356	0.65489435	0.5287881	0.36119223	0.058363438	-0.2926612	0.035312176	0.3887515	-0.008278847	0.10225868	0.4122181	-0.08285713	-0.022796154	-0.02189207	-0.5443139	0.42452765	-0.44071913	-0.07458496	0.043044567	0.2417345	0.17024899	-0.74696875	0.17360353	0.113746166	-0.3578782	-0.01338768	0.12583971	0.23616743	0.18450308	0.082172394	0.2214632	-0.28387165	0.046107292	0.18941116	-0.5803094	0.06346798	0.37360954	-0.076874256	-0.1377697	0.38808537	-0.2012372	-0.19729614	0.447793	-0.44982195	0.041671276	-0.40491724	-0.13037872	-0.61845016	-0.13898277	-0.2375021		0.2102313	-0.16064692	0.38980103	-0.1891017	-0.2200365	0.056226254	0.28163195	-0.54878616	-0.13744688	-0.21960926	0.12821722	-0.15276575
"ILMN_1651544"	0.12094307	0.40166712	0.5529232	0.28287792	-0.22247219	-0.19748974	-0.18804646	-0.12644958	-0.15417719	-0.030932903	0.17710972	-0.1632309	-0.06251621	-0.18770504	-0.56742	-0.19361496	-1.0177479	0.114557266	-0.05189991	-0.093604565	0.05917549	-0.3112383	0.2443943	-0.08504248	-0.41048145	0.10393095	0.06260586	0.4004326	0.090498924	0.1432457	0.34683704	-0.19285011	-0.039000034	0.21265888	0.000594139	0.18705225	0.08287239	-0.13607025	-0.020209312	0.37596798	-0.052099228	0.17127419	0.38290453	-0.39712143	-0.19661522	-0.07251549	-0.06319332	-0.68675613	0.17899513	-0.17168999	0.14206743	0.31044436	0.07659817	0.26912928	0.056648254	-0.05930996	0.32397747	0.2753148	-0.2818575		0.2374878	0.19730091	-0.067629814
"ILMN_1651557"	-0.120794296	0.03393936	-0.13364649	-0.058773518	-0.1926651	0.011055946	-0.000741005	-0.4675932	0.201828	-0.16617393	-0.34904766	-0.44243717	-0.1605215	-0.23177624	0.31696033	0.110515594	0.29136562	0.05590248	0.1789589	-0.08602524	-0.4833765	0.5096121	-0.11089039	-0.12636757	0.3266096	-0.08765602	-0.33075142	0.021047592	0.07072163	0.35326195	-0.20648575	0.142519	-0.27973366	-0.26899624	-0.117975235		-0.15109634	0.036959648	-0.3507328	-0.037856102	0.06633186	0.1413641	0.08470726	0.08583641	-0.061720848	0.23526192	0.43691158	0.33593655	0.01321888	0.007458687	-0.057275772	-0.08768511	-0.16629696	0.03617382	-0.5352068	0.039224625	0.054610252	-0.041704655	0.096097946	0.060691833	0.049282074	-0.035523415	0.13563633
"ILMN_1651567"	-0.054658413	0.54113245	0.6415987	0.32973146	-0.35229063	-0.37714767	-0.26660156	-0.035453796	-0.05238247	0.20225	0.08728027	-0.007073879	-0.47491837	-0.53720427	-0.7486148	-0.12564135	-0.9000697	0.15578127	0.11739254	0.30566216	0.15692759	-0.7735591	0.17108059	0.21714497	-0.79692364	0.18951273	0.068763256	0.37921095	0.23709726	0.089711666	0.31570864	-0.3846817		0.35846663	-0.44760036	0.38904	0.37376022	-0.15700579	-0.059477806	0.5324807	0.113333225	-0.2532568	0.562747	-0.69982195	-0.2873969	-0.5857668	-0.27536917	-0.90040636	-0.077498436	-0.23527622	0.19784737	0.4126339	-0.15263462	0.34437466	0.047719955	0.09264898	-0.14078712	0.4392147	-0.6564989	-0.23722315	0.051918507	0.048252106	-0.3207178
"ILMN_1651568"	-0.028957844	0.5081711	0.42015123	0.20290184	0.16226149	-0.109102726	-0.19677353	-0.09520388	0.011620045	0.22011662	0.4060073	-0.1475482	0.09564924	-0.086826324	-0.47642565	0.016200542	-0.60152674	0.06058359	-0.17981958	0.09675264	0.24018717	-0.5970292		0.15165663	-0.6470065	0.06098032	-0.031458855	0.28946638	0.14723587	-0.09062004	0.21920204	-0.35541296	0.2555108	0.15279102	-0.5505395	0.002653122	0.22848082	-0.25052834	-0.10378027	0.35233116	0.04968834	-0.49547482	0.26893616	-0.8216696	-0.06467152	-0.53581953	0.014562607	-0.6398215	0.20427704	-0.2861328	0.094741344	0.28176832	-0.13032055	0.15985775	-0.058995247	-0.1807661	-0.16786718	0.36258888	-0.8142891	-0.39944124	-0.22449446	0.08167744	-0.21681976
"ILMN_1651574"	-0.09496927	0.34409332	0.5110488	0.47609663	-0.28025484	-0.12179041	0.101922035	0.120173454	0.23532677	0.1741929	0.20086002	-0.19656038	-0.26428223	-0.31799173	-0.51087046	0.20802164	-0.5546484	0.10385895	-0.10134268	0.029876232	0.22957087	-0.6409664	0.3354435	0.002407551	-0.4078865	0.054267406	0.26582432	0.26451588	0.073541164	0.10735512	0.11171627	-0.32719088	-0.060611725	0.29008913	-0.32082224	0.3341732	0.3218937	-0.22404051	0.050379753	0.3258152		-0.11533117	0.27078152	-0.47081757	-0.23718882	-0.59674263	-0.12360382	-0.41531372	-0.26978016	-0.37297106	0.09452152	0.23190498	-0.16898012	0.35926437	-0.20046377	-0.1373043	-0.024977684	0.31992912	-0.40380526	-0.14093971	-0.13958693	0.10266304	-0.14819479
"ILMN_1651597"	0.211936	0.6831894	0.7443447	0.38184977	-0.42471266	-0.48255825	-0.012773037	-0.035023212	0.05018425	0.060183525	0.546566	-0.056763172	-0.19714403	-0.2073946	-0.50259256	0.15075254	-0.65886307	0.15127754	0.24482965	-0.007257938	0.17912102	-0.8073287	0.35113907	0.1555748	-0.5765109	0.28009462	-0.034089565	0.46644735	0.29755783	0.040747643	0.42642164	-0.23332739	0.2348156	0.2375803	-0.40140152	0.3567767	0.47258615	-0.15299177	-0.001143932	0.5523987	0.24997473	-0.045781136	0.6738224	-0.38358593	-0.20250273	-0.5781946	-0.056852818	-0.6820793	-0.045186996	-0.23075104	0.103122234	0.4219184	0.030028343	0.25239944		-0.12540483	-0.08145046	0.4873886	-0.49131393	-0.288661	-0.066263676	0.17709398	-0.0976882
"ILMN_1651599"	0.19263744	0.50371647	0.64879274	0.17509127	-0.114037514	-0.37925434	-0.3288765	0.054634094	0.022714615	0.07506466	0.1368599	-0.35928392	-0.17082262	-0.089437485	-0.59672546	0.2231288	-1.0400443	0.052361965		0.018499374	0.1555996	-0.8302479	0.100512505	-0.20532417	-0.70593643	0.06755257	-0.08054352	0.06314564	0.09594107	-0.07750845	0.16088581	-0.4020419	0.17183876	0.09311724	-0.5004287	0.15674162	0.23631668	-0.2641492	-0.18072033	0.4735031	0.1512599	-0.16165304	0.48698092	-0.6819835	-0.21612883	-0.57977295	-0.22375059	-0.7519126	-0.22876692	-0.37371683	0.11862564	0.23477077	0.042918205	0.28712368	0.008238316	-0.32212162	-0.08379841	0.530478	-0.65487003	-0.28974962	-0.24732018	0.09017706	-0.29440498
"ILMN_1651604"	-0.001328945	0.58918667	0.52361965	0.24155807	0.09211445	-0.034175873	-0.04477024	0.1617794	-0.11215353	0.102769375	0.43193007	-0.10070944	-0.27295208	-0.014947891	-0.49204636	0.12855959	-0.6810026	-0.023882389	0.04733181	0.08656359	0.124173164	-0.76904964	0.024657726	-0.035304546	-0.80418205	0.07403946	0.3604231	0.35423136		-0.033608437	0.2881894	-0.34281206	-0.000433922	0.24948025	-0.4471445	0.250237	0.23902512	-0.14456415	-0.021840096	0.23851728	0.21572018	-0.2929926	0.29974937	-0.31445217	0.003206253	-0.1716671	-0.14434671	-0.5204506	0.05997038	-0.5901561	0.063981056	0.25754356	0.16894579	0.33972216	-0.2169118	-0.2651558	0.08706045	0.41248608	-0.5137181	-0.3335762	-0.18129778	0.2016344	-0.15128231
"ILMN_1651609"	-0.09678173	0.6864257	0.55138063	0.28288317	-0.1525259	-0.25657558	-0.508317	0.038105965	0.077851295	0.06139183	0.32600832	-0.25546694	-0.17511034	-0.44233084	-0.49670935	0.11826992	-0.75805235	-0.057866573	0.28300714	0.22959518	0.21782923	-0.6224971	0.32160187	-0.05143118	-0.6422825	0.1577282	0.14497614	0.23213339		-0.06349659	0.3442912	-0.28815556	0.085068226	0.12734985	-0.47641182	0.32541323	0.3983488	-0.20429134	-0.041132927	0.68068457	0.12260866	-0.20683002	0.5646415	-0.66169214	-0.08408451	-0.3467703	0.21805239	-0.46751547	0.076931	-0.22836637	0.27706718	0.3775115	-0.030910969	0.16711807	-0.15754795	-0.2112956	0.02552557	0.34428215	-0.5584202	-0.41172314	-0.056681633	0.10550499	-0.12666368
"ILMN_1651617"	-0.37712193	0.249197	0.2522092	0.19878674	1.4173555	1.3799181	0.99821377	1.8733044	0.753541	0.92987823	0.73759556	1.7162695	1.9848375	1.0354786	1.8280363	1.2176971	1.3722057	-0.13612843	-0.29582024	-0.28081274	-0.06919956	-1.309217	0.001296043	-0.31407976	-1.0844941	-0.099615574	-0.5646782	0.24285984	-0.14604759	-0.07720995		-0.29359722	0.08553028	0.104766846	-0.18106174	-0.044333935	0.1189599	-0.32347775	-0.36473227	0.4442258	-0.007634163	-0.42491388	0.38495445	1.5487232	1.2948408	1.454752	1.0464058	0.68551826	1.6277275	-0.57253647	-0.11809349	-0.1614809	-0.5022998	-0.27171898	-0.45137548	-0.6547704	-0.32135773	0.02534008	-0.88542414	-0.44209957	-0.22614813	0.008078098	-0.06538582
"ILMN_1651624"	0.21932793	0.7403283	0.5211735	0.48993158	-0.30497122	-0.4022131	-0.28936768	-0.13265514	-0.02134037	0.023653507	0.23973513	-0.25418186	-0.35699034	-0.23765945	-0.66890717	0.031716347	-0.9108844		0.1254611	0.12014818	0.25266123	-0.6844492	0.16052008	0.13165808	-0.67174244	0.21216726	-0.035019875	0.31130457	0.107140064	-0.04344797	0.19365215	-0.38009834	0.16421366	0.18660545	-0.19309568	0.24658728	0.37280798	-0.28686047	-0.2929902	0.75335693	0.1700716	-0.22804785	0.72385216	-0.7946892	-0.5104523	-0.59758806	-0.33201408	-0.8421869	0.034128666	-0.3453369	0.18441677	0.3864417	-0.03589487	0.46644068	0.10741091	-0.1281786	0.12943745	0.51106167	-0.5191784	-0.32753468	-0.07065344	0.23697281	-0.2630124
"ILMN_1651628"	-0.3591509	0.36313057	-0.14766026	0.054436684	0.18392181	-0.15870762	0.052872658	0.94482994	-0.06491852	0.054383278	-0.2981844	0.7025528	-0.51170826	0.173563	-0.13002491	-0.1371479	0.36378956	0.48300552	0.42468643	0.47437572	-0.065387726	0.14173222	0.68493366	0.08686733	-0.37812328	0.7738657	1.6263237	0.46672153	0.34325886	0.17599487	0.42143345	0.07352829	0.7486172	0.25296307	0.6784344	0.40835953	0.81649876	0.062470436	0.17390251	-0.29211044	-0.2607746	-0.25002098	-0.40990543	-0.49803638	-0.32468033	-0.44394016	-0.5912199	-0.25415707	-0.3969736		-0.39020824	-0.73145866	-0.15420246	-0.37182522	0.12476921	0.16990471	-0.294034	-0.11320686	-0.13740921	-0.3041172	-0.37172985	-0.50372505	-0.6260643
"ILMN_1651642"	-0.029715538	0.5192504	0.31268835	0.16136837	0.1198225	-0.20607948	0.007754326	0.2156372	0.07828522	0.11490297	0.28942204	-0.22182274	-0.516438	-0.1539259	-0.27658272	0.2151537	-0.47685242		-0.008430958	0.26066685	-0.116838455	-0.482728	0.29384327	0.0928669	-0.6099043	0.32358932	0.26704597	-0.038455486	-0.1309042	-0.013723373	0.1448884	-0.14699554	-0.059844017	0.003041267	-0.6510105	0.24692345	0.24402761	-0.14330292	-0.3028159	0.569448	0.019362926	-0.276927	0.2169838	-0.35962963	-0.12195778	-0.14761353	-0.124248505	-0.32262516	-0.09806061	-0.35014105	0.14547205	0.13599539	-0.09384155	0.28790045	0.015428066	-0.16496038	-0.071653366	0.21584177	-0.40319443	0.001562119	0.039600372	0.36933327	0.047203064
"ILMN_1651643"	0.16865158	0.36055136	0.45769405	0.1793909	-0.27699852	-0.31570148	-0.021740437	0.21101665	-0.007552147	0.17740822	0.4043975	-0.22408533	-0.07285595	-0.20210314	-0.578207	0.06589651	-0.47939396	0.047085285	-0.08771181	0.11093664	0.014213562	-0.81069946	0.27228117	0.15035105	-0.78405666	-0.11718273	-0.08593893	0.38858175	0.06606293		0.3561654	-0.3970256	0.15834856	-0.059229374	-0.53831625	0.39387465	0.18778324	-0.08517218	-0.20571756	0.4112625	0.11766052	-0.14107132	0.48564863	-0.46366167	-0.10613203	-0.46859026	0.11200094	-0.3427515	0.07905769	-0.4648962	0.13507748	0.37506342	-0.12684298	0.14907265	0.001878262	-0.26596022	0.14119339	0.21446896	-0.2767148	-0.11531162	-0.059380054	0.18453789	-0.042370796
"ILMN_1651652"		0.57535934	0.4084568	0.12928772	-0.39664984	-0.4405017	-0.4222703	0.79285145	-0.3157134	0.11302757	0.2670598	-0.23896265	-0.32610178	-0.22284698	-0.61932325	0.09897947	-0.45941448	0.26306438	0.6138611	-0.00240469	0.15056229	-0.47383785	0.33064604	0.44833946	-0.32774925	0.23814249	0.26468182	0.21303844	0.3573208	0.017845154	0.35147095	-0.116485596	0.35122395	0.075102806	-0.32207012	0.26021004	0.32734537	-0.29420328	-0.14724684	0.36544037	0.055793285	-0.3741703	0.3249159	-0.6457467	-0.3563075	-0.5413451	-0.45034647	-0.63710594	0.2610607	-0.22891188	0.11364746	0.20928049	-0.19840622	0.10882044	-0.10790539	-0.33606768	0.19937038	0.32293177	-0.5051074	-0.272007	-0.012905121	-0.046358585	-0.31175852
"ILMN_1651656"	0.17685127	0.56589603	0.67799044	0.3516636	-0.3208356	-0.39678907	-0.2461257	-0.22447634	-0.013970852	-0.1117301	0.24141884	-0.28976345	-0.29947042	-0.06746912	-0.4658332	0.034421444	-0.8712621	0.14109468	0.12217808	0.10311794	0.23525763	-0.8737607	0.07658291	0.10258436	-0.63261557	0.08129072	0.03470564	0.28912926	0.20522308	0.12935829	0.40055656	-0.12631321	0.15593052	0.07190704	-0.47820187	0.33915854	0.4861226	0.012592316	-0.05201912	0.6858282	0.2265091	-0.23789787	0.40893745	-0.68039894	-0.32345867	-0.5328212	-0.29715252	-0.7064543	-0.054433346	-0.35971355	0.17695713	0.24181795		0.25529814	-0.0483284	-0.20479059	-0.004936695	0.44283676	-0.47009087	-0.21493292	-0.14688206	0.07672167	-0.18260336
"ILMN_1651657"	-0.052906513	0.6425576	0.66201067	0.45715427	-0.23520708	-0.5308018	-0.17831278	-0.058828354		0.22927856	0.3082304	-0.2113843	-0.46244	-0.3196826	-0.8833723	0.03361988	-1.0325618	0.25801802	0.16876411	0.17939043	0.288476	-0.73301935	0.45676374	0.18984127	-0.85201836	0.28515673	0.43632174	0.21136379	0.1358285	-0.060278893	0.2644863	-0.34579515	0.102482796	0.3365283	-0.5975218	0.3651719	0.40793848	-0.33522558	-0.075731754	0.6474972	-0.008711815	-0.21176434	0.62294245	-0.792346	-0.30664206	-0.6324506	-0.16571283	-0.83316946	-0.020498276	-0.1620183	0.40789175	0.23945951	0.11795378	0.47734404	0.07543421	-0.015279293	0.1645217	0.5558443	-0.6521139	-0.22152758	-0.18076277	0.04845476	-0.16299486
"ILMN_1651681"	0.15529919	0.6205621	0.83101463	0.5590544	-0.12904358	-0.42232418	-0.21130657		-0.1676774	-0.01034689	0.1053772	-0.12453842	-0.26374483	-0.32040167	-0.5441551	0.13305473	-0.9302473	0.2608118	0.1556325	-0.020048618	0.120296955	-0.9619551	0.15496302	0.0712719	-0.65010166	0.12086439	-0.1256504	0.4314127	0.041279316	0.028256893	0.35449505	-0.30254364	0.25543928	0.15504694	-0.43351316	0.4410467	0.28846836	-0.3175125	0.09358883	0.8674927	0.27412844	-0.1391511	0.6494069	-0.959682	-0.3489704	-0.6286278	-0.27228403	-0.6532116	-0.082232475	-0.1817298	0.036789417	0.3754773	0.05215168	0.3439765	0.045551777	-0.2802801	-0.028867245	0.53068113	-0.35174894	-0.17604351	-0.028825283	0.07777786	-0.210248
"ILMN_1651684"	0.09873104	0.08019638	0.13187218	0.047632694	-0.060230255	0.05442524	-0.19469261	0.22934055	0.044394493	-0.27130175	0.08294392	-0.09654522	-0.04805565	-0.14910221	-0.026691437	0.000189781	-0.10435104	0.09087467	-0.039221764	0.05180168	-0.1473403	-0.24626446	0.030506134	-0.009347916	-0.19195557	0.0630703	-0.082060814	-0.02441883	0.042251587	-0.112565994	-0.010328293	-0.015412331	-0.098350525	0.07055664	-0.108177185	0.11797428	0.14394665	0.1624384	-0.24870396	0.20379019	0.012774944	0.15001869	0.38898182	-0.034228325	0.056170464	-0.101000786	0.11935234	-0.15422726	-0.007817268	-0.000707626	0.19404316	0.070560455	-0.051101685	0.23588562	-0.06042385	-0.024656296	0.11545086		-0.10379791	0.10693741	-0.007465363	0.26576996	0.43731976
"ILMN_1651685"	0.026802063	0.6608238	0.57270956	0.2923875	-0.39205074	-0.26202822	-0.2726283	0.082775116		0.04708624	0.31015825	-0.17135096	-0.165586	-0.15210724	-0.4702344	0.14040852	-0.6963873	0.18532276	0.1093235	0.23686981	0.1693306	-0.749712	0.39383698	-0.018465042	-0.5743208	0.1599145	-0.01721859	0.502007	0.23481035	0.05569458	0.29892492	-0.16891432	0.054200172	0.25402355	-0.52833366	0.35267353	0.466053	-0.10242796	-0.10798168	0.6185365	0.22389984	-0.049698353	0.5640154	-0.5964918	-0.18821907	-0.5646076	-0.28461266	-0.5834861	-0.012363434	-0.23389053	0.24262238	0.29559946	-0.065063	0.198565	-0.14839315	-0.17437029	0.12181759	0.5336919	-0.6258383	-0.2147994	-0.001652241	0.27259493	-0.14755249
"ILMN_1651692"	0.41020107	0.081027985	0.10527611	0.057422638	0.9093542	-0.01943779	0.15137005	0.25353527	-0.1627121	-0.000127792	0.380414	0.42873764	-0.42104053	0.6456461	-0.45468044	0.14804935	-0.07187557	-0.21813583	-0.50187874	0.13615322	-0.31869316	0.087887764	0.36082172	0.5026169	-0.23374557	0.35975552	0.81237125	-0.1741209	-0.07580471	0.027173996	0.5525751	0.07091808	0.32693768	0.35193348	0.035419464	0.089609146	0.047545433	0.13567066	-0.34258366	-0.07643986	-0.09599018	-0.075416565	0.0818491	-0.048840523	-0.2526846	-0.1457634	-0.16330528	0.038889885		0.12414551	-0.06049347	0.026798248	-0.24244976	-0.29867172	-0.27807236	-0.26525116	-0.014203072	-0.2613659	-0.10739994	-0.29448032	-0.022889137	-0.48855782	0.08443451
"ILMN_1651693"	0.0163908	0.6944833	0.7015147	0.40131712	-0.11363649	-0.70901775	-0.29066753	-0.10991144	-0.17735052	-0.006698132	0.18753433	-0.30204725	-0.5133805	-0.5963788	-0.643064	-0.12353945	-1.0720701	0.19859743	0.2346673	0.24263191	0.10603094	-0.7863827	0.39818907	0.35775757	-0.7636757	0.19443321	0.44074917	0.20940447	0.17109203	-0.060954094	0.18498468	-0.29243565	0.03870344	0.22708035	-0.41114712	0.27088356	0.4657302	-0.17330837	-0.053828716	0.75288343	0.069841385	-0.16381025	0.55234337	-0.6807413	-0.23077822	-0.49740696	-0.03861952	-0.7760415	-0.08072567	-0.20574474	0.24639177	0.20152712		0.43682623	0.053742886	0.036836624	0.06460333	0.60582495	-0.6320901	-0.23211479	-0.11429596	0.03105402	-0.36347628
"ILMN_1651708"	0.18675804	0.6370554	0.69543266	0.28051424	-0.31214523	-0.43615675	-0.1894927	-0.027668	-0.026380062	-0.05309105	0.20452738	-0.2009964	-0.31616402	-0.16480398	-0.59178305	0.101541996	-0.83485365	0.07927132	0.24292421	-0.017801285	0.18138266	-0.82698965	0.13910913		-0.930315	0.09478235	0.009994984	0.30656862	0.03631401	0.009874344	0.24167871	-0.22988224	0.24236012	0.17743778	-0.52148056	0.28075647	0.39501667	0.028015137	-0.063373566	0.58196783	0.18011284	-0.23478365	0.6529994	-0.8066244	-0.27434826	-0.37580538	-0.20621395	-0.9729595	-0.21430731	-0.47438622	0.17516136	0.29306746	0.0211339	0.3220749	-0.031262875	-0.17769432	0.23691273	0.43523455	-0.67295074	-0.14776134	-0.08700657	0.001841545	-0.09018898
"ILMN_1651710"	0.119586945	0.705883	0.58132124	0.3168974	-0.5106993	-0.53446484	-0.27507353	-0.28113127	-0.19184875	0.14937544	0.23956156	-0.18569279	-0.38909006	-0.2752247	-0.7976742		-0.89375734	0.1534419	0.18650532	0.007029057	0.08733988	-0.85426474	0.26480198	0.029410362	-0.7032118	0.013259411	-0.2012868	0.26506662	0.13833666	0.07626581	0.30226755	-0.3269887	0.04459238	0.33829546	-0.34166336	0.3851037	0.36001444	-0.22919703	-0.019022942	0.5962491	0.32245874	-0.24730301	0.58239317	-0.7357712	-0.4240303	-0.6217971	-0.31792736	-0.9005389	-0.029663563	-0.29955387	0.1957717	0.19693184	-0.08576727	0.2875433	-0.060482025	-0.34621763	0.20343399	0.582376	-0.6069646	-0.2769122	0.000338554	0.20461512	-0.1964364
"ILMN_1651715"	-0.08819389	0.4740672	0.5571685	0.27491856	-0.4346037	-0.5350714	-0.13746548	-0.085467815	-0.089540005	0.12264395	0.12505054	-0.19043255	-0.40449762	-0.47193575	-0.33122396	0.018857002	-0.88913107	0.18075848	0.02571106	0.003805161	0.16233778	-0.9600234	0.047575474	0.2084012	-0.83222437	0.28691483	0.1322217	0.18658924	0.16077662	-0.12008095	0.15143299	-0.28871965	-0.00701046	0.011766911	-0.64849424	0.36531973	0.22592688	-0.23853731	0.005282879	0.5636287	0.009967804	-0.19447756	0.5321746	-0.6589179	-0.24274349	-0.38012457	-0.26298904	-0.8466377	0.0553751	-0.31046534		0.2913046	-0.011312008	0.27945852	0.009210587	-0.22862244	0.12181711	0.34247446	-0.66975784	-0.41151	-0.20754433	0.08718538	-0.39211226
"ILMN_1651717"	0.020897865	0.5358219	0.7999997	0.30048466	-0.18135738	-0.4774289	-0.22541094	-0.07298422	-0.112658024	0.0844841	0.4242196	-0.13074875	-0.42439508	-0.31292915	-0.6802888	0.1603632	-1.0800843	0.12151718	0.019186497	0.2453227	0.091162205	-0.6837816	0.11046362		-0.6890993	0.18248367	-0.07506609	0.30612803	0.12613058	-0.054842472	0.21258163	-0.28912067	0.10244417	0.33889675	-0.32823944	0.47259426	0.3712721	-0.09716797	-0.047538757	0.47112322	0.13989735	-0.30733013	0.45262766	-0.61375666	-0.28763628	-0.54605484	-0.27484608	-0.52232265	-0.15069151	-0.31139135	0.1540966	0.22470522	0.043682575	0.18025064	0.03851843	-0.288877	0.16875315	0.42501593	-0.78943205	-0.1901226	-0.22210455	0.1445756	-0.12946081
"ILMN_1651719"	-0.09384918	-0.29108143	-0.4812193	-0.39089966	0.10127926	-0.34956646	-0.067873955	-0.54804134	0.16448402	-0.17364311	-0.3622942	-0.27233028	-0.0721302	-0.08562565	-0.09077644	-0.07685566	-0.16956902	0.12896252	-0.037018776	0.3813696	0.07394314	0.774333	-0.24900627		0.77029896	-0.23041058	-0.3885107	-0.236372	-0.006066322	-0.012221336	-0.4018526	-0.059134483	-0.30289364	-0.2454443	0.41545677	-0.33068466	-0.5579233	0.03543949	-0.11108208	0.07195473	0.360775	0.61034393	-0.11998749	0.2095766	0.029696465	0.06871891	0.42377663	0.6714182	0.03591442	0.5650244	0.0007267	0.07780743	0.016555786	0.20879555	0.42850113	0.61953354	0.21691132	-0.07721138	0.7937908	0.5284567	0.17299557	0.1419878	0.4054489
"ILMN_1651735"	0.6025171	-0.099850655	0.38153648	0.20015144	0.48985863	0.3281908	-0.16142654	-0.2166748	-0.49813366	-0.090221405	0.37524128	0.86597824	0.037023544	-0.91375446	-0.076042175	-1.1146564		-0.2530384	-0.09174919	0.058354378	-0.7572899	0.281703	0.13632202	0.4253683	0.16280842	0.57286644	0.32547283	-0.14367008	-0.4422331	-0.46401882	0.07859516	0.11560917	-0.06359196	0.0459404	-0.08690739	-0.38652325	-0.086462975	0.15730286	-0.5428972	-0.29129028	-0.15715027	0.14047527	-0.023478508	-0.1790657	-0.02309227	-0.33523655	-0.21814537	0.18330288	-0.18216228	-0.08041763	-0.15178013	0.20778179	0.4547348	0.11758518	0.15041924	0.40164852	0.029060364	0.011890411	0.2789812	-0.1349783	0.22432804	-0.04376316	0.107198715
"ILMN_1651741"	0.08576155	0.53795767	0.64458513	0.32483673	-0.35718536	-0.23276806	-0.29810858	-0.17152452	-0.15499306	0.23948383	0.29278564	-0.21291399	-0.34104013	-0.3613987	-0.78962946	-0.058824062	-0.5777345	0.16092634	0.14828157	0.13144684	0.26959753	-0.86144924	-0.001168728	0.16536617	-0.7528825	0.20573473	-0.12760067	0.29943132	0.20270109	0.12639093	0.24325275	-0.2322383	0.12796402	0.17266226	-0.36729956	0.31772566	0.23111916	-0.19124126	-0.17054081	0.5845194	0.14533854		0.6019635	-0.56141376	-0.109353065	-0.40996265	-0.2366848	-0.29108858	-0.04383135	-0.33027935	0.20056963	0.35026217	-0.05066538	0.3111601	0.034160614	-0.05993986	0.12942839	0.3035493	-0.44428062	-0.15081644	0.09100723	0.20485306	-0.17123175
"ILMN_1651745"	0.2490673	0.46792126	0.54673433	0.2830696	-0.34950972	-0.45478964	-0.3991418	-0.2162795	-0.052106857	0.13133526	0.093883514	-0.03548479	-0.35727358	-0.36226463	-0.5283818	-0.084308624	-0.64381933	0.08830404	-0.06987524	-0.054847717	0.015505791	-0.7561822	0.24630547	0.09248686	-0.6345897	0.27367163	0.21430016	0.27744818	0.26629162		0.2852745	-0.3492627	0.1465888	0.06327343	-0.4283433	0.46119928	0.42135572	-0.1948781	-0.1943655	0.63186264	0.401011	-0.15735912	0.64355755	-0.5650134	-0.35260963	-0.35871363	0.31901646	0.31161213	0.061142445	-0.05689001	0.09961128	0.22068024	-0.14603233	0.38250923	-0.088665485	-0.2158556	0.061481953	0.55920124	-0.37282085	-0.21783638	-0.08657408	0.22337389	-0.14245749
"ILMN_1651763"	0.26448345	0.6577692	0.7472744	0.38818407	-0.22987556	-0.41729116	-0.34398842	-0.14400244	0.1005764	-0.07687855	0.31300545	-0.29615498	-0.31933546	-0.4071188	-0.7560768	-0.014513969	-1.0351377	0.2628894	0.04908943	0.051562786	0.23460007	-0.88932943	0.25718737	-0.022723675	-0.64140224	0.16307211		0.26162052	0.08466864	0.003077507	0.5050535	-0.40603065	0.1317215	0.23175001	-0.4755993	0.40178823	0.4479437	-0.23955488	-0.032362938	0.6950307	0.14297009	-0.25628424	0.6960287	-0.82146597	-0.26720572	-0.4956274	-0.30427027	-0.83386135	0.011336803	-0.3204708	0.30116463	0.3211403	-0.028076649	0.36728144	-0.14346027	0.15363884	0.07521534	0.6035013	-0.5380125	-0.29294014	-0.017066479	0.21223307	-0.20868874
"ILMN_1651767"	0.10351753	0.35290623	0.32976913	0.27998543	0.54741573	-0.16629696	0.21635914	0.2520218	0.01749897	0.005076408	0.09251785		-0.5407257	0.74616146	-0.27162552	0.3853531	-0.37237453	0.2811365	0.085700035	0.27313805	0.8354616	-0.11779404	0.7514429	0.46357822	-0.12386131	0.37647915	0.7777252	-0.04681492	0.21133995	0.27984428	0.51603603	0.13654137	0.19386005	0.4098692	-0.28829765	0.40192223	-0.1087513	-0.48263645	0.77574825	0.16550827	-0.15483093	-0.25649166	0.19832897	-0.22857285	-0.3331747	-0.3538723	-0.39277172	-0.7927656	-0.25593567	0.090836525	-0.151268	-0.05616951	-0.25961494	-0.26594162	-0.09315872	-0.15374088	-0.42131042	-0.22400951	-0.46722794	-0.31137276	-0.2763319	-0.273798	-0.18671703
"ILMN_1651771"	-0.046982765	0.7446699	0.6492424	0.4639926	-0.10838747	-0.40880823	-0.35962486	-0.21346664	0.12154055	0.08011627	0.19372845	-0.029762745	-0.2580185	-0.1567483	-0.4658513	0.2858429	-0.8458886	0.24294758	0.102365494	0.13030338	0.35127068	-0.8716068	0.43902636		-0.8050909	0.15923405	-0.163373	0.4079113	0.10668135	0.010446072	0.13827848	-0.18188858	0.21992588	0.3174286	-0.2932644	0.5044508	0.54966974	-0.34719038	-0.043480396	0.7588315	0.2408185	-0.17387581	0.5677023	-0.7241559	-0.39069033	-0.4173789	-0.29114628	-0.696496	-0.24642754	-0.46916628	0.19850588	0.2516756	-0.020738125	0.46451187	0.123283386	-0.16022015	0.1360321	0.52005863	-0.506299	-0.3029604	-0.033393383	0.110738754	-0.19143486
"ILMN_1651776"	0.07463169	0.07638168	0.030504227	0.13924503		-0.20018387	-0.34446526	0.16141891	0.07173824	0.001627922	0.13090706	0.3572178	-0.11216354	0.54756165	-0.5383196	0.018493652	-0.2797413	0.055416107	-0.27713203	0.148283	0.28338242	-0.08851433	0.20977497	0.4253416	0.2604246	0.06718254	0.25776005	-0.20469189	-0.054576874	0.24553394	0.08050537	0.26678085	-0.071243286	-0.017560959	0.3816347	-0.1179657	0.05081272	0.020904541	0.114979744	-0.03979969	-0.090441704	-0.10674667	0.2220211	-0.17088985	-0.45071125	-0.37208176	-0.036707878	-0.052779198	-0.11950493	-0.0713892	-0.17370892	-0.18857574	-0.07483387	-0.021374702	0.08795452	0.35826302	-0.14350319	-0.29988956	0.18116665	-0.059880257	-0.04732704	-0.15392113	0.055332184
"ILMN_1651787"	-0.053370476	0.40195894	0.49293184	0.39429045	-0.06415653	-0.24735165	-0.14468288	-0.042795658		0.07725954	0.27283716	-0.07141781	-0.15802383	-0.25173664	-0.38113213	0.29298878	-0.5492697	0.1815958	0.2097745	0.22335863	0.18522024	-0.43077183	0.22416353	0.08976364	-0.4322691	0.089530945	0.13324356	0.22445917	0.19955444	-0.070782185	0.10881758	-0.23062325	-0.030778885	0.21746683	-0.32944012	0.31285048	0.1719346	-0.108263016	-0.075037956	0.39645958	0.08419275	-0.26589918	0.53869104	-0.3601904	-0.189672	-0.28792095	-0.09823322	-0.49084377	-0.07157993	-0.14439678	0.20830202	0.23363256	0.021707058	0.15575504	0.003821373	-0.1057415	0.20173311	0.3058877	-0.39531517	-0.33584213	-0.048506737	0.2404108	-0.049027443
"ILMN_1651788"	0.2740507	0.4788618	0.17577267	0.098721504	0.22916126	-0.44833946	0.02889061	-0.083291054	0.15716076	-0.32093048	0.025683403	-0.33984756	-0.36592865	0.82002735	-0.45920753	0.26902008	-0.2349329	-0.1759901	-0.67058563	0.2505932	0.61835194	0.37220478	0.14511299	0.2668333	0.16160393	0.22754097	1.3055668	0.12630177	-0.14690304	-0.27438545	0.24380589		0.21218014	-0.2870512	0.038588524	-0.31342983	-0.10215092	-0.2619505	-0.17193508	0.16412258	0.22188091	0.14162636	0.0446949	-0.1768446	-0.5851803	-0.3656664	-0.49684525	0.15376568	-0.31551838	0.023173332	-0.026346207	-0.36596966	-0.076351166	-0.17277908	0.09989071	0.23156357	-0.441247	-0.26901245	0.123747826	-0.47518444	-0.36458588	-0.3825407	-0.20879936
"ILMN_1651792"	0.07608271	0.6596484	0.5879288	0.3581648	-0.08008051	-0.585762	-0.22496605	-0.005970478		0.06418228	0.29610682	0.042776585	-0.28850698	-0.26705313	-0.6672349	0.12634659	-0.766953	0.08416271	0.056740284	-0.025754452	0.17724895	-0.8184314	0.47772217	-0.057342052	-0.72147036	0.15866852	0.034602165	0.20562696	0.13166666	-0.023112297	0.20520973	-0.38883638	0.18471146	0.25911713	-0.41617727	0.44483948	0.23877287	-0.16659212	-0.001979351	0.5659342	0.21162176	-0.32493114	0.5483055	-0.6368084	-0.12712002	-0.6633096	-0.32698965	-0.82753325	-0.045692444	-0.36446047	0.3531084	0.3124504	0.15267992	0.44363785	-0.049789906	-0.109788895	0.15085173	0.48981953	-0.578938	-0.26327753	-0.083818436	0.04013729	-0.1712699
"ILMN_1651799"	-0.75942326	-0.34179783	-1.2303495	-0.12739372	0.032776833	0.5906553	0.51409626	1.2937565	0.83240795	0.3406992	-0.86369896	0.6490011	0.3450117	0.39018726	0.9300108	0.7232151	0.99614906	0.49316502	0.020684242	-0.7820196	-0.19600105	-0.7298231	-0.24884224	-0.77666473	-0.69848347	-0.47904205	-0.20535564	0.009049416	1.1049232	0.9608154	-0.85954666	0.50723076	0.73108196	-0.5420599	0.98048687	0.871788	0.17578506	-0.12358189	0.8946152	-1.2340689	-0.47998714	-0.1478653	-0.82701683	0.06364441		0.4255724	0.20133781	0.29351902	0.33987427	-0.3590889	-1.059226	-1.2645445	-0.31554413	-0.86667347	-0.24647236	-0.7880926	-0.7779083	-1.1911592	-0.3578062	0.35759544	0.299798	0.07606888	-0.37835312
"ILMN_1651800"	0.12189531	0.33852434	0.50548315	0.014653206	-0.368958	-0.298625	0.003696442	-0.028996468	-0.011693955	-0.12618542	-0.054398537	-0.24769592	-0.116168976	-0.12908077	-0.6182327	0.17695808	-0.40251827	0.21422768	-0.21297598	0.2623062	0.16910887	0.01901722	0.012279987	-0.14625454	-0.75213766	-0.34599543	-0.21140528	0.3332739	0.013746262	0.024910927	-0.077325344	-0.103274345	-0.06397295	0.25261784	-0.44507313	0.348176	-0.019121647	-0.1045866	0.14342213	0.37011814	0.27970266		0.5436559	-0.25602627	0.05484581	-0.547287	-0.32853222	-0.49999523	0.03767872	0.18440437	0.1919527	-0.08955431	0.011389732	0.18617344	0.14400196	-0.12615395	-0.007231236	0.35851526	-0.3160553	-0.26418495	0.006290436	0.51906204	0.066370964
"ILMN_1651817"	0.15633488	0.67599773	0.7805619	0.47707796	-0.37696457	-0.46971703	-0.34562492	0.036391735	0.097975254	0.11045933	0.29385805	-0.06784725	-0.34270954	-0.31373024	-0.42274046	-0.056937695	-0.86297226	0.14479637	0.21268272	-0.12601423	0.25139284	-1.0061755	0.34139347	-0.11578989	-0.7291579	-0.1354065	-0.024520397	0.38771486	0.29156923	0.1294589	0.36105585	-0.17648935	0.382473	0.2864046	-0.3820467	0.49735546	0.53585625	-0.036358833	0.064893246	0.63168335	0.10608053	-0.07929087	0.75795126	-0.50206184	-0.18874216	-0.2060442	-0.17503548	-0.6298742	0.11457491	-0.4071207	0.20685148	0.23535538	-0.13573551	0.36647272	-0.008878231	-0.18793392	0.09128952	0.38307428	-0.7649493	-0.20633602		0.23152304	-0.032275677
"ILMN_1651819"		-0.29956722	-0.37928104	-0.24904442	-0.21874332	-0.021082878	0.15777397	-0.2688799	0.07125759	-0.1423502	-0.26901913	-0.3906393	0.0828104	0.23915291	-0.020942688	-0.14033127	0.0676651	-0.024617195	-0.07293224	-0.10916996	0.24780464	0.19885445	-0.058210373	0.011969566	0.30746365	-0.3136196	-0.034971237	-0.11590862	0.19809437	0.22770691	-0.17201328	0.17542076	-0.12249851	-0.015767097	0.090833664	-0.48408794	-0.2776327	-0.15285778	0.070412636	-0.32974148	0.12641811	0.12054825	-0.16065693	0.019291878	0.0759449	0.32450867	0.10177517	0.14572239	0.032622337	0.2325449	0.1933775	-0.086504936	-0.05065632	-0.36657906	0.09085941	0.3357849	0.00106144	-0.03726101	0.33034992	0.06710911	0.09087658	-0.11836052	0.08577061
"ILMN_1651826"	0.8156166	1.3225822	0.3709631	0.39173698	1.0974617		0.7389231	1.4683323	-0.33238316	0.05717659	0.5200653	0.7599611	-0.55022144	0.9494171	-0.3329773	0.73875237	0.37273693	-0.42972565	-0.33631897	0.85736275	-0.38591003	-0.1560831	1.1487284	0.51104355	-0.22651958	0.2944908	1.5753222	0.26900196	-0.29900837	-0.3117857	1.0603094	0.038303375	0.6859083	0.256917	-0.010951996	0.42109108	1.034833	0.071956635	-0.62596035	-0.6747513	0.38950443	-0.60447884	0.19507599	-0.74055386	-0.5420542	-0.33348846	-1.8427095	0.061356544	-0.2699337	0.34877586	0.16590214	-0.5546341	-0.09694672	-0.93663883	-0.34563923	-0.52282524	-0.25362968	-0.04358101	-0.08223629	-1.0410795	-0.081440926	-1.1588898	-0.75171375
"ILMN_1651828"	0.2691059	0.025336742	-0.007704258	0.08304691	0.596323	0.5501356	0.24305248	0.039165497	0.31536198	0.11743069	0.38237858	0.34755802	0.70059204	-0.10481548	0.73805714	0.31360435	0.4813738		-0.2995367	-0.19792747	-0.3982706	-0.6092434	-0.16959858	0.027360916	-0.5088568	-0.23126411	-0.36120415	-0.16211128	-0.17427826	-0.13166904	-0.15633297	0.030797958	0.012093544	-0.04970455	-0.25696468	-0.2867241	-0.11488819	-0.037636757	-0.1390047	0.09990597	0.04793358	0.14297485	0.3158102	0.7968569	0.41481972	0.6169987	0.26802063	0.1619072	0.58939743	-0.24702644	-0.14749432	0.11511421	-0.14910221	-0.31922913	-0.314353	-0.28527355	-0.25797462	-0.1675396	-0.25017738	-0.12318516	-0.1304903	0.3813238	0.26699352
"ILMN_1651832"	0.68853855	0.06008625	1.0340881	1.0397844	0.6393156	0.19598198	-0.7440243	0.23125076	-1.2399845	-0.20170116	0.51396275	0.6432066		-0.4242239	0.14778805	-1.4156857	-0.000278473	-0.010617256	0.1994152	0.85062027	-1.3649216	-0.13530731	1.1808071	0.9442558	-0.43811035	0.5681391	0.37998104	-0.487895	-0.47070503	-0.13725281	0.9830208	0.69554996	0.025618553	0.49537373	0.22033596	0.19921875	0.56861305	0.24520779	-0.5263853	-0.4729786	-0.8404188	-0.0924387	0.1887722	-0.09340763	-0.21008205	-0.3792448	-0.6832781	-0.7662544	-0.70720196	0.20989704	0.0920105	0.14046478	0.21917248	-0.3103447	-0.37578964	-0.012918472	0.32362556	0.15961075	-0.56035614	-0.41348743	-0.3423233	-0.5706186	-0.3405838
"ILMN_1651838"	0.3555298	0.63672733	0.6376233	0.297369	-0.34348345	-0.47578096	-0.40132523	-0.061717987	-0.02955103	0.18897104	0.13428116	-0.19503927	-0.1807375	-0.11533213	-0.44053936	-0.006845474	-0.5901513	0.12533283	0.13988447		0.10850096	-0.6827774	0.33603668	0.1601181	-0.6236253	0.18009853	-0.05203867	0.4004073	0.12422085	0.121005535	0.29140377	-0.07632446	0.16269493	0.1867857	-0.34048796	0.37736273	0.42172956	-0.11233282	-0.19535065	0.5271406	0.27675533	-0.096343994	0.5519557	-0.54505587	-0.07477379	-0.32830667	-0.046564102	-0.7673478	0.052027702	-0.40895176	0.32360792	0.35395145	-0.021451473	0.3555684	-0.14044428	-0.02790165	0.16084719	0.49887562	-0.382133	-0.21512556	0.08711958	0.113221645	-0.24364471
"ILMN_1651848"	0.16654682	0.7123556	0.6486263	0.34985065	-0.49476385	-0.6300163	-0.4278674	-0.24679089	0.06891918	0.18661308	0.35522604	-0.13469172	-0.346498	-0.4150195	-0.65388155	0.001550674	-0.7121544	0.057413578	0.051497936	-0.11707115	0.21251965	-0.85695314	0.04458332		-0.7845421	0.17621326	-0.10130739	0.521935	0.18276405	0.033359528	0.059574127	-0.31544638	0.09465647	0.16173792	-0.28183126	0.31271744	0.34832668	-0.31902122	-0.16133451	0.65340996	0.20270014	-0.24085903	0.56256247	-0.92584944	-0.42426014	-0.6087184	-0.3177905	-0.76568604	-0.17268705	-0.365458	0.17638779	0.34220123	-0.037848473	0.29618883	0.032977104	-0.31544495	0.018810749	0.36873007	-0.59205914	-0.20743513	-0.09612322	0.051271915	-0.28546667
"ILMN_1651850"	0.014765739	0.19624329	-0.13761806	0.5206461	-0.13485527		0.059087753	0.19137287	0.23943233	0.41423798	-0.31605434	-0.13223743	-0.037989616	-0.27922058	-0.3681116	0.24170399	-0.6073084	0.3927946	0.5106468	-0.14601612	0.37882328	-0.69860554	0.30639744	0.16401386	-0.6829672	0.32484055	-0.64828205	0.35217094	0.1982317	0.1349678	-0.4554329	-0.2598257	-0.07026005	-0.4024191	-0.71462345	0.17302418	-0.33044624	-0.30584145	-0.14483452	-0.10835838	0.42730808	0.10155487	0.19319153	-0.25718594	0.113954544	-0.1575861	-0.03432274	-0.5833578	0.23736954	-0.07705879	0.08247566	-0.00605011	0.16101265	0.6034498	0.29747677	0.063100815	0.25576305	0.39233494	-0.4141369	-0.16332531	-0.028134346	0.13570404	-0.21321201
"ILMN_1651872"	0.16140556	-0.017885208	0.066467285	0.09793854	-0.050361633	0.077035904	-0.15428638	-0.16289711	0.002706528	-0.018418312	-0.050686836	0.039361954	0.18627739	-0.34273815	0.21170998	-0.27682304	0.051085472	-0.14889908	-0.14659595	-0.025066376	-0.36922455	-0.029270172	-0.1056242		-0.15979767	-0.29147053	-0.40749168	-0.075862885	-0.024009705	-0.14732838	-0.0390234	0.074539185	-0.18510914	-0.026231766	-0.18318081	-0.077653885	-0.2526102	0.114806175	-0.25671577	0.081679344	0.1615076	0.08893967	0.274436	0.20569801	-0.13024235	0.22347832	0.19677258	0.4226942	-0.002370834	-0.110886574	0.067575455	0.19167423	0.2505579	0.16366768	0.04071331	-0.000598907	0.17233753	0.07302666	0.13302612	0.16001987	0.032889366	0.10558128	0.20279694
"ILMN_1651878"	0.04204464	0.56818295	0.7223449	0.26880884	-0.12589979	-0.3287902	-0.040634155	0.099051	0.06689167	0.2779007	0.19955826	-0.118364334	-0.34080362	-0.145432	-0.30937958	0.15730095	-0.46525192	0.18494463	-0.046619892	-0.21598196	0.40623283	-0.7998953	0.19936943	0.08087063	-0.5081048	0.21457386	0.19774246	0.14969778	0.36494637	0.09587097	0.26537704	-0.26775503	0.1431346	0.07668543	-0.37451744	0.29381227	0.24845934		-0.25517368	0.48805332	0.26137352	-0.35994005	0.45645332	-0.55439806	-0.19768763	-0.3890133	-0.12124014	-0.512372	-0.1284194	-0.37086725	-0.049685955	0.24038124	-0.044056892	0.31700516	-0.054924965	-0.077116966	0.15054893	0.23224306	-0.5963936	-0.16815472	-0.15613031	0.010158539	-0.31193447
"ILMN_1651886"	-0.04807949	-0.67821884	-0.10189533	0.29904938		0.16454029	-0.26098156	0.3273058	-0.1427269	-0.095993996	-0.10495281	-0.06826973	0.35588932	-0.000341415	0.18106365	-0.75157166	0.115330696	0.18188667	0.48112774	0.14656258	-0.098163605	0.31206512	0.24644947	0.16344166	0.25730324	-0.10119629	0.41306305	-0.14973545	-0.17168045	0.071349144	-0.020614624	0.9559717	-0.14101028	-0.15685368	0.21994877	0.06706619	0.30655003	-0.090662956	0.17342281	-0.8944769	-0.21112823	0.32042313	-0.083696365	0.13890362	-0.0886755	-0.17724133	-0.24651432	0.2113123	-0.36874485	0.11524582	-0.028038025	-0.0554533	0.26267815	0.014282227	0.060756683	0.07757664	0.36036682	-0.1892786	0.40788078	-0.101405144	-0.02203083	-0.18253517	0.1675129
"ILMN_1651900"	-0.09019661	0.5831561	0.7067399	0.32337332	-0.16928911	-0.48123217	-0.30817747	-0.005414963	0.066767216	0.13986492	0.18548012	-0.2722311	-0.33327198	-0.41068697	-0.7066741	0.16991282	-0.8657675	0.0671401	-0.08657265	0.13335133	0.30148554	-0.84783363	0.22604895	-0.13745451	-0.5569086	0.15680122	0.08403206	0.41569567	0.20827007	0.052922726	0.33145475	-0.22713757	0.20414591	0.32854843	-0.55789995	0.31381798	0.22875452	-0.20337391		0.6666298	0.13381958	-0.22503328	0.5554452	-0.7842326	-0.23705912	-0.662848	-0.2352624	-0.6817503	-0.100721836	-0.31073427	0.04630232	0.31207943	0.15550518	0.29368258	-0.06286001	-0.23909998	0.104261875	0.37855005	-0.3246994	-0.40369368	-0.23588133	0.23374939	-0.043770313
"ILMN_1651902"	0.39202595	0.5995197	0.5137625	0.24946404	-0.4861536	-0.327713	-0.4484353	-0.038285255	0.10200596	0.365273	0.24663782	-0.2894945	-0.33281994	-0.38309526	-0.35520124	-0.006595612	-0.81628084	0.21136427	0.012664318	-0.007890224	0.34568548	-0.85878086	0.3477087	0.051649094	-0.35404825	0.2353797	0.15403414	0.4236517	0.03148794	0.02025795	0.23912764	-0.36393595	0.0414443	0.110394955	-0.41416264	0.28354263	0.11327839	-0.20451832	-0.1983819	0.6035199	0.2864008	-0.20709991	0.47129154	-0.6940131	-0.0487504	-0.7482438	-0.35346937	-0.63143873	-0.12440014	-0.14233303		0.20432901	0.04178953	0.31428146	0.038267612	-0.17028427	0.10225916	0.21492672	-0.3403325	-0.36217308	-0.12814426	-0.07402706	-0.25291538
"ILMN_1651905"	0.123117924	0.5148916	0.3635912	0.23793888	-0.376894	-0.45210886	-0.37415075	-0.1955514	-0.11139202	0.008303642	0.27172995	-0.28575706	-0.2291727	-0.29613924	-0.6023917	0.0419631	-0.9195409	0.16815138	0.20783186	0.17398882		-0.62702465	0.21350574	-0.0776906	-0.44183445	0.15569687	-0.18068933	0.4073596	0.18715	0.043696404	0.1633029	-0.34372568	0.14292336	0.15143251	-0.35251427	0.28116035	0.3084731	-0.22776747	-0.12014961	0.55548763	0.13280964	-0.20511007	0.43354225	-0.5517149	-0.29577017	-0.6096859	-0.42068672	-0.5899849	0.08408451	-0.2862873	0.047748566	0.17967701	-0.21857595	0.24352407	-0.09047079	-0.18095827	0.2676673	0.34968233	-0.4750433	-0.13202667	0.006056786	0.22057152	-0.16810036
"ILMN_1651936"	-0.07569504	0.21110582	0.045218945	0.29263973	0.053658485	-0.21321774	0.21831322	0.29162693	0.07781601	0.13925171	0.38205242	-0.06741047	-0.12844753	0.29272175	-0.21109009	0.13868809	-0.22308636	0.017110825	-0.047502518	-0.30135727	0.22437	-0.3543539	0.04039669	0.21504307	-0.29839706	0.36411095	0.13554192		-0.002396584	0.28098774	0.11933231	-0.34345055	0.13731003	0.117938995	0.043453217	0.21979904	-0.028500557	-0.117720604	-0.007479668	0.16800785	0.07030487	-0.025560379	0.17838144	-0.16144943	-0.057473183	-0.12164688	0.019256592	-0.062784195	0.101758	-0.29434776	-0.089365005	0.09288788	0.043515205	-0.015172958	-0.10208893	-0.21891594	-0.17116356	0.14499664	-0.17516327	-0.09461117	-0.06990147	-0.06213188	-0.081311226
"ILMN_1651940"	-0.1047945	0.52401257	0.47721004	0.3922205	-0.291502	-0.35530758		0.024610996	0.038304806	-0.0430789	0.2422347	-0.19748211	-0.22652864	-0.28823996	-0.5224824	0.21249676	-0.73568916	0.18236399	-0.013003826	0.17079782	0.2989955	-0.9550204	0.34111214	0.22761154	-0.785882	0.14135551	-0.026623249	0.33692837	0.09487295	-0.06980276	0.18122482	-0.2677474	0.12316656	0.22744656	-0.4621148	0.13049364	0.33467627	-0.14374256	-0.21972132	0.6232934	0.22833109	-0.23444891	0.654603	-0.6835394	-0.2112999	-0.26720333	-0.10769558	-0.59245825	0.128829	-0.4297638	0.05424738	0.34977722	0.32955027	0.42086458	-0.017531872	-0.22130585	0.18448353	0.37298727	-0.5289073	-0.0818243	-0.0829401	0.18636703	-0.34594965
"ILMN_1651943"		0.33820152	0.6116338	0.10758352	0.04886818	-0.14220905	-0.29728317	0.01604414	0.18809605	-0.107783794	0.40926886	-0.011145592	-0.35517406	0.0669899	-0.4324646	0.08211565	-0.8070626	0.068749905	0.009797096	0.008847714	0.05842209	-0.6870184	-0.002824307	-0.028158665	-0.6826968	0.14383268	0.087127686	0.1821804	0.22969246	-0.09227228	0.023807526	-0.3887043	0.14488602	0.12267399	-0.44038582	0.23390913	0.3536868	-0.110871315	0.08448982	0.59280014	0.0833745	-0.33122492	0.53339195	-0.5333352	-0.09557247	-0.44340563	-0.15280437	-0.47914124	-0.02663517	-0.26839924	0.12356377	0.20356369	-0.060809135	0.2739458	-0.16132355	-0.38695192	-0.11026287	0.27087355	-0.51294994	-0.22100449	-0.14553595	0.116196156	-0.107278824
"ILMN_1651949"	-0.029130936	0.13569164	0.095523834	0.09511757	-0.2386198	-0.43001175	-0.27652264	-0.24717617	-0.3539977	-0.12712097	-0.14864397	0.029372215	-0.24446106	0.040610313	-0.29856205	0.019337654	-0.1168766	0.017651558	0.029531479	0.24607944	-0.16195726	0.17081738	0.12443161	-0.1385994	0.00637722	0.12218952	0.25024986	0.13074589	0.11752987	-0.10141659		-0.3064146	0.06898785	0.055070877	-0.17022896	-0.011463165	0.0965395	-0.042801857	-0.23317146	0.13448334	-0.011523247	-0.1901331	0.08285761	0.029996872	-0.10020065	-0.37712383	0.075190544	-0.1048069	-0.22105122	0.019955635	0.15738392	0.25119495	-0.05512333	0.08928013	-0.032743454	0.16366768	0.3131466	0.2911911	-0.051276207	0.051031113	-0.146101	-0.078271866	-0.30537796
"ILMN_1651950"	-0.4369049	0.61168575	0.13451242	0.5440016	0.53478813	-0.78311634	-0.24970055	1.2119217	-0.21159172	-0.03340435	-0.027166367	1.4611845	0.2624712	1.034132	0.43290043	-0.53868866	0.84179497	0.72862816	-0.19948101	-0.4410839	-0.11770058	-0.609025	1.0768108	0.78987503	-0.57579994	1.8895922	3.5443096	1.2068863	0.799119	0.6030798	1.602128	0.6481962	1.7645607	0.40629673	0.39208698	0.056232452	2.1192236	1.3535032	-0.3240137	-0.35080385	-0.25789165	-0.59786034	-0.33115625	-1.080801		-1.1653147	-0.7573614	-0.28483486	-0.60309315	-0.63072586	-0.22714329	-0.5476265	0.6236143	-0.087016106	0.6340666	0.7267418	-0.23173046	0.34164906	-0.08939266	-0.1544962	0.15811253	-0.2498846	-0.63943195
"ILMN_1651964"	-0.22028637	0.21971893	-0.18561363	0.00975132	0.31903744	-0.242342	-0.177207	-0.096297264	-0.3165083	0.24304485	-0.21985817	0.23461628	0.4351244	0.010855675	0.2516594	-0.38572502	0.36427498	-0.18982697	0.6169052	0.029545784	-0.2524376	-0.17496872	0.45247173	0.32989788	-0.049186707	-0.24570847	0.68408203	0.332613	-0.20342445	-0.17701244	0.41201973	0.8518019	0.38318062	-0.4081869	-0.20067787	0.32938194	0.841897	0.045150757		-0.70212364	-0.1499958	-0.05218792	-0.062374115	-0.21851921	-0.4293661	0.008943558	-0.23249817	0.35491657	-0.12108326	0.051815033	-0.18864346	-0.246171	0.05667305	-0.003616333	0.013566017	0.68503	0.010483742	0.2633047	0.29581928	-0.1666584	0.37217617	-0.23497772	-0.12867641
"ILMN_1651966"	0.16696882	0.6041918	0.47011423	0.27478695	-0.04240036	-0.44804907	0.11093235	-0.11393595	-0.18825197	0.035688877	0.051620483	-0.010123253	-0.11368942	-0.07299423	-0.43257618	-0.010456562	-0.58526707	0.057064533	0.026814938	0.019453526	0.21038532	-0.59764767	0.26337337	0.011488438	-0.5034256		0.10805893	0.30582905	0.03631687	0.024371147	0.3832531	-0.4137373	-0.04261303	0.27429628	-0.41825676	0.37764215	0.24188423	-0.21843386	-0.13883495	0.4520588	0.064706326	-0.35162354	0.45013475	-0.4533434	-0.090509415	-0.36424065	-0.05575037	-0.37865543	0.32968426	-0.37929106	0.021797657	0.2312727	-0.08858204	0.37098694	-0.066346645	-0.2566595	0.025746822	0.2944975	-0.49237347	-0.28019762	-0.10685825	0.08311272	-0.17152596
"ILMN_1651967"	-0.021850586	0.59914494	0.38980007	0.3292079	-0.30788755	-0.14202976	-0.32742357	0.006482124	0.022439003	0.2887969	0.29299068	-0.1644082	-0.1777296	-0.13813496	-0.5220437	0.012611866	-0.6245384	0.025046349	0.1358881	-0.09636307	0.10824871	-0.7048063	0.12631464	0.002511978	-0.64625835	0.20040369	-0.003356457	0.4236889	0.019117832	0.031064987	0.21868801	-0.21477509	0.11430931	0.17571545	-0.37690878	0.3219695	0.31223488	-0.2515583	-0.13656521	0.46934986	0.07638121	-0.115272045	0.55071735	-0.54845476	-0.26663733	-0.24634647	-0.19401455	-0.57244587		-0.23857212	0.14449549	0.22084999	0.017096996	0.26964474	-0.21802807	-0.24509192	-0.113286495	0.43775272	-0.73477745	-0.4038024	-0.10697079	0.1921711	-0.3240242
"ILMN_1651987"	-0.074067116	0.25400066	-0.5672202	-0.07028866	-0.85808945	-0.4076481	-0.26816654	-0.68855476	0.48278046	0.17694473	-0.7291002	-0.36073685	-0.32172298	-0.166358	0.41432285	0.07184124	-0.45249367	0.29895973	-0.08627987	-0.07783508	0.328887	0.80871105	-0.4467802	0.35921764	1.2228794	-0.24020481	-0.3405695	-0.4442768	0.17010307	0.4277954	-0.6846037	-0.7356682	-0.105234146	-0.43885136	-0.008382797	0.29951668	-0.3665371	-0.30844784	-0.115654945	0.15483284	0.5523443	0.16692829	0.076607704	0.20201015		0.12175465	0.06115532	-0.19843864	-0.25789356	0.40144825	-0.02330017	0.34513855	-0.017395973	0.6432953	0.8059492	0.6837568	-0.48325157	0.2241373	0.30879688	0.060167313	0.18469334	0.088645935	0.22176075
"ILMN_1652006"	-0.041448593	0.18009901	0.2136488	0.19103718	-0.36239386	-0.6032996	-0.6711073	-0.49902487	0.04441881	-0.07699394		-0.40387774	-0.7108197	-0.6366763	-0.74362135	-0.47749996	-0.98883677	0.087667465	0.08716345	0.5257802	-0.15800619	-0.1445117	0.5521407	0.26825666	0.007404804	0.12680292	0.12673616	0.08279562	-0.108365536	-0.32864046	0.12162733	-0.02366972	0.052256107	0.27758932	-0.33974504	0.12734222	0.2056222	-0.10768175	-0.14855528	0.34102488	-0.11296129	-0.42542458	0.32478333	-0.7208371	-0.5869894	-0.61096525	-0.1929307	-0.83469725	-0.02558279	0.036228657	0.34281683	0.4215684	-0.0476079	0.27219343	0.17784357	0.1519208	0.24393034	0.3941865	-0.09235048	-0.020742893	0.088159084	0.03973341	0.06500387
"ILMN_1652017"	0.24782658	0.48519325	0.49916792	0.381289	-0.26195621	-0.44728565	-0.24944448	-0.1816721	-0.023602962	-0.016886711	0.0640707	-0.25814342	-0.3114295	-0.35822058	-0.5426321	0.04330349	-0.10671282	0.18323469	0.109445095	0.18786478	0.14273119	-0.6494279	0.79696417	0.18033409	-0.71650076	0.05808735	0.18341112	0.32040215	0.003426075	0.003809452	0.25621796	0.06127882		0.24488735	-0.34045315	0.3136258	0.16835642	-0.34055185	-0.14283705	0.49266052	0.24309397	-0.43198538	0.45918417	-0.88511324	-0.34621477	-0.6501508	-0.38605547	-0.9954338	-0.15389681	-0.49401236	0.0656991	0.18193102	-0.047438145	0.19557905	-0.026344776	-0.15387821	0.13314629	0.21392775	-0.58685875	-0.4775629	-0.031033993	0.007593155	-0.26014423
"ILMN_1652022"	0.17171335	0.5655656	0.63776827	0.5296998	-0.35133314	-0.65513563	-0.34528065	-0.05472231	-0.32917356	0.040092945	0.09487152	-0.12105894	-0.27736044	-0.20941782	-0.6877103	0.017884731	-0.5776057	0.07771063	0.2384324	0.047121525	0.1969328	-0.8458576	0.05725336	0.020295143	-0.63249063	0.35906935	-0.109024525	0.3617015	0.30830383	-0.07177591	0.32653475	-0.28005266	0.15326595	0.15931177	-0.40770578	0.47041655	0.27214622	-0.0183568	-0.004126549	0.73668337	0.3269949	-0.1527009	0.66469145	-0.7549143	-0.13295317	-0.44565248	-0.37114716	-0.6940174	-0.11796188	-0.39021826	0.08229256	0.27337122		0.35954857	-0.14527035	0.008234501	0.08789253	0.61186934	-0.604023	-0.17739344	-0.044785023	0.2558136	-0.3050127
"ILMN_1652023"	0.16037035	0.6816449	0.62299967	0.2859211	-0.33268785	-0.47512293	-0.18297863	-0.2120781	0.11566734	0.14751196	0.36108828	0.08518982	-0.21221495	-0.2611451	-0.5016279	0.0697813	-0.91605425	0.16916704	0.24149275	0.38301277	0.16107082	-0.74599075	0.30590343	0.09929323	-0.7360983	0.20974207	-0.22650862	0.22838402	0.11167526	0.024952888	0.47214508	-0.29015827	-0.00956583	0.33236313	-0.5252876	0.29845953	0.38342047	-0.25863838	-0.02290821	0.6244559	-0.022005558	-0.25955296	0.6065836	-0.71460867	-0.2642517	-0.35301304	-0.20158339	-0.90559244		-0.40951252	0.11106539	0.22028732	-0.0672555	0.24525976	-0.013241291	-0.04357004	0.11763096	0.42895412	-0.7048044	-0.2394104	-0.08490229	0.21815157	-0.14230824
"ILMN_1652024"	-0.40753365	-0.31194496	-0.3306327	-0.22226334	-0.27414703	0.02824688	-0.10780811	-0.060507774	-0.31169128		-0.38393402	0.2688322	-0.018733978	-0.543067	-0.122003555	-0.367486	0.11622906	0.060557365	0.43892765	0.2050438	-0.30108356	0.5420456	-0.20043373	-0.010915756	0.56779766	0.05369091	-0.22270966	0.12967777	-0.15142727	-0.046222687	-0.34312344	-0.04442787	0.122365	0.00579071	0.33203125	-0.23082256	0.20559025	0.0927248	-0.19181919	-0.33128357	-0.26676273	0.15045738	-0.23102713	0.039233208	-0.07073784	-0.24843502	0.18217659	0.46128082	-0.4101925	0.38107586	0.06755257	-0.31300545	0.24580479	0.16706562	0.26097107	0.47083855	0.24940586	0.08823395	0.63195133	0.15391445	0.029072762	0.000416756	-0.21143723
"ILMN_1652037"	0.028473377	0.6494622	0.55025005	0.452209	-0.38236284	-0.25500107	-0.18736887	-0.15652037	0.0600214	0.008168221	0.2524557	-0.19516134	-0.2740755	-0.26851082	-0.53973436	0.14435768	-0.8922434	0.017974377	0.07693672	0.053693295	0.3505602	-0.8626423	0.2585125	0.07449818	-0.6442728	-0.033903122	-0.03314352	0.22201777	0.20660353	-0.2026949	0.39780617	-0.29045057	0.2347765	0.27061892	-0.45829296	0.17123365	0.36385107	-0.3867278	-0.067454815	0.7776389	0.25573444	-0.14616728	0.51123	-0.6528983	-0.20417166	-0.48723507	-0.052120686	-0.57806873	-0.06265068	-0.27813673	0.16445065	0.4296527	-0.07135677	0.20338297	-0.01190424	-0.15047932	0.23098278	0.36234665	-0.6221156	-0.34829044		0.14313507	0.090075016
"ILMN_1652056"	0.29281664	0.57605267	0.5516491	0.49085045	-0.5296645	-0.5109024	-0.323534	-0.035680294	-0.08348131	0.036747932	0.34299994	-0.341249	-0.3862748	-0.4950843	-0.57733965	0.036672592	-0.7624669	0.17464781	0.159194	0.046970367	0.27976704	-0.8955407	0.45299053	0.12380266	-0.82789993	0.17510414	-0.042019367	0.485919	0.05740595	-0.029999733	0.34396982	-0.4176693	0.08532047	0.23372793	-0.42717505	0.35405445	0.48871517	-0.08955622		0.5532956	0.27574682	-0.105838776	0.55670595	-0.73311424	-0.4196887	-0.48094177	-0.13710356	-0.79627085	-0.040760994	-0.35673714	0.044235706	0.3785243	0.00901556	0.4879775	-0.13830948	-0.20083046	0.007340908	0.5698638	-0.5818243	-0.2628894	-0.015036106	0.2741146	-0.13999367
"ILMN_1652065"	0.28417778	-0.04466629	0.19609642		-0.20062256	0.5079613	0.09704971	-0.21898174	-0.20126152	-0.4807825	0.19914055	0.3017578	0.4627409	-0.04620838	-0.23477554	-0.22683239	-0.042668343	0.040483475	-0.051633835	0.0774374	0.7940388	-0.11192322	-0.28759384	0.32918167	0.002559662	0.11772156	-0.5179777	-0.09530449	-0.005501747	-0.16656017	-0.060484886	-0.1324625	0.027101517	-0.119234085	0.674798	-0.15777016	-0.356699	0.06705475	0.9783211	0.40530396	0.12566853	0.48026657	-0.059871674	0.08933544	-0.25418758	-0.27767563	-0.097966194	0.1423893	0.007600784	-0.17899704	-0.101483345	0.12285519	0.1885519	0.054153442	0.29834843	0.16803646	-0.001354218	-0.025604248	0.30938816	0.16262531	0.04296398	-0.42639637	-0.1911993
"ILMN_1652072"	0.20227003	0.636744	0.66800785	0.31096077	-0.42197514	-0.43670368	-0.35356855	-0.149127	0.07730389	0.14734507	0.39066935	-0.275064	-0.12293148	-0.22700596	-0.46454954	0.23450422	-0.6944418	0.35567522	0.28777266	0.22703218	0.45928192	-0.8026147	0.29761457	0.10744524	-0.57135344	0.048793316	-0.10081053	0.27983665	0.12947178	-0.022049904	0.24666452	-0.1586752	0.1945076	0.2681861	-0.29154778	0.3441472	0.5290718	-0.31188488	-0.07483482	0.6477461	0.19564915		0.6636591	-0.6877184	-0.1913662	-0.48890114	-0.0731473	-0.39734602	0.14061356	-0.3792734	0.25604868	0.32898045	-0.09119177	0.20007896	-0.016225338	-0.17197752	-0.027727604	0.41440392	-0.5761485	-0.2030077	-0.20108604	0.18686485	-0.03542471
"ILMN_1652082"	0.6775408	0.11658287	-0.029298782	-0.03377819	0.22627926	0.0826931	0.030388832	-0.25280476	-0.44383335	-0.46413517	0.12182999	0.08338356	-0.44953918	-0.03231907	-0.52526	-0.72700214	-0.43950272	-0.25733948	-0.5721111	0.43106365	-0.20163059	0.5184469	0.2390995	0.43311977	0.039053917	0.7084904	0.70045185	0.10478878	-0.4862852	-0.09800911	0.20383549	-0.50500107	0.40366173	0.30511856	-0.19731998	-0.25998688	-0.37618542	0.09371948	-0.3389845	0.05908966	0.01504612	-0.026147842	-0.061556816	-0.17244148	-0.17374134	-0.16348076	-0.38710785		-0.35182	0.10927677	0.113993645	0.43618584	0.16994667	0.10789776	0.08161068	0.18341541	-0.122364044	0.1587658	0.30908585	-0.3722334	-0.09784031	-0.4720888	0.019630432
"ILMN_1652088"	0.13446617	0.58363247	0.82603693	0.4366398	-0.2511449	-0.44304895	-0.41361284	-0.185534	-0.034661293	0.270638	0.15376043	-0.30684185	-0.24486637	-0.23143148	-0.6748328	0.011910439	-0.62574244	0.026281357	0.12988615	-0.037552834	0.047545433	-0.93748903	0.22980309	0.048973083	-0.6252217	0.03336191	0.008547306	0.4688487	0.14422655	0.020522594	0.2667594	-0.3293004	-0.027283669	0.16021872	-0.459507	0.3712759	0.46189165	-0.27615595	-0.19837904	0.6564493	0.1373496	-0.10506153	0.56512547	-0.7865858	-0.40680313	-0.63167477	-0.29200077	-0.53564835	-0.23775005	-0.18389845	0.20971441	0.17568445		0.35949898	0.021354198	-0.18497944	0.05257702	0.47253847	-0.6784644	-0.059218407	-0.13274765	0.18369818	-0.28114653
"ILMN_1652104"	0.090623856	0.69398403	0.4887476	0.35350943	-0.19205666	-0.24811125	-0.228652	-0.10479355	-0.02488184	0.108878136	0.17914963	-0.13075972	-0.34400082	-0.3811202	-0.58369684		-0.5513339	0.06714296	0.028690338	0.22624588	0.08790159	-0.9066367	0.20556736	0.04535675	-0.7313175	0.27970552	0.055702686	0.39501286	0.054960728	-0.08338547	0.13209295	-0.2761383	0.19236279	0.18273067	-0.34871197	0.2776823	0.63874483	-0.31009054	0.0239954	0.5694876	0.024298668	-0.15541553	0.5399041	-0.7194352	-0.3357067	-0.45119905	-0.13271475	-0.6507273	-0.073343754	-0.46068573	0.11345625	0.33037138	-0.11204529	0.19571877	0.010434151	-0.2486949	-0.10500622	0.30854034	-0.71856403	-0.31163788	-0.02918911	0.14557266	-0.08756828
"ILMN_1652128"	-0.48899937	-0.35857677	-0.7881212	-0.46861362	0.15512371	-0.32769012	0.26350594	0.650403	-0.13858032	0.25690842	-0.2147789	0.68418884	-0.006939888	0.3561554	0.34688377	-0.05793667	0.6184406	0.105519295	0.047338486	0.06877518	-0.27450085	0.19614601	0.061656		0.25264835	0.40383434	0.5642605	0.0575037	0.09229851	-0.029402733	-0.23338509	-0.025979996	0.20924568	-0.24688911	0.14333057	-0.026521683	0.16662312	0.43631458	0.054802895	-1.2292728	-0.345541	0.06471157	-0.8826914	0.0979414	0.14124203	-0.1419096	-0.18330574	0.48985195	-0.43702888	-0.021660805	-0.55494213	-0.83002186	0.24153233	-0.45070362	-0.076789856	0.027960777	-0.026576996	-0.2273674	0.15106773	-0.12981033	0.40820217	-0.39214993	-0.27663994
"ILMN_1652137"	0.15109777	0.6781893	0.6793318	0.38579845	-0.3152647	-0.5033488	-0.29075193	-0.05922985	-0.277925	-0.09342098	0.19422245	-0.33081913	-0.33949327	-0.33998108	-0.75894594	0.047111988	-0.86646986	0.0500803	0.12322855	0.08363724	0.14455605	-0.8433809	0.22867346	0.028525352	-0.67050076	0.22708225	-0.18109655	0.46506262	0.14646006		0.3431549	-0.3046856	0.13377714	0.17883682	-0.31503773	0.24221516	0.16522312	-0.16924572	-0.23673105	0.6138716	0.07699919	-0.12856007	0.61104536	-0.9017782	-0.2523322	-0.4811983	-0.20390558	-0.7945528	-0.10700226	-0.5932393	0.006944656	0.39456558	0.003625393	0.27898932	-0.04488945	-0.3216548	0.0713191	0.40369034	-0.47693062	-0.21845627	-0.15520382	0.025149345	0.030825138
"ILMN_1652147"	0.23344517	0.104305744	0.27728748	0.14580154	0.094127655	-0.4167862	-0.68249655	-0.18592882	-0.20705318	0.10095644	-0.17675495	-0.5914421	-0.19276428	-0.5400853	-0.2464571	-0.094341755	-0.8664551	0.24330997	0.359375	0.19442368	-0.2824049	-0.69896317	0.15986395	0.01778984	-0.61794376	0.28433037	-0.4042554	-0.000213146	0.06597233		0.020236492	0.07825661	-0.087985516	-0.03927374	-0.060725212	0.4845667	0.047940254	-0.044389725	-0.29189968	0.114432335	0.01347208	-0.15965939	0.48655367	-0.35249424	-0.122341156	-0.31094074	0.2661667	-0.52324295	0.06344128	-0.26626873	0.30412483	-0.07032347	0.13497257	0.20121193	0.36026096	-0.21024036	1.1105928	0.42804432	-0.45178127	-0.1723795	0.7904625	0.4640274	0.34297466
"ILMN_1652161"	0.04797411	0.46946478	0.11059284	0.076188564	-0.14677525	-0.1936512	-0.15331364	-0.12780857	0.36936188	0.122330666	-0.058003426	-0.43460894	0.14969635	0.3932314	-0.18095684	0.14579868	-0.09484482	0.002898693	-0.23078871	-0.16191196	0.13998699	-0.19279003	-0.043088913	-0.17549658	-0.5419979	-0.031087875	0.28697586	0.22925282		-0.14655972	0.21021748	-0.14768696	0.39246655	0.45593166	-0.20771885	0.16718006	0.15741491	0.086444855	-0.28204536	0.27810907	0.20596218	0.13436031	0.20978212	-0.28014374	0.34330177	0.456069	-0.17524719	0.12989235	-0.24231482	-0.32114124	0.1953907	0.41425228	-0.13142109	0.088086605	-0.23569441	0.10658741	-0.16732979	0.41911507	-0.15040302	-0.33560848	-0.08567238	-0.20620346	-0.17932415
"ILMN_1652163"	0.20478725	0.11912727	0.08340359	0.15708637	-0.09227085	-0.11974335	-0.21284771	-0.22317123	0.15818691	-0.092347145	-0.03257084	-0.6112375	-0.12471104	-0.039673805	-0.091199875	0.06467152	-0.020263672	0.23600864	-0.055444717	0.3622036	0.20049286	0.113396645	0.22151947	-0.23209572	0.20114803	-0.041828156	0.011908531	-0.10658932	0.025814056	0.022573471	0.1966505	-0.15240288	-0.034402847	0.061656952	-0.23318386	0.09311104	0.09969807	0.052707672	0.113734245	0.37699318	0.18923569	-0.035359383	0.20960236	-0.07287216	-0.30833244	0.046958923		0.08003044	-0.25728893	-0.23618984	0.15429688	0.22155285	-0.15796852	-0.002290726	-0.13079834	0.011141777	-0.16959667	0.14857388	0.16649723	-0.03255081	-0.21312046	-0.006401062	-0.1424799
"ILMN_1652170"	0.08439875	0.49160528	0.5495777	0.2553525	-0.017864704	-0.46853542	0.046895504	-0.020888805	0.029202461	0.038091183	0.15001726	-0.15521097	-0.021538258	-0.015783787	-0.17379045	0.03788328	-0.58555555	0.065013885		0.18574953	0.25053787	-0.9644327	0.03311777	-0.1163311	-0.783051	0.12965107	0.016958714	0.30065823	0.041574	0.013616085	0.2691431	-0.25773668	0.046396255	0.18421698	-0.5403228	0.14873695	0.25168276	-0.17236757	-0.20482922	0.56005716	-0.021583557	-0.4053278	0.41490316	-0.4402852	0.11555147	-0.23042059	-0.09716225	-0.7506347	0.024897099	-0.4912486	0.20839691	-0.053408623	-0.09905243	0.17366171	-0.30619574	-0.32668495	-0.04938507	0.14290619	-0.66732883	-0.30025625	-0.2538066	0.010167122	-0.24089718
"ILMN_1652171"	-0.09418106	0.56633186	0.622108	0.30736923	-0.15769386	-0.19538832	0.21112728	0.15450001		0.016430855	0.3814807	-0.12097263	-0.25908184	-0.21888113	-0.34433174	0.12387276	-0.5485945	0.13679409	-0.032402515	0.009768486	0.16629076	-0.6680689	0.21698809	0.100495815	-0.5943966	0.15924454	0.11266136	0.33217382	0.014107227	0.2198677	0.2695961	-0.2418313	0.105890274	0.23263788	-0.33120155	0.24440575	0.19365072	-0.006479263	-0.1351037	0.40460825	-0.028473377	-0.21428776	0.5189724	-0.48702002	-0.093477726	-0.17763996	-0.116010666	-0.72445107	-0.36833715	-0.29799938	0.12845564	0.1627245	-0.36122036	0.22926998	-0.14139557	-0.2876978	0.14324999	0.27733326	-0.5187373	-0.45312452	-0.06534052	0.16733599	-0.12237692
"ILMN_1652178"	0.053661346	0.5671315	0.60086584	0.29769468	-0.13791513	-0.4540186	-0.2453599	0.16500664	-0.022975922	0.050237656	0.111094	-0.13164854	-0.41152334	-0.29598045	-0.68121815	0.13445997	-0.9436126	0.04558754	0.05516672	0.10667372	0.06402111	-0.72612524	0.23480129		-0.64251804	-0.008059979	0.027540207	0.32624292	0.20332336	0.026919365	0.4024992	-0.5753851	-0.004804134	0.29895782	-0.504004	0.24899626	0.39019632	-0.11424112	0.020107746	0.41272736	0.041263103	-0.17462492	0.60588264	-0.758523	-0.27847338	-0.48161888	-0.35625124	-0.6245885	-0.34717035	-0.28159094	0.2759924	0.24692011	-0.038240433	0.4253006	0.079203606	-0.22476053	-0.108055115	0.52934885	-0.55149937	-0.17022848	-0.16557503	0.21895409	-0.20821905
"ILMN_1652185"	0.18861294	0.26865482	-0.1575079	0.35087872	0.3675022	-0.3321352	-0.3713913	1.6215086	0.32501984	-0.1630001	0.005833626	0.7475796	-0.29262924	0.11959171	-0.10975361	-0.12535763	-0.15038013	0.03270912	-0.34417534	0.6417265	-0.6350136	0.07444954	0.31896687	0.69179916	0.62621975	-0.144701	0.87390995	-0.2662077	-0.43696785	-0.22472763	0.8876295	0.5575514	0.615922	-0.000179291	0.8080597	-0.117072105	0.38505268	0.5511942	-0.35963535	-0.052583694	-0.033943176	0.04514599	-0.04693508	0.17076206	-0.34997177	-0.34626198	0.07109165	0.67164135	0.49464703	0.5068264	-0.37008762	-0.5260296	-0.37142086	-0.48198223	0.24484348		-0.15982819	-0.030028343	-0.06415081	-0.10212326	0.19039345	-0.26568127	0.34324932
"ILMN_1652188"	0.09992552	0.5957179	0.53450966	0.38075256	-0.35887432	-0.4012227	-0.209023	-0.08451271	-0.11429834	0.17423773	0.3581457	-0.164392	-0.14052677	-0.31532764	-0.63318634	0.26347303	-0.9456153	0.1719737	0.15204477		0.24369097	-0.770906	0.30949593	0.069685936	-0.7865243	0.20094204	-0.003446579	0.34987402	0.21940708	0.023869038	0.29072905	-0.28320885	0.21272516	0.20491266	-0.31569624	0.377697	0.31630087	-0.12228203	-0.18099213	0.62558174	0.2542119	-0.077810764	0.59915066	-0.7925658	-0.31100798	-0.40479136	-0.013399601	-0.5835824	-0.23822975	-0.38542986	0.09830284	0.29730177	-0.03106451	0.28320312	-0.10689163	0.015593052	0.06996393	0.61025333	-0.55735683	-0.22749424	-0.13766146	0.19909334	-0.22027302
"ILMN_1652198"	-0.050225258	0.08554077	-0.5683775	0.14554596	-0.92582893	-0.0997324	-0.27485657	0.29969501	-0.41181564	0.24891663	-0.36181164	0.13932419	0.19272995	0.48892784	0.17757416	-0.007723808	0.010873795	0.067668915	0.30765057	-0.8592415	-0.5559559	-0.14674854	-0.34332848	0.16718006	-0.18933964	0.33975506	-0.59179115	0.10671902	0.14923954	0.2781582	0.12623501	0.3078642	0.28600502	-0.29464626	-0.122733116	-0.20702362	-0.2889042	0.013504028	-0.604414	-0.9462614	0.04809475	0.3751688	-0.6268196	0.15507984	0.24802208	0.26691437	0.2858715	-0.5942888	0.36566353	0.06907177	0.22708416	-0.15768528		-0.6749363	-0.2256918	-0.4121666	0.39759827	-0.11280346	-0.7442627	-0.012885094	0.34855652	-0.110468864	-0.04546261
"ILMN_1652207"	-0.11888313	-0.2545662	0.057086945	0.41260242	-0.15435505	-0.2853012		-0.027433395	-0.16793728	0.15108109	-0.35497856	0.018927574	-0.003914833	-0.36400032	-0.106184006	-0.23854637	-0.54804134	0.4783373	0.28933144	0.03844261	0.55968475	-0.23412418	0.4744234	0.34844303	0.13293457	0.2517147	-0.030737877	-0.044291496	0.18390942	0.3860321	-0.15817928	0.23438454	-0.28652382	-0.5001621	-0.011365891	-0.03767395	-0.29021072	-0.19354725	0.3170576	-0.078484535	0.34858036	0.28142834	0.06876564	-0.085523605	0.11001587	-0.16310692	-0.1384821	-0.32086182	-0.3549366	0.21105862	0.17869282	-0.054166794	0.29615498	0.50121975	0.79690456	0.30814457	0.24909496	0.39001942	0.1401043	-0.076374054	0.022336006	0.28026295	-0.15235233
"ILMN_1652219"	-0.025201797	0.4887123	0.423676	0.27595234		-0.54895973	0.035055637	-0.25809288	0.064416885	0.101541996	0.05719471	-0.43204308	-0.49090147	-0.55477715	-0.71645546	0.19045305	-0.6817994	0.13638783	0.102809906	0.2292223	0.113306046	-0.736145	0.20168257	0.21711779	-0.6943717	0.17198277	0.24501896	0.22757244	0.08521032	-0.053178787	0.1556592	-0.489964	0.22988844	0.21885967	-0.42587805	0.2079215	0.3370204	-0.27609205	0.021360397	0.4422245	-0.055381775	-0.28018904	0.4893899	-0.59974813	-0.46472216	-0.40106773	-0.30021	-0.46185684	-0.16330624	-0.3155794	-0.040886402	0.17803335	-0.09230995	0.19131088	-0.113021374	-0.086504936	0.113209724	0.40980434	-0.6368289	-0.31222582	-0.09658003	0.06366491	-0.268219
"ILMN_1652223"	-0.19960403	-0.05077362	0.053176403	-0.004560947	-0.036014557	-0.19548798	-0.0830822	-0.21222687	0.006299019	-0.120202065	-0.010631561	-0.018530846	0.1205492	-0.029266357	-0.33480453		-0.03758335	0.04397869	0.19768047	0.30418587	0.33959866	0.5534382	0.3756714	0.13376713	0.3216858	-0.014230728	0.19657993	0.0838213	0.07900429	0.05822277	-0.09967518	0.053811073	0.26615715	-0.12460327	0.010949135	-0.038072586	-0.008243561	-0.013212204	0.21792603	0.120765686	-0.009531975	0.037424088	0.15155983	-0.11899376	-0.29889202	-0.3221302	-0.047142982	-0.19662094	-0.27549934	0.1643219	-0.09119129	-0.11713934	0.17690086	0.19338036	0.2029028	0.26876354	-0.070215225	0.1383524	0.1523695	0.11190128	-0.04796219	-0.13285255	0.033704758
"ILMN_1652237"	-0.08645058	0.21265268	0.32434607	0.045331478	-0.28996658	-0.3551321	-0.4758587	-0.11573553	0.22367859	-0.20466185	0.35217476	-0.2360363	-0.45342684	-0.7068567	-0.037762642	0.0882535	-0.95116615	0.3644457	0.015930653	0.2606907	-0.04049301	-0.46403027	0.036529064	-0.12436867	0.6813345	-0.1283083	-0.35979748	0.3837309	0.1623764	0.018118858	-0.16219091	-0.10436344	-0.074080944	0.004652023	-0.5821276	0.12787771	-0.12164879	-0.3489504	-0.35707712	-0.11769104	0.5361986	0.031158447	0.3986559	-0.3213768	-0.40628147	-0.37176895	-0.203022	-0.016760826	-0.03255701		0.23368311	0.061160088	0.1287384	0.36761284	0.16051197	0.038676262	0.3895712	0.47999144	0.5226984	0.16186905	-0.12777138	0.04159403	0.24032593
"ILMN_1652244"	0.06329918	0.6780014	0.49580765	0.35315704	-0.06859207	-0.39050913	-0.32206488	-0.09146166	-0.1389184	-0.018205643	0.3349409	-0.14728928	-0.25774527	-0.33507347	-0.55546045	0.051047325	-0.8804145	0.2679801	0.13633537		0.24233484	-0.9263129	0.38983488	0.06688404	-0.6095872	-0.06221056	0.16488838	0.3436222	0.18843985	-0.0952692	0.24757242	-0.26533556	0.040570736	0.16605473	-0.45694637	0.26021528	0.3595028	-0.24940777	-0.22990131	0.4573803	0.17791843	-0.36238575	0.6468749	-0.6411896	-0.1323309	-0.6060715	-0.1554017	-0.73964167	0.08588934	-0.34538698	0.13182211	0.23652792	0.14673424	0.3068018	0.12991095	-0.031059265	0.13298225	0.69559	-0.43832588	-0.045759678	-0.11874485	0.05424261	-0.19704533
"ILMN_1652249"	0.13574886	0.551527	0.64026356	0.24556303	-0.5494728	-0.34588242	-0.1795702	0.042554855	-0.15552855	-9.67979E-05	0.11362505	-0.23029661	-0.21815014	-0.31965923	-0.6611433	0.10077858	-0.7687044	0.10495281	0.23027992	-0.005195141	0.22578526	-0.47035217	0.20554113	0.09127998	-0.54004717		0.02249813	0.2996502	0.19154882	0.12741184	0.2265253	-0.4592867	-0.09092045	0.20653105	-0.47975206	0.32377338	0.29380274	-0.09934759	-0.049923897	0.43707705	0.2096262	-0.2125783	0.49703455	-0.67262936	-0.35209084	-0.4803877	-0.1954689	-0.8441844	0.10856581	-0.24363518	0.15034914	0.17507267	-0.057607174	0.2921772	-0.08590889	-0.11227512	0.02487278	0.6115241	-0.39668703	-0.20571184	0.024297714	0.063923836	-0.21849918
"ILMN_1652277"	0.016340733	0.37746763	0.22577333	0.21360874	-0.14029884	-0.09193516	-0.10007477	0.047460556	-0.17984676	0.21148968	0.007304192	-0.002674103	-0.3440423		-0.38529682	0.13290071	-0.38566017	0.14393997	-0.020188808	0.011307716	0.20509958	-0.70376396	0.14590359	0.07979107	-0.6192379	0.06317186	0.26433182	0.24011993	0.12940979	-0.14475632	0.24758434	-0.2584133	0.014275074	0.23618412	-0.08799267	0.14939499	0.30258322	0.008016586	-0.09271622	0.26225805	0.100242615	-0.1269846	0.25111103	-0.5373621	-0.2036562	-0.35865974	-0.24065495	-0.5372534	-0.0698185	-0.2681284	0.076828	0.16421938	-0.17313623	0.095837116	0.030968666	-0.34518147	-0.044533253	0.16262722	-0.32624912	-0.26848698	-0.09308624	-0.07313347	-0.095850945
"ILMN_1652280"	0.010134697	0.09575367	0.027847767	-0.1273408	-0.41150665	-0.42401695	-0.288929	-0.4739189	-0.09404659	0.0776453	0.03931713	-0.5457592	-0.095458984	-0.16702461	-0.35387707	-0.12213993	-0.36133862	0.083642006	-0.21044922	-0.08273888	-0.06672096	0.2842188	-0.090890884	0.056201935	0.20469856		-0.16513252	0.3556652	-0.054610252	-0.43157005	0.0900774	-0.37553406	0.03383541	0.06486893	-0.44807053	-0.20931292	0.07479	0.1658268	-0.3378439	0.09960604	0.31995964	-0.027582169	-0.04466343	-0.1862135	-0.11400509	-0.05355358	0.061300278	-0.28593922	-0.09322739	0.119802475	0.3658762	0.52628994	-0.12312126	0.31777287	0.10654259	0.28791142	0.23837566	0.3071537	0.32346725	0.052705765	0.10284805	0.12959957	0.23870277
"ILMN_1652287"		0.40332556	0.610064	0.2832427	-0.48801565	-0.67508554	-0.19392157	-0.15910578	-0.17140532	0.12002325	0.09332085	-0.4376793	-0.43462038	-0.5329046	-0.7452998	0.12322092	-0.9647374	0.05138874	0.06414747	-0.08622551	-0.09001398	-0.66439295	0.20551586	-0.115352154	-0.67909336	0.13363552	-0.33085728	0.37378836	0.19979143	-0.16768408	0.12462807	-0.31490993	0.035752773	0.13600397	-0.7537031	0.32309628	0.2116313	-0.13374186	-0.25019598	0.557323	0.18445587	-0.009648323	0.41517353	-0.4921956	-0.28096485	-0.8635564	-0.049643993	-0.698606	-0.18544292	0.089137554	0.004522324	0.31565285	-0.0436821	0.34196043	0.08777189	-0.31965303	0.071107864	0.32416105	0.11784315	0.19599867	-0.042133808	0.41012335	0.16641665
"ILMN_1652300"	-0.03988552	0.36476898	0.3930626	0.22889042	-0.1967082	-0.4340186	-0.2641387	-0.35151958	-0.0619874		0.106515884	-0.26290178	-0.12636518	-0.32692194	-0.46955252	0.08880043	-0.45920086	0.14827394	0.2697568	0.10263538	0.06288242	-0.23236847	0.24363518	-0.01472187	-0.32985353	0.059740067	-0.23728514	0.3281908	0.3015113	0.0931983	0.31223345	-0.10733652	0.050115585	0.20924568	-0.38283396	0.32559347	0.3782482	-0.006556511	-0.3229561	0.39725685	0.25569248	-0.20829773	0.4667306	-0.64401865	-0.17026567	-0.34650564	-0.19131804	-0.56650877	-0.016596794	-0.35188723	0.16904068	0.2202673	-0.008306026	0.2221241	0.020994186	-0.09444857	0.13046646	0.4406004	-0.1925497	-0.059449673	0.007653713	0.087622166	0.001999378
"ILMN_1652309"	-0.13442421	0.3010397	0.37987375	0.112030506	0.23613453	0.24380398		1.2563257	0.42925644	0.455698	0.86262417	-0.048812866	1.1582041	0.9367876	1.0989695	0.83087635	0.43228626	-0.11297226	-0.007501602	-0.022286892	-0.06551218	-0.84667015	-0.008317471	-0.24729156	-0.7666311	-0.14675999	-0.27140808	-0.1035943	0.24244118	0.08507824	0.22332096	0.096692085	0.016259193	-0.11401987	-0.22922707	-0.024034977	0.08429718	-0.3709755	-0.04875946	0.11330843	-0.29538727	-0.2218008	0.21646929	0.45475578	0.4723196	1.1115131	0.5557995	0.3820076	1.4661827	-0.70406675	-0.11968517	-0.19852734	-0.26908207	-0.22650337	-0.45019245	-0.24801016	-0.21002817	0.000171185	-0.6440611	-0.07880783	-0.05778408	0.14987469	0.13189316
"ILMN_1652313"		0.37289762	0.5359664	0.17068052	-0.4130969	-0.60830545	-0.36870337	-0.061170578	-0.05150318	-0.035789967	0.15451574	-0.22142792	-0.230412	-0.29508352	-0.5515318	-0.034693718	-0.50545216	0.25169897	0.16466904	0.088638306	0.3209281	-0.90755653	0.21340084	0.18549061	-0.5053735	0.10573006	-0.18682098	0.28687954	0.022463799	0.023158073	0.30433416	-0.123353004	0.07126427	0.12301588	-0.38036776	0.06522989	0.35630512	0.010258198	0.04497814	0.52436686	-0.03368187	-0.08807182	0.59168005	-0.7358861	-0.42183495	-0.6676903	-0.4425578	-0.592803	-0.001887322	-0.38094616	0.059129715	0.2654333	0.10288954	0.20939112	0.046887398	-0.31635332	0.077833176	0.43118668	-0.40103245	-0.33702612	-0.084420204	0.124094486	-0.21121311
"ILMN_1652314"	-0.015444279	0.5502691	0.44097567	0.3042431	-0.2927432	-0.2348609	-0.34358788	0.023139477	0.07449961	0.026808262	0.2990141	-0.4304223	-0.1995821	-0.29162884	-0.67808294	0.06289244	-0.94467926	0.20070887	-0.08707428	-0.032264233	0.17557383	-0.83484364	0.028066158	0.13499403	-0.7116113	0.27912474	0.3142438	0.21215773	0.057019234	-0.19816542	0.34358597	-0.22911263	0.10264015	0.13673878	-0.49892616	0.21936798	0.32395744	-0.09913492	-0.07572794	0.4186778	0.17380953	-0.00010252	0.43886995	-0.5994878	-0.35740948	-0.3668213	-0.14768028	-0.41571283	-0.07597113	-0.14276981	0.3953061	0.4135785		0.26142168	-0.18969345	-0.18581343	0.06579304	0.4228921	-0.55224466	-0.25247526	0.079873085	0.22637367	-0.4419217
"ILMN_1652333"	0.36584282	-0.36877346	-0.37886906		-0.09518337	-0.068528175	-0.51108456	-0.7042799	0.285388	-0.5513191	-0.3792696	-0.000926018	0.25832367	-0.40635967	0.0715189	-0.96367645	0.24243164	-0.263299	-0.16187477	0.021077156	-0.29370213	-0.31824303	-0.23586464	0.030780792	0.3852663	-0.32523632	-0.61045074	-0.33321667	-0.4226389	-0.06002617	-0.25244045	0.12796974	-0.6583853	-0.17892456	0.31559753	-0.26323318	-0.5135927	0.5602255	-0.2886696	-0.083958626	0.39612293	0.5323448	0.26331043	0.39723015	-0.048420906	0.092936516	0.6413479	0.6372471	-0.032839775	0.46744442	0.5147934	0.0717659	0.20112419	0.33437538	0.1274519	0.54396534	0.12947369	-0.044555664	0.6544256	0.58870316	0.05485916	0.40360737	0.75132847
"ILMN_1652348"	-0.03062582	0.72572947	0.6408739	0.43647242	-0.15619326	-0.50989246	-0.14163351	0.06870508	-0.1290226	-0.06640434	0.23761368	-0.22398281	-0.50385046	-0.438931	-0.6351819	0.14026928	-0.93381023	0.22437906	0.23742771	0.13620758	0.18006468	-0.60082483	0.44466162	0.17011642	-0.73085976	0.26176548	0.5331044	0.35414934	0.104059696	-0.3035965	0.27306128	-0.29040098	0.12893057	0.3498578	-0.47514868	0.42114878	0.42998362	-0.13336325	0.17701674	0.6274195	0.094500065	-0.24899006	0.60658455	-0.63820124	-0.281116	-0.686234	-0.25351286	-0.7969179	-0.08038235	-0.13754606	0.29371977	0.24572563		0.4356351	0.018404484	-0.040601254	-0.04606247	0.51207304	-0.44802332	-0.20150518	-0.19436836	0.005168438	-0.12015867
"ILMN_1652357"	0.100315094	0.026345253	-0.3626504	-0.20429373	-0.23379326	0.24370003	0.22807026	-0.22006226	0.36521626	0.11209679	-0.3568964	-0.3749485	-0.05318451	-0.07550621	0.14885902	0.03848362	0.46861076	-0.07822037	0.23400593	-0.26140594	-0.082530975	0.2711687	-0.22685337	-0.30529404	0.40612984	-0.1639843	-0.67521954	0.034071922	0.22411633	-0.1474495	-0.35646248	-0.16179276	-0.088897705	-0.34397602	0.19954777	-0.014957428	-0.27763367	-0.063726425	0.15989304	-0.18738365	0.044688225	0.056821823	-0.3035431	0.3463745	0.14151382		0.2446413	0.6747093	-0.41172314	-0.002275467	0.0968523	-0.3758912	0.028095245	0.1807766	0.07341766	-0.024799347	-0.3050213	-0.2110858	0.53288746	0.291049	0.08732128	0.15133286	0.09559345
"ILMN_1652366"	0.0733757	0.5237317	0.7066231	0.54753876	-0.22750139	-0.22044277	-0.08369589	0.10108185	0.07465696	0.02742529	0.4788046	-0.31724167	-0.23100519	-0.22448444	-0.063934326	-0.03772831	-0.73061943	0.051852226	0.17455673	0.12923145	0.018989563	-0.8738322	0.21728992	0.010928154	-0.49313736	0.15079689	-0.16881895	0.4369197	0.14870787	-0.118224144	0.29893303	-0.14815855		0.08634663	-0.14441204	0.5301986	0.5105853	-0.09658766	0.006870747	0.6953907	0.2611084	-0.12060547	0.49991846	-0.5681944	-0.08943319	-0.56993294	-0.13311243	-0.5216541	-0.18378592	-0.30468416	0.28383827	0.38793135	-0.009234905	0.2994156	-0.07071924	-0.045941353	0.07177687	0.505352	-0.3401165	-0.31817627	-0.22275686	0.28606796	-0.1368475
"ILMN_1652369"	0.07338524	0.47015572	0.48241758	0.35272503	-0.2508812	-0.26897	-0.27349806	-0.06594753	-0.1472683	0.041829586	0.25250483	-0.16484499	-0.32938385	-0.3291688	-0.42946863	0.22922039	-0.8793988	0.04728079	-0.016067505	0.08887863	0.5979352	-0.87893677	0.23586798	0.027417183	-0.38386965	0.10747576	0.020346165	0.1324544	0.15144205	-0.0410614	0.305717	-0.22600126	0.2365632	0.26269913	-0.25726175	0.1320033	0.39966106	-0.19748545	0.18306208	0.52104187	0.16606712	-0.4345274	0.5118804	-0.524467	-0.35558844	-0.39752913	-0.19816399	-0.53231573	-0.041586876	-0.24451256	0.1912179	0.3718586	-0.12756395	0.286345		-0.10123968	0.19030523	0.43939734	-0.54242325	-0.29161024	-0.18644047	0.09778261	-0.35042286
"ILMN_1652371"	0.32247448	0.3376522	0.49760818	0.107093334	-0.19849968	-0.29893064	-0.5472884	-0.37775326	-0.2216382	-0.114154816	0.11502075	-0.37728786	-0.62290955	-0.44171	-0.6729913	-0.11119652	-1.0483251	0.17483997	0.08268976	0.10002661	-0.21351862	0.38276386	0.0347929	-0.09890556	0.28350258	-0.044186115	-0.3599882	0.13464499	0.10823727	-0.08920479	0.038190365	0.095020294	-0.03400898	0.14563942	-0.24085236	0.16589975	0.032690525	-0.12188721	-0.31615543	0.50487185	0.14113283	-0.4163313	0.2832985	-0.41234112	-0.4245987	-0.4033966	-0.2800517	-0.60052586		0.11691284	-0.09023857	0.25015974	0.26649857	0.0816021	-0.25160408	0.22594833	-0.13412619	0.29277134	-0.39067173	0.09997749	0.08229637	0.20309734	0.1686697
"ILMN_1652376"	-0.06147623	0.50627327	0.61767054	0.40666008	-0.43000555	-0.46181393	-0.27353382	-0.22500801	-0.12051153	0.035410404	0.08739519	-0.30875254	-0.2794695	-0.4339466	-0.7148428	0.12682247	-0.900547	0.1411128	0.057250977	0.000941277	0.12886286	-0.78343534	0.08558464	0.14536333	-0.62255335	0.20998287	0.011616707	0.3389716	0.11091375	0.2138381	0.22353029	-0.2269206	0.10909414	0.124108315	-0.3820486	0.36707163	0.44601297	-0.26598072		0.6774869	0.16883087	-0.3578725	0.4337821	-0.799067	-0.1514163	-0.62462664	-0.18704939	-0.9135623	-0.096205235	-0.48678207	0.23532009	0.26811218	0.00923872	0.1673193	-0.08937216	-0.23527622	-0.03778076	0.24675512	-0.6031761	-0.21106768	-0.08955622	0.19335222	-0.22991657
"ILMN_1652378"	0.108614445	0.39123774	0.4380808	0.37540388	-0.547359	-0.23189592	-0.31591034	-0.070344925	-0.2387042		0.116961	-0.5067816	-0.3444686	-0.3487258	-0.4750352	-0.06942177	-0.7543111	0.2647915	0.40565252	-0.08779907	0.1953311	0.37608862	0.25352812	-0.012531281	0.5641589	-0.016237259	-0.2151289	0.37158442	0.28052282	0.13156939	0.059568405	-0.07448053	0.006672382	-0.04662943	-0.21500254	0.26785898	0.36068583	-0.12205362	-0.136477	0.20284319	0.1577344	-0.052068233	0.439847	-0.32756186	-0.31559706	-0.5069237	-0.12669802	-0.1935544	-0.037029743	0.096498966	-0.1661253	0.2140131	-0.07624197	0.24940681	-0.037446976	0.30818605	-0.071536064	0.37983608	0.16683054	0.010566235	0.06478071	0.3352313	0.06435728
"ILMN_1652379"	-0.33904266	-0.30854797	-0.46061993	-0.23050499	-0.24654675	0.57403183	0.1780529	-0.041357994	0.4330616	0.23209667	-0.40703773	0.24911404	0.4768734	0.011890411	0.95329475	0.20527267	0.611145	0.02191925	0.097073555	-0.7142172	-0.2008667	-0.095401764	-0.1987915	-0.4250183		-0.55144596	-0.9383602	0.16564083	0.45919704	0.30775166	-0.72484493	-0.14056206	-0.23305035	-0.18594074	0.1142416	0.14825249	-0.37177086	0.06583023	0.080192566	-0.48248672	-0.12227726	0.6487274	-0.30356503	0.9423628	0.43410492	0.3638878	0.348835	0.3770275	-0.28638077	0.052474022	-0.36920166	-0.10076237	-0.29083347	0.004676819	-0.064380646	-0.32118034	-0.21721077	-0.32756138	0.43497658	0.29712963	-0.11349201	0.22320938	0.50368214
"ILMN_1652381"	-0.007638931	0.5873132	0.04740286	0.35909605	-0.052181244	-0.32798576	-0.15491486	-0.056485176	-0.07433605	0.16660213	0.11893797	0.33953094	-0.25458622	0.5622387	-0.6205797	0.2310791	-0.36761284	0.054214478	-0.08720541	0.13171482	0.23761368	-0.261796	0.3896742	0.27658844	-0.38285828	0.68980694	1.1594296	0.61346626	-0.18521214	0.14454174	1.0050879	-0.46285248	0.52351	0.53899765	-0.51872253	0.2190504	0.50837994	-0.21835423	-0.19610119	0.27866793	0.26891327	-0.2859583	0.4180498	-0.6206217	-0.41594648	-0.8126044	-0.5078707	-0.79912186	-0.082185745	-0.078499794	0.15466976	0.040422916		0.03940153	-0.31291962	-0.019334793	0.06563091	0.09320021	-0.36437607	-0.23598099	-0.29345036	0.25851727	-0.37771606
"ILMN_1652394"		-0.07165718	-0.15353298	0.007387161	0.50678444	-0.027377129	0.5891743	0.98361206	-0.03220749	0.43570232	0.56681156	1.0119219	0.5826168	0.67806435	0.40506172	0.1787262	0.4546461	-0.37118244	-0.2835369	-0.122737885	-0.07343769	-0.34359837	0.28907585	-0.1218977	-0.1497612	0.14489174	0.6165142	0.20753098	0.116140366	0.09228039	0.75771236	0.23411465	0.3103733	0.24050236	0.39624977	0.1431799	0.48072243	0.07513332	0.056645393	-0.26017284	-0.17753983	-0.18807888	-0.22063923	0.13728523	0.2873869	0.2494154	-0.20296574	0.1484642	-0.013352394	-0.10698414	-0.41522312	-0.24397278	-0.10205841	-0.443861	-0.18350792	-0.33275986	-0.19851398	-0.3579588	-0.270854	-0.30772495	-0.13603973	-0.1510067	-0.3594103
"ILMN_1652397"	0.1334877	0.59239626	0.6554117	0.40003586	-0.5108428	-0.3500514	-0.5938158	-0.416584	-0.21121025	0.13939285	0.36529827	-0.11102247	-0.42685747	-0.20418549	-0.57089233	0.103415966	-0.9718437	0.14162302	0.041405678	0.11539602	0.1835103	-0.75039196	0.20097303	0.000985622	-0.7460308	0.12620687	-0.19121361	0.40685558	0.056313515		0.18663931	-0.1373043	0.11647844	0.16205835	-0.54368925	0.21026611	0.324903	-0.2873006	-0.23416567	0.669796	0.19370985	-0.21213865	0.62814236	-0.8485546	-0.504375	-0.49281693	-0.14852476	-1.1242967	-0.031169415	-0.38840342	0.4686656	0.12772655	-0.12930202	0.2817564	0.02888012	-0.18875504	0.05791998	0.46527052	-0.7619281	-0.22602177	-0.10714865	0.05528307	-0.2315836
"ILMN_1652407"	-0.20552444	0.025966167	0.41328573	0.1485796	0.14509296	-0.13686562	-0.40756035	-0.10827541	-0.17824554	-0.005849838		-0.039595604	-0.13611126	-0.07751179	-0.22879696	-0.07419968	-0.36058617	0.26274014	0.22885132	-0.050435066	-0.22466898	0.45094395	0.43575478	0.11901379	0.23923683	0.46313667	0.6022644	0.16796589	0.051478386	0.07807541	0.14905262	-0.16122532	0.020551682	0.006367683	0.092455864	-0.12976837	0.1822834	0.07174015	-0.2907238	0.046205997	-0.049376488	-0.11140442	-0.24214315	-0.032582283	-0.10616875	-0.4660101	-0.01095295	-0.006221771	-0.2693596	0.22049618	-0.065146446	0.003848076	0.12725925	0.13142109	0.1381998	0.109817505	-0.068816185	-0.012003422	0.055156708	0.103033066	-0.10405922	0.12818623	-0.026835442
"ILMN_1652409"	0.09209728	-0.15467739	0.29238224	0.11450815	-0.4856906	-0.39369297	-0.11754799	-0.7879858	0.24519062	0.06716919	0.023519516	0.016284943	-0.17363262	-0.42541218	-0.5590029	-0.33418894	-0.17136765	0.1834383	0.09857273	-0.18395281	0.16119766	-0.22891426	0.15882969	0.062194824		-0.2620821	-0.5197444	0.13746929	-0.047348976	0.26036263	0.14852238	-0.08082676	-0.10310745	-0.17102623	0.026717186	0.040931225	0.117863655	-0.11179638	-0.04821682	0.26854038	0.1991067	0.18028545	0.25894928	-0.5109272	-0.16711617	-0.11435127	-0.007120132	-0.42495918	-0.17942047	0.068725586	-0.013999462	0.14188099	-0.09074879	0.14443207	0.13642788	0.099354744	0.191926	-0.013704777	-0.2638445	-0.19959927	0.053513527	0.22658253	0.17064571
"ILMN_1652412"	-0.04982853	0.11993599	0.3186865	0.080850124	0.28429604	0.04433918	-0.23440361	0.030937195	-0.045850754	0.03293705	0.40377903	0.30478287	-0.059710503	0.083387375	-0.45481205	0.045755386	-0.27410507	-0.02257061	0.05464983	0.16008091	0.17066956	-0.33230114	-0.05165434	-0.14205456	-0.07852268	0.20295382	-0.15935802	0.29428673		-0.06559372	0.18951988	-0.33835793	0.24984741	0.24679565	-0.19885063	0.14083862	0.2304554	-0.13717365	0.07157993	0.42910957	-0.010874748	0.07312775	0.26605082	0.045654297	-0.22054958	-0.1668253	-0.19029903	-0.22815609	-0.07526684	-0.027313232	0.032887936	0.2010746	-0.10541582	0.12508106	-0.2465806	-0.060002327	0.20554066	0.09887314	-0.2582426	-0.13860607	-0.26760292	-0.074394226	-0.20209026
"ILMN_1652413"	0.23086214	0.5421548	0.6263261	0.41739464	-0.08669281	-0.36111116	-0.21107912	-0.038782597	0.15855122	0.28962755	0.22845411	-0.32727337	-0.1637621	0.016505718	-0.37006664	0.41882277	-0.88727474	0.07874775	0.14598036	0.15062284	0.21083164	-0.89000654	0.1945219	-0.035777092	-0.64908934	-0.06436396	-0.0769248	0.1878705	-0.001919746	0.0303154	0.27476692	-0.37310743		0.2289443	-0.51666164	0.45772457	0.30606985	-0.33818865	-0.16332293	0.41845512	0.103328705	-0.22289705	0.5455518	-0.56452036	-0.31636524	-0.4390731	-0.1730156	-0.6880431	0.08725119	-0.37543297	0.069992065	0.35527802	-0.093407154	0.49916792	0.18685246	-0.13902426	0.035260677	0.3946805	-0.678174	-0.33216095	-0.22175789	0.24998379	-0.2846408
"ILMN_1652431"	0.93754005	3.347064	2.068717	1.9292746	1.0425272	-0.28010654	1.3613195	-0.042098045	0.027667046	0.006212235	2.2010841	0.34309292	-0.38010406	-0.7005625	-1.3120289	1.2147541	-0.5983105	2.1771727	0.65261364	2.5796862	2.3359795	-2.3956842	0.12534904	1.8847666	-1.892231	-0.5702429	3.0513897	-0.025830269	2.2638788	-0.20894623	1.0273066	-0.44144726	-0.36597347	0.046014786	-1.641551	0.21091843	0.77151203	-0.36121368	2.1809406	2.9505339	-0.30653095	-0.6716995	2.093915	-1.166462	-0.8170986	-1.7048845	-1.2890177	-2.142146	0.1710825	-0.30040073	0.7717304	-0.10015297	-0.627614	-0.6186333	-0.01885128	0.2718439	1.0412455		-0.55231285	-0.26105118	-0.70212173	0.55177593	-1.2482271
"ILMN_1652434"	-0.18396664	0.34313488	0.39131784	0.10386515	-0.40293407	-0.2555275	-0.10678768	-0.18239403	-0.025903702	0.21467495	0.03069067	-0.182868	-0.21960258	-0.3219719	-0.27015305	0.21387959	-0.39128494	0.5473032	0.35381603	0.24949265	0.7607498	-0.28074455	0.21218204	0.07265186	-0.19094467	0.18333054	-0.2013712	0.09845257	0.21116066	0.030648232	-0.025808811	-0.18937969	0.043504715	-0.13911533		0.09487057	0.26882648	-0.14366245	0.6982584	0.17109632	0.03706932	-0.32039595	0.30600023	-0.35190487	-0.035197258	0.06913185	-0.097803116	-0.5286436	-0.07849407	-0.062603	0.21821022	-0.10529137	0.20283318	0.428483	0.21453762	-0.061800003	0.15639591	0.47287035	-0.17840958	-0.025339127	-0.021625519	0.2333889	-0.21639252
"ILMN_1652439"	0.028687477	0.4887252	0.8481178	0.25287104	-0.2514043	-0.27211	-0.022316933	0.08922291	-0.19293356	0.008019447	0.31391907	-0.12988138	-0.16031265	-0.16715717	-0.4434409	0.34441566	-0.7877722	0.10227299	0.057341576	0.06610584	0.17530155	-0.90236855		0.016210556	-0.62812376	0.25578213	-0.000819683	0.3085661	0.058974743	0.041141033	0.24588203	-0.36720324	-0.042374134	0.017695427	-0.53769255	0.3395505	0.35445166	-0.08454847	0.024729252	0.38759136	0.034466743	-0.14540625	0.5220814	-0.6304321	-0.29959583	-0.5242386	-0.28167105	-0.49863815	-0.09371805	-0.25838327	0.037444115	0.13474464	0.037941933	0.16112709	-0.14821672	-0.2196517	-0.01232338	0.37474108	-0.43612146	-0.08927345	-0.1222167	0.02861309	-0.29824638
"ILMN_1652445"	-0.07272911	0.66854334	0.66190815	0.24798918	-0.18257332	-0.2639022	-0.14077282	0.3052907	-0.056915283	-0.013329983	0.36182737	0.026416302	-0.24125576	-0.33966017	-0.52369213	0.3401699	-0.572556	0.22524786	0.15183067	-0.018753052	0.20865774	-0.5655799	0.19523382	0.0538311	-0.61466074	0.15107441	0.22035837	0.30596733	0.18669796		0.4875207	-0.21096516	0.1375804	0.11577082	-0.27119017	0.27951384	0.30188894	-0.08624411	-0.15457487	0.39240646	0.19406843	-0.16662025	0.42715168	-0.5726123	-0.003660202	-0.44920444	-0.24449682	-0.7583132	0.33675814	-0.34540796	-0.006811619	0.12939835	0.002867222	0.13521099	-0.26210976	-0.3771925	0.181808	0.41199303	-0.45394707	-0.23653698	-0.13918638	0.08244419	-0.3545637
"ILMN_1652456"	-0.10620451	0.60634613	0.45647717	0.27434206	-0.32113695	-0.41530418	-0.5214248	0.061608315	0.055359364	-0.10661316	0.17456484	-0.13454437	-0.32305288	-0.37907028	-0.4860716	0.0702014	-0.76463795	0.050116062	-0.17738962	0.075600624	0.23498535	-0.9691701	0.23675728	0.037992	-0.81741667	0.06859827		0.2592864	0.11054373	0.01877737	0.12162781	-0.312994	0.015984058	0.17328978	-0.40576124	0.19415665	0.23572111	-0.25136566	-0.08321476	0.57337093	0.075428486	-0.2291317	0.5220585	-0.85709	-0.3071308	-0.6713042	-0.31371593	-0.8238907	-0.11430645	-0.25017548	0.08882904	0.264709	-0.098917484	0.22759247	0.19220781	-0.24369335	0.05108404	0.5035596	-0.577229	-0.38633776	-0.27600384	0.03911066	-0.26089954
"ILMN_1652461"	0.1745429	0.58822966	0.66151667	0.3581519	-0.27636814	-0.52869034	-0.24699926	-0.045954704	-0.097570896	0.023939133	0.19727707	-0.15071726	-0.21502686	-0.14925718	-0.65169716	0.24701214	-0.91023207	0.1352253	0.062594414		0.32466173	-0.9026289	0.17876625	0.19054937	-0.60318947	0.09572363	-0.062886715	0.44170046	0.2238841	0.03457737	0.36755896	-0.31726313	0.16829538	0.36896563	-0.18639565	0.4572649	0.34969044	-0.027197361	-0.14259529	0.50326204	0.2275157	-0.16980457	0.5705147	-0.74529886	-0.37320662	-0.79082775	-0.30114746	-0.8438773	0.10785198	-0.38427258	0.20116329	0.3057766	-0.07400608	0.33333302	-0.05368042	-0.22266293	0.19627619	0.40137863	-0.60958195	-0.09498501	-0.04988861	0.047147274	-0.27595186
"ILMN_1652464"	-0.09637499	0.45491123	0.23525286	0.076853275	0.13440466	-0.047565937	0.010128498	0.6054959	0.25447607	0.30905294	0.06940317	0.00520277	0.016305447	0.49509287	0.42187166	0.3365674	0.29450178	0.008932114	-0.06459856	-0.19457436	0.001000881	-0.8918586	0.05285597	-0.17433643	-0.803277	-0.073311806	-0.119277	0.045511246	0.047845364	-0.1099329	-0.08493471	-0.22308683	-0.049164772	0.09395409	-0.3056693	0.25648975	0.3648677	-0.3651805	-0.103648186	0.34186268		-0.43592405	0.3666916	-0.16851568	0.07395506	-0.41413546	-0.02859068	-0.35705042	0.010402203	-0.50912905	-0.027143478	0.10635471	-0.09855318	0.16604233	0.003537178	-0.6170044	-0.043864727	0.15740252	-0.5447483	-0.2389369	-0.28137445	-0.05964756	-0.41084814
"ILMN_1652465"	0.05389452	0.74080753	0.6565509	0.29797602	-0.22828007	-0.14260912	-0.29176378	-0.19892311	-0.15851879	-0.020493984	0.33936548		-0.082607746	0.040184975	-0.4276843	0.2653103	-0.64745855	0.21842432	0.2669015	0.12296963	0.38493347	-0.8188796	0.2531805	0.03494358	-0.67028	0.20642948	-0.18412781	0.33282232	0.15261173	-0.028197289	0.19410086	-0.24772358	0.09304905	0.03739071	-0.39832306	0.13024044	0.49512148	-0.19183207	-0.101952076	0.49508762	0.2823038	-0.34725285	0.5661588	-0.5616765	-0.22701359	-0.39979124	-0.122348785	-0.5820055	-0.013436794	-0.1444273	0.04581213	0.31213856	-0.09922743	0.23478842	-0.07192898	-0.1831522	0.16144562	0.35970736	-0.56297255	-0.42153358	0.020574093	0.16334772	-0.09958506
"ILMN_1652472"	-0.097831726	0.6210885	0.70621586	0.31976175	-0.17639971	-0.44458675	-0.021374702	0.09392643	-0.15645885	0.19318867	0.35218096	-0.2497158	-0.31930065	-0.22331142	-0.6556716	0.44393063	-0.48996544	0.20965862	0.028181076	0.42179108	0.14791346	-0.45512676	0.4494934	0.098603725	-0.5648527	0.24407387	0.62300014	0.24023151	0.13275051	0.21343994	0.59010696	-0.016064644	0.2705326	0.24754238	-0.4185028	0.28406715	0.35850382	-0.22793627	-0.059853554	0.4444065	-0.13786936	-0.38456154	0.38666725	-0.4581976	-0.27048397	-0.5386429	-0.30018568	-0.6266403	-0.13460445	-0.32632732	0.10085678	0.15497303	-0.14368057	0.18286514	-0.1992383	-0.30776548	0.102244854	0.32550192	-0.56059694	-0.15564442		0.05236435	-0.19891739
"ILMN_1652486"	0.10528374	0.083994865	0.22194672	0.16144943	-0.3510933	-0.48098278	-0.52091503	0.0913229	-0.24826813	-0.37259483	-0.015366554	0.22348118	-0.38785744	-0.33090496	-0.28089142	-0.11768532	-0.13048077	-0.07105446	-0.08092213	0.35993862	0.22314548	-0.025773048		0.29579163	0.2994051	0.096004486	0.018202782	-0.011709213	-0.17305565	-0.2168293	0.10053635	-0.002721787	0.07142925	0.06786919	-0.07850742	0.10159683	0.16656685	-0.12735271	-0.38981152	0.22975922	0.16447735	-0.06258774	0.3169279	-0.37919998	-0.19224167	-0.37356758	-0.4712906	-0.5133381	-0.26552963	0.15376759	0.22530556	0.11261749	0.15695381	0.4300232	0.20960522	0.21234322	0.06693077	0.3120594	0.08074951	-0.058862686	-0.2916994	-0.09859753	0.06689739
"ILMN_1652487"	0.3158741	0.2152605	0.4800501	0.30677652	-0.06849766	-0.17118263	-0.061645508	-0.3438959	0.013818741	0.15030527	0.32686758	-0.18838692	0.20127106	-0.114852905	-0.34827042	0.24500561	-0.22991943	-0.02487278	-0.010293484	-0.038497448	-0.111287594	-0.24312496	0.053961277	0.1265235	0.073474884	0.019985199	-0.27201843	0.2325201	-0.064637184	-0.028291702	0.061565876	-0.070549965	6.7234E-05	0.19080353	0.052330017	0.1351161	0.22833157	-0.0840435	-0.045298576	0.4425516	0.28587723	-0.2253356	0.3867917	-0.01821518	-0.010975838	-0.2725048	-0.21129942	-0.2633705	0.052153587		0.036902428	0.34478474	0.20350933	0.22912502	-0.056462288	-0.002285004	0.17826366	0.34122133	-0.11395836	-0.099318504	-0.1612482	0.18272495	-0.015285492
"ILMN_1652494"	0.17403316	0.82599735	0.4922347	0.38777304	-0.30846643	-0.44526768	-0.18481684	-0.06781435	0.07174826	-0.05425787	0.26618004	-0.05233431	-0.45150185	-0.35657835	-0.5812063	0.14114523	-0.7093177	0.0918231	0.03211975	0.16669035	0.15651703	-0.79849005	0.26603174	-0.13469791	-0.62535286	0.15331459	0.12420988	0.31404114	0.049553394	0.011226177	0.18796253	-0.29274654	0.22515488		-0.44793463	0.50275373	0.37818003	-0.18589783	-0.09017038	0.5626769	0.0854187	-0.18681145	0.6677494	-0.5985441	-0.1877718	-0.5207901	-0.276196	-0.68604994	-0.001337528	-0.081582546	0.033721447	0.27935314	0.11931276	0.14282322	0.055609226	-0.119317055	-0.05420494	0.46585178	-0.7117963	-0.41457033	-0.20071602	0.10272312	-0.13433123
"ILMN_1652505"	0.55182266	0.23900604	0.04901409	-0.26064014	-0.28504848	-0.2581749	0.22513676	-0.52211285	-0.011670113	-0.28787613	0.045503616	-0.28197575	-0.30802155	-0.05647087	-0.7148304	-0.102698326	-0.27326202	-0.44027328	-0.6065903	0.23654842	0.4810562	0.68322086	-0.1911869	-0.084877014	0.769866	-0.030072212	0.22358799	0.021727562	-0.45861626	-0.40669346	0.106767654	-0.5551014	0.03408432	0.027840614	-0.33262634	-0.3991804	-0.46033955	0.10276127	-0.086548805	0.4492302	0.522315	0.17803192	0.18572617	0.005222321	0.003299713	-0.20139694	-0.05305481	0.3960247	-0.40830803	0.092577934	0.15229797	0.27036572	0.15455914	0.3135805	0.11429691	0.03939438	-0.35081863	0.16721916	0.95491123	-0.028770447	-0.21555424	-0.061807632	
"ILMN_1652512"	-0.21279144	-0.0336504	0.2262373	0.30225372	-0.1606369	-0.24425697	-0.33093452	-0.19472504	-0.06702709	0.003469467	0.08315182	-0.2900486	0.03746414	-0.70867634	-0.06934452	-0.15029049	-0.6223278	0.23882008	0.319911	-0.18654633	-0.042633057	-0.46339798	-0.09505081	0.2816658	-0.30820274	0.016693115	-0.40145397	-0.1430769	0.25174522		-0.07097721	0.14238834	-0.1686945	-0.002056122	0.16648102	0.07402992	-0.2411089	-0.1776123	0.10744572	-0.049212933	-0.30564785	0.10581589	0.07789564	-0.27201843	-0.062321663	0.05542946	0.372653	0.009898186	0.40176296	-0.044983864	0.12110424	0.05140686	-0.103173256	0.1003952	0.09131718	-0.034062386	0.29844475	0.07206249	0.031410217	0.42324924	0.42060757	0.18581581	0.42150497
"ILMN_1652521"	-0.16646099	-0.3550396	-0.43509865	-0.18755627	-0.38742638		-0.2679491	-0.23989296	-0.051781654	-0.009103775	-0.46039963	0.19591331	0.08837223	-0.55327797	0.15798473	-0.6298218	0.003453255	0.12764072	0.23279	-0.10369301	-0.16284752	0.5554323	-0.11969948	-0.10937786	0.35263157	-0.07446957	-0.12464619	-0.29246616	0.061045647	0.059467316	-0.27876854	0.17145443	-0.12805367	-0.49526787	0.28067207	0.025544167	-0.17177582	0.23367786	0.02138424	-0.35820675	-0.19260502	0.32534695	-0.34512806	0.026995659	0.10491943	0.24992275	0.3169279	0.39543533	-0.03917694	0.074931145	-0.08748913	-0.20267963	0.087026596	0.10034752	0.30403996	0.5482054	0.099144936	-0.0625906	0.5397787	0.22249508	0.45044708	-0.04742813	0.064276695
"ILMN_1652525"	0.5905161	0.43279362	0.19449568	0.022337437	-0.25232887	-0.39329338	-0.13256645	-0.3856945	-0.0827713	-0.09173584	0.36991405	-0.15083504	-0.15256119	0.19466877	-0.7549019	-0.0904665	0.020028114	-0.16783094	-0.26563215	0.31422234	0.51537704	0.9851866	0.021904469	-0.1731615	0.43640995	-0.16167212	0.34452534	0.29784775	-0.08798885	-0.018410683	0.34668064	-0.2815237	0.2885952	-0.13139057	-0.35706234	0.12638283	0.06917906	0.10767269	0.08237076	0.45221138	0.6393242	0.27762222	0.28614235	-0.2861328	-0.1937952	0.14918804	-0.3704033	0.026700974	-0.2730546		-0.002810001	0.5261688	-0.22935295	0.55271435	-0.09294224	0.29869652	-0.0617733	0.3324628	0.22343826	-0.10486221	-0.1880207	-0.13251972	-0.21420002
"ILMN_1652540"		0.39006996	0.21539593	0.037186623	-0.2773323	-0.5585747	0.027736664	-0.24838829	0.2538433	-0.075056076	-0.14503431	-0.3798008	-0.49347115	0.2367897	-0.4261551	0.21997166	-0.25327778	0.039658546	-0.20069504	0.19033337	0.34572887	0.19005299	0.09273338	-0.077867985	0.08109665	-0.09247446	0.034671783	0.11609936	-0.10775471	-0.017269135	0.11463928	-0.40792084	-0.13889694	-0.24211359	-0.20065308	0.014565468	0.19769096	-0.30085754	0.08077049	0.45819092	0.09953451	0.32646847	0.20619917	-0.1319561	-0.25062275	-0.21247673	-0.15041828	-0.5885248	0.12786579	-0.32567596	-0.13153028	0.14271212	-0.04715824	0.16810751	0.14955139	0.20485497	-0.4201622	0.08872557	0.002310753	-0.05220604	-0.08835316	0.074679375	-0.11262798
"ILMN_1652549"	-0.021235943	0.43846703	0.53256845	0.3322444	-0.24433374	-0.2566123	-0.42617464	0.23450994	-0.12896395	0.01892662	0.3746543	-0.006361961	-0.022372723	-0.15381002	-0.30136585	0.017250061	-0.79833746	0.07977104	0.0935092	-0.03622198	0.01674223	-0.84364367	0.037667274	-0.05331278	-0.6393442	0.060606003	-0.26467752	0.45761204	0.07520342	0.009768963	0.259964	-0.14001751	0.079248905	0.06532812	-0.4514594	0.45807505	0.3490367	-0.20152855	-0.32930326	0.40922356		-0.23794127	0.47440147	-0.38802433	0.038830757	-0.5534787	-0.23146582	-0.6028495	0.44424343	-0.320827	0.13727856	0.19398117	-0.14181805	0.20412874	-0.1626873	-0.2664485	0.022435188	0.41945696	-0.6634598	-0.18519592	0.007218361	0.07132292	-0.21829557
"ILMN_1652578"	0.1664629	0.6134958	0.73524904	0.35337734	-0.108276844	-0.5232444	-0.36314058	-0.007105827	0.000255108	0.04850769	0.37596226	-0.25981188	-0.43827057	-0.21631241	-0.58127403	0.22154856	-0.87333536	0.17932129	0.064126015	0.13636923	0.10348511	-0.89719534	0.33545303	0.009744644	-0.7254944	0.10160017	-0.07249546	0.32851362	0.082140446		0.23704386	-0.33577347	0.18264675	0.37441015	-0.42817545	0.40488005	0.3651986	-0.25654125	-0.15386152	0.66105556	0.13748264	-0.16661215	0.65689754	-0.6057663	-0.19039154	-0.38271236	-0.120390415	-0.80764055	-0.006498337	-0.30385256	0.11526394	0.18914413	-0.01727295	0.34700584	0.008603573	-0.19889545	0.14196157	0.4793768	-0.67463446	-0.30647612	-0.32570934	-0.016450405	-0.3387661
"ILMN_1652580"	0.31384563	0.44080067	0.5921197	0.15054703	-0.012723923	-0.11534691	-0.04212284	-0.06437826	0.27407646	-0.022671223	0.1629858	-0.32638645	-0.03566265	0.20857811	-0.50375843	0.25908566	-0.50436497	-0.04521036	-0.06401873	0.30247498	0.30509377	-0.04584503	0.038864136	0.08715868	-0.019716263	0.06327343	0.16215801	0.20532322	-0.031490326	-0.3353324	0.37719822	-0.19484615	0.019481182	0.1470356	-0.25877666	0.2747488	0.15187025	-0.17644215	-0.10191727	0.46772432	0.23075962	-0.15905142	0.49500084	-0.2486229	-0.23676586	-0.32600403	-0.122060776	-0.12928581	-0.12182093	-0.039753914	0.05384779	0.30852127	-0.019319057	0.21370554	-0.27044868	0.18638515		0.26191187	0.18673325	-0.083927155	-0.22280025	0.21426582	0.06607151
"ILMN_1652594"	0.18079662	-0.36156845	-0.30447817	-0.096648216	-0.12277222	0.048742294	-0.11632347	-0.20932388	0.22166252	-0.055179596	-0.30324936	-0.4928217	0.04014206	-0.36485863	0.21446228	-0.43497086	0.10887241	0.054413795		-0.07961464	-0.107512474	0.28506184	-0.11388302	-0.035686493	-0.012059212	-0.23841286	-0.5458517	0.022583961	0.05466175	0.036854744	-0.21875477	-0.13144493	-0.18850231	-0.09992504	0.003207207	-0.17961502	-0.29952335	-0.02690506	-0.11186314	-0.16040707	0.055998802	0.3141632	-0.03369236	0.1490326	0.03730774	0.26105595	0.58075714	0.23285007	0.35064125	0.19394207	0.16555119	-0.057264328	0.0924778	0.27552032	0.18361759	0.318635	-0.16059494	-0.033412933	0.19740105	0.30753803	0.37220383	0.25552177	0.32109165
"ILMN_1652602"	0.035583496	0.46059227	0.5201769	0.29458714	-0.23146868	-0.70570755	-0.09511614	-0.24790478	-0.17472887	0.1117301	0.20062304	-0.43003893	-0.20877123	-0.21809864	-0.57572556	0.266078	-0.65688705	-0.12284374	0.05107069	0.025669098	0.4568534	-0.73436975	0.090901375	0.110675335	-0.1629982	0.26198864	0.19389915	0.33327532	0.20333719	-0.08477068	0.21881676	-0.21590185	0.049399376	0.100643635	-0.39371347	0.17718458	0.2528715	-0.13493156	-0.058546543	0.57934475	0.3391862	-0.004694462	0.5975528	-0.7062392	-0.3838277	-0.6245942	0.06833792	-0.545269	-0.14918804	-0.30966568	0.13922644	0.2791953	-0.25272703	0.3270979	-0.019028187	-0.21957779	0.014873505	0.41258335	-0.46499157	-0.023276329		0.10447931	-0.092112064
"ILMN_1652609"	-0.12536001	0.40475607	0.19218826	0.10196686	-0.1500969	-0.109788895	0.04624939	-0.001641274	-0.05786228	0.23625374	0.10850096	-0.09084225	0.050358772	0.16836166	0.09011555	0.2313528	-0.2543831	-0.119482994	-0.031857967	-0.07653046	-0.077506065	-0.85511684	0.053215504	0.056376934	-0.4645567	0.03677988	0.019382477	0.021998405	0.08693409	-0.08414841	0.12987423	-0.32115555	0.03346157	0.14981079	-0.35945415	0.15077353	0.25302315	-0.17314816	-0.054769516	0.29801655	0.02911377	-0.24395227	0.3436861	-0.20039749	0.051096916	-0.1980629	0.084555626	-0.32205486	0.29567814	-0.35017586	0.10292816	0.04188633	-0.17658281	-0.000475407	-0.23018122	-0.37270212	0.0908823	0.32776976	-0.39876175	-0.35719585		-0.05172062	-0.24460316
"ILMN_1652631"	0.39220238	0.13556099	0.5874109	0.7545595	0.022433281	-0.3658619	-0.2969408	0.47624683	-0.7116966	-0.20687866	-0.001811028	0.1399517	-0.26235294	-0.24045086	-0.17264366	-0.8384628	-0.3918562	0.16539764	0.64847755	0.108813286	0.16028881	-0.28246403	0.49173164	0.4889822	-0.5274267	0.5653801	0.58671284	-0.14714718	-0.36241627	0.21425438	0.5750427	0.4181652	0.05126381	0.047665596	0.31445122	0.11419487	0.35635853	0.06609154	0.13066006	-0.3664837	-0.052636147	0.10045147	-0.20507812	-0.40207672	-0.36852264	-0.119395256	-1.0078688	-0.69241524	-0.69898415		-0.05567074	-0.064450264	0.2321167	-0.3537798	0.23185539	-0.045978546	0.5254364	0.20435333	-0.5665808	-0.6991339	0.065942764	-0.5576582	-0.5026684
"ILMN_1652647"		0.4001217	0.2936139	0.20983887	-0.03571129	-0.4104061	-0.48653412	-0.061715126	-0.3421445	-0.15403175	0.014408112	-0.37545586	-0.37302208	-0.2900505	-0.8015461	-0.27735186	-0.63743496	0.1500988	0.13259506	0.15441322	0.067337036	-0.052674294	0.3208294	0.2532463	-0.19492245	0.30370522	0.30686474	0.15221405	0.20564938	0.08914852	0.33578682	-0.2788744	0.1284008	0.2868986	-0.0665102	0.17022705	0.23607254	-0.22641182	-0.23089981	0.5079355	0.054421425	0.004823685	0.4238453	-0.47647095	-0.29884148	-0.38480568	-0.19142056	-0.67041206	-0.36997747	-0.0560894	0.18846893	0.24646568	-0.017220497	0.068338394	0.016599655	0.14245987	0.000668526	0.19728565	-0.3248396	-0.1214304	-0.22862816	-0.076322556	-0.05846405
"ILMN_1652650"	0.58819866	0.12831593	0.037292004	0.75087166	-0.67817783	-0.63266087	0.019716263	-0.15262127	0.5520296	-0.46427727	-0.66925526	-0.8652687	-0.6877279	0.27991772	-0.98359203	-0.08943176	-1.2203588	0.14907646	-0.08944321	-0.71092653	-0.3105259	1.1451797	0.35142422	-0.35678673	1.0857849	0.21375084	0.10740471	0.1315031	-0.50170326	-0.07944298	-0.4261284	0.38593864	-0.1368208	-0.4655695	-0.9864588	-0.020602226		0.6154051	-1.0046511	-0.114756584	0.2785244	-0.06697655	0.4550953	0.24268913	-0.1107645	0.035601616	0.41512585	-0.7937918	-0.06573677	0.55220604	0.33673573	0.48028946	-0.006844521	0.20738888	-0.14292717	0.164814	-0.20058537	0.13597488	-0.35221767	0.18907166	0.056108475	0.5437288	0.57198906
"ILMN_1652662"	0.26422977	0.45470715	0.592515	0.31507015	-0.292768	-0.4318056	-0.11451244	-0.046075344	-0.16847324	0.06846142	0.10955572	-0.1902337	-0.15442038	-0.33667994	-0.634408	-0.056284904	-0.55851364	0.15086842	0.12887573	0.08791208	0.0797534	-0.7460642	0.26114798	0.053067684	-0.7003608	0.10179472	0.21144009	0.29644394	0.18704176	-0.16477871	0.28258467	-0.3452878	-0.0816021	0.1852622	-0.3746271	0.39006996	0.38717222	-0.25117302	0.12492561	0.6235509	0.17164612	-0.17583704	0.55382013	-0.64932823	-0.33801174	-0.5141344	-0.0907588	-0.65811825	-0.07158518	-0.5372987	0.109848976	0.34830856		0.3075428	0.021641731	-0.19729757	0.022695541	0.2336607	-0.5703454	-0.2880702	-0.071409225	0.13535452	-0.31146717
"ILMN_1652677"	0.012636185	0.25796223	0.22613096	-0.1264391	-0.34202862	-0.51624775	0.061872482	-0.15826035	0.104763985	0.000630379	0.14823008	-0.21473694	-0.57624245	-0.28629684	-0.35370922	0.008399963	-0.49947834	-0.023738384	0.076179504	0.0942955	0.38740253	-0.5056944	-0.02470541	-0.049112797	-0.2246933	0.04063034	-0.27385044	0.08998108	-0.101846695	0.19739723		-0.26482773	0.07651901	-0.030654907	-0.16541386	0.13298512	0.07180357	-0.05221176	0.110510826	0.3827057	-0.1583271	-0.13272858	0.24405909	-0.25514603	-0.37666988	-0.2570362	0.15226555	-0.20618153	0.005284309	0.005998612	-0.015978813	0.094552994	-0.121896744	0.32077885	0.052095413	0.12235069	-0.01837349	0.2844591	-0.21719646	-0.03496647	0.002845764	0.30264568	0.04272175
"ILMN_1652693"	-0.042833805	0.52392006	0.4036727	0.25107288	-0.28542566	-0.33053255	-0.23157454	0.16435862	0.050653934	-0.052820683	0.09664106	-0.36217976	-0.38457394	-0.24613905	-0.42015743	0.1002326	-0.9407377	0.18257093	0.19178581	0.11570597	0.205369	-0.37622356	0.42011118	-0.00083065	-0.54543734	0.13374281	0.09727049	0.43251944	0.15618086	-0.13307667	0.25302696	-0.26090956	0.24522018	0.13548613	-0.42239094	0.24387312	0.4186058	-0.3125329	-0.21948624	0.4955206	0.1145587	-0.015506268	0.53452015	-0.5871134	-0.34669685	-0.50978994	-0.46815252	-0.5700598	0.036004066	-0.4760089	0.09283924	0.19360352	-0.07404232	0.272995	-0.14839983	-0.36842585		0.42943764	-0.2856846	-0.27422762	0.0730257	0.20395565	-0.38084126
"ILMN_1652694"		0.30945635	0.36129522	0.27971792	-0.05001688	-0.26680422	0.11474466	0.11387491	-0.10719633	0.08135843	0.32833052	-0.004357815	0.061638355	-0.124631405	-0.077055454	0.1395011	-0.13888693	-0.17334747	-0.25498438	-0.21005106	0.14734411	-0.6387372	0.011315823	0.14973354	-0.6369448	-0.0386796	-0.15427923	0.07967138	0.058028698	-0.094414234	0.12030506	-0.28328848	0.058674335	0.19132137	-0.24571562	0.067141056	0.08919954	-0.10786772	-0.13439894	0.3023796	0.14977074	-0.3397236	0.14479685	-0.22704077	0.001481533	-0.07435465	0.013284206	-0.319654	0.1894536	-0.4682412	-0.114703655	0.041079998	-0.027496338	0.09244776	-0.13110065	-0.32943487	0.042087555	0.1092	-0.31373358	-0.305511	0.011991978	0.14405489	-0.18988562
"ILMN_1652715"	-0.04556179	0.59921026	0.70754576	0.29196167	-0.45807886	-0.46897888	-0.44945478	-0.030329704	0.03525591	0.10495186	0.3075924	-0.20277071	-0.4205947	-0.38170576	-0.68667936		-0.93997383	0.12796736	0.13572836	0.077834606	0.18434477	-0.88160515	0.2584195	-0.03323841	-0.63362646	0.23334026	0.15710497	0.40207338	0.06581926	0.027209759	0.3325405	-0.2400279	0.18052197	0.20581913	-0.2944746	0.2601328	0.3115492	-0.2639804	-0.160923	0.7386699	0.056007862	-0.16697836	0.5003171	-0.90511656	-0.32045078	-0.57306004	-0.029529095	-0.676435	0.002812386	-0.35813046	0.20978403	0.22530079	-0.08242607	0.36945105	-0.1314063	-0.060334206	0.07365847	0.49141598	-0.585762	-0.15723848	-0.061120987	0.1419959	-0.11633825
"ILMN_1652716"	-0.2827735	0.30200338	0.3889084	0.12602377	0.14043093	0.09885454	0.21335936	0.5038047	0.19549179	0.15214348	0.08000755	0.29194117	0.53368235	0.3186984	0.67964125	0.2651925	0.5240245	-0.22518444	-0.23754406	-0.15556574	-0.07212496	-0.9110508	-0.16470098	-0.12805891	-0.8552928	-0.04224825	-0.3499527	0.21346712	0.007754326	-0.07330847	0.010644436	-0.15086794	0.044187546	-0.17162228	-0.040620327	0.2914691	0.22776079	-0.2247405	-0.048760414	0.36397552	-0.04688692	-0.25381994	0.20639515	-0.03354311	-0.07661867	0.4127288	0.013270378	0.1574378	0.40406656	-0.5530729	-0.08388519	0.004265785	-0.34007692		-0.30514336	-0.62554264	-0.22325325	0.08834505	-0.705204	-0.34010172	-0.10788965	0.14808607	-0.30637074
"ILMN_1652719"	-0.06331682	0.70503044	0.5636859	0.34378576	-0.029659748	-0.4571333	0.12253904	0.16875648	-0.18920708	0.23173046	0.30160618	-0.39078283	-0.24172974	-0.17143583	-0.48537016	0.35169554	-0.67203856	0.09051657	0.026824474	0.042881966	0.094435215	-0.7091136	0.039283276	-0.10858393	-0.6215472	0.2565446	0.14035368	0.020840168	0.054265976		0.24976015	-0.3254695	0.1108799	0.14114475	-0.22479963	0.27101374	0.28014708	-0.15520811	-0.0698452	0.41854095	0.010895729	-0.2595315	0.4563923	-0.50885725	0.16795492	-0.06059885	-0.3641405	-0.29901552	-0.012238026	-0.34562492	-0.047521114	0.16486168	-0.030640602	0.015211582	-0.10729742	-0.2846899	0.024311066	0.34134054	-0.5418272	-0.24527836	-0.22581387	0.057928562	-0.26211452
"ILMN_1652722"	-1.3269749	-0.48657513	-0.6824446	-0.2616577	-0.11681366	0.108742714	0.31820774	0.13112926	0.22547531	0.33566666	-0.36571026	0.087685585	-0.16679096	-0.25081158	0.26899052	-0.2596922	-0.3988037	0.18111038	0.31251335	0.109428406	0.37052536	-0.23684883		0.08400345	-0.030195236	0.26394272	-0.14444923	0.10209751	0.33043194	0.57722664	-0.4568348	-0.14969349	-0.07417679	-0.21756649	0.3960848	0.31343842	-0.34611797	-0.21346378	0.7971964	-0.48700714	-0.22964287	0.16627121	-0.4201851	-0.25319195	0.004837036	0.17467403	-0.08822727	-0.13925934	0.041749954	-0.04227829	0.08158016	-0.588686	0.03663349	0.3296051	0.6688204	0.2388258	0.080682755	0.21985817	-0.039491653	-0.007220268	0.2059927	-0.1274929	-0.7503147
"ILMN_1652727"	0.20544767	0.615469	0.65156984	0.43392515	-0.29860973	-0.5023613	-0.4002471	-0.14238024	-0.11571932	0.03767252	0.27868176	-0.3051281	-0.33977127	-0.5724592	-0.55971956	-0.004254341	-0.8301487	0.17509842	0.12751961	0.1279192	0.1372323	-0.72721195	0.28083706	0.14036512	-0.6950803	0.25669527	0.111162186	0.367208	0.36060715	0.13607979	0.3038001	-0.4088087	0.17749739	0.0882473	-0.45518732	0.1876092	0.06682968	-0.026201248	-0.15156126	0.5892453	0.22737694	-0.16658306	0.52044106	-0.77479076	-0.38316298	-0.5266743	-0.19190884	-0.83436346	-0.09715319	-0.29226637	0.07961416	0.29749107	-0.065662384	0.21024275		-0.19055128	0.1064167	0.37038374	-0.31726742	-0.30858755	-0.081002235	0.19946814	-0.27612543
"ILMN_1652729"	-0.104264736	0.59003735	0.47712183	0.2568674	-0.28819323	-0.41120052	-0.285573	0.04826975	0.03715706	0.049299717	0.37507057	-0.16798067	-0.14722347	-0.24798632	-0.68508625		-0.7741704	0.14993906	0.17817593	0.085356236	0.23197412	-0.7852979	0.28259945	-0.003516674	-0.35335636	0.0850749	0.22444963	0.3580618	0.0758605	-0.067228794	0.25943518	-0.24990034	0.068403244	0.20333481	-0.47405148	0.3143959	0.2567172	-0.24163103	-0.009837151	0.66420317	0.17466211	-0.29593801	0.5442643	-0.7817321	-0.20906353	-0.46542072	-0.19312096	-0.7266445	-0.08847332	-0.3953681	0.34745932	0.28912926	0.009913921	0.09509802	-0.00791359	-0.3760171	0.06311655	0.48816013	-0.4262352	-0.2871337	-0.19016361	0.07745838	-0.18122816
"ILMN_1652732"	0.09742594	0.41741276	0.6092148	0.44222307	-0.06564283	0.04544592	-0.04579544	-0.10614681	0.053800106	0.2758975	0.2001009		-0.07029772	-0.26317644	-0.124019146	0.1800394	-0.45489454	0.12477875	0.20158815	-0.05458212	-0.010308266	-0.7130246	0.12452507	0.12760639	-0.59834194	0.16276312	-0.1277194	0.09511328	-0.05291891	-0.057388306	0.07995653	-0.036453724	0.10288429	0.14014292	-0.24474001	0.24383926	0.26846266	-0.038508892	-0.17061329	0.54664564	0.077100754	-0.0758338	0.43038797	-0.32610655	-0.23398113	-0.11290598	0.07531643	-0.28548193	0.3352933	-0.26872587	-0.030158997	0.16583204	0.09775257	0.1965437	-0.061470985	-0.1259985	-0.049328804	0.2681465	-0.42778206	-0.08033705	-0.16615343	0.13023472	0.09632349
"ILMN_1652736"	-0.1915865	0.02390194	0.032096386	0.06797886	-0.042024612	-0.21211147	0.023941994	2.0469103	0.4022684	0.50176716	-0.08077335	0.7343817	0.19669628	0.86929226	-0.08241081	1.5387821	0.12565613	0.71340275	0.26939964	-0.45676613	0.051688194	-0.19289494	0.036034584	-0.010176659	-0.09523296	-0.14611435	0.046740532	-0.11766434	1.0481758	0.9258051	-0.097849846	0.22985363	0.15168476	0.014966011	-0.4830761	0.033812523	0.05825329	0.35907936	0.172019	-0.21196747	-0.40236473	-0.013029099	-0.13893652	0.20326424	-0.02036953	-0.44583035	0.36998844	0.5797329	0.5069952	-0.53220654	-0.65452814	-0.40308046	-0.17211819	-0.22944641	-0.1943922	0.30111027	-0.6504431	-0.21015024	-0.34672737	-0.19978523	-0.2016077		-0.1691246
"ILMN_1652749"	0.06485748	0.15495014	0.04089117	0.052747726	0.31806755	-0.14425182	0.014960289	0.24011803	0.01553154	0.070653915	0.1859417	0.08142567	-0.01526928	0.6934147	-0.20473385	0.35786533	-0.064964294	-0.2795906	-0.30578518	0.11994934	-0.05560875	-0.76602936	0.49639797	0.1513586	-0.5665188		0.8788862	-0.029301643	-0.14557171	-0.17536545	0.41207695	-0.41610336	0.0895462	-0.025500298	-0.3406391	0.21910286	0.4813118	-0.21242428	0.010430336	0.08990908	0.052702904	-0.075250626	0.28608608	-0.21230316	0.116303444	0.033088684	-0.29184055	-0.7586422	0.40442944	-0.06831169	0.055470467	0.21414375	-0.23780918	-0.1263609	-0.0792799	-0.39411545	-0.15181065	0.1612978	-0.7150345	-0.24837494	-0.2181549	-0.16335869	-0.09804058
"ILMN_1652753"	0.10397625	-0.2694888	-0.073311806		-0.39822102	-0.029677391	-0.54798317	-0.5348568	-0.051355362	-0.027880669	-0.028301239	-0.1951456	0.07826328	-0.39023876	-0.27576923	-0.552598	-0.17424011	-0.17427635	-0.009598732	0.19102478	0.023263931	0.5673542	-0.029919624	0.14303589	0.5502987	-0.02362156	-0.30082512	-0.089567184	-0.040104866	-0.18027306	0.26107693	0.16777802	-0.34549236	0.0686636	-0.23785114	-0.054192543	-0.35188293	0.05925274	0.063988686	0.07236099	0.14175606	0.2386961	0.087183	0.1591177	-0.08641052	0.16882896	-0.09496498	-0.06409931	-0.39326286	0.5316248	0.33173275	0.35447025	0.2597046	0.3329296	0.4201107	0.18318462	0.2729025	0.13977432	0.043837547	0.055060387	-0.09052563	0.08141041	0.47404194
"ILMN_1652754"	0.37453175	0.01272583	0.3100481	-0.019490242	0.104084015	0.15563297	0.004487038	-0.44069672	-0.1525402	-0.15148067	0.25985622	-0.3907547	0.115885735	-0.544817	-0.019683838	-0.4512682	-0.2500353	-0.165905	-0.2176857		-0.55365944	0.035539627	-0.13306427	-0.035819054	0.35585308	-0.42017555	-0.40539455	-0.55269814	-0.4905777	-0.14298153	-0.2238636	0.2278099	-0.46562672	-0.03308773	-0.28813648	-0.3295765	-0.44831085	0.17351055	-0.10671902	-0.26661873	0.2367878	0.16697693	0.117943764	0.34001255	0.25936794	0.39916134	0.25376606	0.27125072	-0.46000767	0.22076702	0.23898125	0.48362255	0.24195385	0.24737644	0.1323328	0.089904785	-0.1681118	-0.008209229	0.10296917	0.13855839	-0.1913166	0.41100502	0.31301117
"ILMN_1652762"		-0.15181541	-0.078672886	-0.0361948	-0.39337063	-0.1389761	-0.29795647	-0.495965	-0.22368526	-0.1058054	-0.26389122	-0.3095379	-0.0806694	-0.76206875	0.038327217	-0.6469374	-0.35944653	0.01402092	0.14281273	0.1596117	-0.17306423	0.15434933	0.21421337	0.2171421	0.1382122	-0.15005302	-0.19957352	0.027222633	0.024371147	-0.16592598	-0.17754745	0.010540009	-0.11689663	-0.034929276	-0.19760895	-0.1667471	-0.13713455	-0.12261772	-0.14550209	0.20566463	0.16333199	0.22412682	0.06359005	-0.05158615	-0.024233818	-0.12426853	0.14838123	-0.083330154	0.22928524	0.2051897	0.11762524	0.24468422	0.18268585	0.3564434	0.21528149	0.150177	0.12738514	0.2265234	0.24783039	0.21997929	0.3591528	0.13791847	0.31616306
"ILMN_1652777"	0.43954468	0.64997005	0.56114864	0.35476875	0.4018345	-0.28120708	0.10249424	0.8907871	-0.5831089	-0.094841	0.5041971	0.5847893	0.026410103	0.19649124	0.3583622	-0.14458847	-0.261549	-0.15316677	0.55475426	-0.24831486	-0.7089882	-0.55970097	0.028209686	0.55199814	-0.8928156	0.9128971	-0.16614056	0.19368172	-0.06766415	0.0766716	0.49397564	0.29580116	0.7022114	1.0101557	-0.35817528	0.28615093	0.2344122	-0.53832054	-0.907979	0.33236885	0.14806557	-0.36493206	-0.01805973	-0.50084305	-0.2690668	-0.45210743	-0.5388346	-0.29023743	0.09204388	-0.15837002	0.16598034		-0.013105392	-0.28594112	0.10626125	-0.6262989	0.25256157	-0.12818813	-0.46485043	-0.72247314	0.42745495	-0.37860966	-0.35416985
"ILMN_1652780"	0.13096762	0.6630883	0.6079035	0.51387596	-0.4360714	-0.64557314	-0.26294756	-0.090259075	-0.1756916	-0.014694214	0.37410498	-0.07295513	-0.23390341	-0.20956469	-0.6598358	0.10548353	-0.7726755	0.22305727	0.20821953	0.0831728	0.21705198	-0.74771976	0.21956968	0.083969116	-0.508142	0.04900837	-0.22266626	0.5243025	0.2241826	0.12370968	0.30649376	-0.29573727	0.097204685	0.27500105	-0.5235348	0.202878	0.24064493	-0.27259922	-0.16158152	0.5712657	0.22560978	-0.113212585	0.6294069	-0.7417865	-0.52804565	-0.5293336	-0.23410273	-0.6603017	-0.12823486	-0.30926275	0.23308945	0.4457655		0.4277978	0.007123947	-0.28749084	0.040079117	0.45415068	-0.540123	-0.22987127	-0.06085491	0.07610178	-0.16171217
"ILMN_1652787"		-0.327343	-0.5168009	-0.28696728	1.4070959	1.937254	1.4757442	2.0248613	1.0614138	1.3394222	0.66148853	2.054738	1.6199007	1.7733603	1.8182726	1.2485275	1.988244	-0.5685921	-0.80445576	-1.0942478	-1.0823097	-1.5210981	-1.0897274	-1.109046	-1.4921484	-0.5135288	-0.8972044	0.36525154	0.4944334	0.3826065	0.10962582	0.7137613	0.6446085	0.47562313	1.4311886	0.6991787	-0.06504345	0.60525036	-0.032004356	-0.4796543	-0.7842159	0.05003071	-0.31694603	1.2953529	1.2667761	1.1626253	0.7448206	0.94665337	1.0019312	-0.8592596	-1.0085831	-1.0779543	-0.7107773	-1.400043	-1.0590706	-1.4551497	-0.8404875	-1.3168368	-1.3666029	0.004575729	-0.08681679	-0.41607952	-0.4707365
"ILMN_1652790"	-0.1462059	0.20504665	-0.12400818	0.005530834	0.2746477	0.2281866	0.105680466	0.46870518	0.053305626	0.40244865	0.041588783	0.28643322	0.58533573	0.17001724	0.41609	0.40298176	0.41151428	-0.063222885	-0.25797892	-0.33993816	-0.36888266	-0.27987003	-0.3107853	-0.09364319	-0.37482643	-0.07939911	-0.30380058	0.30635452	-0.035464287	-0.018213272	-0.026826859	-0.06931305	0.4566679	-0.032013893	0.11889553	0.31211567	0.13469315	0.02625084	-0.24818993	-0.034444332	0.0374794	0.059560776	-0.01685667	0.37657547	0.25583172	0.10298252	0.577178	0.34837437	0.6009865	-0.063093185	-0.24705744	-0.26713228	0.030744553	-0.05859232		-0.36582947	-0.05200386	-0.14154816	-0.18894386	0.08215904	-0.011805534	-0.10187912	-0.22629833
"ILMN_1652797"	-0.066915035	0.5358486	0.59181213	0.39485407	-0.39679813	-0.475657	-0.37093687	-0.038527012	0.14607859	-0.05495739	0.30544472	-0.02915287	-0.15394735	-0.29420137	-0.46581316	0.057601452	-0.69686127	0.0503273	0.029337883	0.16560078	0.1929884	-0.28954792	0.39981556	0.074109554	-0.8066902	0.015082359	0.05670643	0.25430775	-0.15436697	0.00554657	0.2796979	-0.06074238	0.10969496	0.03263092	-0.40830898	0.2048688	0.45337915	-0.16891003	-0.13147306	0.45388174	0.26141882	-0.21026707	0.54368496	-0.41240978	-0.3615327	-0.619195	-0.3403268	-0.40931892	-0.0959239	-0.046323776	0.20458794	0.28246832	0.1851306	0.26570272	-0.15310907	-0.082864285	0.29808044	0.51300526	-0.38697672	-0.16033268		0.12704325	-0.11001825
"ILMN_1652806"	-0.48852062	-0.09318638	-0.1527853	0.15333462	-0.6849537	-0.3012123	-0.2823639	0.1568613	-0.06924248	-0.07883072	-0.27783108	-0.1375227	-0.18323326	-0.46496105	-0.06028557	-0.5457783	-0.674922	0.11091614	0.2855196	-0.4487667	0.40909195	0.038837433	-0.1635809	0.30300426	0.2266798	0.14913845	-0.2552042	0.1379509	0.17067051	0.52727795	-0.17881489	-0.0635643	-0.053481102	-0.37006092	0.6699419	0.11478233	-0.18362427	-0.25005722	0.4537859	0.3302679	0.23643398	0.41277027	-0.023521423	-0.07795334	0.16073227	-0.08133793	0.018647194	-0.123625755	0.22495842	0.1960392	0.3175249	-0.2458353	0.22464561	0.1381445	0.47697735	0.45102978		0.32027817	-0.27442074	0.4569664	0.19142723	0.062048912	-0.045797348
"ILMN_1652807"	0.10626125	0.64840937	0.70373297	0.2854929	-0.2526064	-0.3814044	-0.3054881		-0.22803974	0.22326565	0.21633387	-0.22474766	-0.35621834	-0.18264055	-0.6468005	0.29828835	-0.5109143	0.11275339	0.12451649	0.10616541	0.1724453	-0.976583	0.12440252	0.07774019	-0.69136906	0.18906498	0.001580715	0.4123497	-0.03606701	-0.07419348	0.22815752	-0.42361975	0.16878796	0.17314816	-0.29570246	0.3097539	0.35820627	-0.16811752	0.000975609	0.68457985	0.119669914	-0.09784031	0.4079895	-0.63964033	-0.3321843	-0.46955013	-0.04274559	-0.5920434	-0.09673786	-0.41427565	0.11154604	0.22556639	-0.12981081	0.22593403	-0.18096828	-0.17190266	0.10517025	0.470963	-0.60972357	-0.4406681	-0.1812501	0.112584114	-0.16726685
"ILMN_1652825"	-0.08490467	-0.47981834	-0.09139252	-0.777441	-0.05152893	-0.1157732	0.3131323	-0.47583294	0.40472317	-0.2027998	0.081495285	-0.41566277	-0.1955328	0.2986641	-0.2578106	0.043706894	0.1489706	-0.45864487	-0.3604374	-0.09160423	0.30937672	0.19367409	-0.69682884	-0.3840866	0.2792349	-0.54311466	-0.6492033		-0.3703165	-0.041420937	-0.3320551	-0.24381733	-0.41184998	-0.34481144	-0.11549473	-0.38380623	-0.7317486	0.060976982	0.117155075	0.4485016	0.65942955	0.24820518	-0.10380459	0.5472927	0.27250576	0.5477314	0.13621521	0.48259735	0.029089928	0.39552593	0.60890293	0.11266136	-0.044695854	0.48065376	0.099918365	0.63008785	0.03920746	0.1156683	0.5579252	-0.000702858	0.14371204	-0.27616405	0.06919098
"ILMN_1652826"		0.5582504	0.44999838	0.22047949	-0.35498524	-0.6345587	-0.39443636	-0.21260643	0.17639446	0.013764381	0.16071653	-0.27304888	-0.29908037	-0.085291386	-0.4017954	0.28413773	-0.693027	0.18451118	0.0680604	0.2569976	0.23410177	-0.6775665	0.251009	-0.026787281	-0.526186	0.042807102	-0.32290888	0.39099503	0.3174367	0.1271162	0.3164692	-0.2433052	-0.09622383	0.06113243	-0.5042877	0.30381107	0.14564085	-0.08288479	-0.103480816	0.59608364	0.1851492	-0.09939766	0.522696	-0.50538063	-0.22319078	-0.4354849	-0.2844143	-0.5683298	-0.09114647	-0.2829833	0.050759315	0.2517662	0.14055061	0.31892014	0.16082668	-0.20029354	-0.07155228	0.49923658	-0.56058025	-0.20646381	0.033094406	0.008569241	-0.18218327
"ILMN_1652852"	0.16805792	0.58629847	0.69024515	0.46861696	-0.34923887	-0.38582993	-0.19143295	0.16265488	0.12437868	-0.06314945	0.17939472	-0.28613424	-0.55180216	-0.26601648	-0.5276613	0.12985659	-0.8788743	0.17689848	0.14180422	0.19593716	0.17594862	-0.84775496	0.4882331	0.20372581	-0.6540351	0.26360273	0.1326952	0.27741003	-0.09019184	-0.018456936	0.32982445	-0.24195004	0.07816267	0.14389944	-0.3833413	0.24727821	0.35736132	-0.15327978	-0.15849161	0.5642781	0.07415056	-0.11169195	0.5533824	-0.5253978	-0.25246668	-0.3682928	-0.26841307	-0.7802186	-0.026535511	-0.18651485	0.24251032	0.23047113	-0.048313618	0.29531145	-0.10359955	-0.013210297		0.5196171	-0.5629544	-0.18983507	0.04684639	0.13228416	-0.31659746
"ILMN_1652857"	0.116350174	0.55064344	0.5805149	0.33766556	-0.344141	-0.556273	-0.39403486	0.052419662	-0.08985853	0.15806293	0.2604227	-0.11310673	-0.36032343	-0.21751213	-0.50572014	0.014163494	-0.7671151	0.17430735	0.18534231	0.056259632	0.028217316	-0.514626	0.15988684		-0.6996236	0.04375887	0.18767118	0.35661697	-0.07385874	-0.05684805	0.19069576	-0.24811459	0.14548159	0.36010838	-0.35892057	0.22336435	0.23301649	-0.17364168	-0.009905338	0.66402245	0.12318039	-0.15817213	0.49082232	-0.81092453	-0.5871129	-0.565825	-0.21557283	-0.67620325	0.062787056	-0.32263088	0.108222485	0.2227397	0.06475592	0.13685656	-0.07573652	-0.18116856	-0.08411598	0.32928038	-0.4424305	-0.36678314	0.036201	-0.003615856	-0.11644411
"ILMN_1652866"	0.04149103	0.4750142	0.6572561	0.37189817	-0.22892809	-0.27775574	-0.23425817	-0.16863155	-0.10872555	0.10517788	0.12947321	-0.07928133	-0.41165257	-0.13036871	-0.6313839	0.07321739	-0.77282286	0.16800213	0.10876131	0.06514406	0.09841108	-0.91676426	0.16102266	0.13631153	-0.5057206	0.031238556	-0.12130594	0.5084572	0.16034603	-0.13106346	0.18019485	-0.3133855	0.041188717	0.3064294	-0.5403905	0.21994734	0.2711258	-0.14137983	0.009603024	0.46819878	0.1669755	-0.4337821	0.48660898	-0.7093849	-0.30553246	-0.6943097	-0.23099422	-1.084054	0.022749424	-0.2614894	0.15708542	0.27299595	-0.2069459	0.33867645	0.018878937	-0.112354755	-0.06978035	0.41359568	-0.5445514	-0.20326805		-0.013834477	-0.25550127
"ILMN_1652872"		0.3439412	0.2065816	0.20422125	-0.19090939	-0.38952446	-0.26417637	0.08546829	0.058110237	-0.018650055	0.21533823	0.014316559	-0.24295521	-0.09476185	-0.7128496	-0.09673023	-0.4765091	-0.16572714	-0.2672553	-0.18080902	0.060101032	-0.3023882	0.23132324	0.07193661	-0.44790268	0.33524704	0.3763275	0.09356594	0.2680874	0.040581703	0.26213837	-0.38074112	0.21906948	0.19546795	-0.24205875	0.17880535	0.17329788	-0.039923668	-0.33623457	0.28620672	0.12227154	-0.21634388	0.24675655	-0.48111725	-0.10780144	-0.23397636	-0.12077904	-0.40278435	-0.12301731	-0.18312073	0.1319809	0.18084335	-0.12691402	0.04102993	0.03283596	0.047961235	0.03122902	0.4025116	-0.35689545	-0.18881035	-0.007213593	0.044766426	-0.23814392
"ILMN_1652906"	0.6691961	0.53026295	0.55812836		-0.16798687	-0.11173344	-0.1144886	-0.39145756	-0.36806583	-0.49755	0.5731945	-0.023434639	0.006677628	-1.1236715	-0.46156693	-0.47015667	-0.23107243	0.11168289	0.09163761	1.0903549	0.7402439	-0.5669117	0.69471455	0.5321474	-0.37194633	0.5094776	0.75460815	-0.10919666	-0.12869263	0.251935	0.14316273	0.12089443	-0.03648472	0.10103893	0.37045097	0.026154518	0.24931717	0.14492798	0.8518152	0.46844864	-0.19194508	-0.1554203	0.3297434	-0.34670448	-0.16234493	-0.6187544	-0.5703602	-0.61654377	-0.15379906	-0.123618126	0.22478771	0.85009	0.2890854	0.056334496	0.14645195	-0.030542374	0.2122345	0.7575283	-0.32817078	-0.45241547	-0.34766388	-0.4102049	-0.3699255
"ILMN_1652907"	0.09815216	-0.15211868	-0.096871376	-0.025738716	0.7960043	0.6804743	0.59937763	0.62667274	0.2485714	0.39553833	0.24915218	0.5313244	0.48736763	0.943182	0.29759502	0.8778143	0.9387522	-0.36932087	-0.22057438	-0.52891636	-0.27985954	-0.30767345	-0.35070038	-0.5755234	0.043665886	-0.54631805	-0.25926113	0.3024454	-0.12035179	-0.03058815	0.37578964	0.7226038	0.4374447	0.21374226	0.24721241		0.16781235	0.13987732	-0.06469154	-0.24362373	-0.15627193	-0.14640236	-0.09767914	0.5830965	0.3393383	0.15571594	0.353199	0.7288122	-0.098563194	-0.06796551	-0.5721121	-0.31260014	-0.16512871	-0.44515896	-0.6292181	-0.8369417	-0.38875103	-0.68309355	-0.12781811	0.07289028	-0.1670599	0.109028816	0.013755798
"ILMN_1652913"	0.13662338	0.74206924	0.6101737	0.46820927	-0.24776745	-0.51750755	-0.10021114	-0.102250576	-0.030852318	-0.11788559	0.15986538	-0.22249365	-0.16424227		-0.48463583	0.34419918	-0.73076916	0.3634696	0.26578712	0.13622427	0.70529747	-0.30333138	0.32874012	-0.09896469	-0.36788702	0.22386217	0.3848114	0.5917578	0.21807384	0.2729168	0.18417406	-0.15515566	-0.026440144	0.11275482	-0.21987915	0.3735566	0.35962677	-0.099246025	0.060896873	0.64689016	0.29123592	-0.15486574	0.5860381	-0.51885986	-0.24153137	-0.48468447	-0.198071	-0.58525515	0.12306547	-0.3730178	0.18952465	0.4381051	-0.02645731	0.3361292	-0.07412195	-0.1434865	0.10073662	0.52778625	-0.27285433	-0.28548956	-0.040882587	0.351058	-0.13746595
"ILMN_1652918"	0.24711657	0.4527583	0.51355124	0.10445595	-0.28464365	-0.34200716	-0.036290646	-0.4746337	-0.06639242	-0.050529003	0.30044317	-0.37507248	-0.313169	0.029510021	-0.31053495	0.15376043	-0.20849371		-0.14825535	0.041748524	0.2962489	-0.19691706	0.21793222	-0.016072273	0.24302053	-0.11551952	0.20287466	0.09719801	-0.17271662	-0.026225567	0.063524246	-0.27346754	-0.07975721	0.12617636	-0.466187	0.13434267	0.07720566	0.008224964	-0.09327078	0.42590714	0.14180326	-0.28728962	0.33444643	-0.29563665	-0.057508945	-0.04990053	-0.25978327	-0.19380426	-0.25730848	-0.28510618	0.1633749	0.45987558	0.20875311	0.20881319	0.07338953	0.012667179	-0.17401505	0.1849451	0.22298384	-0.045335293	0.032264233	-0.050147533	0.16687441
"ILMN_1652929"	0.38414383	0.20983696	0.26907635	0.76052475	-0.79945946	-0.35004425	-0.5246954	0.31582355	0.017958641	-0.43666744	-0.2874298	-0.65735435	-0.5036869	-0.3961773	-1.0036945	-0.013323784	-0.92074776	0.3485384	0.6048298	-0.37722683	0.15437412	0.35486317	0.38476753	-0.06485462	0.41028118	0.31620598	0.50310135	-0.12033081	-0.11253929	0.4409628	0.14712048	0.4341898		-0.38771534	-0.6418371	0.09346008	0.16631317	-0.030665398	-0.43384647	-0.17588282	-0.10334301	-0.09877396	-0.02034378	-0.21618176	-0.32166386	-0.09200764	-0.004180908	-0.41833496	0.39501	-0.03875923	0.21197987	0.22193718	0.15606022	0.0680275	0.29241467	0.18371296	0.20306015	0.14010811	-0.23051548	-0.020461082	0.3455124	0.26667595	0.30183887
"ILMN_1652938"	0.15820885	0.62611103	0.7550864	0.41309023	-0.24804115	-0.3552842	-0.5094304	-0.089081764	-0.073512554	0.013854981	0.2823038	0.015767574	-0.3540244	-0.35360622	-0.64636135	0.047299385	-1.0385542	0.29593658	0.25800323		0.2752552	-0.7234731	0.2747631	0.09968805	-0.5619807	0.15033865	0.18871689	0.3077035	0.23815536	-0.06002283	0.3577509	-0.31638908	0.26918507	0.3168211	-0.38153505	0.38408804	0.50686693	-0.19538641	-0.06910229	0.43045712	0.30818462	-0.20457554	0.66149426	-0.77206135	-0.32880974	-0.6577716	-0.24766445	-0.71299505	-0.060911655	-0.14201117	0.35893965	0.3752432	-0.011737347	0.2745161	-0.09853268	-0.12182999	0.09062004	0.52741337	-0.5088043	-0.27598858	-0.09831953	0.13776302	-0.31395054
"ILMN_1652952"	0.22976732	0.55913925	0.56111574	0.45328903	-0.38256836	-0.38661146	-0.21434069	0.006120205	-0.12765026	0.08590174	0.23398685	-0.33263636	-0.3586359	-0.27448416	-0.8579736	0.0936532	-0.8589945	0.12054825	0.048144817	0.16616869	0.15910625	-0.66942644	0.27476072		-0.6641278	0.09749699	-0.057052612	0.36770153	0.116855145	-0.039154053	0.3464284	-0.20803165	0.035935402	0.22008896	-0.46527386	0.37389898	0.40081358	-0.09960699	-0.07747173	0.6704297	0.26174736	-0.31149197	0.47879076	-0.9208975	-0.24738598	-0.558413	-0.25768375	-0.7866831	-0.18076706	-0.25783253	0.3442974	0.49560833	0.059274197	0.14875174	-0.022642136	-0.3433118	0.13063192	0.39535856	-0.5274186	-0.23871803	-0.07108164	0.2749486	-0.0893054
"ILMN_1652975"	0.13772821	0.51272964	0.7899833	0.50934696	-0.56268406	-0.60869694	-0.31126404	-0.06969023	0.07779598	0.010333061	0.13669205	-0.12100887	-0.3995881	-0.29381657	-0.50870323	0.06395483	-0.9050908	0.09909725	0.116292	0.12897539	0.42034483	-1.0399613	0.08302927	0.16093016	-0.69383764		-0.1829567	0.25043154	0.13834286	-0.08771324	0.21206856	-0.3401146	0.058959484	0.3675475	-0.46771574	0.34827662	0.4257598	-0.26969576	0.14087963	0.736238	0.19379473	-0.043502808	0.59845066	-0.9289689	-0.0654521	-0.71234274	-0.17675543	-0.700892	0.14131212	-0.38432264	0.25466108	0.23170805	-0.046009064	0.3741727	-0.008055687	-0.14901638	-0.03692913	0.41352844	-0.5437112	-0.31929684	-0.039986134	0.16046	-0.23145247
"ILMN_1652989"	-0.009033203	-0.30721664	-0.3555746	-0.3953619	-0.09324455	0.4276533	-0.2586937	-0.36104584	-0.076942444	-0.015073776	-0.3338852	-0.082149506	-0.09473324	-0.22743034	0.26676083	0.14358616	0.19311905	0.2960968	0.5921526	0.46809006	-0.14036942	0.7294922	-0.1992445	-0.2498188	0.8305321	0.1499281	-0.48617363		0.21393299	0.26154518	-0.41086578	0.1286478	-0.23329735	-0.06284714	0.13237667	-0.038371086	-0.4424057	0.017755508	0.18685627	-0.477849	-0.023931503	0.15246677	-0.39304352	0.087599754	-0.022604942	-0.15743065	0.163311	0.4189415	-0.34316444	0.3959236	-0.11484051	-0.1456356	0.27095985	0.1096468	0.342844	0.48151016	0.3003931	0.005366325	0.765296	0.5091381	0.06059742	-0.045876503	0.14629936
"ILMN_1652992"	0.16107321	0.5177336	0.6138058	0.24135303	-0.22239256	-0.3057332	-0.55849934	-0.1990757	0.013414383	0.10209894	0.18977642	-0.27981663	-0.078372	-0.11524677	-0.70889235	0.032071114	-0.820467	0.07624102	0.07358694	0.18873644	0.09250307	-0.9054723	0.24122095		-0.6601348	0.20722675	-0.15264034	0.2827196	0.32637453	-0.12504768	0.32740593	-0.14655781	0.25955486	0.29214764	-0.62962866	0.37127352	0.4313283	-0.119627	-0.18800926	0.55363894	0.14763927	-0.07172823	0.49103403	-0.6408324	-0.45254564	-0.72354317	-0.06425762	-0.79397726	-0.122159004	-0.4366498	0.14889765	0.4046979	-0.20559883	0.3040638	0.05537224	-0.15829754	0.031093597	0.33109236	-0.5566988	-0.27095366	-0.03364992	0.25603628	-0.12804985
"ILMN_1652998"	0.21533346	0.49943733	0.6861253	0.36264706	-0.45827198	-0.48781872	-0.40326738	-0.09162712	0.028296947	0.05834341	0.33290005	-0.40894556	-0.42881203	-0.27228165	-0.5180588		-0.7156153	0.20303583	0.116725445	-0.01496315	0.2072382	-0.77189493	0.19587994	-0.08461523	-0.6233654	0.24992275	0.04174328	0.30475473	0.42039156	-0.03938818	0.18958044	-0.35297298	0.14105082	0.21557665	-0.31271315	0.35942125	0.4502411	-0.06407547	0.13143349	0.51408243	0.48281002	-0.2132616	0.74093866	-0.7203469	-0.44189215	-0.53528595	-0.4514966	-0.55280066	0.039158344	-0.39840126	0.1831832	0.3615136	-0.026968002	0.20423126	-0.113949776	-0.25770378	-0.009544373	0.4401617	-0.7133417	-0.248703	0.010059357	0.08894014	-0.107539654
"ILMN_1653001"	0.11278343	0.4596653	0.57209826	0.24143505	-0.30890465	-0.038322926	-0.10682917	0.102172375	0.06138611	-0.106165886	0.3764434	-0.041938305	-0.28015375	-0.121005535	-0.17647886	0.148458	-0.48739386	-0.17171288	0.053733826	-0.10158253		-0.5218711	0.11668682	0.08094931	-0.47832155	-0.004502773	0.042062283	0.2483902	0.09168959	-0.062057495	0.07000685	-0.33682013	0.103701115	0.15094185	-0.40652895	0.26157856	0.25275898	-0.13448858	0.15752268	0.39589834	0.037851334	-0.522985	0.41591215	-0.4694209	0.08515024	-0.37143946	-0.117872715	-0.56951475	0.010251999	-0.36162663	0.05701542	0.35951996	-0.094732285	0.1837902	-0.18059826	-0.41229916	0.09936142	0.2648325	-0.17037249	-0.5266752	-0.27744293	0.09293795	-0.2862544
"ILMN_1653006"	0.12443304	0.46545696	0.6613736	0.32043934	-0.46367168	-0.42460537	-0.33516836	-0.028306961	-0.21998024	0.018098831	0.27885818	0.11451721	-0.34739208	-0.2969308	-0.6044855	0.028134823	-0.7379918	0.13246775	0.1254344	0.021341324	0.20985651	-0.9066858	0.20496559	0.03808403	-0.709229	0.2636156		0.31416607	0.069897175	0.06141901	0.33530712	-0.26583576	0.03853607	0.0346241	-0.3895254	0.29573488	0.4591651	-0.11007929	-0.026937008	0.5998626	0.21669483	-0.22254801	0.5846782	-0.82487345	-0.27253532	-0.58734226	-0.2978692	-0.7445593	-0.0482378	-0.21061754	0.11389494	0.41568995	-0.13738394	0.34243488	-0.07380772	-0.057926655	-0.026793957	0.42577362	-0.45587254	-0.20540142	-0.014300346	0.117652416	-0.12044525
"ILMN_1653028"	0.010399818	0.5018387	0.5889602	0.49437428	-0.18240595	-0.36816406	-0.26004362	0.034195423	-0.1649766	0.12812328	0.24209547	-0.1302123	-0.25191545	-0.18357992	-0.36459494	-0.07598019	-0.7788501	0.046126366	-0.045148373	0.2207818		-0.8302226	0.2901249	0.119053364	-0.65642357	0.15891457	0.14486647	0.3160205	0.080025196	-0.18962908	0.15768623	-0.32423353	0.18416739	0.3112445	-0.47704458	0.18351173	0.18522024	-0.16580915	-0.084517	0.4136305	0.027611732	-0.13524151	0.4974308	-0.38191843	-0.40652847	-0.53911495	-0.15854025	-0.47260046	0.035987854	-0.22552538	0.36519194	0.31557226	0.011656761	0.3666873	-0.013726711	-0.06951046	0.039616585	0.4265356	-0.67020893	-0.36319113	-0.27097654	0.064545155	-0.3816285
"ILMN_1653040"	-0.022620678	0.677845	0.63857985	0.4028654	-0.3177228	-0.3982067	-0.33489037	-0.14878082		-0.09027195	0.22796583	-0.2601118	-0.27065516	-0.36221457	-0.62736654	-0.008347988	-0.94201803	-0.043291092	0.15140676	0.025662422	0.49191475	-1.104228	0.24774837	0.103667736	-0.65862226	0.18380976	-0.040280342	0.26049185	0.1005497	0.094043255	0.28022957	-0.01934433	0.17971706	0.39125967	-0.45477962	0.37176943	0.18433332	-0.29206944	0.15374851	0.57128954	0.19902658	-0.17929316	0.5296006	-0.6609416	-0.115121365	-0.49343538	-0.24639034	-0.778522	0.022538185	-0.43350935	0.21937275	0.46107244	-0.08475399	0.36763382	0.01641941	-0.18864107	0.04203701	0.3052683	-0.49135923	-0.19545221	0.037023544	0.113414764	-0.35520887
"ILMN_1653042"	0.29295683	0.6507802	0.66722584	0.21121788	-0.35563087	-0.57483006	-0.17295837		0.09866381	0.022657394	0.30813742	-0.072770596	-0.19179392	0.03129959	-0.61060524	0.2063775	-0.62173367	0.23076057	-0.02571106	0.15132475	0.21633148	-0.4258604	0.31442118	-0.15641594	-0.533576	0.119794846	0.30662346	0.208848	-0.02406025	0.10826731	0.26904917	-0.077726364	-0.03980112	0.12776375	-0.40519714	0.07990503	0.13386345	-0.32638693	-0.13363266	0.63177156	-0.027359962	-0.02050066	0.46563292	-0.5158572	-0.11449003	-0.35888195	-0.18512774	-0.62321234	0.057665825	-0.19047642	0.11925793	0.26277876	-0.014331818	0.1849432	-0.14378738	-0.04105711	-0.14171982	0.2744689	-0.41219997	-0.32833815	0.15326118	0.16999912	0.010541916
"ILMN_1653055"	0.10385275	0.6318002	0.6262083	0.48543644	-0.34422445	-0.31633234	-0.51632977	0.005502224	-0.074512005	0.08956766	0.2532711	-0.21873522	-0.35844946	-0.23159647	-0.6317401	0.10296631	-0.98858595	0.13480711	0.027321339	0.124690056	0.20331812	-1.08986	0.26632738	0.15870619	-0.7259264	0.17222834	-0.17465067	0.37598944	0.10857391		0.23627806	-0.34817505	0.05878687	0.23114204	-0.6177411	0.31969547	0.3714614	-0.23745298	-0.09193945	0.67978096	0.4362235	-0.24931192	0.6899662	-0.6412616	-0.37260675	-0.6751838	-0.30782413	-0.7701478	-0.059949875	-0.2735529	0.18728638	0.10586643	-0.06722593	0.29067612	-0.15412521	-0.16451836	0.00348711	0.59380007	-0.5353384	-0.38805342	-0.14492941	0.12207413	-0.19990206
"ILMN_1653073"	0.25	0.7053356	0.7980237	0.5184784	-0.27581882	-0.40979052	-0.29764414		-0.03168869	0.056344032	0.5413289	-0.2117815	-0.20548391	-0.10721445	-0.5935335	0.3622198	-0.686398	0.14652109	0.12822628	0.1683774	0.27337885	-0.85559464	0.004656315	0.03573847	-0.7405391	-0.002696037	0.10064936	0.43335962	0.31834412	0.05983162	0.28598118	-0.2891636	0.07386303	0.3038025	-0.5687127	0.29785776	0.40703678	-0.07032728	-0.06304455	0.80535316	0.2699089	-0.28198767	0.60360193	-0.8762493	-0.20582962	-0.75615597	-0.18925285	-0.71538067	-0.08704567	-0.34894276	0.20648241	0.44380188	0.024567604	0.33735323	-0.041324615	-0.005142689	-0.03777647	0.3861766	-0.49069548	-0.23387241	-0.07393789	0.16699219	-0.20585346
"ILMN_1653102"	0.119884014	0.681386	0.5344424	0.38003063	-0.4034071	-0.3587942	-0.37600374	-0.2127428	-0.11035538	-0.10768604	0.073328495	-0.1748004	-0.36557722	-0.28986263	-0.6973467	0.030862808	-0.9294057	0.11612034		0.04133272	0.41633606	-0.9309268	0.08446121	0.28658295	-0.694396	0.07582998	-0.13969517	0.45772076	0.04012251	-0.019248009	0.41751814	0.028432846	0.048574924	0.298079	-0.3533349	0.38522434	0.3620324	-0.08405352	-0.0615201	0.70854855	0.2108798	-0.10865164	0.62683153	-0.89593506	-0.47666073	-0.5514555	-0.18510246	-0.825943	0.044642925	-0.29095554	0.053204536	0.5031657	-0.098689556	0.24223948	-0.036284924	-0.21826935	0.1434946	0.4841056	-0.49385023	-0.22086954	0.050512314	0.053866863	-0.23498726
"ILMN_1653103"	0.20585966	0.5278201	0.68942547	0.21722412	-0.52430105	-0.20032549	-0.286314	-0.054611206	-0.05140257	0.43771124	0.40072584	-0.35654974	-0.32976627	-0.37431479	-0.71903324	0.11605692	-0.82215166	0.07092428	0.14999151	0.18559504	0.28566742	-1.0563183	0.2261877	0.10488939	-0.9019098	0.15369749	-0.22922802	0.22935247	-0.002814293	0.035996914	0.37126398	-0.33999348	-0.009312153	0.23141432	-0.5247998	0.29156685	0.33226728	-0.16833735	-0.1510334	0.39846134	0.10472393	-0.2835536	0.45920992	-0.8004589	-0.2668786	-0.69035435	-0.24317169	-0.89732456	0.083369255	-0.27386856	0.033198357	0.403862		0.3114395	0.061791897	-0.05769062	0.1313076	0.3239379	-0.29927683	-0.12825727	-0.034465313	0.26631784	-0.13623142
"ILMN_1653115"	0.6131401	-0.19960785	0.044711113	-0.22192478	-0.20724392	-0.3399048	-0.2111435	-0.8325949	-0.13975334	-0.28084087	-0.14019775	-0.057831764	-0.25224018	-0.52769375	-0.4200487	-0.563015	-0.3031206	-0.12984371	-0.2935419	0.41160107	0.35453892	0.45369434	0.035627365	0.42946625	0.92631054	0.20416641	-0.056804657	-0.18678951	-0.40316582	-0.13621426	0.19787407	0.11501026	-0.047257423	-0.090055466	-0.09056282	-0.32835484	-0.5476618	0.31043816	0.12270069	0.2985897	0.2668972	0.59373	0.3096323	0.1757021	-0.09691906		-0.2131443	-0.2897663	-0.94959354	0.57075596	0.52693844	0.731123	0.32194233	0.51208115	0.3798151	0.47619724	0.18789387	0.04434204	0.52222824	0.18494415	-0.14834118	0.15724659	0.411541
"ILMN_1653120"	0.17014885	0.32449675	0.44223547	0.41179276	-0.38874006	-0.45911264	-0.14538288	-0.1645565	-0.023403645	0.083826065	0.1321001	-0.5666213	-0.3020916	-0.31881952	-0.7364478	0.108654976	-0.8215499	0.022413254	0.07142544	0.03762579	0.120233536	-0.37917614	0.14273357	0.11888647	-0.36721706	0.10260868		0.24300432	-0.08300352	-0.08826685	0.18032885	-0.31881285	0.081949234	0.2615404	-0.5101185	0.17426586	0.44975805	-0.07810688	-0.3907385	0.41396236	0.04164362	-0.12977028	0.44059944	-0.5158186	-0.12955856	-0.50007343	-0.19493246	-0.5631399	0.12188959	-0.2122078	0.042119503	0.41194248	-0.1409297	0.19157743	-0.18450785	-0.16741896	0.025418758	0.2736907	-0.5016384	0.1186018	-0.061763287	0.16579628	-0.073498726
"ILMN_1653125"	-0.18190098	0.6292114	0.5194721	0.37341928	-0.26252365	-0.22001171	0.00520277	-0.008038998	-0.24357986	0.2531433	0.45613766	-0.10903406	-0.4411497	-0.15408945	-0.4651184	0.19935513	-0.532886	0.084071636	-0.045859814		0.08670187	-0.59633017	0.24208021	0.16105318	-0.8061404	0.111800194	0.92257833	0.2512002	0.2531972	-0.058021545	0.17356205	-0.3106265	0.24046898	0.1779232	-0.51863146	0.18878222	0.5501981	0.05973959	0.01802349	0.8269768	0.12647486	-0.23958588	0.51913166	-0.6709871	-0.20588017	-0.52676487	-0.114234924	-0.76857567	-0.10997677	-0.36589336	0.20218134	0.20216322	-0.12643242	0.49190998	-0.018939972	-0.23700571	0.049984455	0.2550397	-0.49459362	-0.3205533	-0.19848204	0.21153831	-0.08397627
"ILMN_1653129"	0.47342205	-0.19350386	0.25461388	0.24162674	-0.08168411	0.14524555	-0.1398611	-0.53119564	-0.22857285	-0.19844055	-0.13116169		0.079499245	-0.22778797	0.23839664	-0.20616531	0.09747696	-0.09602165	-0.048654556	0.15819645	-0.25113773	0.43992424	-0.013087273	0.18942642	0.48320484	0.094872475	-0.55946445	-0.18631363	-0.34602737	-0.12639046	-0.049508095	0.5886717	-0.22323608	-0.09020805	0.074811935	0.025396347	-0.13493156	0.09167099	0.004569054	0.16348743	0.10276413	-0.021670341	-0.005624294	0.01791954	-0.28458595	-0.24980545	-0.14590836	-0.09373665	-0.56146526	0.14015675	0.03468132	0.35538292	0.2416172	0.0979681	-0.105978966	0.012431145	0.062264442	0.06257057	0.32042694	0.1215992	-0.16301441	-0.06729984	0.00812912
"ILMN_1653133"	0.16421413	0.69267035	0.720901	0.3969078	-0.36036348	-0.5294223	-0.4325695	-0.043289185	-0.013165474	0.003064632	0.32769108	-0.40000725	-0.25822544	-0.40638304	-0.5958214	-0.03686762	-1.0293345	0.105336666	0.08315611	0.19817305	0.2248249	-0.78133106	0.18238306		-0.6847849	0.18084049	-0.003004074	0.58078384	0.19625139	0.016375542	0.17174292	-0.13547134	0.18541908	0.3132224	-0.33802557	0.3491254	0.45485544	-0.18962622	0.037410736	0.5781231	0.18114138	-0.24970722	0.77540016	-0.8676219	-0.3168912	-0.818892	-0.36838818	-0.8921218	-0.2923298	-0.4997263	0.6046324	0.24819803	-0.070542336	0.40824842	0.046233177	-0.19931221	0.17010164	0.39441395	-0.5913081	-0.25179577	-0.15351915	0.2804122	-0.21388865
"ILMN_1653146"	0.06531954	0.5877328	0.57245684	0.35375023	-0.40205908	-0.61708117	-0.3537774	-0.11212969	-0.06737375	0.02758646	0.1664052	-0.22638512	-0.33565617	-0.45223856	-0.73351574	-0.14387512	-0.8590331		0.114562035	0.12222576	0.28163195	-0.8557725	0.19202185	0.016201973	-0.5444393	0.09227657	0.13804626	0.42011595	0.233706	0.043952942	0.31021833	-0.30406618	0.11723518	0.37214375	-0.55228806	0.43897438	0.35431242	-0.14590645	-0.20954514	0.66220665	0.1787157	-0.29007912	0.50564814	-0.7273922	-0.4089508	-0.73229265	-0.089726925	-0.71190166	-0.1885252	-0.23036337	0.25578213	0.3075719	0.0765152	0.32823467	-0.031208515	-0.22637224	0.051085472	0.41346836	-0.519166	-0.31770277	-0.0609231	0.14279652	-0.21257734
"ILMN_1653158"	0.060943127	0.642694	0.7231374	0.442286	-0.32865858	-0.42201757	-0.45038795	-0.22685385	0.02875328	0.02499199	0.20699883	-0.2550826	-0.32628918	-0.14761591	-0.50549936	0.317935	-0.83116627	0.050408363	0.08686781	-0.032239437	0.25693607	-0.70729256	0.29770136	0.05869007	-0.74618864	0.2262969	-0.13893461	0.3997593	-0.099086285	-0.03914404	0.34473705	-0.22244406	0.21988344	0.2510419	-0.4881811	0.4480605	0.7114949	-0.21526766	-0.024208069	0.6102543	0.19442654	-0.257102	0.63070774	-0.70713806	-0.59782696	-0.54827166	-0.09661436	-0.5842538	0.062506676	-0.49786615	0.19867659	0.28587055	0.038820267	0.388227	-0.050765514	-0.15778494	0.03361225	0.47536516	-0.36535645	-0.23521233		0.18976164	-0.20415974
"ILMN_1653161"	-0.087973595	0.7946768	0.7299371	0.29346275	-0.12014532	-0.4040637	-0.19534779	-0.34484148	-0.16642714	0.001746178	0.29580736	-0.20539093	-0.19029903	-0.36916637	-0.55302143	0.18324184	-0.7860584	0.06004858	0.1769576	0.22683954	0.18967867	-1.0470934	0.25050163	0.19629431	-0.67742014	0.1183939	0.06728935	0.39172268	0.09092665	-0.057894707	0.33965063	-0.3065877	0.13769293	0.20977879	-0.47026587	0.09234905	0.2824316	-0.32843304	-0.061772823	0.5735073	0.15495396	-0.20461369	0.5820837	-0.7983737	-0.17206621	-0.48015165	-0.20968819	-0.8608422	0.001662731	-0.22142506	0.1301403	0.45796156	-0.03784895	0.4209056		-0.33836508	0.12701416	0.3671918	-0.5343628	-0.25742245	-0.15203619	0.1780448	-0.44716597
"ILMN_1653163"	0.118982315	0.579546	0.44915152	0.3513198	-0.21067476	-0.44293356	-0.32468557	0.029951096	-0.022007942	0.059044838	0.40969372	-0.14033937	-0.4963832	-0.34144878	-0.48251772	-0.022795677	-0.6406636	-0.05856657	0.012061596	0.25196648	0.28287983	-0.2454238	0.01621294	0.08901882	-0.31795168	-0.028577805	-0.025960922	0.30179834	0.16107845	-0.008679867	0.23770523	-0.2577653	-0.08819628	0.19281673	-0.1931777	0.19041729	0.29330254	-0.20062542	-0.06457329	0.5457268	0.23844576		0.4800563	-0.57253265	-0.27353716	-0.35486698	-0.11486292	-0.34925795	0.1313901	-0.27085018	0.048390865	0.20049334	0.07458687	0.41135788	0.1339202	0.020102978	0.04858446	0.57429075	-0.39958382	-0.07840967	-0.012217999	0.094772816	-0.000806332
"ILMN_1653165"	-0.0648489	-0.060926437	0.32261467	-0.11290932	-0.10119152	-0.15099907	0.12284374	0.1040287	0.27031326	0.0913887	0.26483727	-0.16281891	0.057474136	0.44394493	-0.09125805	0.2822399	-0.19254684	-0.24204922	-0.072467804	-0.027918816	0.26193905	-0.28837585	0.097644806	-0.21726513	0.010860443	0.0584774	-0.1272726	0.116004944	-0.18748188	-0.08740902	0.041656494	-0.39200687	0.2674656	0.08082008	-0.24736023	0.03862381	-0.086483	-0.14274597	0.17497921	0.30318928	0.021513939	0.058800697	0.21029854	0.10823536		-0.027324677	0.3086214	0.14573765	-0.19659615	-0.20455551	-0.006261826	0.108221054	0.0459795	0.18488503	-0.07192612	-0.28097916	-0.3557911	-0.013591766	-0.12691498	-0.011841774	-0.34665394	0.028738022	0.102861404
"ILMN_1653166"	0.011826038	0.25219488	0.7487736	0.21653605	0.020015717	0.041552544		-0.04762554	0.060224533	-0.14357996	0.4480915	-0.042877197	0.046298027	-0.45446634	-0.57487774	-0.054309368	-0.91939354	-0.19018078	0.2381506	-0.026743412	0.42118073	-1.0111051	-0.016370773	-0.20659447	-0.25672436	0.22698116	-0.48890305	0.14504623	-0.32129955	-0.25414038	0.12738466	-0.04566765	0.22158432	0.27287102	0.19412231	-0.044892788	0.03628683	0.004275322	0.5734186	0.36488867	0.0807066	-0.2576375	0.3450904	-0.12249279	-0.3163538	-0.40521336	-0.16673088	-0.50120354	-0.22604322	-0.2244463	0.105529785	0.28995466	-0.06446552	0.3677249	-0.16409016	0.3804989	0.15781116	0.3081174	-0.02199173	0.1271143	-0.23956585	0.14454079	-0.070150375
"ILMN_1653174"	0.19539976	0.60656786	0.7182336	0.3875556	-0.36547518	-0.29935074	-0.1283536	-0.10944033	-0.19291306	0.13191938	0.18731785	-0.19005537	-0.31643867	-0.24710369	-0.55906296	0.005568504	-0.79854727	0.14152431	0.0740633	0.055003166	0.28107214	-0.8261399	0.1629672	0.22558975	-0.65724087	0.15174007	0.11892414	0.27150345	0.15108109	-0.002847672	0.41961575	-0.22781563	0.20010805	0.29354382	-0.4447894	0.5120244	0.49669552	-0.15335035	0.04107666	0.6810527	0.07479477	-0.13129473	0.5276551	-0.7853875	-0.19597912	-0.56231976	-0.23540449	-0.9226966	-0.14955378	-0.3266244		0.2856722	-0.020196915	0.21241426	-0.13700056	-0.12325239	0.108541965	0.43340397	-0.4344306	-0.27022934	-0.020187378	0.29354143	-0.2569089
"ILMN_1653200"	-0.1091876	0.4659934	0.42751503	0.3002963	-0.22325897	-0.11712456	0.11349487	-0.060850143	0.21624756	0.2019186	0.18471336	-0.16382504	-0.0918417	-0.1379757	-0.10722256	0.4463997	-0.3069811	0.18024349	-0.018217564	0.40691185	0.43202686	-0.6387634	0.28726864	-0.012246132	-0.4188671	-0.013134956	-0.11489391	0.15519238	-0.02565384	-0.27237225	-0.15625572	-0.38254738	-0.016094208	0.08599663	-0.6213207	0.094349384	0.17924261	-0.24719429	0.007001877	0.4713483	0.091463566		0.5343332	-0.3201475	-0.07978153	-0.4865446	0.2646761	-0.42909813	0.07458019	-0.14726067	0.0668416	0.35821056	-0.10336828	0.24823332	0.07085323	-0.18504524	-0.20441628	0.34391546	0.024059296	0.2597065	-0.13705635	0.1692524	0.52017784
"ILMN_1653203"	-0.000677109	0.24413204	0.19152069	0.35447884	-0.81970453	-0.2400999	-0.438262	-0.059031487	-0.22156906	-0.37570906	0.093578815	0.084049225	-0.19675541	-0.56777954	-0.14568901	-0.35504627	0.019652367	0.38152122	-0.026906967	0.13550568	0.099461555	-0.17492771	0.52754784	0.2335844	-0.85852146	0.21502209	0.047261238		0.06012726	0.09540939	0.06090641	0.067993164	0.2440834	-0.08562374	0.10985756	0.22695732	0.035964012	-0.06089306	-0.20922089	0.02525568	0.08344269	-0.2511902	0.17854595	-0.8404026	-0.24351215	-0.6116123	-0.18933868	-0.18160534	0.062047005	-0.4008541	0.029059887	0.00701046	-0.09365177	-0.17488432	0.10140896	0.10875988	-0.011083603	0.10995579	-0.23036766	-0.069065094	0.2334547	-0.008934021	-0.23112392
"ILMN_1653209"	0.19336891	0.72442436	0.79150105	0.40566492	-0.354918	-0.49352598	-0.45387506	-0.10376072	-0.078463554	0.054902554	0.20547056	0.02264738	-0.210814	-0.00642395	-0.3920951	0.1646781	-0.8747225		0.124064445	-0.05681324	0.09222698	-0.94966936	0.06975508	0.13571787	-0.63889027	0.13254833	-0.19734144	0.31050682	0.11451769	0.032589912	0.10485506	-0.15827179	0.15047073	0.10765886	-0.389781	0.4273677	0.38307905	-0.31087828	-0.10848093	0.78553295	0.080607414	-0.124109745	0.44508123	-0.7868266	-0.27782202	-0.5772147	-0.12959814	-0.70701647	0.08946991	-0.32858276	0.117853165	0.23323917	-0.11160421	0.4197545	0.111697674	-0.29488182	-0.07005453	0.3020711	-0.49882793	-0.15162086	-0.08138752	0.04036808	-0.4020853
"ILMN_1653211"	0.24401236	0.66262054	0.61433077	0.5168228	-0.2800846	-0.32696915	-0.2203083	-0.11666107	-0.15499163	0.14691544	0.4991927	-0.24207115	-0.23360205	-0.14813995	-0.5018854	0.11290932	-0.5701008	0.085339546	0.24051857	0.08614349	0.15643406	-0.79630566	0.2744794	0.2611375	-0.5202775	0.06267929	-0.021921158	0.37329292		-0.010650635	0.26873398	-0.1435895	0.08464956	0.23557854	-0.43066883	0.38900995	0.47166204	-0.027285099	-0.025872707	0.7091546	0.19781494	-0.14782238	0.7067046	-0.7321062	-0.12832642	-0.667696	-0.14125633	-0.61191416	0.16398335	-0.30871725	0.18697691	0.26699543	0.18569326	0.32365942	-0.0671134	-0.14875317	-0.05390215	0.41512728	-0.46443558	-0.24937868	0.12236881	0.25486612	-0.1055851
"ILMN_1653220"	0.15390968	-0.027976036	-0.16141129	-0.16909122	0.22969055	-0.21555233	0.20444107	-0.17037582	0.06557274	-0.41672897	-0.026399612	-0.27524567	-0.27514553	0.74542904	-0.33855152	0.19519234	0.034002304	-0.09632397	-0.39382267	0.42719555	0.53181934	0.4866333	0.47706318	0.24589825	0.43678284	0.22184086	0.85192776	-0.21074009	-0.31225014	-0.041851044	0.3090124	0.00404644	0.06374264	-0.23926449	-0.054416656	-0.27581978	-0.33042622	-0.09295845	0.21956635	0.057501793		0.33795834	0.020231247	0.016475677	-0.392231	-0.041953087	-0.15532017	-0.073801994	-0.18422031	0.15231991	0.012568474	-0.08934784	0.07712269	-0.22944546	0.27009773	0.3135271	-0.38278294	-0.22442722	0.2439518	0.044405937	-0.32615662	-0.2501459	0.19417572
"ILMN_1653228"	-0.022126198	0.7005434	0.6830821	0.430542	-0.33376598	-0.45311308	-0.064918995	-0.11970329	-0.12061882	0.15557575	0.37096262	-0.06186104	-0.23933792	-0.034892082	-0.439528	0.37503576	-0.62434196	0.105856895	0.024294853	0.047887325	0.18272686	-0.6337042	0.20072603	0.027993202	-0.702127	0.06542635	-0.20734787	0.56559753	0.097558975	-0.11019373	0.29663134	-0.29672384	0.09348822	0.26941204	-0.30056286	0.37706852	0.34969282	-0.06284666	-0.062204838	0.3883214	0.18396425	-0.21443367	0.5416503	-0.4836111	-0.24592924	-0.46357536	-0.35417128	-0.47651005	0.10551405	-0.37966585	0.10776472	0.25570107	-0.027803421	0.32666206	0.09589958	-0.17968321	0.07502985	0.41537714	-0.48684597	-0.29413223		0.1287055	-0.14837503
"ILMN_1653251"	0.23067522	0.6594672	0.71013117	0.40425968	-0.29767847	-0.5428853	-0.45771408	-0.1339345	-0.15031338	-0.07094002	0.39060593	-0.26429605	-0.32624817	-0.2392416	-0.6359434	0.08252573	-0.9209757	0.14864969	0.1636424	0.049407005	0.27516556	-0.9897084	0.23214293	0.068770885	-0.5719023	0.13467312	-0.16004944	0.41622972	0.19251347	0.034055233	0.3096056	-0.183671	0.021622658	0.21726179	-0.41277647	0.4608717	0.56903124	-0.36600733		0.67591095	0.11436367	-0.13195992	0.5835023	-0.7981286	-0.3752489	-0.68524694	-0.10564852	-0.83194876	-0.034998894	-0.37545204	0.17871666	0.31570053	0.1892438	0.32453108	-0.110171795	-0.17517805	0.06536007	0.5641513	-0.43467093	-0.312634	-0.11020231	0.12376833	-0.2877674
"ILMN_1653263"	0.17226887	0.6234975	0.64337444	0.4315486	-0.10096502	-0.37417698	-0.1639309	-0.028393269	-0.05608368	-0.054013252	0.22952938	-0.092234135	-0.2026782	-0.15206385	-0.6192665	0.011458874	-0.70925236	0.33717775	0.050685883	0.122036934	0.112315655	-0.72352266	0.12503624	0.17087126	-0.66051865	0.22532034	-0.13204098	0.23576641	0.13474894	0.012211323	0.32196808	-0.20569181	0.12919092	0.19481039	-0.40837097	0.50778675	0.40126228	-0.31732607	-0.015320778	0.5156975	0.1795559	-0.18933678	0.6482744	-0.49179268	-0.39351606	-0.487298	-0.43555593	-0.690506		-0.4499526	0.10680151	0.23310852	-0.056577206	0.2779026	0.08533764	-0.2497158	0.022464752	0.47359943	-0.362288	-0.15352583	-0.063700676	0.09683418	-0.17943954
"ILMN_1653267"	0.055053234	0.3987608	0.60471964	0.1368866	-0.16692924	-0.33759832	-0.068033695	0.01295948	-0.28462172	0.14722633	0.2331829	-0.3798995	-0.09840107	-0.36586952	-0.63354635	0.14754295	-0.82911587	0.1594615	0.022675991	0.18511724	0.36885118	-0.6043892	0.25647306	0.21893549	-0.60512304	0.029706001	0.004968643	0.23051119	-0.07620621	-0.037294388	0.31674385	-0.31364393	-0.004288197	0.12271738	-0.3827734	0.17103577	0.19914961	-0.28222895	0.035315037	0.5998068	0.15542126	-0.34469032	0.45134783	-0.36947632	-0.05904913	-0.29494762	-0.018945217	-0.67842054	0.02957964	-0.3815441	0.061466694	0.32455158	-0.14997816	0.45845127	-0.027771473	-0.24087048		0.3507223	-0.6912112	-0.26186275	-0.077065945	0.10114956	-0.28396273
"ILMN_1653278"	0.4246173	0.44205666	0.5753956	0.3416853	-0.24950981	-0.371356	-0.2813468	0.033982277	-0.17734528	-0.16883087	0.23284674	-0.4839301	-0.3652935	-0.5016799	-0.32915926	-0.04468441	-0.13430643	-0.1386981	-0.2288742	0.12705946	0.022063732	-0.3167081	0.6162	0.26849127	-0.1644826		-0.06159067	0.17911911	0.037284374	-0.18075705	0.16451597	-0.18354368	-0.02358675	0.31858253	-0.27862072	0.22390938	0.43711758	-0.16401768	-0.19115353	0.5342226	0.34136677	0.03206253	0.75670624	-0.5651436	-0.16652155	-0.13246775	-0.3062873	-0.50091076	0.2256031	-0.13441706	0.08278036	0.6153264	0.10342646	0.26738548	-0.019258976	0.032002926	0.45780087	0.31361008	-0.57591295	-0.020937443	0.1133914	0.07879925	0.39459085
"ILMN_1653282"	0.11859608	0.6640091	0.71990013	0.36666346	-0.30835724	-0.5419884	-0.3372631	-0.26895428	-0.14491749	0.09812212	0.2902503	-0.20436382	-0.24708605	-0.33092546	-0.67370844	0.31868124	-0.7828746	0.06329012	0.11070728	0.14361191	0.18085718	-0.8753357	0.19255161	-0.006816864	-0.681375	0.29645252	-0.15000725	0.38075304	0.2876258	0.00153017	0.05472374	-0.25073528	0.08518362	0.2553296	-0.50515413	0.319376	0.40210152	-0.01651001	0.00256443	0.65501213	0.12901402	-0.116312504	0.58712244	-0.70657635	-0.35707474	-0.7021127	-0.35398006	-0.63290787		-0.22593689	0.2914524	0.17670679	-0.09891081	0.31183147	-0.16495275	-0.10680628	0.050245285	0.23729992	-0.60009146	-0.39364386	-0.022583008	0.23915005	-0.20618677
"ILMN_1653283"	0.0424304	0.6675701	0.8290076	0.4725561	-0.2335329	-0.30799723	-0.21826315	-0.059360504	0.038624287	0.15572262	0.37565184	-0.08923817	-0.32144785	-0.15727282	-0.58572245	0.10743666	-0.75647545	0.08413696	0.10367489	0.21460676	0.24674368	-0.65425205	0.23385096	-0.007099152	-0.5598593	0.27883244	0.006870747	0.4097786	-0.016253948		0.25059652	-0.22169638	0.1919241	0.2208128	-0.38934946	0.29577065	0.36631393	-0.1500287	-0.007675648	0.5981517	0.211977	-0.23890448	0.56454897	-0.5914583	-0.1769414	-0.60414124	-0.082490444	-0.6227994	-0.068151	-0.24249697	0.29907656	0.25325775	0.14740801	0.2642331	-0.03756094	-0.19294214	0.001813412	0.44426775	-0.51154995	-0.34244013	-0.101379395	0.037800312	-0.27501583
"ILMN_1653292"	0.46948433	0.13972092	0.58386993	0.792119	0.5435524	-0.27959156	-0.40763855	1.2537947	-0.68437195	-0.050642967	0.311141	0.47630882	-0.22674847	-0.17441654	0.14907837	-1.0946608	0.11521149	0.5821829	0.56237125	0.26080132	-0.84461975		0.8960724	0.7477026	-0.41697025	1.0053759	1.7655077	-0.036283493	0.22692108	0.39454937	0.6188698	0.6459274	0.49445724	-0.08287048	0.4133854	0.2325306	1.0201893	0.32740307	-0.53946304	-0.7953892	-0.48075008	-0.19041824	-0.092515945	-0.43560505	-0.30790615	-0.72173405	-0.98043156	-0.3010807	-0.115306854	-0.08549881	-0.37886906	-0.43896103	0.3278532	-0.40044594	0.21017838	0.3081894	-0.12390137	0.15027237	-0.37967396	-0.50726223	0.04188919	-0.78576565	-0.4778204
"ILMN_1653310"	0.057656765	0.54619265	0.4465742	0.13324404	-0.11229801	-0.38280773	0.23361969	0.11319733	0.28412724	0.0528965	0.32586145	-0.2222228	-0.47913504	-0.13265324	-0.64442444	0.15225124	-0.47851658	-0.08521891	-0.09842539	0.31375313	0.028215885	-0.57240486	0.42708874		-0.6127124	0.0541687	0.2158289	0.21565342	-0.06140375	-0.19154215	0.12540483	-0.6022482	-0.1328392	0.22442245	-0.5887332	0.25251198	0.1691513	-0.13040352	-0.12251282	0.29462624	0.102377415	-0.37796116	0.48764515	-0.6251588	-0.4100876	-0.25219917	0.026976585	-0.5368681	0.029783726	-0.39899302	0.030233383	0.07583237	-0.034316063	0.36288643	-0.09616423	-0.021684647	0.092544556	0.30563927	-0.77367735	-0.45019245	-0.28480148	0.09830856	-0.3462615
"ILMN_1653319"		0.06654358	0.16170502	0.16062641	-0.13210964	-0.43050575	-0.27338982	0.3758955	0.11082268	-0.11290169	0.13511848	-0.29977322	0.5862961	-0.6917906	-0.18356991	-0.4249363	-0.22723961	-0.1095829	0.25436306	0.273777	-0.34039688	-0.30346966	0.60699844	0.16452885	-0.52626514	-0.010895729	0.18881798	-0.27011395	-0.124435425	-0.2968502	-0.17220497	0.72220325	0.2214899	0.033328056	-0.5108576	0.19995213	0.029489517	0.04813099	-0.5062027	-0.108888626	0.2521162	-0.06699467	0.20040894	-0.4792261	-0.25919533	0.51300716	0.5671234	-0.441967	0.1131506	-0.21808052	0.11866188	0.51581097	0.14093018	-0.010176659	0.34123135	0.23416615	0.67386246	0.20675182	-0.2817936	-0.0331316	0.19490147	-0.096648216	-0.023548126
"ILMN_1653332"	0.11464071	0.63014126	0.5440941	0.28514194	-0.21552944	-0.40736818	-0.19238949	-0.005510807	-0.14757586	-0.009989738	0.2177	-0.08861256	-0.20591402	-0.17485666	-0.49934053	0.100699425	-0.5773406	0.16933489	0.020060062	0.07867575	0.32140017	-0.9248285	0.13952875		-0.7923713	0.08172226	-0.23141146	0.4566307	0.17483187	-0.10352087	0.18277264	-0.20531702	0.0871644	0.045625687	-0.32209778	0.35806894	0.26714182	-0.16084242	-0.14649248	0.79635334	0.21397972	-0.19007397	0.5199299	-0.3822031	-0.008755207	-0.34111357	0.054718494	-0.4549513	0.08913946	-0.30872917	0.007654667	0.23229027	-0.014245033	0.33045053	0.08097839	-0.29603434	0.09086466	0.43229342	-0.6099262	-0.34398174	-0.20312166	0.22512388	-0.25978565
"ILMN_1653337"	0.101481915	0.47916508	0.61883163	0.2527423	-0.001244545	-0.08292484	-0.067270756	0.11109066	0.063396454	0.06318045	0.06872034	0.23039627	-0.04801655	-0.091308594	-0.31231117	0.04865551	-0.28221703	0.06408787	0.3671732	-0.13696098	-0.061957836	-0.6632309	0.15730381	-0.001839161	-0.7487116	0.07195568	-0.08812046	0.47821236	0.059651375	-0.04267025	0.09126234	-0.32661724	0.42751408	0.22746277	-0.006484032	0.32221174	0.38094187	-0.04719448	-0.02163887	0.5164528	0.15078211	-0.18416452	0.4297495	-0.4342413	-0.39601278	-0.5487857	-0.045407295	-0.35716534	0.07179594	-0.19490385	0.05857849	0.14650297	-0.052617073	0.13181162		-0.13182211	0.24466372	0.29676437	-0.6121249	-0.25422907	0.010617256	-0.04811287	-0.12714338
"ILMN_1653340"	0.2608347	0.52055264	0.38381147	0.297513	-0.4169011	-0.4465375	-0.18563652	-0.082446575	0.20063496	0.11699295	0.39597082	-0.15045023	-0.2991686	-0.2602272	-0.46129322	0.081403255	-0.6256156	0.11149645	0.16126871	-0.022806168	0.33444977	-0.6720171	0.22124815	0.05427122	-0.6122565	0.03298807		0.3640437	0.03677559	-0.044015884	0.37177086	-0.19808388	0.033668995	0.09010172	-0.5953784	0.357574	0.2750306	-0.25037003	-0.08993673	0.5645981	0.24638176	-0.071638584	0.44937515	-0.59233665	-0.2689271	-0.51749516	-0.1690526	-0.6472287	-0.038925648	-0.29995346	0.20889807	0.33070517	-0.2736268	0.4843712	-0.006110191	-0.048327923	0.11548948	0.4610114	-0.37019777	-0.091721535	0.007340431	0.14766741	-0.2438674
"ILMN_1653342"	0.005514145	-0.014241695	0.26869345	0.04142332	-0.30996895	-0.5654011	-0.28539562	-0.3005476	0.07543945	-0.19473648	0.12386227	-0.46962357	-0.3303938	-0.29109	-0.50229263	0.18392563	-0.34887886	0.14551735	0.007433891	0.36712074	0.11662102	-0.04689026	0.08606148	-0.011998177	0.13103008	-0.04224491	0.38848782	-0.12620544	0.16883278	-0.23691177	-0.06962681	-0.21885967	-0.03872204	-0.001060486	-0.23219109	0.002420425	0.01125288	-0.15987492	0.10396767	0.26535034	0.23810005	-0.13104248	0.3912444	-0.25369835	-0.30873013	-0.014719009	0.1993742	-0.24645138	0.04701233	-0.10150242		0.27385712	0.13796425	0.36708832	0.2177763	0.2734375	-0.16641045	0.057062626	0.08887291	-0.1048193	-0.05997753	0.05852604	0.20597553
"ILMN_1653358"	0.019398212	0.7209449	0.53018093	0.40960646	-0.16160965	-0.369637	-0.47117472	-0.24910784	-0.089475155	0.01572752	0.51757526	-0.16897011	-0.3912692	-0.30644035	-0.58902025	0.19042158	-0.75276613	0.095541	0.19066715	0.17083788	0.11615753	-0.9529109	0.31383467	0.121626854	-0.51486254	0.14883423	-0.14692211	0.37063265	0.10012722	-0.07312155	0.2274437	-0.170784	0.19481754	0.3409829	-0.5632286	0.48164797	0.28847885	-0.079880714	-0.03406	0.461061	0.093589306	-0.16932201	0.6073508	-0.6996546	-0.32413578	-0.70594263	-0.014658451	-0.5093684	0.010551453	-0.37757635	0.10866976	0.31940937	-0.09112215	0.28244495	-0.066346645	-0.27441263		0.3420663	-0.56637526	-0.29114294	-0.06348801	0.06531429	0.066585064
"ILMN_1653372"	0.23325634	0.6898451	0.61680984	0.33577394	-0.2362194	-0.3962121	-0.31975937	-0.20765066	-0.1386447	0.007398605	0.24593258	-0.20087814	-0.41694164	-0.35112047	-0.62696266	0.086287975	-0.7593975	0.24629307		0.12688684	0.24955225	-0.9892101	0.2149558	0.07366419	-0.54103565	0.1207118	-0.14841413	0.33525944	0.25642538	0.032078266	0.28916645	-0.19833136	-0.028397083	0.17797947	-0.58517265	0.39526033	0.34059	-0.22380304	0.08941078	0.628284	0.14575863	-0.1612544	0.59262466	-0.76573706	-0.11692095	-0.43917704	-0.25871325	-0.46090698	0.08233118	-0.2617073	0.14439774	0.32085562	-0.10797548	0.22443628	0.009337425	-0.23885489	-0.10128307	0.5319848	-0.4678955	-0.27770138	-0.07221413	0.13035488	-0.15991688
"ILMN_1653376"	-0.12891483	0.51214314	0.2713499	0.29416943	-0.044805527	-0.24485826	0.028118134	0.01392889	-0.001022816	-0.10515642	0.336164	-0.20663118	-0.3009925	-0.5155921	-0.32837677	0.1719265	-0.5930109	0.14990187	0.07881212	0.04241848	0.16038084	-0.65812874	0.17322922	0.031956673	-0.7215843	-0.05919552	0.3479252	0.19720984	-0.18383932	-0.26159	0.21767807	-0.6466203	0.02195263	0.07318354	-0.47956896	0.21311617	0.18028688	-0.13369274	0.061979294	0.5250044	0.08136463	-0.3997798	0.4310875	-0.64080715	0.00579834	-0.3227291	-0.27166462	-0.7505722	0.18931866	-0.3544488		0.28026342	-0.117067814	0.30525303	-0.14587069	-0.271636	-0.001822949	0.3257408	-0.39204597	-0.38860703	-0.26595163	0.26156425	0.017300606
"ILMN_1653385"	0.1128788	0.5467229	0.5029826	0.21051931	-0.25907898	-0.3960743	-0.38016462	-0.2212925	0.009606838	0.08823824	0.25250292	-0.1528368	-0.29315853	-0.33172512	-0.65178776	0.16221046	-0.81982136	0.014317989	0.105266094		0.11065674	-0.85758924	0.22733879	-0.066550255	-0.64812803	-0.004240036	0.024478436	0.35878706	0.14669275	-0.073833466	0.1429658	-0.14660501	0.15455103	0.21513891	-0.5474801	0.14122105	0.37364006	-0.2953391	-0.13721418	0.6130738	0.13250446	-0.22353315	0.6329193	-0.42784405	-0.3402276	-0.4682188	-0.20480251	-0.47970104	0.063097	-0.48268652	0.05275154	0.22382021	-0.13581038	0.13741636	0.0765419	-0.35719442	-0.03966713	0.31900358	-0.5703993	-0.33209896	0.00547266	0.04379177	-0.10555506
"ILMN_1653386"	0.026399612	0.64922523	0.5551214	0.42066193	-0.33979988	-0.6558547	-0.47084856	-0.07207489	-0.23162365	0.02317667	0.3292389	-0.24236679	-0.40912294	-0.4671607	-0.83660984	-0.19999933	-1.125391	0.10200548	0.28088665	0.23165703	0.12529135	-0.737051	0.4610386	0.30810928	-0.75747967	0.10071421	0.45224094	0.28616142	0.15200806	-0.16711283	0.32265854	-0.3591261	0.10883236	0.16514349	-0.4543934	0.26759386	0.33885336	-0.42543173	-0.12528324	0.80900526	0.09415293	-0.15580368	0.66665554	-0.86219263	-0.3870902	-0.5576439	-0.24893188	-0.82240343	-0.118637085	-0.078764915	0.12722111	0.2841525	-0.000312805	0.54728603	0.05848074	0.15502739	0.003147602	0.52404547	-0.47414494	-0.3781309	-0.23306847		-0.20508575
"ILMN_1653404"	0.23233032	0.3031273	0.15547276	0.10706806	0.13699722	-0.27304363	0.13954163	0.05300522	0.29761314	-0.16049671	0.039704323	-0.037587166	-0.13478851	0.31241894	-0.3741808	0.23263168	-0.20292282	-0.073843	-0.14327335	0.104727745	0.725091	-0.31773472	0.10167503	0.05920601	-0.31985378	0.3414364	0.28996086	0.16603565	-0.03768921	0.06649971	0.09088707	-0.054027557	0.40088558	0.12605667	0.092063904		0.04102993	-0.07968044	0.6238489	0.2901888	0.02375412	-0.07292271	0.3581791	-0.23808289	-0.11445904	-0.38904476	-0.5677414	0.11614227	0.06300163	-0.28674793	-0.0572052	-0.10587788	-0.13515377	0.21568108	-0.042189598	-0.230999	-0.42205048	-0.026431084	-0.19058514	-0.04219246	-0.51023006	-0.03846264	-0.19546509
"ILMN_1653412"	0.07528591	-0.95300007	-0.014168739	0.30823326	1.0843239	1.249754	0.6514292	2.602067	0.59429264	0.6336889	0.8511753	0.12859821	1.6577978	1.6373386	1.4805145	1.3039465	0.97135067	0.16365528	0.109586716	-1.3281918	-0.8088732	-0.96794987	-0.5041876	-0.28087234	-1.0910673	-0.6505642	-0.57503223	-0.34171677	0.4795046	0.47450924	0.28284836	0.559206	-0.23248863	-0.3047905	0.005295754	-0.2996254	0.5874195		-0.67038536	-1.2151871	-0.60778904	-0.063010216	-0.25361538	1.1106033	1.1417685	1.8745775	0.88962173	0.8622923	2.2693825	-0.5031338	-0.35778904	-0.7113161	-0.5995779	-1.2039375	-0.70527077	-1.0587473	-0.22899818	-0.885643	-1.1921883	-0.46114826	0.5271902	-0.045416832	0.31408215
"ILMN_1653428"	0.2805915	0.5956769	0.642694	0.37548018	-0.431386	-0.5444031	-0.5074105	-0.30255842	0.08001709	0.07326889	0.34992743	-0.10340977	-0.21914816	-0.54695463	-0.52246046	0.28036976	-0.7677908	0.03881216	0.14628935	0.108558655	0.27082205	-0.8361907		0.013062477	-0.81118155	0.103396416	-0.12284136	0.40833855	0.20799065	0.002522469	0.31665516	-0.3937316	0.07427263	0.31856441	-0.4663148	0.36310244	0.27651167	-0.21480942	-0.14117098	0.5611677	0.3234253	-0.18647146	0.62871027	-0.7075467	-0.47164297	-0.5864463	-0.104904175	-0.7270179	-0.20107079	-0.3981161	0.11074877	0.15970182	-0.07577944	0.41660357	-0.054062366	-0.28006887	0.19456387	0.53421116	-0.40651798	-0.42658997	-0.08451414	0.11038113	-0.16790771
"ILMN_1653429"	-0.39990902	-0.30966902	-0.39329004	-0.16614914	-0.43196297	0.16813278	-0.09429169	-0.057040215	0.15202808	-0.27407265	-0.47864628	0.16053486	-0.009065628	-0.27509212	0.1906519		0.08043957	0.27968884	0.39501667	-0.2314043	0.12631512	0.46704006	-0.3243189	-0.18590164	0.26309776	-0.17596531	-0.6343603	-0.05995941	0.28711414	0.13084412	-0.41173267	0.14365196	-0.08107281	-0.292902	0.44915295	-0.11070633	-0.3952198	-0.17667389	0.24134731	-0.32424498	0.076613426	0.05285263	-0.1427021	-0.053855896	0.13197708	-0.044698715	0.11961174	0.45509243	0.026081085	0.000292778	-0.082710266	-0.41662216	0.26981544	0.068556786	0.25878906	0.062335014	0.1746893	0.095788956	0.5514183	0.10803509	0.1548338	-0.030443192	-0.26286793
"ILMN_1653432"	-0.23526669	-0.6311798	-0.4060316	-0.10288143	-0.110445976	0.24706078	-0.5660658	-0.5577259	-0.3310423	-0.09742355	-0.6826439	-0.36219025	0.32139778	-1.086442	0.13885403	-0.9433317	-0.11419392	0.19987011	0.31581402	0.09879494	-0.56911945	0.75097084	-0.5700455	0.20027542	0.59419537	0.025971413	-1.1439514	-0.18203545	0.015874863	-0.026769638	-0.50422287	-0.1016016	-0.32245922	-0.45072937	0.15706825	-0.504385	-0.7085743	-0.10011387	-0.34179688	-0.31945133		0.46532154	-0.34630775	-0.013153076	0.08589649	0.11184883	0.4723692	0.36713886	0.010677338	0.2751379	-0.0742178	0.073228836	0.45064545	0.287508	0.7242298	0.5571308	0.7909908	0.00176239	0.5205002	0.6539049	0.21504402	0.25008678	0.29670715
"ILMN_1653434"	0.04219818	0.6724043	0.7267275	0.55862904	-0.180017	-0.4173274	-0.3289771		-0.034586906	0.049991608	0.25612354	-0.07080269	-0.06358957	-0.393116	-0.20621204	0.20840263	-0.62836313	0.18501377	-0.016277313	0.24704313	0.2473855	-0.6382947	0.349401	0.18515301	-0.6459322	0.08326006	-0.07937193	0.36297083	0.10724735	0.055761814	0.32549858	-0.30677843	0.082837105	0.11324978	-0.2849493	0.33065033	0.35828018	-0.068861485	-0.08661938	0.5907116	0.28110027	-0.104468346	0.48160362	-0.4808464	-0.31903744	-0.42894268	-0.25531483	-0.5310812	0.08764315	-0.2790761	0.1946001	0.30465555	-0.0432415	0.07116747	-0.037033558	-0.27533817	-0.055395603	0.42711258	-0.45710516	-0.15295029	0.1232152	0.14539194	-0.15888214
"ILMN_1653438"	0.35790873		0.0631628	0.1676507	0.15649652	0.5490699	0.12800455	-0.4675727	0.38361216	0.20772505	0.14820147	0.22585344	0.38395357	-0.06599569	0.22810411	0.34893465	0.13354445	-0.46512842	-0.21986723	-0.3356042	-0.4312806	-0.41855574	-0.28947973	-0.059227467	-0.30209017	-0.3345976	-0.89848995	-0.17015028	-0.25664282	0.02080679	-0.09754324	0.5262952	-0.21686888	0.17957926	-0.009253979	0.00344038	-0.05623007	0.1966052	-0.30624342	-0.025146484	-0.12656069	0.3754058	0.019120216	0.411242	0.34075975	0.4012599	0.2668805	0.25926352	0.044554234	-0.03479147	-0.1531558	0.16099596	-0.22792959	-0.2190938	-0.6540828	-0.44287443	-0.054106236	-0.50098467	-0.061542034	0.109790325	-0.012286663	0.28514814	0.3549075
"ILMN_1653443"	0.025462627	0.102011204	0.27076244	0.09396267	-0.30989265	-0.47997284	-0.29026222	0.036748886	-0.12557983	-0.027556896	0.16026306	-0.036079407	-0.15565014	-0.35585022	-0.31107616	-0.098459244	-0.2990446	0.046470165		0.046741486	-0.15079927	-0.18801308	0.10792971	0.024662495	-0.3137722	-0.013473988	-0.005525589	0.20281887	0.099155426	-0.2380948	-0.18122196	-0.24501705	0.14059734	0.057950974	-0.31980324	0.1627388	0.14297295	-0.21520042	-0.078681946	0.23073912	0.2631898	0.027807236	0.3321252	-0.333148	-0.06356716	-0.15741539	-0.01670742	-0.329463	0.006975174	-0.15844536	0.0643425	0.13865232	0.20488739	0.34028244	0.1648655	0.055633545	0.17290592	0.3130355	-0.11666393	-0.05982113	0.016489029	0.17271137	-0.1674509
"ILMN_1653447"	0.1999631	0.52845097	0.6979418	0.3290267	-0.3485589	-0.65416574	-0.29035616	0.1571536	-0.19810629	0.11718416	0.36153507	-0.16104555	-0.30687857	-0.14422369	-0.65654135	0.09250307	-0.82399035	0.00079298	0.25934124	0.04999399	0.19138575	-0.88171816	0.1653881	-0.10410404	-0.62073135		-0.036120415	0.22291136	0.31206083	-0.09838581	0.19631672	-0.3158636	0.250319	0.21465349	-0.59474754	0.26860237	0.39058876	-0.34419394	-0.14618206	0.36853504	0.12587261	-0.13486147	0.53392935	-0.59565306	-0.5054469	-0.5436816	-0.16280985	-0.573019	-0.006660461	-0.2856102	0.31840944	0.20616722	-0.003106117	0.26868773	0.005353451	-0.2295332	0.10861015	0.4721985	-0.5084553	-0.22917557	0.025380135	0.17852259	-0.22830915
"ILMN_1653453"	0.1051321	0.38403273	0.55612516	0.41572237	-0.46092367	-0.2815447	-0.31637	-0.10893726	-0.23243856	-0.00048542	0.39136314	-0.26501226	-0.4776826	-0.45517492	-0.7369518	0.05327511	-1.0001626	0.052589893	0.1354928	0.1828599	0.20942068	-0.7938514	0.029464722	0.053735256	-0.88221645	0.077543736	0.006550789	0.38370848	0.07698727	0.0223732	0.30593538	-0.35741186	0.20425844	0.22873783	-0.6601181	0.4167118	0.5045929	-0.109229565		0.5147371	0.19651842	-0.3095212	0.64330435	-0.7829213	-0.4007473	-0.6266265	-0.28792048	-0.943449	-0.11924696	-0.21363306	0.017348766	0.23807096	0.009574413	0.23657608	-0.11942768	-0.1934061	-0.18029451	0.2602005	-0.6193118	-0.2109046	-0.23998737	0.21526909	-0.1663065
"ILMN_1653459"	0.16277647	0.3730135	0.42830944	0.2222271	-0.45590448	-0.2327199	-0.38679028	-0.34890795	-0.14297056	0.17315722	0.2987919	-0.18932772	-0.36916542	-0.45155478	-0.6036501	0.052205086	-0.70805645	0.07880592	0.05698681	-0.003870487	0.08068848	-0.8866544	0.1703515	-0.0668478	-0.70190287	0.024648666	0.09423494	0.2586441	0.14058113	0.098118305	0.07080412	-0.35641432	0.14168024	0.2167201	-0.2562089	0.15094376	0.36798096	-0.35129786	-0.13588	0.67208815	0.003744602	-0.18472672	0.43641472	-0.70845747	-0.23970127	-0.44233036	-0.07134485	-0.7200103	0.073853016	-0.39079952	0.070892334	0.19778347		0.17409897	-0.15133572	-0.27357435	0.08169794	0.36927366	-0.5971308	-0.27030802	-0.10491705	0.05265808	-0.22019625
"ILMN_1653461"	0.11236191	0.6634784	0.6439009	0.33718252	-0.3042035	-0.4463992	-0.33421946	-0.19879389	-0.05165577	-0.050108433	0.25454283	-0.29845858	-0.35507584	-0.34194183	-0.612514	0.11653519	-0.77665806	0.11713648	0.043943882	0.10487223	0.16589546	-0.74609995	0.21830082	-0.07965946	-0.8897896	0.04685402	0.121548176	0.41561222	0.0464983	-0.05814886	0.14799023	-0.32218933		0.3738532	-0.372221	0.24063587	0.36239147	-0.15719318	-0.11818409	0.6072502	0.17851543	-0.25893497	0.5277324	-0.85937214	-0.30859375	-0.6020479	-0.23626089	-0.89505196	0.15810251	-0.33784246	0.16346693	0.245996	0.09540844	0.41225815	0.012202263	-0.32694912	0.09483671	0.37860775	-0.58162546	-0.1399703	-0.08472204	0.10228491	-0.13329935
"ILMN_1653463"	0.2861247	0.6671734	0.60486317	0.43890095	-0.23706293	-0.3974595	-0.28190088	-0.17023087	-0.00619936	0.049707413	0.38431215	-0.2331171	-0.22050714	-0.14194727	-0.59889317	0.06485844	-0.72988796	0.21300411	0.117530346	0.17975855	0.30082607	-0.8587403	0.3492813	0.024708271	-0.5553317	0.061401367	-0.012935638	0.3161435	0.23697329	-0.0108881	0.35346937	-0.23118258	0.16782713	0.33859968	-0.467412	0.36866903	0.46282864	-0.06958294	-0.041322708	0.7559228	0.14163256	-0.1947031	0.66083527	-0.6672864	-0.21860981	-0.48908615	-0.19242907	-0.8040948	0.062208652	-0.3290763	0.3180976	0.3965087	-0.08710146	0.29989338		-0.178648	0.19313145	0.34247923	-0.5329623	-0.18797445	-0.035152435	0.118118286	-0.15036964
"ILMN_1653466"	0.016469002	-0.5280323	0.43349266	0.54013157	-0.16844177	0.33903694	-0.4872656	-0.540246	0.05160141	-0.12182903	0.021338463	-0.8709469	-0.0878191	-0.5263977	0.7927084	-0.76695156	-0.33216858	1.6188297	1.2579565	0.42693424	-0.84173775	2.8216143	0.3713665	0.5404482	-1.383069	0.4635334	-0.6695347	-0.40952396	1.26682	0.19061661	0.086042404	1.0921402	0.084293365	1.1575718	0.38489056	0.12068367	-0.6170988	-0.9698887	-0.5258541	0.7903614	-0.23125744	0.36499214	-0.009738922	-0.36226177	0.03248787	-0.30210018	-0.24647236	-1.1340542	0.19430065	-1.2737093	-0.23663235		-0.13792896	0.65338135	-0.006971359	0.25814342	0.5339384	0.15235996	0.103717804	-0.27941704	-0.69653416	-0.82185555	-0.025967598
"ILMN_1653480"	-0.1293726	0.26353502	0.47202492	0.45647717	-0.5534353	-0.733778	-0.1714201	0.6593771	-0.28882885	-0.099746704		-0.1994524	-0.28743362	0.35583305	-0.7965994	0.03438568	-0.65915966	0.48048973	0.40200806	-0.17355537	0.3287201	-0.4028473	0.33456993	0.44456387	-0.42135048	0.6432543	0.93063354	0.17770576	0.13241291	0.46170712	0.5891533	0.4856329	0.23606873	-0.019814491	-0.33268738	0.1193037	0.65150356	-0.22426319	0.18404484	0.15128517	-0.1958437	-0.34292793	0.18478727	-0.47173214	0.16170788	-0.4824133	-0.4602623	-0.8382349	0.043064117	-0.40848827	0.044231415	0.16709614	-0.07307911	0.07331848	-0.25271702	-0.076491356	-0.049521446	0.14647675	-0.35831547	-0.42724228	0.25311852	-0.058880806	-0.015947342
"ILMN_1653494"	-0.037377357	0.52505445	0.5870476	0.24631357	-0.23178339	-0.33335495	-0.25470352	-0.036055565	0.10019064	0.28291702	0.36567354	-0.20227718	-0.38113928	-0.10072899	-0.7008352	0.26179266	-0.3391199	0.18373299	0.0481534	0.132236	0.27139664	-0.6810999	0.10896635	-0.06654215	-0.6528673	0.09071016	-0.012665749	0.36575365	0.2898817	0.14365101	0.23943615	-0.3141861	0.097670555	0.20965672	-0.42264652	0.38228893	0.3391037	-0.3576107	-0.013419151	0.56491566	0.28857708	-0.10205698	0.4717989	-0.43978786	-0.29230595	-0.28033447	0.13981628	-0.50829124	0.23865414	-0.26683474	0.25312805	0.36699772	-0.000366211	0.3653121	-0.077085495	-0.30319262	-0.08099556	0.27923632	-0.6719966	-0.27678394	-0.17274189	0.014614582	
"ILMN_1653496"	0.39343786	0.7064662	0.69969654	0.37574816	-0.002709866	-0.5746021	-0.19420958	0.005539417	-0.24085045	0.09460688	0.56566095	0.18199682	-0.36735487	-0.24339819	-0.8704276	-0.08970833	-0.69868135	0.27241945	0.025392056	0.49910688	0.18027353	-0.46895742	0.4433484	0.4962926	-0.5512471	0.13703728	1.1875205	0.3235898	0.16519403	-0.13776827	0.24280691	-0.20146227	0.24926901	0.13140488	-0.35335016	0.23284483	0.442348	-0.08477831	0.20924902	0.6373019	0.11951923	-0.49463654	0.57433224	-0.780231	-0.40491676	-0.66663027	-0.5682082	-0.71223783	-0.08569145	-0.1374011	0.02676773		-0.07616234	0.0687418	-0.3505721	-0.42447186	0.2109065	0.23521185	-0.5440469	-0.5273485	-0.25482273	-0.08071709	-0.31037283
"ILMN_1653498"	0.21590042	0.43687057	0.103897095	0.9554119	0.07757473	-0.13086796	0.27834988	0.5011358	0.08187771	0.51009464	0.129385	0.4991188	0.09564972	1.0589924	0.09813213	-0.36281395	-0.3002777	0.022503853	0.07202339	-0.39820576	-0.14579487	0.3185568	0.2641325	1.0788946	-0.050146103	0.49227524	1.1728191	0.15804482	-0.42492008	-0.04507351	0.6276188	0.529129	0.42100525	0.21653366	0.61471367		-0.09624195	-0.061989784	-0.8121929	-0.5795622	-0.04566288	-0.19180965	-0.08369255	-0.021655083	-0.09818363	-0.21840191	-0.52707386	-0.1161232	0.26901913	0.091231346	-0.06761742	-0.7686348	-0.17403126	-0.85878944	-0.21675587	0.49415874	-0.28427696	-0.09061527	-0.6868334	-0.59717274	0.3274727	-0.018350601	-0.15484142
"ILMN_1653501"	-0.011869431	0.59606266	0.3524685	0.16950703	-0.17466402	-0.13162518	-0.07567644	0.21496964	-0.08076239	-0.056777	0.642293	0.14443779	0.13024712	-0.1649456	-0.36797047	0.11322546	-0.42105484	-0.060271263	0.1439085	-0.053575516	-0.010527611	-0.6325331	-0.017726421	0.066025734	-0.65621614	0.30501032	0.012058258	0.23631477	0.116716385	0.14322758	0.27286816	-0.2986622	-0.08618212	0.07921696	-0.39787483	0.22054434	0.31915474	-0.17784405	-0.006327152	0.36537123	-0.07565737	0.014059544	0.5388565	-0.25570583	0.055808067	-0.32591248	0.1944027	-0.23465252	-0.07463932	-0.36748075	0.07699871	0.054661274	0.000684261	0.15253687	0.07600784	-0.31665897	-0.04818535	0.13590193	-0.4858966	-0.38687897		0.11681032	-0.24115562
"ILMN_1653504"	0.31649685	-0.68672085	-0.9135566	-0.6233282	0.076135635	0.35818958	0.02537918	-0.86281204	-0.2410593		-0.75797844	-0.6107254	0.18870354	0.17852783	0.14391232	0.43509293	0.48103237	-0.49915028	-0.08252239	-0.15187931	-1.0242491	0.7262497	-0.7302265	-0.5975256	1.2387285	-0.64492226	-1.1349802	-0.2935629	-0.34155464	-0.071733475	-0.5819683	0.043437004	-0.46674538	-0.12651634	-0.30730534	-0.5471573	-0.69130707	0.18632412	-1.019001	-0.54337406	0.14450073	0.45505238	-0.37220573	0.6849413	0.55998516	0.7619076	0.6207342	0.8087702	-0.32210445	0.4584074	0.070869446	0.21621323	0.10032654	-0.031991005	-0.14523983	0.28806782	0.087901115	-0.3030777	0.8975344	0.48551273	0.1738329	0.42663097	0.41422367
"ILMN_1653524"	-0.09054184	0.38363552	0.5791831	0.27687168	-0.17756939	-0.14985275	-0.0551672	0.26554346	-0.10351324	-0.06306124	0.25820303	-0.120224476	-0.2389307	-0.12669706	-0.5247984	0.20899343	-0.75001	0.46727657	0.33110142	0.005082607	0.2346077	-0.3462596	0.19395542	-0.13580894	-0.44161606	-0.0619874	0.055325508	0.26034355	0.08518076	0.22078943	0.16653824	-0.2036395	0.05039072	0.27528763	-0.33183146	0.38679075	0.39304304	-0.28800392	-0.16407919	0.5095992	0.10670614	0.000328541	0.46339035	-0.5501828	-0.07066536	-0.48351288	-0.11198187	-0.38518476	-0.003839493	-0.34283972	0.09453583	0.13395023	0.078914165	0.32148457		-0.027942657	0.023608685	0.44395018	-0.35788774	-0.21075535	-0.21962786	0.09602213	-0.07972908
"ILMN_1653529"	0.082883835	-0.007038117	0.013253689	0.15203094	-0.060393333	-0.29512596	-0.32139397	-0.47723103	-0.07010269	-0.11379051	-0.08856964	-0.2771864	-0.099226	-0.47438145	-0.5328531	-0.14504623	-0.39696598	0.11751652	-0.08869839	0.1965828	0.2012415	0.45035076	0.36716652	0.32371807	0.5119257	0.0441885	-0.22392654	0.072387695	-0.054870605	-0.22127533	0.07311344	-0.004009247	-0.22860241		-0.050930023	-0.011170387	-0.10709858	-0.26003075	-0.025783539	0.18422031	0.15939808	0.20291996	0.2491312	-0.034139633	-0.1645956	-0.018372536	0.081207275	-0.0543108	-0.066384315	0.5184574	0.52517986	0.24784565	0.047213554	0.362257	0.54232407	0.31095695	0.57765007	0.2645359	0.49015903	0.27572823	-0.013586998	0.11559963	0.34815693
"ILMN_1653553"	0.23890781	-0.08623457	0.29362106	0.2345295	-0.14318466	0.18372726	-0.4169798	-0.23472404	-0.32387066	-0.073682785	0.07464886	0.21686745	-0.0622921	-0.96679115	0.003014565	-0.50165176	-0.31939888	-0.1974001	0.05009556	0.19530201	0.10708332	-0.43101025	0.12498379	0.12707233	-0.44088554	0.00897789	-0.20639992	-0.21682549	-0.1411705	-0.1338768	0.09282875	0.021238327	-0.20343685	0.1525917	0.04051304	0.12944221	-0.041882515	0.06967735	0.09849453	0.31368923	-0.002907753	-0.001487732	0.28650188	-0.34243488	-0.20372581	-0.05766201	0.0801363	-0.40713215	-0.07808876	-0.15025806	0.19768333	0.3596077	0.033779144	0.2375021	-0.020719528	0.2716465	0.34608746	0.39270878	-0.2736206	-0.22748566	-0.10235596	0.120443344	
"ILMN_1653578"		0.5809026	0.5075674	0.25310707	-0.34359217	-0.61741114	-0.106303215	0.027339458	-0.060361385	0.028151035	0.27275753	-0.2989807	-0.4393773	-0.07915783	-0.7734132	0.18392992	-0.798501	-0.08542395	0.116520405	-0.08895302	0.08033085	-0.9123597	0.24127865	0.12797785	-0.23645973	0.24427366	0.0047822	0.4034872	0.07090473	0.121995926	0.21309519	-0.29901028	0.16117477	0.34777737	-0.4784379	0.39846992	0.26238775	-0.2665515	-0.26067543	0.4055071	0.18701935	-0.26593304	0.5274668	-0.53316975	-0.23083687	-0.35139894	-0.16087055	-0.72028637	-0.117147446	-0.3224702	0.13489723	0.09529638	-0.10924053	0.29551077	-0.029696941	-0.08908129	0.003664494	0.5932393	-0.38066816	-0.19282532	0.14102554	0.1807723	-0.2372055
"ILMN_1653591"	0.330801	0.46236944	0.4002161	0.28630447	0.09518957	-0.34811783	-0.22468042	-0.13535881	-0.1797452	-0.041964054	0.1358633	-0.18939161	-0.11018658	-0.2310462	-0.61164665	0.054536343	-0.7774582	0.20701504	0.17498207	0.15592194	0.19679928	-0.68928194	0.17703247	0.12119532	-0.6687317	0.2517147	-0.12035322	0.23573112	0.10976982	0.003513336	0.47305393	-0.315485	0.013606072	0.16578007	-0.43565845	0.12443924	0.27168226	-0.4197669	-0.10829115	0.5596733	0.27352762	-0.24404335	0.67328453	-0.46313	-0.34098387	-0.61492825	-0.31126022	-0.7119036	-0.11324835	-0.17055082	0.35377502	0.15320492	0.039454937	0.23987484	-0.038432598	-0.27918005		0.6781893	-0.51761436	-0.21039009	-0.25283194	0.13321543	-0.17138767
"ILMN_1653599"	0.47480488	-0.30892944	-0.36731625	-0.66313267	-0.64260197	-0.80380535	0.07524872	-0.9998846	0.16540432	-0.4334383	-0.21470833	-0.95085716	-0.6065092	0.076919556	-0.52377415		0.040877342	-0.6325569	-0.7092447	0.11859894	0.8717947	0.6565504	-0.56055546	-0.049331665	1.088191	-0.23185158	0.27519512	-0.33995724	-0.5465021	-0.28006458	-0.16666222	-0.48095894	-0.3728056	-0.5378618	-0.37586975	-0.96277714	-1.2754488	0.059372902	-0.07199383	0.26401043	0.85142803	0.5038166	0.13278675	0.0959425	-0.12516212	0.29790783	-0.117204666	0.051891327	-0.39984035	0.51164436	0.31843758	0.28361225	0.30268002	0.40726757	0.4389696	0.5497227	-0.4764204	0.120573044	0.6775942	0.24986458	0.05402088	0.21374416	0.281147
"ILMN_1653612"	-0.011473656	0.3334031	0.115740776	0.20606995	-0.4379177	-0.09365082	0.050673485	0.11556625	-0.03222561	-0.0016222	-0.14103079		-0.2001276	0.10754299	0.17754078	0.19506931	0.20581532	0.5864744	0.59952354	0.3520193	0.22628498	0.3784361	0.14513302	-0.028532982	-0.050198555	-0.20864964	0.18836975	-0.025401115	0.30573654	0.4022522	-0.029130936	-0.004934311	0.08915138	0.057552338	0.14857483	0.47670937	0.3163061	-0.042873383	0.26527882	-0.012155056	0.038731575	-0.12090397	-0.023419857	-0.5185013	-0.13401318	-0.29442978	-0.03657055	0.07445717	-0.093110085	-0.13455677	0.053771973	0.075182915	-0.1771059	0.108795166	0.023435593	0.08303261	-0.051757812	-0.063278675	-0.087163925	-0.12522125	-0.06802082	-0.019965172	-0.22986698
"ILMN_1653613"	-0.1806035	0.39779663	0.29352522	0.24286556	0.063195705	-0.321136	-0.33148766	-0.23050499	0.14482641	0.002121925	0.057640076	-0.23681593	-0.3233943	-0.031239033	-0.6022744	-0.1402564	-0.5357852	-0.01046133		0.06855345	0.20740557	-0.28098154	0.07570934	0.03666973	-0.19249201	0.07577419	0.18681097	0.086048126	0.07021284	0.12843943	0.124897	-0.23161554	-0.10261536	0.21841288	-0.3662839	0.19835472	0.14757109	-0.21861982	0.08117819	0.49062586	0.10942316	-0.13471079	0.41679716	-0.44969225	-0.36703062	-0.39881182	-0.12307215	-0.43930674	-0.054234028	-0.26216078	0.19364452	0.18438387	-0.29809475	0.31312227	-0.11383104	0.09796095	0.044894695	0.19431496	-0.14738321	-0.0889411	0.006718159	-0.01761198	-0.16971827
"ILMN_1653646"	0.40489578	1.0136042	0.4997368	-0.1377697	-0.045358658	-0.3440199	0.037324905	-0.048324585	-0.14238548	-0.3166752	0.2651844	-0.6812353	-0.3454504	-0.26107407	-0.6488981	0.5101509	-0.7500019	-0.22776794	0.160223	0.682971	0.65077496	-0.073596954	0.53268623	0.133358	0.054670334	0.35049343	1.5036764	0.24154663	-0.29419613	-0.08421612	-0.023229599	-0.62926006	0.15437698	0.31319618	-0.63436985	-0.2638502	0.1383133	-0.23507881		0.9902439	0.42118168	-0.042640686	0.76579094	-0.60229206	0.041418076	-0.33437824	-0.065182686	-0.8245344	-0.3767414	0.15778065	0.83164597	0.73911285	0.33385468	0.7704544	0.15229893	0.26656246	0.27283192	0.8629379	-0.17334557	-0.08002186	-0.11152458	-0.050845146	-0.26322842
"ILMN_1653648"	-0.06846094	0.47448587	0.53060675	0.40402174	-0.07050514	-0.13805962	-0.13237143	0.977828	0.08142567	0.18702984	-0.024618626	0.81643295	-0.22209263	-0.085728645	0.091199875	-0.031295776	-0.67421436	-0.01620531	0.22199488	-0.15260792	0.23693419	-0.9171939	0.3859663	0.12612677	-0.85638	0.08891201	-0.09277964	0.40153313	0.17746162	0.30469894	0.32981443	-0.43312454	0.31409645	0.12759876	0.082865715	0.63466644	0.4826727	-0.112812996	-0.109259605	0.4356432	0.13441181	-0.28490782	0.26386547	-0.4533615	0.26067543		-0.37548876	-0.64969254	0.76868534	-0.33697128	-0.07714367	0.117527485	-0.055328846	0.082252026	0.006097317	-0.1515584	-0.051398754	0.28010273	-0.8646116	-0.36973572	-0.06629181	-0.001713753	-0.46934128
"ILMN_1653652"	0.6249943	0.73117447	1.018878	1.2852697	-0.56319046	-0.67978954	0.5836878	1.2466822	0.42633438	-0.6688652	-0.97883797	0.2779026	-1.4513168	1.2251434	-1.819149	0.6076784	-2.1936312	0.84775543	0.5245762	-1.9475956	0.086577415	0.7043514	1.1238976	-0.38994408	0.601017	1.7656412	1.671422	0.6040764	-1.1198683	0.39847088	-0.73515797	1.0469217	0.9979811	-0.9149513	-1.495945	0.23452282	1.1250229	0.47910595	-2.351654	-0.6273575	-0.20178795	0.33424473	0.053583145		-0.4017973	-0.5625372	-0.390666	-1.4521799	-0.18883228	1.0537672	0.30989075	-0.020510674	-0.062978745	-0.35513496	-0.8312168	0.31050205	-1.2939157	-0.123500824	-1.3260403	-0.34638214	-0.5231552	0.14633751	-0.34889507
"ILMN_1653666"	0.12791252	0.42944813	0.70947313	0.27808714	-0.23071146	-0.40535164	-0.20684958	-0.21707726	-0.03887081	0.019575119	0.32790136	-0.09064484	-0.34918737	-0.13226795	-0.58368444	0.1046958	-0.4883089	0.09827423	0.0375309	0.011987209	0.31894732	-0.88245773	0.28329086	-0.14958954	-0.5402627	-0.008664131	0.020663738	0.43389654		0.029348373	0.29110813	-0.19027042	0.039681435	0.11684179	-0.30698204	0.11012983	0.3795843	-0.11140537	0.020371437	0.5543637	0.28636885	-0.09290266	0.5223541	-0.66312695	-0.22563982	-0.37115288	-0.15645742	-0.7136898	-0.11124611	-0.20266151	0.16651106	0.1825695	0.000932694	0.27861404	-0.012036324	-0.10501099	0.07243252	0.42109632	-0.45596218	-0.26088762	-0.005620003	0.2117095	-0.16405773
"ILMN_1653670"	0.12825394	0.59792995	0.36425257	0.33811092	-0.32382393	-0.2198019	-0.23212719	0.055217743	-0.003489018		0.17333555	-0.038320065	-0.28740835	-0.15736723	-0.22114849	0.19233322	-0.50349236	0.116560936	0.2228427	0.16741657	0.20398998	-0.56988335	0.12910461	-0.08252764	-0.42651176	0.1840806	-0.18949223	0.26744318	0.24961948	0.20101976	0.26781368	-0.10042477	0.23048496	0.30711794	-0.33596992	0.3132205	0.462852	-0.29961443	-0.12657833	0.57073116	0.24244499	-0.18799496	0.4911561	-0.5208354	-0.06990051	-0.5152621	-0.0561862	-0.5001669	-0.078933716	-0.26940775	0.221632	0.2751608	0.009660721	0.35557795	0.21994543	-0.22226286	-0.053260326	0.4034295	-0.31952333	-0.3125763	-0.105784416	0.18411493	-0.01996994
"ILMN_1653687"	-0.06476545	0.4835062	0.48725462	0.5490751	-0.25428677	-0.5491886	-0.120975494	0.001808167	-0.021948338	0.07117796	0.20546198	-0.042143345	-0.42514372	-0.17681503	-0.63705397		-0.75786257	0.13882685	0.10662079	0.13230467	0.10086727	-0.6317787	0.21221828	0.11849928	-0.69256115	0.2526827	0.16440296	0.28577232	0.18290234	-0.18705702	0.09219408	-0.42506123	0.27367115	0.24794102	-0.4187727	0.29854345	0.2097125	-0.23146963	-0.05860281	0.6819687	0.17899227	-0.27611542	0.518589	-0.5028901	-0.2580552	-0.5361891	-0.28687572	-0.66430855	0.003688812	-0.19427538	0.13031435	0.08764267	0.007000446	0.4056611	-0.11860895	-0.22897434	-0.12522364	0.46008253	-0.4073348	-0.33107758	-0.11517286	0.026476383	-0.21904612
"ILMN_1653708"	0.5478239	-0.15246868	-0.22889042	-0.23801327	-0.3462448	-0.40691376	0.086034775	-0.73306274	0.1625948	-0.2603426	-0.1940813	-0.35551357	-0.4876871	-0.5214758	-0.030134201	-0.6467018	0.11461735	-0.39991093	-0.53185654	0.17223549	0.63699055	0.5470791	-0.06167984	0.27696896	0.8454914	0.44111443	-0.27819252	0.16798496	-0.45086288		-0.051552773	-0.45028114	0.13945389	-0.06305885	-0.14337444	-0.44788647	-0.48940086	0.01887989	0.12652588	0.28955078	0.4128685	0.18249607	-0.13504028	0.20151997	-0.21913052	-0.06703949	-0.15841293	0.14957619	-0.15507793	0.5463543	0.002664566	0.098288536	0.25791645	0.19187546	0.4660673	0.579936	-0.530323	0.07655811	0.6214075	0.19826603	-0.1970663	0.29662895	0.3150673
"ILMN_1653709"	-0.39399529	-0.00891304	-0.37015486	-0.24795485	-0.32084656	-0.057261467	0.20847702	-0.194314	0.3022232	0.19862461	-0.4298501	-0.15575409	0.007984161	0.13192177	0.36587524	0.50778294	0.5570812	0.30305767	0.23506927	-0.1941576	0.5660019	0.08205223	-0.17448711	-0.31806564	0.5498762	-0.10126972	-0.5356312	0.049004555	0.25476265	0.09230709	-0.20947266	-0.15845871	-0.28649712	-0.26550484	-0.20629406	0.12012482	-0.26486015	-0.035219193	0.41752434	-0.1670723	0.22327328	0.04084015	-0.22327852	0.13813591	0.19136906	0.14448261	0.18077087	0.2476387	0.00502491	0.000782967	-0.22776508	-0.22209358	0.010051727	-0.07207489	0.29287624	-0.22750568	-0.20403194		0.4842615	0.08600235	-0.13228703	-0.064912796	-0.055247307
"ILMN_1653711"	0.3929987	0.13489103	0.373065	0.008224487	-0.27636433	-0.11317253	0.066571236	-0.094488144	0.1136446	-0.17611027	0.40354633	0.21091366	0.18074417	-0.24360275	-0.66686153	0.014343262	-0.44143105	-0.1728177	-0.15686321		1.6437092	-0.1891985	-0.3796649	-0.1168108	0.43087292	0.21293163	-0.580019	0.19190979	-0.41652393	0.008351326	0.44765568	0.17497826	0.15702057	0.001828194	0.37717724	-0.026993752	-0.39312172	-0.024367332	1.2115355	0.4701848	0.26117516	0.2909708	0.2762246	-0.26958942	-0.6376829	-0.26417446	-0.20899105	-0.1537466	-0.28973484	-0.33491135	0.0593462	-0.008159161	0.27019215	0.052101135	-0.21188927	0.090314865	-0.24373674	-0.041160107	0.12314606	-0.05072975	0.000404358	-0.11177921	-0.37744427
"ILMN_1653712"	0.41944695	0.026659966	0.45627546	0.044841766	-0.29860592	-0.04676056	0.1509533	0.027572632	-0.22093439	-0.07828331	0.017514229	-0.038142204	-0.21486092	-0.001232147	-0.68693066	0.066342354	-0.32740974	0.1369667	-0.17218828	0.14298916	0.6981888	0.004491806	0.08258772	0.21041393	-0.14185143	0.2684412	-0.14263916	0.116825104	0.11392021	0.17751884	0.27384758	-0.29674244	0.22057629	0.22387505	-0.13280106	0.16346645	0.10398531	-0.4024372	0.23858833	0.5382848	-0.037927628	-0.11143875	0.26275063	-0.21563339	-0.43861818	-0.48645592	-0.2488594	-0.86848927	-0.2813139		-0.14931154	0.19547129	-0.23690987	0.26439762	-0.034448624	0.111432076	-0.066622734	0.077673435	-0.34206676	-0.12440395	0.094634056	-0.012310982	-0.12138653
"ILMN_1653718"		-0.008864403	-0.28149986	-0.12242508	-0.16945076	-0.40694523	-0.19208622	0.105446815	0.08967209	-0.05518341	-0.056536674	-0.026604652	-0.14576149	-0.345685	0.20611858	-0.248353	0.206851	-0.11063862	-0.10392189	-0.1975956	0.3801918	-0.006858826	0.45944023	0.27004433	0.21662712	0.20090389	0.7845402	0.048908234	-0.069826126	0.19253922	0.03423977	-0.18705368	0.22458267	-0.22979641	-0.22673893	-0.2777033	0.16624832	-0.09144497	-0.10972309	-0.3637457	-0.04987812	0.035113335	-0.11943436	-0.00489521	0.13926888	0.014348984	-0.06786728	0.35114956	-0.02620697	0.07633686	-0.062153816	0.06491947	0.2481966	0.097512245	0.37643147	0.23523521	-0.30495453	0.22442913	0.5355835	0.006921768	0.09192467	0.07029343	0.109908104
"ILMN_1653719"	0.09567833	0.51724243	0.36568737	0.47939777	-0.31369448	-0.1957531	-0.058944702	-0.032401085	-0.1714325	0.036109447	0.2322321	0.06387901	-0.39692926	-0.35698652	-0.4665575	0.078109264	-0.5593395	0.20833397	0.24049997	0.19915867	0.02125597	-0.70306873	0.1930852	0.107420444	-0.66960144	0.13499975	0.26831532	0.34729242	-0.25297356	-0.09365797	0.13975048	-0.31717205	0.081388	0.25020742	-0.7479162	0.28968382	0.30993748		-0.00200367	0.51495934	-0.028656483	-0.3613572	0.36675262	-0.63419724	-0.258986	-0.47847748	-0.17323399	-0.55967903	-0.33257008	-0.2283392	0.1135416	0.24990416	-0.22839355	0.29801607	0.036307335	-0.26574087	0.14251328	0.3859353	-0.5407443	-0.42016363	-0.11674023	0.09493446	-0.38320303
"ILMN_1653728"		0.68153	0.6286745	0.3977375	-0.28920555	-0.5151472	-0.40968227	-0.11429596	-0.01652813	-0.06458473	0.1332674	-0.2194643	-0.38724232	-0.24165916	-0.95920944	-0.23578739	-1.3674736	0.38404942	0.16392708	0.43079662	0.26661777	-0.4360447	0.42192268	0.19151878	-0.86357784	0.28539944	0.75508976	0.24814224	-0.012638092	-0.025266647	0.101965904	-0.4919567	0.02989006	0.34263134	-0.5398178	0.2458601	0.393157	-0.29400158	-0.10237694	0.7752218	0.049596786	-0.1961441	0.60399914	-0.75554657	-0.34735107	-0.9660258	-0.15250015	-0.9380398	-0.09332752	0.17960453	0.5023165	0.46145535	0.027414322	0.7602205	0.31110477	0.17196465	0.29448414	0.7483635	-0.4317875	-0.39791107	-0.3368454	0.093214035	-0.26218987
"ILMN_1653730"	0.22157001	0.6521535	0.5673971	0.29382706	-0.27431774	-0.33474064	-0.18527794	-0.18284893	0.071137905	0.19256401	0.16692114	-0.08624935	-0.17338848	-0.34473705	0.057947636	0.029272556	-0.8646631	0.25823927	0.033122063	-0.05250168	0.17523956	-0.7946482	0.33775043	0.008478165	-0.56377316	0.24638271	-0.21574783	0.43452406	0.10296154	0.057487965	0.23880672	-0.26364088	0.107705116	0.119693756	-0.34302092	0.38613272	0.42385435	-0.19176388	-0.05036497	0.5321803	0.38415098	-0.1864214	0.7911463	-0.6715331	-0.2646551	-0.361269	-0.24908066	-0.7287111	-0.042373657	-0.30091572	0.057397366	0.32448673	-0.08664894	0.32625198	-0.039613724	-0.3105669	0.012456417	0.48607826	-0.25485468	-0.18013239	-0.17451763		-0.16258335
"ILMN_1653748"	0.08181524	0.61985445	0.62029743	0.37138557	-0.37952995	-0.42032003	-0.31066084	-0.04184246	-0.049972534	0.03760624	0.22460079	-0.0505929	-0.31429005	-0.19182825	-0.71915865	0.015738487	-0.71134186	0.28971386	0.16289711	0.023801804	0.16855001	-0.882874	0.3095436	0.23401546	-0.74980545	0.19482756	-0.09006357	0.3360834	0.27681637	0.07273245	0.25463772	-0.28195477	0.14654922	0.21021795	-0.3896079	0.3052354	0.4794197	-0.08793831	-0.056156635	0.62307596	0.28618526	-0.2649331	0.5948658	-0.85314465	-0.16356516	-0.6744003	-0.3529644	-0.82409716	-0.038190365	-0.24840403	0.18035364	0.40071487	-0.014278889	0.35797644	0.065665245	-0.06742191		0.46484852	-0.5648594	-0.20749235	-0.032583237	0.18010426	-0.23160028
"ILMN_1653750"	-0.13714361	0.4969082	0.5893841	0.24723911	-0.07602453	-0.36746836	-0.15199327	0.08003187	-0.021174908	0.093818665	0.3408413	-0.2333951	-0.35410452	-0.054401875	-0.40934277	0.3479824	-0.6548505	0.10609388	0.09705353	0.12795162	0.15141535	-0.9629941	0.14785194	0.05934143	-0.8115864	0.03157711	-0.016707897	0.450006	0.054880142	-0.09890556	0.35219574	-0.2808838	0.21894836	0.32288027	-0.40827942	0.4682641	0.20714808	-0.32068443	-0.21914864	0.4114437	0.15746641	-0.2375989	0.5941119	-0.7646723	-0.53161	-0.4477167	-0.07491255	-0.5513191	0.106080055	-0.46578407	0.16564178	0.22402763	0.067592144	0.24137545	-0.029705524	-0.31075335	-0.028584957	0.4075799	-0.6978297	-0.21190166		0.07544422	-0.2397623
"ILMN_1653762"	0.28649998	0.78919554	0.69375134	0.3292179	-0.5509548	-0.4846959	-0.24999905	-0.27131414	-0.116707325	-0.06898928	0.43134022	-0.10349035	-0.34381056	-0.29839325	-0.42818308	0.13105392	-0.8678608	0.27458477	-0.024025917	0.16227198	0.22433662	-0.8669982	0.2584257	-0.013742924	-0.6672063	0.15053988	-0.12680387	0.338624	0.17873573	0.011276245	0.32539415	-0.24697399	0.15247488	0.3446827	-0.4247856	0.3847685	0.4124055	-0.18701458	-0.006961823	0.7128453	0.16474152	-0.3924632	0.6348276	-0.63338184	-0.45111322	-0.53596544	-0.09275532	-0.6101408	0.07402992	-0.32474136	0.23609877	0.38357115	0.10034752	0.31388903		-0.21821213	0.037483692	0.56699085	-0.54859304	-0.24305916	0.05636692	0.17987156	-0.17387867
"ILMN_1653766"	0.10551596	0.5574765	0.6580348	0.2624483	-0.53548336	-0.63148737	-0.42010927	-0.14244318	-0.16992092	-0.026126385	0.06483841	-0.3952508	-0.339643	-0.28365946	-0.70216274	0.003921509	-0.91058064	0.2829671	0.26384068	0.1117959	0.27565956	-0.7761965	0.32679367	0.087985516	-0.6439166	0.045785904	-0.024605751	0.370234	0.22086716	0.0454216	0.18304825	-0.30310917	0.22045898	0.015297413	-0.42324305	0.2907548	0.38868046	-0.1862731	-0.12845469	0.58507633	0.1548562	-0.20297337	0.65954304	-0.81251764	-0.41041708	-0.63518906	-0.36920404	-0.67372084	-0.072618484	-0.40137434	0.025714397	0.18357754	-0.2070713	0.2576623	0.14501715	-0.049458027	0.07478285	0.46211052	-0.6109705	-0.31929445		0.19258642	-0.22171736
"ILMN_1653771"	0.31961107	0.4319868	0.49137735	0.34563303	-0.1600194	-0.4979601	-0.1384964	0.04001856	-0.12135029	-0.23951483	0.19436121	0.21800375	-0.15988874	-0.073387146	-0.60055447	0.122840405	-0.70110846	0.14362097	0.08665514	0.15908098	0.10849285	-0.7530503	0.33890486	-0.03095293	-0.59299564	0.16863108	0.18327475	0.34063005	0.056519985	0.1791668	0.2915001	-0.2970581		0.25134087	-0.3530922	0.48402452	0.46907854	-0.12757492	0.027147293	0.6730747	0.07041597	-0.24392653	0.37171888	-0.7588811	-0.31931353	-0.34526205	-0.05204153	-0.716094	-0.06904936	-0.13798141	0.12104893	0.2612548	-0.059089184	0.24629402	-0.080005646	-0.29407454	-0.13778496	0.47612762	-0.3119278	-0.21746254	-0.046902657	0.22421837	-0.2795558
"ILMN_1653783"	0.11808634	0.66248226	0.6465554	0.28795528	-0.3259802	-0.2883501	-0.510653	-0.18982935	0.051656723	0.099164486	0.26690626	-0.17025328	-0.12187767	-0.25700808	-0.4989586	0.2374053	-0.76819277	0.007718563	-0.05516386	0.09388971	0.064641476	-0.72542477	0.41101217	-0.07346678	-0.66992617	0.09441328	-0.06519413	0.3175516	0.1439805	0.079144	0.25702095	-0.17710829	0.07251358	0.1866107	-0.40370083	0.3601284	0.21548843	-0.18116808	-0.21609354	0.5592003	0.2029376	-0.10293436	0.6621008	-0.7021556	-0.3448186	-0.60871696	-0.19943905	-0.59654856	-0.061753273	-0.22788239	0.21043015	0.33663225	0.06623459	0.21740103	0.08357668	-0.06779337		0.39198208	-0.553504	-0.1616149	-0.015826702	0.24318838	-0.021898746
"ILMN_1653788"	0.06906414	0.46927452	0.49479818	0.36584663	-0.077852726	-0.48881626	-0.13659811	0.07779455	-0.0993166	0.13643599	0.24920082	-0.09189749	-0.35786247	0.1159668	-0.40192318	0.22797346	-0.767396	0.000595093	-0.03698206		0.40207005	-0.8931422	0.1002202	0.006433964	-0.89800024	0.090549946	0.18168354	0.2265358	0.117982864	-0.028757095	0.2995553	-0.2957368	-0.029934406	0.15422773	-0.67395544	0.35487843	0.43878365	-0.26618052	-0.113183975	0.58980846	0.17610645	-0.30377865	0.5709958	-0.8090563	0.012292385	-0.7305145	-0.30463505	-0.64455986	0.00617981	-0.4037814	-0.021902561	0.38550377	-0.30268955	0.18635416	-0.1939063	-0.3508339	0.0375762	0.37512493	-0.72854567	-0.2702284	-0.22513199	0.018806934	-0.20683002
"ILMN_1653793"	0.32774734	-0.059901237	0.18566418	-0.22828197	0.44822884	0.16918278	0.2984476	-0.005583763	-0.29139137	-0.02969265	0.37271118	0.37650585	-0.18627739	0.40210056	-0.39989662	0.11680031	0.18704128	-0.26178932	-0.35864544	0.076579094	-0.06222248	0.5865755	0.54423046	0.24329376	0.22702026	0.5847378	1.5865088	0.1459837	0.07755852	-0.32527828	0.88245773	0.14086151	0.17056847	0.42682552	-0.2109499	-0.31122303	0.3217888	0.100935936	-0.2820835	0.06171894	-0.30759907	-0.22382545	0.105997086	-0.07554054	-0.22381687	-0.21870327	-0.27340508	-0.39820576	-0.42241192	-0.015600205	0.10980415	0.1173563		-0.3476696	-0.3728857	-0.3423462	0.15981865	-0.24592018	-0.09434986	-0.050481796	-0.12963009	-0.28031254	0.010969162
"ILMN_1653821"	0.08414841	0.6659827	0.84407854	0.36458254	-0.22982407	-0.41534948	-0.3675933	-0.28156948	-0.07501602	0.053491592	0.44681835	-0.30260944	-0.17854023	-0.4351244	-0.6001611	0.15238619	-0.8289156	0.22321081	0.14148426	0.20363665	0.36894608	-0.81342125	0.23935604	0.22490692	-0.41494036	0.4274478		0.4571085	0.13803482	0.29605007	0.40583467	-0.09539127	0.25224304	0.3307562	-0.37438965	0.3890357	0.38667727	-0.19697809	-0.083860874	0.7300782	0.24106932	-0.14130926	0.5602598	-0.528203	-0.17372894	-0.45374918	-0.13303804	-0.6166587	-0.069805145	-0.2235775	0.15621567	0.34715796	-0.020015717	0.3142314	-0.032657146	-0.25825405	0.10882902	0.54172945	-0.48347235	-0.08546972	-0.07180357	0.1811924	-0.18246412
"ILMN_1653824"	-0.019264221	0.524096	0.42361212	0.39941788	-0.2828102	-0.42437363	-0.28808975	-0.03145647	-0.1379652	0.034872055	0.31033278	-0.29955053	-0.22071075	-0.2721982	-0.6745343	0.055775642	-0.8558302	0.28320885	0.041411877	0.22905445	0.16595936	-0.64823055	0.35605478	0.069983006	-0.84804344	0.33482075	0.15207958	0.26252604	-0.07041502	0.04168892	0.24466372	-0.35832024	0.12529182	0.040122032	-0.48908806	0.2760625	0.4022026	-0.22503328	-0.02432394	0.55319786	0.19874716	-0.28709364	0.577909	-0.82065916	-0.22791147	-0.5194659	-0.2621026	-0.25977802	-0.15042114	0.02654457	0.14986897	0.19929838	0.074738026	0.2821102	-0.12891006	-0.26025677	0.24378681	0.5334592	-0.5774479	-0.21680307	-0.017604351		-0.014892578
"ILMN_1653826"	0.15772009	0.6547389	0.5734348	0.3096552	-0.08447027	-0.3458867	-0.07958555	0.16819	-0.000344753	0.10417938	0.5437145	-0.25820208	-0.2687316	0.19037294	-0.3880396	0.16047525	-0.8138733	-0.0132761	0.005522728	0.018954754	0.2833209	-0.62078714	0.24408913	-0.050868988	-0.508451	0.15649891	0.18579626	0.28836536	0.02932167	-0.07217789	0.2530651	-0.09369993	-0.011787891	0.21898746	-0.48040962	0.31491566	0.42926216	-0.055999756		0.7023392	0.322958	-0.15224123	0.7099414	-0.62784576	-0.34437895	-0.6661248	-0.16044235	-0.6992731	0.08045721	-0.38545752	-0.0275383	0.2985096	0.15628624	0.28250217	-0.20289135	-0.24984455	0.15974092	0.47574186	-0.56222296	-0.18816233	-0.06489658	0.14686012	-0.1978221
"ILMN_1653828"	0.5177746	-0.12588882	-0.28080368	-0.06802368	0.31058884	-0.22503757		-0.19513512	-0.06959629	-0.36955547	-0.17186642	-0.28840923	-0.18199158	-0.071923256	-0.02970314	-0.7296848	0.10460186	-0.014089584	-0.039473534	0.428401	0.01308918	0.62641335	0.5019865	0.5324383	0.22898388	0.4043932	0.9912996	0.009483337	-0.14612293	-0.04255867	0.4385662	0.08412647	0.18986034	-0.009678841	0.190094	-0.1334877	0.09572315	0.091365814	-0.17371368	-0.23184776	0.16656017	0.27864456	-0.010864258	-0.098979	-0.12876225	-0.04651928	-0.4021864	0.23554897	-0.32841206	0.19462776	0.10820675	-0.1364708	0.28167248	0.16330528	0.36671734	0.49186802	-0.015933037	0.098955154	0.69429207	-0.03386402	0.11336136	-0.17891121	0.14184093
"ILMN_1653834"	0.09927082	0.57446384	0.6983676	0.35576153	-0.1164031	-0.29327726	-0.18933392	-0.09545183	-0.118136406	-0.003221989	0.21665335	-0.32460737	-0.09397507	-0.20307541	-0.6521063	0.09975004	-0.63933086	0.2520275	0.2515397	0.15984964	0.22308636	-0.74871397	0.19132805	-0.05817175	-0.45075417	0.020788193	-0.1263957	0.47574854	0.075341225	0.12093544	0.37817335	-0.2325468	0.1808796	0.2838831	-0.439528	0.32637596	0.51148415	-0.17702627	-0.0758605	0.612916	0.3143897	-0.23542881	0.56500864	-0.54817915	-0.014911175	-0.3049488	-0.16008711	-0.4728465	-0.05394554	-0.10872316	0.24287128	0.3378768	0.044403076	0.34263563	-0.08061266	-0.1398716	0.09779358	0.58978605	-0.6158681	-0.015448093	0.012439728	0.2308135	
"ILMN_1653836"	0.122718334	0.58890915	0.6427474	0.35081005	-0.36897182	-0.445652	-0.3230462	-0.012741089	-0.023172855	0.12035036	0.27025652	-0.15836859	-0.41942835	-0.45662403	-0.5238652	0.15417004	-0.7777376	0.22069836	0.2094636	-0.015080452	0.20802975	-0.7923832	0.3346491	0.056483746	-0.83091927	0.13518333	0.023348331	0.37542486	0.10291195	0.010034561	0.22713232	-0.3029585	0.025232315	0.21568155	-0.3886776	0.38293457	0.38622952	-0.23912954	-0.2017827	0.624279	0.287858	-0.11325121	0.55130005	-0.39919758	-0.27572298	-0.58753157	-0.30980778	-0.70496655	-0.16695213	-0.1979022	0.26509714	0.37766695		0.10886574	0.08351183	-0.29030275	-0.026934624	0.40801144	-0.5918555	-0.30543375	-0.04539442	0.11480856	-0.33847904
"ILMN_1653856"	0.05871296	-0.04649639	0.20890236	0.75640106	0.12462616	0.42259312	-0.33480072	-0.28526688	-0.11458397	0.12988853	0.090091705	0.36478615	-0.5862646	-0.064860344		-0.8756466	-0.8579645	0.52936935	0.49269867	0.18163967	-0.32170868	0.41448498	0.37698555	0.88325405	0.006075859	0.5493603	0.42620277	-0.28498363	0.14861107	0.40602207	0.3160982	0.341403	0.17792511	-0.26970863	0.06421471	0.19683647	0.42600918	-0.1472044	-0.09655762	-0.36001396	-0.8498192	0.004851341	-0.30149364	-0.41819668	-0.34619808	-0.64447784	-0.36662674	-0.56888485	-0.2181654	0.1812563	-0.061469078	-0.14421844	0.21126842	-0.040812492	0.32631397	0.08122063	-0.15851593	-0.38551712	-0.011696816	-0.055483818	-0.33348942	-0.30087948	0.010813713
"ILMN_1653861"	0.04761219	0.103097916	0.19605875	0.08290768	-0.022248268		-0.42708015	-0.3990736	-0.28469372	-0.013381004	0.103645325	-0.26233673	-0.20269966	-0.58379555	0.047973633	-0.38791943	-0.42712402	-0.033269882	0.20036697	-0.19349766	-0.21897268	-0.20001316	0.020049095	0.033332825	0.07010555	-0.002257347	-0.52014637	-0.013640404	-0.19769001	-0.12948132	-0.052386284	-0.028458595	-0.2923231	-0.18888283	-0.16541195	0.09222317	-0.070534706	-0.010100365	-0.24487495	0.003355503	0.117884636	0.15882587	0.28560352	-0.000164986	-0.1563139	-0.017281532	0.16234016	0.06979847	0.08196545	0.14657497	0.21980476	0.31321335	0.47419548	0.20586872	0.21464443	0.04441166	0.5987263	0.3497858	0.06183815	-0.11039162	0.2904272	0.021968842	0.3180542
"ILMN_1653867"	0.16845322	0.71511745	0.67592573	0.3842578	-0.30962658	-0.42796803	-0.3358817	-0.31475782	-0.12561464	0.16159391	0.4537468	-0.16616058	-0.21877241	-0.14834738	-0.5408187	0.04966259	-0.88175964	0.28037548	0.30532885	0.1919136	0.28848934	-0.68880653	0.27687788	0.16145611	-0.6830969	0.22961521	0.19410706	0.448627	0.12575865	-0.049835205	0.30134964	-0.23920107		0.24575567	-0.44579077	0.42486715	0.3944645	-0.20876932	0.109975815	0.591043	0.08058548	-0.1321187	0.63272667	-0.6628008	-0.4116602	-0.46744967	-0.22162724	-0.67564774	-0.09732151	-0.30362082	0.22688341	0.2690401	-0.10070896	0.25870895	-0.056921005	-0.06071472	0.10237932	0.20424747	-0.4864931	-0.27407598	-0.04470396	0.112107754	-0.019118309
"ILMN_1653871"	-0.19464111	-0.12332916	0.08779907	0.23003387	0.58967686	0.59081554	0.32829952	1.4768915	-0.82755566	0.22982883	0.49090862	1.2576294	-0.008162499	0.65643406	0.25018692	-0.024842262	0.7914057	-0.3519888	0.1698103	0.13672638	-1.6563158	-0.44047356	0.44172573	0.4842043	-0.6393814	0.35772228	1.044467	0.65599346	-0.37824726	-0.53494453	0.6033621	0.1273489	0.99238205	0.5966406	0.9224949	0.3272314	1.1690474	0.81918335	-1.0302677	-0.9372616	-0.76159096	-0.44139957	-0.8649416	-0.22490406		-0.6194887	-0.97044563	0.06503296	-0.5176296	0.29288864	-0.3829832	-0.6804056	0.03937912	-1.3473682	-0.4952278	-0.36163902	0.012182236	-0.18250561	-0.48410797	-0.48326874	-0.3367157	-0.80492306	-0.82648754
"ILMN_1653878"	0.14361048	0.47361135	0.7709899	0.40600395	-0.2536931	-0.4845152	-0.3920622	-0.016888618	-0.012678623	0.32096052	0.3986926	-0.3443222	-0.282794	-0.21125889	-0.56996727	-0.04741621	-0.70741796	0.08414841	0.08528137	0.028286457	0.17886734	-0.88153934	0.4258933	0.14009428	-0.9421449	0.2599392	0.06467247	0.41469526	0.13114595	0.09209061	0.11875582	-0.25769567	0.13499308	0.13634062	-0.43643808	0.35694838	0.36557674	-0.13590574	-0.04236412	0.597435	0.04954481	-0.17164183	0.54391956	-0.74158525	-0.20316982	-0.5515609	-0.2292738	-0.71286345	-0.092292786	-0.4870534	0.19059658	0.4422202		0.29221392	-0.10185385	-0.13781881	0.021495342	0.58198786	-0.4985733	-0.2814889	-0.05454874	0.13248062	-0.22905207
"ILMN_1653896"	0.15133905	0.1081624	0.249897	0.22108412	-0.3200059	-0.37008238	-0.23142481	-0.39903498	-0.18243742		-0.060178757	-0.4588971	-0.39160776	-0.4725709	-0.3734355	-0.2285471	-0.39567232	-0.062098503	-0.14643621	0.16093302	0.03279686	-0.048327923	0.27015352	-0.028266907	0.24895811	0.115749836	0.005242825	0.09620333	-0.011455059	0.029227734	0.121581554	-0.40483522	-0.23491955	0.057837963	-0.22766733	-0.000454426	0.011833191	-0.1437583	-0.10398245	0.16933489	0.22297144	-0.048763752	0.12868929	-0.4434104	-0.43441582	-0.2670331	0.039981365	0.080479145	-0.12517118	-0.1846261	0.10988331	0.29664755	0.06354475	0.04060316	0.11515093	0.11051607	0.02002573	0.051264763	0.1689744	-0.2552104	-0.07906675	0.0614686	0.121132374
"ILMN_1653940"	0.025677681	0.44711113	0.4115758	0.4425683	-0.5015898	-0.49625635	-0.35010338	-0.017479897	0.04776287	0.21406746	0.21240282	-0.11960697	-0.38636398	-0.5528641	-0.63573503	-0.12059498	-0.7195177	0.10761261	0.05009842	0.12063408	0.02037096	-0.9380126	0.26436996	0.15537548	-0.84807444	0.056555748	0.04829216	0.137918	0.1581459	-0.11404514	0.185925	-0.55677414	0.12620306	0.14860725	-0.6002064	0.21052122	0.3411622	-0.33891296	-0.17114735	0.58458996		-0.121310234	0.57576704	-0.8065038	-0.4232235	-0.7038107	-0.26189566	-0.8550706	-0.0793376	-0.46686697	0.06906366	0.24929571	-0.18626356	0.23980856	0.02591753	-0.38421774	0.03131485	0.28768444	-0.6239548	-0.37322426	-0.231884	0.052554607	-0.23072052
"ILMN_1653965"	0.058214188	0.41983557	0.49892282	0.3689618	-0.12322426	-0.2891326	-0.09982872	0.1738162	-0.13338518	0.0449152	0.3668375	-0.2900319	-0.2928424	-0.11285591	-0.61495924	0.25179958	-0.73508024	0.14113617	0.15530968	0.14521694	0.24221182	-0.7056489	0.26255178	-0.08540344	-0.7779937	0.12081909	0.28823423	0.039986134	-0.010346413	0.08578777	0.22522593	-0.27726984	0.18788385	0.2557168	-0.49271584	0.18393946	0.44024754	-0.06661892	-0.16088533	0.2790475	0.02344799	-0.30051613	0.37134647	-0.6854906	-0.037017345	-0.38567543	-0.14824581	-0.55631876	-0.07688856	-0.36801004	0.14710236	0.23934889	0.03458929	0.2944293		-0.16709805	-0.001811981	0.3637662	-0.39026833	-0.19532251	-0.15444756	0.19285679	-0.23808908
"ILMN_1653980"	0.07740736	0.48226404	0.5061531	0.28308058	-0.083559036	-0.34783602	-0.34611464	0.10280609	0.030795574	0.28410387	0.368896	-0.16242647	-0.07516384	-0.13848877	-0.08283138	0.29588413	-0.54752254	-0.025421143	0.120444775	-0.045526028	0.17002535	-0.98787785	0.2923441	-0.005710125	-0.6540594	-0.04287958	-0.16632462	0.3640232	0.043677807	0.004313469	0.22578764	-0.20847702	-0.08237171	0.26663256	-0.4023695	0.2561221	0.2914157	-0.2401762	0.00282383	0.56207275	0.1289134	-0.27341127	0.6056571	-0.13089657	-0.14683247	-0.1905241	0.06582546	-0.41381454		-0.37545252	0.000209332	0.22577095	0.017352104	0.2550316	-0.20714092	-0.41803217	0.003116608	0.30099773	-0.52817535	-0.25898075	-0.005566597	0.055095196	-0.23233509
"ILMN_1654001"	-0.03302002	0.25988293	0.26882076	0.10034132	-0.22574139	0.31968594	0.024604797	-0.08353901	0.29468727	0.31081867	0.011797428	0.21174145	-0.03939247	0.104426384	-0.006390572		0.1921053	0.1450634	-0.01678276	-0.41213036	-0.052746296	-0.02081871	-0.25929165	-0.059929848	0.12639332	-0.21687078	-0.27914333	-0.009982109	0.1492567	-0.19722843	-0.064822674	0.2067604	0.11101246	-0.113553524	0.011054993	0.31343937	0.0657897	0.39807987	0.12794971	0.015110016	-0.051793575	-0.2518549	0.17782927	0.22660065	-0.07553005	-0.06105137	-0.07330418	0.2713356	-0.0538702	-0.34671116	-0.3353548	-0.08173752	-0.1865139	-0.13498211	-0.44016647	-0.09315872	-0.1238575	0.02984333	0.24571896	0.39636707	0.09586048	0.13319683	0.011293411
"ILMN_1654010"	0.18565369	0.4322834	0.36047983	0.02585411		-0.11457348	0.19243431	-0.34965706	0.25760746	-0.1539545	0.118481636	-0.2820902	-0.23757648	0.14225674	-0.47779655	0.31301785	-0.4253664	-0.20723438	-0.35472775	0.1442337	0.54563713	0.23628902	0.04820919	0.018172264	0.074028015	0.06620979	0.3999548	0.032323837	-0.08083725	-0.06002903	0.2398777	-0.38644886	0.16547203	0.3609991	0.14974022	-0.024546623	-0.13876724	-0.3595991	0.038075447	0.97710705	0.36391258	0.1280117	0.34447002	-0.023913383	-0.44185734	-0.3700199	-0.13265419	-1.1162481	-0.121751785	-0.005283356	0.20670223	0.34962368	-0.048851967	-0.04460144	-0.19580555	0.008921623	0.004010201	-0.022422314	-0.30636406	-0.2453556	-0.1674509	-0.16793251	-0.115846634
"ILMN_1654013"	0.038517952	0.6685376	0.79622173	0.41063356	-0.43241453	-0.288054	-0.43123817	-0.12599611	-0.23076391	0.22193813	0.29073858	-0.19977713	-0.3075266	-0.21603441	-0.4143505	0.15801859	-0.63590765	0.16591072	0.009855747	0.07704401	0.16720343	-0.72808075	0.37909842	0.13586521	-0.7272148	0.24927902	-0.19272327	0.44907904	0.29522562	0.17762136	0.29799652	-0.20747757	0.037757874	0.28303337	-0.41486025	0.28660488	0.47156143	-0.1418271	-0.1384058	0.49415016	0.2917037	-0.060647488	0.6664448	-0.6142707	-0.18312931	-0.40391254	-0.17258883	-0.43366098	-0.001664162	-0.38958502	0.14640188	0.38605452		0.46664715	-0.001718044	-0.039885998	0.08332729	0.51752234	-0.4520073	-0.15074062	-0.007976532	0.23574495	-0.05518961
"ILMN_1654016"	-0.35982704	0.011845589	-1.211175	-0.10293484	-0.1510849	-0.37448883	-0.106113434	-0.008389473	-0.18326187	-0.039134026	-1.2260523	0.15018559	-0.38949108	0.15041447	0.08503723	-0.12427616	-0.108273506	0.027873993	0.16344166	0.002842903	0.049352646	-0.074923515	0.3497038	0.20641136	0.057300568	0.3761053	0.64851284	0.078822136	-0.13516712	-0.012866974	0.2435503	-0.399189		-0.16261864	0.20998669	-0.1725235	0.08319569	-0.09293842	-0.183218	-0.2834711	0.32049084	0.22775936	-0.57292175	0.003023148	0.089930534	0.035269737	-0.18842125	-0.13132286	-0.51529217	0.14917183	0.28973103	-0.3609848	0.35252953	0.20792484	0.6050148	0.03162098	0.06340408	0.45956135	0.2806511	-0.20764256	-0.09259224	-0.22373581	-0.66347504
"ILMN_1654031"	0.029677868	0.56714296	0.682899	0.29450226	-0.4375844	-0.38880682	-0.2750392		-0.031725883	0.108579636	0.23797321	-0.25877094	-0.32941294	-0.17158175	-0.58096313	-0.020740986	-0.80387354	0.0805974	0.022072315	0.062990665	0.19819021	-0.93316793	0.24783611	0.061291695	-0.77232695	0.039788246	-0.16553593	0.4873166	0.008617878	0.099372864	0.2867918	-0.32558203	0.12823439	0.2380147	-0.34080267	0.4095397	0.29186535	-0.28043365	-0.3629613	0.5976076	0.113688946	-0.22925997	0.6763387	-0.79973173	-0.28647327	-0.73435354	-0.27981424	-0.7770605	-0.080553055	-0.4417014	0.15482521	0.2666788	0.026599884	0.3006878	-0.004985333	-0.328516	0.1039238	0.387877	-0.6469536	-0.3098297	-0.070804596	0.14456558	-0.19009066
"ILMN_1654032"	0.041664124	0.41144848	0.5212507	0.249856	0.036949158	-0.14513779	-0.07459164	0.24237633	0.061253548	-0.06685829	0.48966503		-0.06285286	0.2734766	-0.38435173	0.27387905	-0.5287218	0.15404701	-0.008278847	0.47222042	0.2485094	-0.5640259	0.48988533	0.20111847	-0.38346958	0.26868725	0.6381388	0.11085701	-0.10179424	-0.24784946	0.07301712	-0.33044815	0.23236847	0.27108383	-0.37966537	0.2179575	0.1938982	-0.38471508	0.3157425	0.5290232	0.07617569	-0.38173103	0.43625832	-0.3990488	-0.41134167	-0.38807583	-0.45322323	-0.57744694	-0.377738	-0.29244995	0.027861595	0.16919994	-0.09612942	0.1055603	-0.23237324	-0.16456318	-0.119916916	0.24067497	-0.52770996	-0.36623955	-0.20395279	-0.1379242	-0.1452961
"ILMN_1654060"	0.12971497	0.5039959	0.6157532	0.23788357	0.97599983	-0.31031036	0.2441845	0.67576313	-0.22623825	-0.077178955	0.7775507	0.023415565	-0.14122868	1.348813	-0.3845997	0.975791	0.000869751	-0.1633482	-0.57559586	0.21341896	0.11646843	-0.25392056	0.5609646	0.49075794	-0.16293621	0.11485481	1.6484957	-0.33391285	-0.20914745	-0.26877308	0.78279114	-0.21485901	0.12406063	0.24742317	-0.6979532	0.040826797	0.675786	-0.27596474	-0.28273487	0.16344452		-0.014183044	0.22532558	0.12658978	-0.3489294	-0.11597061	-0.39724255	-0.7517128	0.07326698	0.5140972	0.35546875	0.28488922	-0.11884308	0.16314888	-0.2549286	-0.06194496	-0.11518574	-0.17320347	-0.2549553	-0.33867168	-0.004094124	-0.08176422	-0.15617561
"ILMN_1654065"	-0.026874065	0.49202776	0.5181856	0.2959962	0.13371229	-0.4522171	-0.18327618	-0.058454037	0.10014725	0.16781855	0.41388655	-0.16234827	0.02309084	-0.25538683	-0.51473427	0.10320854	-0.6679187	-0.004583359		0.064424515	0.71643496	-0.8484812	0.16728973	0.081216335	-0.60741997	-0.033254147	0.16158056	0.37005043	0.027173042	0.08392	0.06150961	-0.17555189	0.3315072	0.1889	-0.36138391	0.36084318	0.08065176	-0.13731432	0.40339327	0.27106953	0.111953735	-0.29117966	0.302557	-0.509171	-0.20482302	-0.63970995	-0.28644562	-0.710567	-0.23918343	-0.4737897	-0.034100056	0.15535164	-0.055374622	0.28408957	-0.38224888	0.112184525	-0.01745224	0.2623582	-0.64748764	-0.1803155	-0.29040623	0.12859917	-0.17024374
"ILMN_1654068"	-0.016289711	0.46091413	0.62332964	0.24014759	-0.3236332	-0.27556944	-0.1353116	-0.15295792	0.051642895	0.17313051	0.266922	-0.09260416	-0.18959188	-0.3700099	-0.2895732	0.06051874	-0.5073905	0.35508013	0.10911989	0.042733192	0.29153347	-0.42615938	0.28548813	-0.023755074	-0.28872824	-0.011655808	-0.013404369	0.29430056	0.09464979	0.049102306	0.225245	-0.22190237	0.24365187	0.37159872	-0.103945255	0.25448084	0.29521418	-0.090837	-0.106349945	0.55149174	0.27645636	-0.12699747	0.3763423	-0.38227415	-0.22381353	-0.5530095	-0.20392036	-0.4941535		-0.27046394	0.11915207	0.23395014	0.029040813	0.35401058	0.01158762	-0.044992924	0.08311415	0.27282047	-0.42902708	-0.2624688	-0.07255602	0.19046926	-0.13420153
"ILMN_1654072"	0.072238445	0.5419321	0.5754967	0.30459213	-0.31743717	-0.49209642	-0.2760725	-0.20593834	-0.19253206	0.25529242	0.10287523	-0.2690158	-0.17314959	-0.37193108	-0.63584137	0.09846687	-0.9117923	0.009793758	0.033929825	0.18855095	0.01916647	-0.8821373	0.19275951	-0.016073227	-0.70212173	0.06894398	-0.0457716	0.33736897	0.15535498	0.019579887	0.30243015	-0.3743229	0.13329792	0.08261967	-0.63155556	0.26494503	0.31385517	-0.24757147	-0.12805319	0.66762257	0.1841979	-0.2575903	0.49302483	-0.8262949	-0.12928009	-0.7350788	-0.33792543	-0.7534318	-0.015877724	-0.25125074		0.21351147	0.01241684	0.21068335	0.05933571	-0.18531322	0.06927252	0.39677334	-0.6091528	-0.24568224	-0.092725754	0.116458416	-0.25496578
"ILMN_1654074"	-0.10188246	0.5097213	0.66224575	0.46427488	-0.26525974	-0.3694954	-0.22426319	0.2588582	-0.055134773	0.06926346	0.2012496	0.30799913	-0.04457426	-0.22253847	-0.3812995	0.049198627	-0.48274755	-0.046125412	0.19104338	0.20907593	0.10154104	-0.8175807	0.3254037	0.08755875	-0.6086707	0.018725872	0.37850142	0.37707758	0.071547985	-0.067429066	0.35796642	-0.017372608	0.08451319	0.25232124	-0.36165476	0.47959375	0.2980833	-0.1978116	0.055785656	0.3638811	-0.16858673	-0.2550702	0.48629808	-0.6873412	-0.04676342	-0.54851055	-0.34050703	-0.5638881	-0.08043575	-0.15154362	0.13229036	0.32371712		0.2665825	-0.2079544	-0.13118744	0.24368715	0.4552436	-0.50451994	-0.40175676	-0.067091465	0.010122776	-0.11717701
"ILMN_1654099"	-0.23643303	0.19183159	0.28993702	0.17457867	-0.3494959	-0.07591629	-0.09083176	-0.20720291	-0.07045174	-0.022069931	0.09058142	-0.14907455	-0.2598467	-0.39636993	-0.078881264	-0.20308733	-0.13297272		0.1841917	0.039683342	-0.1927228	-0.32806396	0.034202576	-0.11419296	-0.38047314	-0.09141207	-0.13329792	0.014224052	0.29669762	0.20758343	-0.08707142	-0.122229576	-0.05709076	0.1872406	-0.059895515	0.11965656	-0.14246607	0.1487217	-0.14509678	0.2765169	0.0761776	-0.059933662	0.1297822	0.053486824	-0.26552773	0.05364704	0.21967125	-0.27822304	0.41677666	-0.015910149	0.04182911	0.13598919	-0.008169174	0.16397095	0.061876297	0.116166115	0.0433836	0.23658133	-0.35690403	0.041423798	0.33083916	0.19564724	0.17927742
"ILMN_1654109"	0.19772673	0.67004395	0.63381004	0.37232065	-0.3536334	-0.4902177	-0.3562131		0.048936844	0.23868084	0.27158833	-0.32746553	-0.503191	-0.43698168	-0.64154243	-0.018825054	-0.8543167	0.31112242	0.046355724	0.011804581	0.23956871	-0.74090004	0.15323591	0.006070137	-0.7783241	0.04011488	-0.13854504	0.33546686	0.13646364	0.054074287	0.2622018	-0.20511818	0.06779146	0.2589984	-0.4578519	0.25247622	0.4883914	-0.15536833	-0.058086872	0.59604836	0.059701443	-0.3306098	0.67508554	-0.6614747	-0.2199831	-0.7359619	-0.2313652	-1.0061564	-0.03030777	-0.2451911	0.14536095	0.2457695	-0.23989296	0.30793095	-0.20933485	-0.16399384	0.037621975	0.43811893	-0.7173734	-0.25665092	-0.06681299	0.027772903	-0.23573446
"ILMN_1654112"	0.004136086	0.116668224	0.32026005	-0.049440384	-0.2866459	-0.2898426	-0.19483185	0.23321438	-0.07092571	-0.09624004	0.07020378	-0.14950752	0.30191326	-0.40377903	0.29646206	-0.47993279	-0.31969833	-0.016711235	0.33339787	-0.06102085	-0.21596622	-0.6904173	0.16962147	-0.13286495	-0.3222227	-0.1716156	-0.06608105		0.10277271	0.30198288	0.103447914	-0.21023941	0.14424038	0.034644127	-0.5139923	0.384902	0.33025742	0.18348598	0.005044937	-0.08287144	-0.093473434	-0.1906147	0.25481892	-0.16505814	0.09374809	-0.022183418	0.006840706	0.03662491	0.13259315	-0.1727314	0.036250114	-0.044174194	0.13408756	0.06377888	-0.016207695	0.055252075	0.20237827	0.3217392	-0.3061781	-0.16736317	0.15136242	0.30647087	-0.17487621
"ILMN_1654118"	1.6584606	2.167015	1.5189924	0.9641552	0.54495907	-0.14634705	0.88822746	-0.483428	0.0888567	-0.3866911	1.5410194	-1.7316341	-0.7922125	0.19119835	-1.8345575	1.3291798	-0.6619272	0.16784382	-0.50338554	2.3502302	1.6992245	-0.14610577	0.42724037	1.1006622	-0.7942753	0.098415375	2.5821648	-0.44262218	0.060890198	-1.463604	0.017038345	-0.67433167	-0.62107277	0.33351707	-1.9418182	-0.18096161	0.3275957	-0.39074802	0.63966274	1.9629812	0.64081573	-0.89822865	1.6339598	-0.9133215	-0.50987244	-1.284648	-1.190671	-1.0582447	-0.9019861	0.22642422	0.60726166	1.128808	-0.32076454	0.5267935	-0.5107336	-0.07790947	-0.16565132	0.055423737	0.061452866	-0.3569193	-1.2261133		-0.62034035
"ILMN_1654141"	0.059110165	0.4983554	0.407979	0.33550835	-0.33518124	-0.28128958	-0.11805391	0.28084612	-0.17530918	0.1292572	0.1504488	-0.038361073	-0.254992	-0.20368338	-0.24804258	0.1363864	-0.4710269	0.08976269	0.11162424	0.08883619	0.37706518	-0.4405856	0.22757626		-0.4319129	0.008254051	-0.034364223	0.22920322	0.13581324	0.26968336	0.23613405	-0.16933775	0.14651442	0.18848658	-0.15612936	0.21735334	0.34754562	-0.16199827	-0.12417555	0.53761053	0.19964027	-0.2200985	0.3023033	-0.4872203	-0.20426607	-0.3957696	-0.13355303	-0.36976004	-0.24719381	-0.29309177	0.23970795	0.28044128	-0.011110783	0.14331388	-0.031178951	-0.13540936	0.06944513	0.39796495	-0.3705411	-0.21061468	-0.04109621	0.10943556	-0.12824488
"ILMN_1654151"	-0.428133	-0.031723976	-0.1202364	0.16742516	-0.0312891	0.391428	0.43297577	0.6895561	0.3921671	0.30408382	0.03040123	0.004997253	0.33639812	0.36991882	0.6097107	0.6911268	-0.097522736	0.47751236	0.38859558	-0.375185	0.28993893	-0.2669077	-0.027497292		-0.23844147	-0.016905785	-0.25035667	-0.27100754	0.33058262	0.48289394	-0.37822056	-0.5153589	-0.22829819	-0.33298874	0.095788	-0.08775616	-0.17170906	-0.21083069	0.2970829	-0.26632977	0.4520769	0.15264225	-0.19127846	0.06654167	0.57171345	0.7490406	0.1734438	-0.029927254	0.8215027	-0.3113098	0.19630432	-0.43212795	-0.08314705	-0.16125488	0.4080038	-0.07749653	0.041204453	0.108901024	-0.18529892	-0.27745342	0.26299286	-0.05927944	-0.41998577
"ILMN_1654153"	0.14585781	0.673347	0.61887026	0.44897318	-0.20662308	-0.50522137	-0.25702047	-0.31178236	0.0749526	-0.05646658	0.3835268	-0.2746296	-0.16429615	-0.19790745	-0.35135412	0.082244396	-0.83969975	0.16700745	0.16011953	0.088787556	0.19808388	-0.84026575	0.16688156		-0.5486102	0.24380302	-0.022617817	0.43355036	0.15019894	-0.026784897	0.3124237	-0.2297225	0.1272521	0.32938433	-0.36477327	0.4252019	0.35852146	-0.19513893	0.089226246	0.6896858	0.18868208	-0.22097015	0.58996725	-0.47737455	-0.40522957	-0.3709216	-0.073197365	-0.58999825	-0.047399998	-0.16526175	0.11344051	0.3097577	0.015361786	0.47680712	-0.084584236	-0.15951777	0.02208662	0.58227825	-0.48763037	-0.1150198	-0.23535442	0.005240917	-0.20998716
"ILMN_1654195"	-0.07876825	0.51154566	0.45893335	0.29556942	-0.1824956	-0.47403765	0.19478941	0.31528282	0.094677925	-0.054579735	0.18079948	-0.19679451	-0.21542263	0.19654179	-0.39971828	0.46408224	-0.9495039	0.2511816	0.09482336	0.019213676	0.08583641	-0.974473	0.27345324		-0.7135072	0.11139965	-0.057029247	0.5249057	0.13986206	-0.03560829	0.24412727	-0.029808044	0.18852139	0.10577297	-0.4495635	0.3548684	0.44462395	-0.2208519	-0.18392038	0.5792899	-0.07925081	-0.21335554	0.6038737	-0.19567585	-0.05015707	-0.11984348	-0.05069256	-0.7588167	0.26969004	-0.1992712	0.19538832	0.32637453	-0.075642586	0.30451727	-0.16828632	-0.23612309	-0.076248646	0.4051447	-0.6608753	-0.28065014	0.03599453	0.17107391	-0.25218773
"ILMN_1654204"	0.15431881	0.5540967	0.5848193	0.13840389	-0.40999317	-0.4375515	-0.44688034	-0.10705137	0.043940067	0.14668131	0.3887005	-0.25761414	-0.5213423	-0.43195486	-0.743587	-0.028365612	-0.64378357	0.13036728	0.09527302	-0.07501173	0.020172596	-0.67821074	0.3420906	0.005164623	-0.6471329	0.1811037	-0.24909067	0.33655024	0.14509487	0.10370064	0.2999158	-0.108653545	0.19568777	0.13196182	-0.29242897	0.31106806	0.47457457	-0.06352854	-0.1871705	0.6889839	0.1803236	-0.346622	0.5747647	-0.84648657	-0.3720107	-0.7121277	-0.18886471	-0.8519983		-0.46946383	-0.04732418	0.26426125	-0.043014526	0.2706561	0.009891033	-0.2366724	0.023442268	0.4996848	-0.64475155	-0.12021971	0.00327158	0.19058657	-0.3285365
"ILMN_1654210"	0.12132549	-0.102412224	0.40145397	-0.09244299	-0.3515339	-0.12612343	-0.26353264	-0.38774204	0.3279581	-0.013552189	0.3189578	-0.14056492	0.58345985	-0.38820076	-0.52041245	-0.21386194	-0.4829588	-0.1276002	-0.042238712	-0.22633886	0.013356686	-0.6588383	-0.0630641	-0.19571114	0.099962234	0.045710087	-0.4272747	0.338027	-0.17552423	0.008296967	-0.047851086	-0.011242867	0.03816223	0.076358795	-0.09921646	-0.033959866	0.0677681	-0.122281075	0.01533699	0.35354996	0.113404274	-0.003622055	0.30652618	0.07468319	-0.15199375	0.11852932	0.1894188	0.55684185	0.16662598	-0.40076828	0.04971552	0.25386333	0.18865585	0.2630558	-0.012277603	0.27954292	0.027637005	0.32364416	-0.11046314	-0.05355835		0.096598625	0.34302807
"ILMN_1654212"	0.080712795	0.3962512	0.59730864	0.19882727	-0.2107377	-0.24093866	-0.385952	0.1490674	-0.08882856	0.15161848	0.28068304	0.04641199	-0.30628157	-0.38619804	-0.5562768	-0.1216526	-0.5708041	0.10533905	0.081730366	-0.012334347	0.13686419	-0.78712225	0.1661315		-0.5059104	0.14343452	0.07366896	0.16115046	0.089812756	0.054495335	0.117601395	-0.35435438	0.09879303	0.12997246	-0.34712172	0.18091011	0.18707657	-0.062027454	-0.11546993	0.47589588	0.035101414	-0.08112478	0.26906633	-0.4320178	-0.3594122	-0.35796976	-0.21658897	-0.49898958	0.017733097	-0.26044464	0.14182806	0.094872	-0.226439	0.18179226	-0.18356943	-0.13904905	0.052496433	0.30453444	-0.47530603	-0.40988016	-0.2612505	-0.04774332	-0.21936941
"ILMN_1654217"	0.35322428	0.74523735	0.6838374	0.3091488	-0.2981	-0.6551151	-0.29237318	-0.012748241		0.046866894	0.15261698	-0.13764238	-0.4034233	-0.26400185	-0.48456478	0.15634298	-0.7755885	0.19906998	-0.022247314	0.09586954	0.22424793	-0.8881855	0.2566595	0.03314066	-0.6591234	0.16854477	-0.059915543	0.43288136	0.22048569	0.09024429	0.23292017	-0.27086592	0.1679368	0.3609295	-0.519578	0.27671242	0.45563602	-0.2651558	-0.18097782	0.6880312	0.19658566	-0.31542826	0.56053925	-0.6396084	-0.34325314	-0.5983019	-0.15367317	-0.6597843	0.06298494	-0.2169466	0.29575872	0.55050755	-0.13450193	0.36041594	-0.049143314	-0.25463295	0.17213488	0.5741844	-0.4811554	-0.20480394	-0.06479025	0.112816334	-0.39051723
"ILMN_1654228"	0.10114479	0.5317888	0.5047717	0.013855457	-0.30611277	-0.7158675	-0.37666225	-0.3759079	0.086787224	0.15207148	0.01809597	-0.29984474	-0.41617966	-0.27830362	-0.6033282	0.16317797	-0.89396524	0.18707371	0.24078941	0.033215046	0.1507945	-0.83313227	0.17976284	-0.008063316	-0.7844424	0.13474417	-0.27087975	0.43115807	0.20820141	-0.10778618	0.07427263	-0.22700357	0.17907143	0.4391508	-0.40026522	0.41735077	0.32442856	-0.24235535	-0.2758417	0.6264925	0.13596678	-0.25401926	0.67652845	-0.99784327	-0.41464615	-0.62227106	-0.18283749	-0.7414174	0.15187168	-0.488791	0.18693733	0.29187298		0.011351109	-0.16177464	-0.31204748	0.1660738	0.47434235	-0.69325256	-0.24860859	-0.08252382	0.15069628	-0.22680473
"ILMN_1654246"	0.14365387	0.6727629	0.57618475	0.4133172	-0.034529686	-0.38782072	-0.03270483	0.007501602	0.113358974	-0.1114316	0.21567822	-0.21527338	-0.13172245	0.16765022	-0.61731863	0.5765791	-0.37604046	-0.04113531		0.249022	0.3169589	-0.6242733	0.19193935	-0.31223726	-0.35917568	0.2680297	0.24261665	0.19177055	0.08750439	-0.10129118	0.21087122	-0.28622484	0.31345367	0.15111876	-0.41469145	0.30519104	0.27310276	-0.33157492	-0.05463648	0.58726597	0.13416815	-0.1403141	0.5469794	-0.6575928	-0.17083359	-0.4923973	-0.17794657	-0.48583508	0.11462498	-0.18860388	0.08383417	0.23601198	-0.01332283	0.30523872	0.02477312	-0.23815107	-0.032828808	0.39794874	-0.37305975	-0.2041769	-0.061632156	0.20382214	-0.20829248
"ILMN_1654261"	0.28470516	0.65587234	0.6619921	0.4482174	-0.42419338	-0.5090885	-0.17981625	-0.12023926	0.064677715	-0.05079508	0.254745	-0.21605444	-0.2543645	-0.09808874	-0.4080577	0.18007326	-0.7476139	0.18310261		0.044465065	0.26991796	-0.7435956	0.31823492	0.22617674	-0.5479336	0.33028078	-0.18534756	0.32880497	0.23018551	0.077293396	0.39437008	-0.24415493	0.006247044	0.2517352	-0.45863628	0.37961292	0.40099907	-0.14646006	-0.102837086	0.66295767	0.18369675	-0.10377598	0.7422633	-0.74702597	-0.3271408	-0.47351742	-0.22999573	-0.78704023	-0.07252169	-0.19027185	0.06446648	0.3336587	-0.017830849	0.25202847	0.000969887	-0.10455322	-0.047438145	0.35257053	-0.6236477	-0.23626518	0.037080765	0.1868844	-0.19866323
"ILMN_1654287"	0.3571005	0.3398633	0.44461536	0.21662617	-0.23118448	-0.32528162	-0.36220312	-0.18909073	-0.13425207	-0.05855751	0.2242446	-0.013275147	-0.21285868	0.08734417	-0.7918954	0.085654736	-0.18198586	-0.05746746		0.1372695	0.19199085	-0.015072823	0.023569584	-0.056013584	-0.081697464	0.17789984	-0.07228327	0.21819925	0.06578493	-0.05145979	0.071183205	-0.19787121	0.12358618	0.35452986	-0.1360836	0.25480652	0.12112999	0.05139351	0.021585941	0.47399664	0.22910738	-0.08814192	0.40389442	-0.7059307	-0.16181517	-0.1256876	0.09658909	-0.42535114	-0.009428501	-0.064248085	0.2553239	0.20015144	-0.035182953	0.2876463	-0.07169819	0.28633976	0.017932892	0.22716999	-0.08272648	-0.4232893	0.048734665	-0.038749695	-0.31845188
"ILMN_1654289"	0.3870926	-0.031044006	-0.15433598	-0.18812752	0.098493576	-0.044836044	0.15818024	-0.031702995	0.08271408	-0.14255238	0.013847351	-0.25198746	-0.16903591	-0.083613396	0.042718887	0.13423729	0.035517693	-0.20184135	-0.23198509	0.22266197	0.56191254	0.33671284	-0.060847282	-0.112748146	0.4604311	-0.07675743	0.10393047	-0.20445442	-0.15102291	-0.09181404	0.007947922	-0.1388216	-0.16396713	-0.13860798	0.1281681	-0.04587269	-0.29171562	0.1264162	0.33656597	0.04472351	0.23459244	0.111050606	0.18577862	0.06429672	-0.043990135	0.030618668	-0.105532646	0.46064568	-0.26324558	-0.041745186	-0.077204704	0.16144085	0.081064224	0.08477497	-0.11447239	0.16917515	-0.34219456	-0.015573502	0.43558025	0.15174675	-0.14057064	0.017957687	
"ILMN_1654318"	0.21246576	0.48911572	0.5895362	0.41456938		-0.49088	-0.014194489	-0.13643074	0.001060963	-0.07124901	0.26123238	-0.3204031	-0.44374084	0.3591013	-0.3750372	0.30063438	-0.7122412	0.014543057	-0.004594326	0.406312	0.40609837	-0.4487009	0.31955194	0.088860035	-0.49395084	-0.025280952	0.39058018	0.3651352	0.16639805	-0.13300467	0.33108616	-0.21514893	0.10578728	0.24822474	-0.3886795	0.29230118	0.36861706	-0.50618315	-0.105481625	0.6746378	0.22520065	-0.21404457	0.6869874	-0.722857	-0.20989084	-0.4688921	-0.14858103	-0.49691296	-0.2550478	-0.21306896	0.2734499	0.3788252	-0.076510906	0.3782692	0.12140608	-0.003822327	-0.13151836	0.47248602	-0.1798191	-0.22534561	0.011097908	0.21290493	-0.076491356
"ILMN_1654319"	0.14904594	0.19509602	-0.003120899	-0.026046276	-0.2739439	-0.36433983	-0.19512844	-0.6785383	0.14243412	0.03898239	-0.13046026	-0.5059252	-0.63352966	-0.19797039	-0.10801029	0.3318739	-0.09255314	0.288558	0.483366	0.48360062	-0.0822916	-0.08450794	-0.00718689	-0.06424999	0.3571682	-0.047437668	-0.597641	0.018278122	0.3371296	-0.14271736	-0.36109304	-0.24678802	-0.4394946	-0.1204896	-0.5210037	-0.011137009	-0.13324404	-0.31579208	-0.44046116	0.48703432	0.5012102	0.18148327	0.5043497	-0.352643	-0.29369545	-0.23914242	0.4057665		0.504446	0.41259956	0.4023857	0.43583584	0.26520443	0.47620392	0.4835167	0.57771873	0.4017496	0.08985138	0.47494888	0.36848927	0.10559654	0.55283356	0.5758362
"ILMN_1654322"	0.35874462	0.32230854	0.054222584	0.002742767	-0.017932892	0.26903152	0.14161015	-0.25925922	0.05423355	-0.15252209	0.07869434	0.20336342	-0.011446953	-0.51382256	-0.377532	-0.34094524	-0.31344795	-0.08014488	-0.054356575	-0.015395165	0.5108099	0.42345333	-0.27389145	0.023306847	0.17918777	-0.011054993	-0.15796947	0.0671711	-0.13125706	-0.0851841	0.22636127		0.1787386	0.19875717	0.27806854	-0.14750099	-0.27832508	0.23373985	0.12470341	0.5579281	0.20695496	0.13405514	0.09651184	-0.31217098	-0.109537125	-0.40152645	-0.21775341	-0.22294235	-0.49511337	-0.12690258	0.12564564	0.23181629	-0.046236992	0.004118919	-0.21905994	-0.037421227	0.16448784	0.071998596	0.17866993	0.047802925	-0.20465279	-0.2254343	-0.16043758
"ILMN_1654323"		0.42585564	0.5351348	0.36982393	-0.029621601	-0.29592752	-0.32789993	-0.22538853	0.20137453	0.20731401	0.29145622	-0.07902002	-0.38309097	-0.57926464	-0.475595	0.14256573	-0.91481876	0.09753227	0.09132624	-0.020443916	0.20355272	-0.6804013	0.3253126	0.28286076	-0.8536353	0.16466808	0.19410753	0.23398256	0.06100273	0.106398106	0.26802015	-0.29764223	-0.012205124	0.05931568	-0.31691027	0.28662252	0.31928158	-0.2654605	-0.102972984	0.5743575	0.06821203	-0.34056187	0.29337072	-0.7288704	-0.2587762	-0.4589877	-0.24323988	-0.7780895	-0.20983887	-0.3322296	0.15436459	0.25785732	0.07603836	0.45505953	-0.06283522	-0.10838938	0.23897076	0.33153725	-0.38460493	-0.35379362	-0.23747921	0.0353055	-0.23368406
"ILMN_1654324"	0.13759708	0.59702015	0.66095734	0.38292027	-0.2979846	-0.4012785	-0.38470888	-0.21908998	-0.16282654	0.016741276	0.30774546	-0.33142662	-0.2690425	-0.22848415	-0.5639577	-0.026898384	-0.49565792	0.17691183	0.08941412	0.07833719	0.35203218	-0.58448315	0.22012806	0.20043468	-0.5635619	0.19292212	-0.20026112	0.35288668	0.07709265	-0.2794714	0.3015437	-0.17328501	0.34584188	0.11685276	-0.37200832	0.2951932	0.30197716	-0.10490799	0.008840084	0.7715349	0.2232852	-0.29048014	0.56053543	-0.6231904	-0.30117798	-0.5390415	-0.08155775	-0.7130861	-0.070329666	-0.37965393	0.15690088	0.4246335	0.06442356	0.2697835	-0.0890708	-0.1322298	0.10434866	0.3335929	-0.59424543	-0.15623093		0.115550995	-0.12785864
"ILMN_1654331"	0.2667818	0.6020417	0.5857692	0.4112811	-0.3186283	-0.4505067	-0.4162135	-0.015188217	-0.04531002	-0.019808292	0.097494125	-0.148664	-0.2195816	-0.45262194	-0.5749974	-0.10605574	-0.7352781	0.15298319	0.21659756	0.18039894	0.005412579	-0.5623989	0.27203465	0.07768965	-0.5044341	0.26252508	0.09038544	0.3623376	0.31294823		0.3072543	-0.14617157	0.21492481	0.15263987	-0.264153	0.3715124	0.41380692	-0.07187748	-0.23408318	0.6654353	0.30363798	-0.07696247	0.592803	-0.6828718	-0.1746831	-0.5551605	-0.2701478	-0.3098297	-0.06951809	-0.14586544	0.27197266	0.26464796	-0.052117825	0.34885025	0.04776287	-0.13195038	0.08048344	0.53201914	-0.46688032	-0.10974598	0.13427639	0.21044922	-0.19877529
"ILMN_1654357"	-0.09081268	0.31273127	0.2682662	0.11216354	-0.29936504	-0.16821861	-0.27081728	0.04972458	-0.06517315	-0.08017588	-0.17684889	0.10577965	-0.43153763	-0.30409813	-0.338027	-0.069689274	-0.34589386	0.0861001	0.28581905	-0.022210121	0.09716654	0.050466537	-0.054306507	-0.13892937		0.27751446	0.30652237	0.26489067	0.19818497	-0.01666832	0.1467371	-0.39576244	0.27052116	-0.027860641	0.2681675	0.22184658	0.2895999	-0.17704105	0.027524948	0.39361	0.058322906	-0.071575165	0.25024128	-0.5565767	-0.04942417	-0.4680395	-0.10756779	-0.46527767	-0.1191144	0.09197426	0.27395296	0.122131824	0.16416931	0.14609051	-0.15830183	0.002815247	0.23844433	0.3282299	0.032486916	-0.118367195	-0.18209839	-0.121935844	-0.18362427
"ILMN_1654365"	-0.04361677	0.7745981	0.62027645	0.36812735	-0.17958927	-0.5526509	-0.21173573	-0.19115257	-0.073786736	-0.003038883	0.22550154	-0.3628111	-0.1804533	-0.206676	-0.46439695	0.035219193	-0.7011595	0.17515326	0.12460375	0.000837803	0.22743177	-0.8046942	0.34908438	-0.01599598	-0.6467509	0.02850914	-0.000154972	0.39008808	0.17846489	0.09576607	0.060030937	-0.42707777	0.15867424	0.34441996	-0.5312896	0.27714968	0.44694662	-0.14100552	0.09821367	0.5378876	0.18529034	-0.15646172	0.5899291	-0.6388111	-0.17640734	-0.45672512	-0.26620293	-0.8049493		-0.19849062	0.2553234	0.41319084	0.07045841	0.4191804	0.009487629	-0.23600864	0.114450455	0.46683645	-0.39338112	-0.26517916	-0.0970788	0.14156532	-0.16337252
"ILMN_1654370"	-0.11941433	0.20985603	-0.028256416	0.16480064	0.3295555	-0.28615856	-0.07006836	-0.047937393	-0.172225	0.12357044		-0.003787994	-0.30557346	0.56198406	-0.19878292	0.2649784	0.084508896	0.23134041	-0.05662346	0.06999588	0.08781719	0.09210777	0.23594761	0.1664505	0.31100368	0.17751026	0.49053192	0.20055962	0.15496826	-0.13433266	0.12510395	-0.07013321	-0.05352688	-0.15431213	-0.08265591	-0.1032753	0.03134346	-0.11623478	0.00631237	0.003861427	0.038868904	-0.29485607	0.029265404	-0.34678078	-0.036777496	-0.13025093	-0.00415802	-0.041249275	0.18145466	-0.109882355	0.12813282	-0.33668232	-0.10931969	-0.12752438	0.04241371	0.06571674	-0.08348751	0.06568718	-0.01194191	0.07329273	0.09015846	-0.022642136	-0.21659184
"ILMN_1654385"	-0.025964737	0.10181522	0.11890936	0.33012104	-0.45659637	-0.43356895	-0.3448639	-0.12094593	-0.17698956	-0.21061993	0.042710304	-0.37542915	-0.10004425	-0.5632715	-0.3451128	-0.6517315	-0.4199524	0.122722626	0.3742714	-0.049938202	0.46224785	-0.1671896	-0.097522736	0.16658974	0.48761845	0.17271996	-0.4726324	0.11761856	-0.006280899	0.2750864		0.31238842	-0.16544247	-0.200634	0.109947205	-0.020062447	-0.10657883	-0.021796227	0.2736454	0.06865597	0.1277895	0.30675697	0.24729252	-0.44796658	-0.428051	-0.3818655	-0.26426506	0.09124565	0.110097885	0.23684216	0.013163567	-0.030996323	0.19264889	0.3419237	0.17574596	0.30092525	0.33399773	0.22506428	0.2431345	0.02221489	-0.023025513	-0.052322388	-0.09308529
"ILMN_1654386"	0.16892529	0.6308427	0.6955204	0.54234076	-0.35984087	-0.59673643	-0.10855293	-0.26917505	-0.27203608	-0.07089186	0.09956789	-0.3659773	-0.059646606	-0.19543552	-0.43450737	0.1787672	-0.67999315	0.11254072	-0.01258564	0.21628141	0.119874	-0.67950916	0.34433794	0.15203428	-0.65790415	0.25453138	0.10325289	0.4672408	0.29025364	-0.037532806	0.2165513	-0.34567308		0.11437607	-0.31610203	0.28218174	0.46556902	-0.3003955	0.0428195	0.6264539	0.12400246	-0.13978481	0.77813864	-0.51539373	-0.13845253	-0.568151	-0.12281275	-0.5908885	0.18294144	-0.2452178	0.31018114	0.37678003	-0.07060528	0.38817883	-0.0848999	-0.20502329	0.18399	0.33171797	-0.5893574	-0.21562529	0.13987684	0.2029233	-0.042631626
"ILMN_1654392"	0.15331745	0.053738594	-0.061781883	0.18712997	-0.020493507	-0.62592983	-0.30555344	-0.3181095	-0.14297009	-0.30512524	-0.12574577	-0.33714962	-0.6093979	0.27127934	-0.2502823	-0.22895527	-0.83715916	-0.11603737	0.007507324	0.7196989	0.2447319	0.5974922	0.7721548	0.63960934	0.19279003	0.42707157	0.9526396	-0.16076088	-0.34673595	-0.3048439	0.18169975	-0.41539288	0.15850735	-0.05460453	-0.30038357	-0.20016575	-0.17630577	-0.39621162		0.25280476	0.16240597	-0.021550179	0.13706112	-0.47237587	-0.27838516	-0.26327038	0.07528877	-0.26115417	-0.51069736	0.09161663	0.16634369	0.06369591	0.01211834	0.19307613	0.16744709	0.264616	0.13055706	0.24475288	0.49762535	0.022520065	-0.097037315	-0.069111824	0.19619656
"ILMN_1654398"	-0.04759693	0.21282291	0.2987032	-0.13494015	-0.14203644	0.49224854	0.000704765	-0.07666874	0.23170662	0.08063507	0.032990456	0.5330553	-0.114188194	-0.44960594	-0.066799164	-0.19223309	-0.31126404	0.20808315	0.21543026	0.027791977	-0.06275654	0.3842249	-0.101724625	-0.22536516	0.5051651	0.35213852	0.03088665	-0.00793457	0.15310097	-0.22070599	-0.115014076	0.44979095	-0.11993122	-0.02711773	0.8330498	0.09944153	0.36122322	0.09407711	0.17408752	0.13126469	-0.15159082	0.15667629	0.004671097	-0.53990173	-0.2372284	-0.40672493	-0.1394825	-0.29855824	-0.2528696	-0.005025864		0.08591843	-0.18194199	0.07412243	0.11934948	0.17625618	-0.096185684	-0.18799877	-0.07401562	-0.13695145	-0.3287449	0.17790604	0.31647015
"ILMN_1654408"	0.03659153	0.57206535	0.6723566	0.22218418	-0.20900822	-0.41890764	-0.21870518	-0.1336565	-0.17744732	0.053095818	0.27739668	-0.2348609	-0.25394678	-0.1550293	-0.5449085	0.091551304	-0.7167053	0.15110493	0.08167887	0.13285017	0.25157022	-0.7043915	0.3785591		-0.71433496	0.03773117	0.09496975	0.22249126	-0.023881912	-0.09192324	0.23806572	-0.4357829	0.10040903	0.31610155	-0.43982124	0.357656	0.36693144	-0.22086859	-0.003836632	0.5165572	0.048208237	-0.1674838	0.6493068	-0.6151962	-0.107614994	-0.6408224	-0.16197109	-0.42301083	0.06943083	-0.40475655	0.22888994	0.58517456	-0.13226223	0.22276878	0.05713606	-0.28248215	0.14399004	0.32418537	-0.6171036	-0.38330936	-0.1840949	0.1358118	-0.21559525
"ILMN_1654411"	0.038276672	0.60602427	0.4437642	0.21839905	-0.07773161	-0.3505659	0.05681467	-0.106143475	0.007422924	0.060281754	0.1742773	-0.25499058	-0.33439398	-0.26062107	-0.5060344	0.06661987	-0.5994568	0.13129234	0.07144642	0.1482358	0.042004585	-0.7667875	0.23942232	-0.055137634	-0.5780449		0.1144104	0.39007998	0.22453785	0.05118847	0.18139124	-0.3285246	0.07197523	0.3399706	-0.35646486	0.14117289	0.25241804	-0.2391057	-0.12838984	0.49737072	-0.10245466	-0.23725843	0.32714796	-0.5284829	-0.2929616	-0.41756916	-0.1644454	-0.565711	0.051856518	-0.5341568	0.21959066	0.29041338	-0.1549964	0.19651699	-0.034968376	-0.32989645	-0.010413647	0.22297955	-0.7015557	-0.09736729	-0.061064243	0.06657219	-0.1778822
"ILMN_1654414"	-0.09705782	0.52130175	0.5922036	0.42219067	-0.33396864	-0.4891739	-0.38235712	0.14078665	-0.23384619	0.06854296		-0.40239334	-0.49770308	-0.46859264	-0.72117376	-0.039525032	-0.7904544	0.31770754	0.24165678	0.14102316	0.11149502	-0.28333712	0.27297258	0.27306032	-0.6251836	0.17959309	0.44011736	0.17579412	0.14030409	0.025249958	0.22474241	-0.3409152	0.14420366	0.25435972	-0.2934327	0.22384834	0.24229288	-0.07771063	0.004989147	0.6648116	0.19177628	-0.33039474	0.46071768	-0.8235903	-0.29677725	-0.6793685	-0.41615486	-0.90235233	-0.032488346	-0.2543311	0.20738316	0.19421911	-0.21726608	0.30223036	-0.014050484	-0.04913664	0.17116785	0.4064908	-0.55891275	-0.2597928	-0.026340008	0.08784437	-0.28802633
"ILMN_1654415"	0.078529835	0.41776323	0.57079077	0.20834398	-0.3103056	-0.5450916	-0.32670736	-0.16640425	-0.11869478	0.10399914	0.17756557	-0.3822193	-0.33478212	-0.2548995	-0.80353594	0.16348505	-0.7917981	0.049123287	0.08718634	0.037343502	0.09981775	-1.0095348	0.007899284		-0.7623906	0.09651327	0.13332033	0.27961683	0.107633114	-0.019689083	0.17526865	-0.3903861	0.011562824	0.06929588	-0.51863337	0.31535006	0.41781664	-0.20651007	-0.1421156	0.68666935	0.10612297	-0.20119953	0.5582638	-0.8173027	-0.10904598	-0.4855318	-0.22928905	-0.704	0.039395332	-0.3764739	0.2128601	0.315866	-0.19139147	0.3395958	-0.107712746	-0.26651335	0.014633656	0.4776783	-0.56095123	-0.32919598	-0.027921677	0.22663784	-0.22232199
"ILMN_1654422"	-0.16358566	0.10194826	0.255383	0.34591484	0.099295616	0.07235527	-0.1750927	0.6549711	0.21070004	0.25611973	0.56237507	-0.07989979	0.41488647	0.0558424	0.174263	0.40193272	-0.1023922	-0.09484911	0.1159811	-0.019937992	-0.10850239	-0.7643223	0.07131958	-0.1505146	-0.57531834	-0.128088	-0.21392441	0.03896761	0.119627	-0.06180191	0.25335407	-0.14723206	-0.07806492	-0.03394842	-0.2082138	0.14033175	0.24796295		-0.085404396	0.18211746	0.07459545	-0.1978035	0.32300186	-0.08408165	0.067783356	0.27806854	0.12181091	-0.30195904	0.7289753	-0.40847778	-0.09091663	-0.096150875	-0.22194862	0.016606808	-0.17096996	-0.31877756	-0.19313431	0.21214724	-0.6530285	-0.37268162	-0.08613682	0.21816063	0.013270378
"ILMN_1654457"	0.004898071	0.48545694	0.4989605	0.20169783	-0.063951015	-0.29712963	0.2527585	0.059262753	-0.09313393	0.038389683	0.12189627	-0.1184144	-0.24662733	-0.054996967	-0.36503267	0.24920893	-0.5027652	0.09790516	-0.20612955	0.035398483	0.21430016	-0.56718874		0.13724089	-0.59596205	0.07592058	0.26795626	0.14885902	0.23942041	-0.14528227	0.13996601	-0.38363123	0.14372492	0.31170988	-0.3363185	0.18242502	0.3399291	-0.2589221	0.11283541	0.37253284	0.042427063	-0.22479153	0.45208597	-0.34969282	-0.097319126	-0.34657812	-0.2008419	-0.29664564	-0.12370777	-0.37414026	0.075115204	0.056459904	-0.219141	0.3109932	-0.26423073	-0.21577501	-0.23309326	0.2503543	-0.1842885	-0.20721674	-0.21142912	0.15627241	-0.17038965
"ILMN_1654459"	0.15511751	0.72523403	0.49550104	0.38338614	-0.41504288	-0.5829258	-0.43171263	-0.30613232	-0.05546379	0.008419037	0.16283321	-0.27095938	-0.3004136	-0.39214563	-0.64936304	0.015450478	-0.89655924	0.14564514	-0.13468027	0.018499851	0.21255589	-0.9453459	0.20044088	0.07464123	-0.72239447	0.166543	-0.04288912	0.33400583	0.22827005	0.09156418	0.20531416	-0.3604102	0.07011843	0.12797403	-0.35602093	0.40621853	0.43140602	-0.27876282	-0.095304966	0.67174435	0.16856527	-0.2636404	0.590477	-0.61249256	-0.30368948	-0.5454593	-0.20363998	-0.8367758	-0.058187485	-0.3501134	0.14952993	0.3987813	-0.13594532	0.17142105	0.06621647	-0.24471045	0.07855272	0.3977189	-0.5648217	-0.32551432		0.09995842	-0.12364006
"ILMN_1654466"	0.045861244	0.6440153	0.5873461	0.20573902	-0.11103201	-0.18771219	-0.36394405	-0.02519989	-0.20116615	0.07681513	0.31923008	-0.108718395	-0.40311623	-0.37857533	-0.43302155	-0.004828453	-0.6951647	-0.000490665	-0.018886566	0.10196924	0.21024942	-0.6001072	0.37888622	0.18492174	-0.6259484	0.1422348	0.04347992	0.2486434	0.07807684		0.32361937	-0.4707222	0.10317087	0.23493242	-0.33553505	0.38513088	0.3644967	-0.13839245	-0.020655155	0.4872098	0.09550142	-0.32840538	0.34005642	-0.58395195	0.017584324	-0.48477936	0.012900829	-0.5473628	-0.16208124	-0.30638218	0.24003935	0.2448535	-0.20906305	0.4086542	0.2283001	-0.16730833	0.020025253	0.44977903	-0.41906977	-0.17673016	-0.13021326	0.19854307	-0.22613525
"ILMN_1654468"	0.086883545	0.6854081	0.46079206	0.39748287	-0.31255674	-0.44052935	-0.23987198	-0.06794262	-0.11856842	0.032080173	0.3598523	0.20994425	-0.21842718	-0.24476814	-0.71313524	0.046574116	-0.8055582	0.08385563	0.101439		0.17858505	-0.88420486	0.12706614	0.05107212	-0.82485247	0.14133549	-0.08449793	0.19921923	-0.06258392	0.037008286	0.18754292	-0.2642393	-0.07468653	0.1640544	-0.47276592	0.22397614	0.30726433	-0.19077349	-0.24345636	0.65029335	0.15888548	-0.33635235	0.5596013	-0.71297836	-0.45297003	-0.6525655	-0.124125004	-0.7562227	-0.12337732	-0.3660736	0.09631872	0.21123981	-0.08691645	0.113595486	0.024940014	-0.0914278	0.009355068	0.47387838	-0.48354578	-0.0787158	0.009236813	0.065663815	-0.14945126
"ILMN_1654473"	0.23134136	0.57397175	0.5723133	0.5094547	-0.2974758	-0.40403032	-0.38123703	-0.17795706	-0.15472317	0.087637424	0.34214687	-0.4178443	-0.32855654	-0.15345621	-0.669374		-0.8217888	-0.006844521	0.0939064	0.18807125	0.19592953	-0.77926016	0.22705984	0.027462482	-0.5120034	0.076551914	-0.11279249	0.5157404	0.17093563	0.003165722	0.30367804	-0.3362279	0.06764507	0.21082497	-0.2913642	0.3161521	0.38998985	-0.31358528	0.017697811	0.63077116	0.0991869	-0.11235523	0.75470066	-0.87502575	-0.27362347	-0.4602747	-0.16302013	-0.7004528	-0.122134686	-0.19052029	0.33182335	0.27564335	-0.05413723	0.43023014	-0.043952942	-0.12867498	0.052247047	0.39394522	-0.33386755	-0.25394917	0.012985706	0.1899991	-0.050067425
"ILMN_1654479"	0.20584059	0.62359476	0.3190241	0.4424734	-0.29563808	-0.31055117	-0.27874947	0.2756114	0.030721188	0.19496918	0.4566393	-0.13604736	0.14242363	-0.045578003	-0.5378156	0.3873601	-0.5119791	0.03562212	0.17290306	0.048544884	0.21425629	-0.78463936	-0.009444714	0.3518629	-0.77279615	0.25233746	-0.08979273	0.04080963	0.18930721	-0.002159596	0.45962143	-0.20349312	0.105846405	0.2314229	-0.45106888	0.25257683	0.29008102	-0.16045427	-0.21697664	0.46879768	-0.14612865	-0.2998309	0.56665516	-0.4792571	-0.24360037	-0.48624325	-0.011164665	-0.45590687	0.019897938	-0.3987627	0.1983943	0.19192934	-0.11586523	0.14236832	-0.17786074	-0.16718817	0.18789864	0.30332518	-0.3689642		-0.18833685	-0.22055387	-0.23915195
"ILMN_1654488"	0.108514786	-0.46717644	-0.4682665	0.07187557	-0.13697243	-0.27070332	-0.5569849	-0.21730804	-0.15971375	-0.5534544	-0.5461254	0.18143272	-0.30338192	-0.5521107	-0.48181057	-0.5828638	-0.2654972	0.39256668	0.5007839	0.14295864	-0.3635378	0.69055176	0.284585	0.25365162	0.18768024	0.5832987	0.60009384	0.1015625	0.33300877	-0.3120594	0.18106365	0.34622765	0.33653545	0.38788223	0.3363409	0.04812908	0.11562729	0.31074905	-0.09411812	-0.4602995	-0.4439907	-0.43684196	-0.47078848	-0.5344734	-0.6262064	-0.8214989	-0.41305637	-0.2652378	-0.50764465	0.24109077	-0.21050072	-0.22072983	0.07523346	-0.033403397	0.20775509	0.4170761	0.3757553	0.091970444	0.3528986	-0.02668953	0.2605629		0.14556503
"ILMN_1654504"	-0.4200635	-0.043884277	0.1974802	-0.08924389	0.976727	1.2277732	1.0029178	1.7791867	0.70964193	1.0011163	0.44157934	1.5991836	1.1950154	1.9898772	1.7392077	1.5966792	1.5653291	-0.2824931	-0.21412945	-0.4334879	-0.21700668	-1.4289174	-0.3322177	-0.55398226	-1.3665538	-0.37368155	-0.69250154		0.09761858	-0.11105394	0.029405117	-0.5452256	0.12210798	0.081680775	0.17212439	0.510633	0.27080297	-0.3837018	0.37498713	0.033085823	-0.13376045	-0.5187125	-0.045331	0.46172476	0.55852175	0.82508516	0.39214945	0.3959775	1.1672568	-0.8738284	-0.30154848	-0.29463577	-0.46009493	-0.27438498	-0.484138	-0.76426744	-0.40094805	0.005250931	-1.0776076	-0.51208115	0.007347584	-0.06267977	-0.37788916
"ILMN_1654516"	-0.3467207	-0.16418743	0.07933521	0.10539913	0.1876173	-0.50174713	-0.31754208	0.71479034	-0.055075645	0.0941391	0.083148	0.3695898	-0.034256935	0.6368799	0.10634613	0.16120529	0.11606789	-0.1948576	-0.39342594	-0.37950993	0.1704092	-0.5729389	0.4279604	0.18102741	-0.14074993	-0.003520966	0.6070585	0.35924911	0.036994934	0.112047195	0.58345413		0.44763374	-0.1910572	0.33115482	0.08681488	0.76397705	0.10919285	-0.12896919	-0.40197277	0.080078125	-0.14280796	0.09797287	-0.26272774	0.024374962	-0.33899498	-0.4199276	-0.12150955	0.21208858	-0.28124523	-0.24184132	-0.57191944	0.004529953	-0.43408298	-0.2402811	-0.13549232	-0.25288105	0.17688465	-0.39937115	-0.5475931	0.27829552	-0.4235382	-0.33258057
"ILMN_1654534"		0.70610285	0.670362	0.41983414	-0.2994027	-0.45985174	-0.19832182	-0.091314316	0.031718254	0.110551834	0.29009533	-0.18803072	-0.35534	-0.38139725	-0.6137123	0.11172199	-0.84143496	0.057475567	-0.08690262	0.19697809	0.18157339	-0.6153641	0.16869593	0.18226576	-0.7795291	0.07135725	0.001372814	0.25036287	0.07467747	0.054951668	0.28919697	-0.47918463	0.08824921	0.21531487	-0.4264884	0.34976435	0.3223648	-0.45035267	-0.07206726	0.6495099	0.14254427	-0.34170294	0.5302601	-0.6759596	-0.3996787	-0.47075272	-0.15334415	-0.7648587	0.07520485	-0.20816326	0.28084278	0.26474905	-0.09519291	0.2579775	-0.0818758	-0.10927343	-0.047025204	0.52406454	-0.6023464	-0.3394537	-0.14050198	0.11137247	-0.39713764
"ILMN_1654540"	-0.18952799	0.6774559	0.61881065	0.1609726	-0.3633051	-0.27446747	-0.14175272	0.023628712	-0.10050249	0.26089907	0.40798712	-0.2327981	-0.18325233	-0.1897831	-0.5730586	0.20137835	-0.6647272	0.20372105	0.002709389	0.19916439	0.12675524	-0.9087286	0.2084589	0.1687069	-0.5634093	0.064324856	-0.23700714	0.3873496	0.095920086	0.061501503	0.2622304	-0.39260244	0.16025734	0.03567791	-0.38072872	0.34047604	0.34560776	-0.29672337	-0.18592453	0.61414766	0.08509302	-0.19343185	0.4907198	-0.8321457	-0.32401085	-0.45669127	-0.04297018	-0.78929186	-0.018403053	-0.3874054	0.27545738	0.2871976	-0.03390789	0.303308		-0.3578143	0.19484615	0.3271284	-0.6703658	-0.24224472	-0.06203556	0.09174633	-0.2994709
"ILMN_1654541"	0.13387775	0.32597256	0.30535126	0.42115784	-0.12922573	-0.3255577	-0.39506626	0.08119011	-0.077643394	0.026874542	0.096030235	-0.3213768	-0.55456734	-0.35974407	-0.5500927	0.09786606	-0.05025959	0.01022625	0.08537769	0.12141037	-0.18818188	-0.2450695	0.035658836	0.22026348	-0.5040016	-0.0346694	-0.08630848	0.1548605	-0.026655197	-0.22518253	0.1595602	-0.41716766	-0.003605843	0.11379051	-0.41966915	-0.010725498		-0.19293594	-0.20758533	0.17905998	0.074231625	-0.17346573	0.40187168	-0.46898746	-0.26051044	0.013545036	0.056412697	-0.2555809	0.04544735	-0.26369	0.20994759	0.1290946	-0.108150005	0.22970724	0.3797884	0.16326332	-0.048463345	0.12014437	0.059365273	0.06044197	-0.121917725	0.032289505	-0.025716782
"ILMN_1654542"	-0.0947361	0.2642851	0.11176014	-0.12859726	0.21566391	0.044507027	-0.2015791	-0.019787788	0.09561825	-0.05990696	-0.037600517	-0.04664135	-0.04377842	-0.6807642	-0.099513054	-0.4394169	-0.13021946	0.31017685	0.20766735	0.37148476	0.17357159	0.004274368	0.614295	0.26280403	-0.195961	0.16587448	0.69052887	0.007711411	0.12256241	-0.07847214	0.13804722	0.1324358	-0.020561218	-0.06290245	-0.16409302	0.10435486	0.15924644	-0.024333	0.090462685	0.25677586	-0.24732208	-0.117990494	-0.012026787	-0.32467842	-0.15028763	-0.019060135	-0.33633995	-0.30397224	-0.15581322	0.16020393	0.49018192	0.003777504	0.1942234	0.09690857	0.12517929	-0.01129055	0.08572483	0.42600822		-0.18550014	0.10977268	-0.23540688	-0.15679741
"ILMN_1654543"	0.36818314	-0.51894	-0.057592392	0.18339634	-0.10147953	-0.006620407	-0.13887882	-0.103206635	-0.26284122	-0.002962112	-0.09246731	0.20766926	0.015071869	-0.3409567	0.36011887	-0.68331623	0.035730362	0.02859211	0.47950268	0.04560566	-0.026207924	0.6008291	0.1476059	0.18453789	0.62899876	0.30797863	-0.071455	-0.15565109	-0.41194344	0.1106596	-0.13749981	0.66444016	-0.106287	-0.2578783	0.402524	-0.106511116	-0.0989933	0.23460865	0.10741997	-0.73013973	-0.06507969	0.27241898	-0.36489868	-0.054493904		-0.018296242	-0.13379574	0.24851799	-0.70485306	0.13061428	-0.15763664	0.032964706	0.4234314	0.0867548	0.45945644	0.13578701	0.20300198	0.023610115	0.50973225	-0.06559658	0.1302185	-0.000483513	-0.022510529
"ILMN_1654545"	-0.23876953	-0.3068037	0.4273548	0.28578663	0.3331461	0.39531612	-0.4989729	0.004417419	-0.33951283	-0.29306507	0.20886803	-0.24254417	-0.40852165	-1.2655869	-0.020326614	-1.0447168	-0.30492687	0.18182564	0.12656307	0.3452978	-0.48343945	-0.4142704	0.06508732	0.34452343	-0.3589306	-0.28484154	-0.6316328	-0.055467606	-0.12598228	0.2587986	-0.091688156	0.33189297	-0.2424593	-0.035657883	0.20559978	0.16468334	-0.20358276		0.13752651	0.1761818	-0.033493996	0.5145874	0.33503437	-0.20687103	-0.5230198	0.026869774	-0.2998476	-0.29852104	0.26661396	-0.01670456	-0.019021034	0.5566387	0.4277706	-0.003945351	0.19604015	0.34651375	0.37821198	0.29756927	0.14402962	0.02662754	0.09523773	-0.34896564	0.21831894
"ILMN_1654552"	-0.3468914	-0.6050501	-0.5874615	0.04510498	-0.6205635	-0.004749298	-0.40213203	-0.485404	-0.18961811	-0.11678028	-0.78135777	-0.2057333	0.15895462	-0.5442276	0.16427803	-0.468215	-0.1759119	0.40785027	0.43932533	-0.3206234	-0.37795734	0.75255966	-0.26694393	0.28210354	0.40038967	-0.046081543	-0.7142296	-0.29409885	0.0182333	0.21264935	-0.56073856	0.19231033	-0.22311878	-0.6732836	0.29667854	-0.31599236	-0.52400017	0.0561409	-0.13740063	-0.7012367	-0.10109806	0.60206604	-0.513608	0.28548336	0.03942585	0.04260254	0.2204771	0.22847271	-0.00737381	0.2902527		-0.20853615	0.4949999	0.27268314	0.59130096	0.5562849	0.36221123	0.11502361	0.54957676	0.36100674	0.14942074	0.26117897	0.18130493
"ILMN_1654563"	0.28219128	0.5201583	0.5729461	0.3998623	-0.22152519	-0.5061984	-0.10678339	-0.13039637	0.061745644	-0.0920558	0.19455814	-0.06661701	-0.14270878	-0.03441143	-0.50993156	0.009943485	-0.71962357	0.16540432	0.009562969	0.09948826	0.15981197	-0.69219875	0.21650124	0.097866535	-0.37136555	0.2775483		0.3735819	0.12499142	-0.14324999	0.30664206	-0.28093433	0.17292118	0.2306242	-0.21091747	0.34582138	0.21185827	-0.10088825	0.03454399	0.66121006	0.23318481	-0.16161394	0.4153881	-0.6723685	-0.39473534	-0.32957745	-0.34620667	-0.77683926	-0.1394124	-0.30986166	-0.020182133	0.3170762	-0.017598629	0.308146	-0.14786243	-0.14447975	0.09226036	0.3037901	-0.21742916	-0.33617258	0.020215988	0.11951685	-0.10011196
"ILMN_1654566"	0.10436249	0.001608849	0.12406826	0.36408615	0.00617981	-0.4843912	-0.4667616	0.3066244	-0.39348125	-0.49045658	0.02361393	0.57723236	0.03476143	-0.26710033	-0.100584984	-0.66256905	-0.22010326	0.024817467	-0.21618843	-0.046980858	-0.64589405	0.30700493	0.18564034	0.9545555	0.4019661	0.5610323	-0.18027592	-0.06053734	-0.09572792	-0.41365814	0.6714487	0.1575222	0.050265312	-0.14000416	0.1428051	-0.1246109	0.04191017	-0.001532555	-0.30407906	-0.18723774		0.09087372	-0.009648323	-0.21834564	-0.03251648	-0.44087029	-0.14358997	-0.054423332	-0.018375397	0.4014082	-0.12852287	-0.22708607	0.37927055	0.20149136	0.4139986	0.2896185	-0.19411564	0.10652828	0.3778324	0.039484024	-0.011029244	0.11643505	0.14317799
"ILMN_1654570"	-0.036569595	0.628448	0.788764	0.44844723	-0.020709038	-0.5402465	-0.09435129	-0.085532665	-0.037762642	0.06811285	0.53495073	-0.31977892	-0.36949587	-0.39371777	-0.4241848		-0.94623613	0.12731266	0.22400808	0.23951626	0.14691353	-0.8896742	0.27225542	0.078300476	-0.7020955	0.16562128	0.08841896	0.08865881	0.12813854	-0.09844065	0.1752162	-0.51965	0.09807253	0.1408968	-0.38707018	0.19367313	0.4479723	-0.30260515	-0.030451298	0.62697077	0.037731647	-0.32268858	0.4250784	-0.6649561	-0.13375616	-0.59821653	-0.14167738	-0.5987215	-0.032510757	-0.10786724	0.20880365	0.44556952	0.08279848	0.5191808	-0.080482006	0.048336506	0.14608574	0.50814533	-0.4885726	-0.2433033	-0.16794062	0.050641537	-0.16186619
"ILMN_1654571"	0.26866436	0.37190533	0.18344879	0.13289928	-0.05709839	-0.5498247	0.008571625	-0.1945982	-0.0644331	-0.3040352	0.14738846	-0.097631454	-0.5095749	0.33204556	-0.42898178	0.20971966	-0.24567127	-0.067759514	-0.15863037	0.54500866	0.36956024	-0.31914806	0.56688404	0.53907394	0.19036102	0.7384815	0.9587202		-0.10628986	-0.017518997	0.3040638	-0.21358967	0.11556816	-0.041477203	-0.44715023	0.09605408	0.17394161	-0.10089207	-0.12420559	0.17346573	0.26569748	-0.16944504	0.18393135	-0.34005928	-0.21792984	-0.27892208	-0.32208538	0.11731434	-0.30988026	-0.041080475	0.043115616	0.015388489	0.024166107	0.06973362	0.25434685	-0.06151676	-0.19790363	0.31305885	0.10025406	-0.22191906	-0.09463787	-0.14463902	0.07803249
"ILMN_1654583"	-0.2035656	-0.5790911	-0.18829727	-0.13550568	0.38551617	0.8292408	0.34426498	0.7493429	0.41409397	0.5000715		1.1544552	0.58977985	0.4326601	0.51074696	0.16510582	0.67248726	0.101263046	0.14508533	-0.5189533	-0.53996277	-0.45293045	-0.29557228	-0.653183	-0.43951702	-0.31245613	-0.5641222	0.090473175	0.4701767	-0.001513481	-0.35661793	0.6017084	0.18095875	-0.002468109	0.6595173	0.5714588	0.34606743	0.15800095	0.48174953	-0.6583357	-0.66215134	0.022776604	-0.7874956	0.19923496	0.12730122	0.14180088	0.42551422	0.36447716	0.20530033	-0.47778893	-0.8392916	-0.559721	-0.46503353	-0.92845917	-0.58407116	-0.6602106	-0.46620464	-1.0706539	-0.46921825	0.063355446	-0.2543316	-0.011333466	-0.015807152
"ILMN_1654586"	0.04524994	0.14702654	0.17544603	0.11310291	-0.10758686	-0.37065792	-0.52048016	-0.6787286	-0.22705936	-0.013010979	0.000795364	-0.41308022	-0.59996605	-0.46678925	-0.35929966	-0.23420048	-0.77588844	0.17947578	-0.018348694		0.011936188	0.12116337	0.10243034	0.15706062	0.084218025	-0.077438354	-0.15758133	-0.102892876	-0.077438354	-0.19610023	0.032629013	-0.18382931	-0.19470978	0.096775055	-0.25608635	-0.07718754	-0.07778549	-0.14441013	-0.124150276	0.19599056	0.37799835	0.12869453	0.37584877	-0.33448505	-0.3024168	-0.1816845	0.18914509	-0.40268135	-0.33178997	0.20885944	0.29609585	0.49979305	0.10883713	0.2352047	0.02686882	0.20591736	0.12517738	0.12872696	0.20795822	0.026918411	-0.23333073	0.008926392	0.28062534
"ILMN_1654606"	-0.20067978	0.41015148	0.38601255	0.3397174	-0.08022404	-0.44115686	-0.22151566	0.092167854	-0.01783228	0.15049505	0.114498615	-0.165761	-0.3402505	0.10290527	-0.486928	0.37337112	-0.69211006	0.05215931	0.1261158	0.08038759	0.18408775	-0.557559	0.25807333	-0.036402702	-0.70857954	0.07062054	0.33814526	0.18533945	0.32610226	-0.06814337	0.17440939	-0.41579914	0.17660141	0.1391778	-0.3095255	0.095131874	0.16312313	-0.106835365	-0.05114746	0.5190544		-0.3062744	0.34221983	-0.54628944	-0.25802755	-0.29154396	-0.035183907	-0.27820683	0.046071053	-0.16317225	0.11147356	0.15940952	-0.25456	0.25224924	-0.18645477	-0.4005828	-0.013211727	0.29626274	-0.43635988	-0.40066385	-0.14855671	0.15049458	0.011281967
"ILMN_1654612"	0.08014107	-0.15128422	-0.13164902	0.04479599	-0.30616474	-0.34462547	-0.20272923	-0.23240566	0.022759438	-0.18179798	-0.34154797	-0.8701315	-0.67376614	-0.3219862	-0.07375717	-0.033384323	-0.4418478	0.2691021	0.4948063	0.6620693	-0.1676302	0.112683296	0.54418373	0.46681213	0.41214752	-0.11273861	-0.25580502	-0.31609344	0.105303764	-0.14053631	0.11522961	-0.25947	-0.15965176	-0.23950958		-0.01911068	-0.279294	-0.29310226	-0.3050232	-0.14382839	0.30810738	0.38965034	0.048690796	-0.26301765	-0.25869274	0.32076836	0.08949375	-0.29018784	-0.27830124	0.13906288	0.45478725	0.37360668	0.0406456	0.32149982	0.517581	0.56824017	0.52573013	0.06625652	0.3614645	0.62796116	0.27608395	0.0607996	0.23546982
"ILMN_1654613"	0.071427345	0.66743183	0.48248148	0.40914297	-0.14799404	-0.24002504		-0.18281984	-0.14106655	0.05368662	0.42810917	-0.2736001	-0.2584467	-0.26798344	-0.52285767	0.045224667	-0.78470993	0.17873001	0.04423523	0.04400778	0.10942078	-0.80821323	0.31665945	0.07281017	-0.70947886	0.25291348	0.4392519	0.09676123	-0.011091232	-0.27493763	0.325778	-0.35423946	0.095172405	0.34825802	-0.6502104	0.47118855	0.14221954	-0.2578702	-0.051411152	0.4018345	0.021194458	-0.22266483	0.574038	-0.7098379	-0.31280375	-0.4344511	-0.10270119	-0.91669464	-0.09637499	-0.29307365	0.20207882	0.27170086	0.007302284	0.28970432	-0.046274185	-0.22092915	0.20001078	0.51966476	-0.622386	-0.27915096	-0.12736511	0.05320978	-0.21694183
"ILMN_1654629"	0.18990612	-0.35889435	0.4840021	0.4482937	0.19218445	0.001161575	-0.5858002	0.14605999	-0.4224863	-0.39308834	0.039277077	0.41301727	0.13582802	-0.7080107	0.015523911	-1.1458502	-0.038636208	0.13236332	0.33516693	0.18027782	-0.40392303	0.17750359	0.39083004	0.41840744	-0.074754715	0.2494564	0.23373985	-0.5089054	-0.29413223	-0.23324108	-0.57344913	0.72741127	-0.095342636	0.08653355	0.12650585		0.097750664	-0.052476883	-0.21916199	-0.25006008	-0.30705643	0.12092495	-0.23348236	-0.119031906	-0.27080345	-0.23089695	0.03140068	-0.040714264	0.018980026	-0.28379917	-0.151515	-0.078344345	0.22629929	-0.38240528	0.05027485	0.2201519	0.420846	-0.25302792	0.22188091	-0.0727272	-0.0001297	-0.33694935	0.20201969
"ILMN_1654639"	-0.027713776	-0.53646946	-0.38720036	-0.22658539	0.43312836	0.4744606	-0.16905117	0.15090561	0.46552086	0.30889893	-0.3731203	-0.820858	-0.57115936	-0.063524246	-0.20272064	-0.48926544	-0.2974224	0.39666462	0.18910027	0.9977732	-0.156456	2.3689003	0.6635637	0.002277374	0.30443478	1.1261158	0.056908607	0.105501175	0.3488474	-0.25837612	-0.015416145	0.023332596	-0.26474667	1.1220007	0.29384708	-0.11996174	-0.15729046	-0.25840664	0.067952156	0.24885559	-0.0533638	0.13382149	-0.1271429	0.063308716	-0.36769295	0.73683643	-0.29990196	-0.34975338	-0.17001438	0.18234825	0.5447664	0.18790722	-0.060343742	0.12762451	-0.016186714	0.20649815	0.8237314	-0.18011951	0.3052578		-0.25492668	-0.21940994	-0.13066387
"ILMN_1654653"	-0.028291702	0.35059166	0.29426956	0.53514385	-0.36747265	-0.41121292	-0.31265736	-0.03638363	-0.016693115	-0.009892941	0.027442932	-0.1169796	-0.5560169	-0.32877922	-0.53420925	-0.4776945	-0.7588825	0.09868908	0.16264248	0.17531395	-0.08449936	-0.02514267	0.14668655	0.2892828	0.09830952	0.057229042	0.28792477	0.07305479	-0.041362762	-0.0849247	0.0341568	-0.15372372		0.14592075	-0.25724602	0.24644089	0.23400974	-0.110331535	-0.17962837	0.5256238	0.020684242	-0.1787939	0.48169518	-0.24948406	-0.41487455	-0.520216	-0.07822704	-0.47101498	0.03214836	0.004416466	0.36537457	0.14757729	0.00067234	0.36647224	0.042464256	-0.023944855	0.32276917	0.30676222	-0.16033173	-0.018259048	-0.04772663	0.21674919	0.24362087
"ILMN_1654671"	0.09605217	0.5979266	0.60045147	0.5306039	-0.31625795	-0.3938036	-0.24649382	-0.18277216	-0.10070515	0.041063786	0.06507921	-0.34531927	-0.2068634	-0.29086494	-0.71474266	0.21680498	-0.8035822	0.24563646	0.043489933	0.09024334	0.32967377	-0.59936	0.3346219	0.15484762	-0.7336621	0.01802063	0.001324654	0.12045479	0.13755703	0.048879147	0.38676834	-0.15595436	0.046408653	0.063996315	-0.37785864	0.40782404	0.3729458	-0.20107317	-0.07482147	0.78332376	0.3769431	-0.16226149	0.7138624	-0.5996356	-0.28852797	-0.38427448	-0.20686913	-0.60433054	-0.1512909	-0.2720108	0.3167987	0.3325429	-0.14273596	0.46971464		-0.20593405	0.13106537	0.40420055	-0.6141405	-0.1314745	-0.06661081	-0.08620787	-0.06818199
"ILMN_1654677"	0.03571844	0.602417	0.68444777	0.38345957	-0.27941036	-0.3590412	-0.23307323	-0.004496098		0.035646915	0.18659735	-0.12197447	-0.34346437	-0.20823288	-0.5420337	-0.05491066	-0.93411064	0.25456047	0.04131651	0.21177149	0.14169025	-0.87987566	0.17742252	0.08164978	-0.67467785	0.15678167	-0.122365475	0.32782173	0.11830759	-0.07925224	0.34753275	-0.2315011	0.008526802	0.28263855	-0.3162508	0.20944309	0.421834	-0.23788023	0.04288292	0.7524047	0.19974852	-0.16306162	0.5978155	-0.8663392	-0.30196857	-0.58102894	-0.21914053	-0.68520117	-0.1349001	-0.29494858	0.040805817	0.14173698	0.13824654	0.2131033	-0.13805914	-0.10588789	0.06692171	0.4430976	-0.3468542	-0.19367123	-0.13388252	0.13463974	-0.12781525
"ILMN_1654685"	0.25613594	0.10089493	0.77564335	0.24967003	-0.34821224	-0.100598335	-0.06191635	0.5320492	-0.18321991	-0.29611015	0.3963213	0.9916744	0.14931583	-0.060756683	-0.4364624	0.17047977	-0.686923	0.25759888	0.10667992	0.33691883	0.8085089	0.17514801	0.88298035	-0.045409203	-0.4396696	0.519825	0.7617016	0.2307663	-0.34325123	0.42715454	0.37320042	0.43520546	0.36771107	-0.1497097	0.69403553	0.06666279	0.5015459	0.12258053	0.013876915	0.16279697	-0.1616764	-0.27886295	-0.08454561	-0.08911419	-0.9047098	-0.4063425	-0.46113682	-0.28712463	-0.43341827	0.30551815		-0.10834503	-0.43060112	-0.027668	-0.1824789	0.04508686	0.014122963	-0.10972977	-0.22306633	-0.035090446	-0.27210903	-0.6216402	-0.3943243
"ILMN_1654689"	0.022147179	0.3342476	0.3117609	0.15115166	-0.24438572	-0.35631895	-0.25281048	0.19887924	-0.03395939	-0.0777688	0.06367874	-0.2705164	-0.3743	-0.27418613	-0.313303	0.068041325	-0.5094471	0.15175581	0.14733887	0.069980145	0.22148228	-0.24603176	0.014242172	-0.053212166	-0.4207821	0.027044773		0.049100876	0.003774643	0.40998077	0.10100365	-0.2559271	0.116589546	0.17726517	-0.23592854	0.18478441	0.25968313	-0.08814335	0.2110424	0.39846992	0.04552126	-0.27984953	0.26233292	-0.39787865	-0.37956762	-0.30929852	-0.18309832	-0.28747654	-0.08251953	-0.30718613	0.058951378	0.10341215	-0.054445744	0.038420677	0.03501177	-0.08904266	0.14779902	0.07275295	-0.3232994	-0.37437248	-0.09942627	-0.10596609	-0.17459583
"ILMN_1654690"	0.36920452	-0.8903389	-0.059568405	0.06818199	-0.28927612	-0.009274483	-0.57199764		-0.51812553	-0.31240273	-0.11941242	0.28176403	0.39290905	-1.3208265	0.22708511	-1.1128292	-0.22871494	0.17748833	0.42816448	-0.3155346	-0.005843163	-0.044130325	-0.33928013	0.33747768	0.26095295	0.058426857	-1.4996471	-0.38493538	-0.14981937	0.27936077	-0.01999855	0.80648994	-0.42420673	-0.29742527	0.66516304	-0.34875584	-0.50333214	0.33772087	0.33017826	-0.3471403	-0.26308632	0.44366264	-0.072426796	0.023200989	-0.35887814	-0.37392044	0.1314373	0.22619915	-0.47668362	0.466115	-0.17268944	0.07358074	0.53435135	0.43999958	0.50628185	0.45359898	0.6641693	0.21148014	0.43110275	0.4277315	-0.008466721	0.24020958	0.35942554
"ILMN_1654692"	0.034427643	0.3021369	0.43309784	0.18595648	-0.5690956	-0.17347145	0.023302078	0.7760153	0.252573	-0.06532812	0.14190722	-0.66748285	-0.30318737	-0.113619804	-0.40137482	0.111162186	-0.60988617	0.021623611	0.3651867	-0.067619324	-0.098104954	-0.30018044	0.15107536	0.07365847	-0.3858471	-0.1308899	0.10340309	0.07438946	0.26764393		0.015385151	0.19044685	0.07639122	0.11052847	-0.15647697	0.31355762	0.34670734	-0.003578186	-0.10267925	0.3557849	-0.13426685	-0.32521915	0.2310772	0.18843079	-0.0565691	0.183712	-0.027949333	-0.14368725	0.3077898	-0.404356	-0.24169302	-0.000442982	-0.116722584	0.036534786	-0.26581287	-0.44989824	-0.082341194	0.12084675	-0.23881245	0.14435482	-0.05282402	0.21784592	-0.061994553
"ILMN_1654696"	0.2780366	0.5990267	0.57131624	0.62313986	-0.38120127	-0.31657457	-0.29194355	-0.04155159	-0.094647884	0.12912035	0.36206245	0.10403824	-0.4917326	-0.4459114	-0.60424185	-0.09130001	-0.8352933	0.102918625	0.06782436	-0.13077354	0.20301962	-0.72183657	0.16504335	0.10504341	-0.8348017	0.08824158	-0.17224026	0.42676878	0.17824316	0.17521906	0.2775135	-0.40292645	0.26740646	0.32965565	-0.2376523	0.23438835	0.39588118	0.099485874	-0.11466265	0.63756704	-0.023852348	-0.20451975	0.57492304	-0.7147589	-0.3467803	-0.53270864	-0.110210896	-0.7334614	0.18265486	-0.32253647	0.273376	0.23629475	-0.02970457	0.24760771		-0.17712736	0.19449806	0.45283127	-0.55703926	-0.31379747	-0.081112385	0.13316107	-0.24076748
"ILMN_1654697"	0.23481989	0.5221448	0.2757063	0.29308033	-0.2593994	-0.21272898	0.061943054	-0.097308636	0.17719555	0.1312046	0.21744967	-0.24774075	-0.09496021	-0.1262064	-0.5372367	0.119549274	-0.5835562	-0.008923054	0.089315414	-0.019434452	0.050547123	-0.5046215	0.18409586	0.043567657	-0.29378986	0.087788105	-0.21237993	0.37577343	0.054506302	-0.17623615	0.22703218	-0.3177824	-0.10196161	0.18970633	-0.43417835	0.084358215	-0.16888094	-0.2190299	-0.23246384	0.5689335	0.29005003	-0.14414692	0.5095453	-0.39624786	-0.2971244	-0.4220562		-0.37289524	0.08319855	-0.2467537	0.24963665	0.40866518	0.019340038	0.30164862	0.063857555	-0.1038785	0.1744051	0.3758893	-0.38425922	-0.08830261	-0.08313322	0.10295248	-0.37953854
"ILMN_1654703"	0.10709381	0.65559053	0.66044855	0.3382535	-0.3585043	-0.47769785	-0.1865797	-0.2970438	-0.28021002	0.047580242	0.32934952	-0.30103827	-0.28932476	-0.3603835	-0.8114867	0.09283352	-0.85794735	0.07410526	0.1589427	0.081161976	0.16062737	-0.808866	0.14745617	0.08195543	-0.583169	0.24397993	-0.04891157	0.4421339	0.07930517		0.18750048	-0.33796263	0.1466341	0.25758505	-0.42050505	0.3376999	0.3727684	-0.161829	-0.04104662	0.5168519	0.28344774	-0.079390526	0.66634846	-0.8528733	-0.37570715	-0.68967676	-0.30139208	-0.8313389	0.09120846	-0.365561	0.21905518	0.18392229	-0.08967304	0.29254055	0.09581518	-0.3858695	-0.01956129	0.47635174	-0.35581112	-0.23118019	-0.03340006	0.16494894	-0.12311697
"ILMN_1654722"	0.04257536	0.23168182	0.17658806	-0.078662395	0.24764252	0.40259743	0.10149288	0.664587	0.3089342	0.17337656	0.27684164	0.22657299	0.5880699	0.7409754	0.9877176	1.0101805	0.71195793	-0.009653091	-0.04208231	-0.091416836	-0.07598066	-1.0809445	-0.091946125	-0.280653	-0.85188437	-0.2031784	-0.49587154	-0.123019695	0.14454079	0.04123974	-0.10734081	-0.28812885	0.070064545	0.2312975	-0.31019497	0.1413002	0.23572445	-0.24902916	0.042634964	0.22815418	-0.17991543	-0.37067747	0.16388369	0.20225906	0.31393337	0.44860363	0.31728268	-0.030848503	0.97120667	-0.48196268	-0.21384192	-0.10319328	-0.18118668	-0.1345172	-0.08775568	-0.4029131	-0.4291315	-0.029110909	-0.762486	-0.49434042		0.082286835	-0.21499538
"ILMN_1654737"	0.1255207	0.27583838	0.15035868	0.038562298	-0.103544235	-0.35910034	-0.22325993	-0.6064105		-0.10742998	-0.10146332	-0.49531555	-0.24888134	-0.24696732	-0.4996214	0.03124237	-0.10518646	-0.12959337	-0.051870346	0.13077545	-0.040970802	0.24866009	-0.001087189	-0.28068542	0.37308216	0.07342625	-0.23029041	0.08829689	-0.017097473	-0.08425331	-0.104338646	-0.16982174	-0.21081638	0.035273552	-0.45666504	0.04456997	0.005019188	-0.104935646	-0.30426025	0.25051975	0.34705162	0.30209923	0.3527069	-0.1471777	-0.13024902	-0.39255142	0.13548183	0.27689552	-0.24836254	0.2396822	0.24649906	0.32789993	-0.0756073	0.21501446	0.06030178	0.24055767	0.07458973	0.27833748	0.44738865	0.1321125	-0.20828438	0.15481472	0.18539524
"ILMN_1654742"	0.18999434	0.6694269	0.619442	0.48462152	-0.14744902	-0.6053653	-0.4032445	-0.22912884	-0.14383507	-0.03519392	0.28261328	-0.16396904	-0.09802866	-0.2547598	-0.669909	0.1321845	-0.73595	0.06417656	0.13961267	0.17581129	0.16277981	-0.7979789	0.20569181	0.06556845	-0.811007	0.22866392	-0.20924282	0.43142366	0.13991213	0.05566597	0.27081537	-0.3954878	0.22236443	0.25157404	-0.3638749	0.32552147	0.3026986	-0.11322546	-0.2123208	0.59365225	0.22717142	-0.24781752	0.62178755	-0.8683133	-0.3767357	-0.5081639	-0.23386383	-0.81309366	0.06767464	-0.30179787	0.15786695	0.22909403	-0.099108696	0.26608276	-0.031638145	-0.22855663	0.14781952	0.47960377	-0.5902996	-0.3520708		0.118805885	-0.2525339
"ILMN_1654773"	-0.015231133	0.10782385	-0.1006155	0.07564592	-0.324255	-0.4128666	-0.5005388	-0.10824585	-0.24847984	-0.123385906	-0.26232338	-0.1780405	-0.32270908	-0.4049635	-0.31309128	-0.38522053	-0.6531391	0.08479023	0.18810177	0.028020859	-0.08045721	0.17058468	0.12927341	-0.05493641	0.51881313	0.024534702	-0.28905106	0.37638664	0.04839039	0.017838478	-0.051466465	-0.23821735	-0.16556358	-0.14527702	-0.25479698	-0.10316849	0.03403902	-0.10273838	-0.27782536	0.27521372	0.16297436	0.0703249	0.23016787	-0.24311447	-0.33041668	-0.35190678	0.07823181	-0.12343025	-0.094717026	0.36993313	0.12338638	0.033372402	0.1363945	0.3489771	0.16828537	0.34518433	0.3276844	0.16962862	0.41886616		0.30502224	0.02668953	0.029136658
"ILMN_1654778"	0.42033863	0.8191414	0.2069664	-0.29789543	-0.0931654	-0.36878395	0.5203285	0.046258926	-0.16715431	-0.55082226	-0.08631992	-0.09403515	-0.8994837	1.7882328	-0.8030834	0.60389614	-0.2046442	-0.6356354	-0.45191097	0.6749468	0.36428738	0.988575	0.9323158	0.043258667	0.7757282	0.963007	2.188326	0.6375332	-0.9513941	-0.9281645	0.9580374	-0.16034985	0.44113922	0.43450165	-0.5822277	0.104670525	0.82578945	0.101758	-0.46194458	0.85114956	0.31315613	-0.23970222	0.35564518	-0.39773178	-0.35261726	-0.48252106	-0.86298656	-1.225564	-1.2673044	0.077905655	0.4784441	0.24430752	0.2181549		-0.35564518	0.023958206	-0.73821735	0.30368614	-0.33129406	-0.37228584	-0.48331642	-0.50628185	-0.12698746
"ILMN_1654786"	0.095973015	0.6594124	0.5880761	0.5299101	-0.24361324	-0.42469168	-0.09641361	-0.088103294	-0.0876317	0.28872967	0.34163332	-0.18660545	-0.16734362	-0.38068914	-0.58634806	0.11893797	-0.80489016	0.15024137	0.070807934	0.09521341	0.047407627	-0.7825022	0.356153	-0.032871723	-0.6911359	0.22953224	-0.01491499	0.46627808	0.19555187	0.0021801	0.2812829	-0.36577225	0.20984983	0.34610605	-0.456079	0.4341855	0.3947091	-0.2562604	-0.1431222	0.6593814	0.060874462	-0.24403238	0.49809456	-0.77057314	-0.12390947	-0.6447797	-0.38540506	-0.82626724	0.004208088	-0.2664814	0.10950136	0.30537796	-0.05717659	0.42882776	-0.047061443	-0.08793831	0.14767838	0.39688492	-0.35655308	-0.15272951		0.16528845	-0.10035372
"ILMN_1654792"	0.14615774	0.5867443	0.68651724	0.35908127	-0.2582345	-0.43217897	-0.31572628	-0.029983044	-0.0818634	0.023578644	0.19071531	-0.21244812	-0.3600998	-0.5484085	-0.67812824	0.014962673	-0.9963989	0.049937725	0.07839537	0.18411684	0.2670827	-0.719007	0.36052704	0.16013384	-0.69939995	0.22165632	0.15275288	0.23682308	0.1320672	-0.005010605	0.13010883	-0.31340456	0.17694283	0.13255405	-0.46817017	0.39918852	0.22972393	-0.119659424		0.5925956	0.037654877	-0.21598339	0.62514544	-0.7425685	-0.36382246	-0.27696276	-0.2554989	-0.75740814	-0.18708229	-0.27497578	0.14955044	0.43174124	0.12701273	0.20583248	-0.083199024	-0.23675442	0.14326286	0.43305302	-0.47582483	-0.27719688	-0.09782982	-0.023127556	-0.13161182
"ILMN_1654823"	-0.07489872	0.55273294	0.751266	0.21704388	-0.16162825	-0.47927094	-0.12825346	-0.34492826	-0.056973934	0.045051575	0.47638273	-0.28642225	-0.32423353	-0.5902376	-0.6784644	-0.22809839	-0.9931779	0.04536581	0.09664488	0.7392459	0.37641382	-0.7341943	0.496305	0.27224398	-0.470428		0.121955395	0.44806242	0.045036793	-0.044454098	0.567471	-0.29724932	0.24407339	0.25209188	-0.23176718	0.24799871	0.3438859	-0.25541925	0.081151485	0.37279224	0.032236576	-0.2948737	0.37492275	-0.8139148	-0.13982058	-0.5182471	-0.33376694	-0.6317096	-0.31664467	-0.11352587	0.58609915	0.72446585	-0.008609295	0.4820466	0.07120371	-0.32256842	-0.06723642	0.5807004	-0.7442899	0.029685497	-0.22586203	0.44239664	0.031000614
"ILMN_1654851"	-0.023040771	0.9463434	0.5436325	0.19769669	0.4091196	-0.3469038	-0.25610828	0.039531708	-0.23123741	0.1812172	0.57057	-0.47054958	-0.34777737		-0.33789158	0.6956396	-0.3846941	0.19596004	-0.12220669	0.9780855	0.22012901	-0.3917141	0.58134365	0.81345654	-0.17696857	0.57780457	1.2812033	0.008503914	0.22835636	-0.1833353	0.34890747	-0.23038006	-0.09296703	0.26413155	-0.29794598	-0.005111694	0.26429367	-0.09778881	0.07781029	0.7117653	0.1722002	-0.42953205	0.4107132	-0.5043068	-0.3420372	-0.49719238	-0.45509148	-0.7595959	-0.45116043	-0.00809288	0.172863	0.58606815	0.097073555	0.18122864	0.041531563	0.004300118	-0.004703522	0.4107418	-0.32149124	-0.13427734	-0.18239689	-0.005637169	-0.000466347
"ILMN_1654854"	0.043799877	0.42945242	0.4839034	0.23177099	-0.35600996	-0.1849165	-0.34390974	-0.04277897	-0.14009714	-0.06845093	0.39032173	-0.3504014	0.11916065	-0.2155304	0.019851685	-0.047854424	-0.37696552	0.1459465	-0.00457716	-0.03810501	-0.09209728	-0.6835575	0.20918941	0.038094997	-0.6264944	0.17308521	-0.14885998	0.12834501	0.07195377	0.22919178	0.15695095	-0.17658424	0.1694479	0.116734505	-0.33712673	0.5344057	0.35394764	0.13505936	-0.12261677	0.31292057	0.07530689	-0.04137993	0.44798994	-0.28752995	-0.05147648		0.080348015	-0.49200535	0.006973267	-0.3665638	0.085300446	0.46442223	-0.048587322	0.09306669	-0.03487873	-0.22563887	0.039126396	0.34450102	-0.2579937	-0.20540905	0.005725861	-0.13406229	-0.18613052
"ILMN_1654855"	0.16455078	0.5301666	0.5406165	0.32435846	-0.3501134	-0.48938656	-0.4086051	-0.1843381	-0.09781599	-0.011800289	0.3098178	-0.34168673	-0.4198923	-0.28322506	-0.7070365	0.28925276	-0.8575144	0.22657347	0.16780901	0.028387547	0.3265462	-0.75321484	0.19174671	0.09148502	-0.6750674	0.29100227	-0.18962717	0.27428102	0.1899643		0.35175228	-0.17894077	0.062016964	0.21393585	-0.29623985	0.26349783	0.4388566	-0.04077816	-0.09884834	0.6621928	0.2875805	-0.19227791	0.60731316	-0.7156687	-0.34713125	-0.6200032	-0.11108208	-0.7823901	-0.10642147	-0.19531012	0.23297071	0.2761526	-0.11083555	0.36054468	0.14436626	-0.26884604	0.080889225	0.5799041	-0.51188517	-0.274292	0.017094135	0.14347887	-0.33123446
"ILMN_1654858"	0.0460248	0.68403435	0.5475011	0.31674528	-0.37106895	-0.37356186	-0.28876638	0.10533285	0.015028477	0.10106468	0.18452024	-0.056858063	-0.3910098	0.38075066	-0.3679247	0.23077154	-0.4331007	0.03046751	0.091103554	-0.099271774	0.17531347	-0.64191437	0.0271101	0.090648174	-0.39856482	-0.14652872	0.29296303	0.29350996	0.13768816	-0.075984	0.037421227		-0.08486414	-0.003078938	-0.31552362	0.33197355	0.41518497	-0.22247839	-0.23437214	0.6043134	0.03384638	-0.2521224	0.4236369	-0.36499405	-0.013614655	-0.5230322	-0.006214142	-0.039006233	0.012797356	-0.16792822	0.14815617	0.14770174	-0.16449451	0.1725893	-0.09075022	-0.31165028	0.0800581	0.42697048	-0.19008636	-0.24606848	-0.1981821	0.03712845	-0.26985073
"ILMN_1654861"	0.5105705	0.12978172	0.43163872	-0.06208992	0.5486469	0.20171833	0.20013618	-0.42951775	0.049369812	-0.17763424	0.76171494	0.42819595	0.08396435	0.30701637	-0.21977043	0.15479565	0.07049942	-0.26190948	-0.4633522	0.1339941	0.0721035	-0.3002329	-0.0764761	-0.2802248	-0.13687992	-0.14603901	-0.10414696	-0.009702683	-0.044330597	-0.25650692	0.3248415	0.09163189	-0.004977226	0.46834373	-0.009788513	-0.19248772		0.059796333	-0.020468712	0.5774317	0.09673214	0.00592804	0.65321255	0.25719643	-0.14001846	0.17160702	-0.14021778	-0.28217793	-0.23909664	0.07038498	0.010507584	0.17022038	0.001986504	-0.061014175	-0.2800722	-0.24117374	-0.116410255	-0.148633	-0.29359436	0.15808487	-0.29119682	-0.07996178	0.2923584
"ILMN_1654864"	0.02457285	0.4736414	0.45400763	0.21307564	-0.09748793	-0.30624723	-0.08718538	0.19818163	-0.14247751		0.016737938	0.025130749	-0.18199444	-0.20636654	-0.36530733	0.039437294	-0.343163	0.18170261	0.13236856	0.042782307	0.120382786	-0.80144787	0.0194211	-0.102320194	-0.47806835	0.107170105	-0.050682068	0.38515663	0.16392374	-0.031140804	0.3254943	-0.22268915	0.2249217	0.064208984	-0.22308683	0.2578807	0.3491516	0.040355206	-0.20648575	0.5385151	0.03399515	-0.3354473	0.32286453	-0.67864466	-0.22808266	-0.6673093	-0.43949366	-0.32574892	-0.3025632	-0.5104661	0.13569689	0.12295914	-0.10289574	0.089858055	-0.35313845	-0.51911306	0.29298544	0.16747189	-0.18962145	-0.31997156	-0.110544205	0.31916094	-0.352046
"ILMN_1654866"	-0.040906906	0.3996396	0.39471626	0.23246002	0.04076767	0.20759296	0.28363323	-0.18181515	0.015073299	0.19184256	0.28099298	0.18521976	-0.034656525	0.11038208	-0.05967045	-0.00202322	0.2679348	0.029136658	0.14774752	-0.22402525	-0.038154125	-0.94973135	-0.12342882	-0.37748623	-0.69667816	-0.17372036	-0.25774908		0.009084702	-0.038312912	0.13915396	0.000739098	0.007613659	0.1848793	-0.18434334	0.16476393	0.3672619	-0.021167755	-0.123559475	0.26550293	0.17845869	-0.060417652	0.253685	-0.19123173	0.015788078	-0.26863384	0.06361961	0.08077431	-0.018321037	-0.35039234	-0.01834011	0.1953764	-0.28788805	-0.007296085	-0.33261776	-0.28182936	-0.17006493	0.11762285	-0.52342176	0.013772965	-0.20935726	0.14355993	-0.2147088
"ILMN_1654875"	-0.04303074	0.20449638	-0.07545948	-1.1733942	1.0163164	-0.103897095	0.47728825	-2.6284437	-1.2736568	0.7366438	-0.021893501	-1.6576252	-2.6780653	1.2430344	0.39162254	-0.7030554	-0.47269154	0.76971817	0.5998268	0.9934368	-0.39552212	-1.6024723	-0.5336189	-0.9254036	-0.3194027	-0.38502693	-0.11480236	-1.4835529	0.73211193	1.8171644	0.060023308	-0.0801239	-1.5703936	-0.68297195	0.06403923	0.4259367	-1.2079477	0.38197994	-0.039712906	1.0383415	0.08390236	0.92777824	-0.065197945	0.6248894	0.99302006	1.3459377	0.5968876	-1.299593	0.20563316	-0.92930126	0.60183334	-0.051021576	1.799573	0.34574413	1.0881042	-0.20021057	0.25725365	1.8503275	-0.5485878	-0.16362	1.238759		0.31463528
"ILMN_1654890"	0.13133335	0.24289322	0.2855606	0.15331459	-0.15265846	-0.24213886	0.05143547	0.068226814	0.2669878	-0.12315941	0.19116592	-0.40375137	-0.2902155	0.5809212	-0.2585535	0.9707632	0.003379822	-0.17453718	-0.0673089	-0.001496315	0.10279751	-0.09767532	-0.004942417	-0.22379446	-0.32367992	-0.10490656	0.21753788	0.11721897	-0.13750267	-0.17815685	0.004872799	-0.3658905	-0.061671257	0.047297478	-0.46664047	0.006592274	0.25856686	-0.18215084	0.062270164	0.3529544	0.025037766	-0.20054817	0.23476791	-0.064805984	-0.21231747	0.21716213	0.2750187	-0.22316933	0.20489979	-0.3467226	0.0436635	0.013442516	-0.20346737	0.19635773	-0.29032516	-0.12381363	-0.07278013	0.080433846	-0.27576256	0.057300568	-0.1798544		0.012189865
"ILMN_1654893"	0.08273506	0.123612404	0.45570278	0.01325655	0.03918171	-0.36636353	-0.11515713	-0.09651089	-0.0615263	-0.14282656	0.2964487	-0.18192291	-0.43086815	-0.16744423	-0.76814365	-0.006028175	-0.5806875	-0.14444351	-0.41062403		0.20049953	-0.087952614	0.02768898	0.049380302	0.01569748	-0.076406	0.49149895	0.26352978	-0.17671967	-0.017157555	0.27474022	-0.18886662	0.035915375	0.05650997	-0.23958397	0.095929146	0.17710876	0.06717396	-0.26955986	0.4054575	0.19321918	0.04084301	0.32261753	-0.2735901	-0.38441658	-0.3194704	-0.5859704	-0.408041	-0.2649393	-0.117100716	0.23195457	0.18175983	0.095908165	0.032389164	0.08642006	0.01943016	-0.23167753	0.16673183	-0.35385227	-0.23660278	-0.026136398	0.1027956	0.006026268
"ILMN_1654899"	0.10278654	0.5070467	0.5032773	0.4209342	-0.34293365	-0.3526063	-0.47490644	-0.29054737	-0.03879738	0.16417074	0.31698847	-0.2409854	-0.3384986	-0.5385442	-0.46208382	0.12870598	-0.9259424	0.19220734	0.06691551	0.084300995	0.02101183	-1.0259299	0.20719528	0.03985691	-0.664474	0.0642519	-0.076174736	0.2799101	0.24291515	0.001097202	0.24823189	-0.20171118	0.03499937	0.19312096	-0.65854216	0.27807713	0.30739975	-0.13441086	-0.15258741	0.5276904	0.14269876	-0.22464418	0.52744436	-0.66897154	-0.53505087	-0.6145501	-0.22845411	-0.59334326	-0.22778034	-0.29612255	0.077456474	0.2568593	-0.07620239	0.18798733	0.08443642	-0.21705914		0.33764744	-0.4775524	-0.23156404	-0.10278368	0.07084465	-0.3359704
"ILMN_1654916"	-0.17707062	0.50548935	0.736496	0.43620634	-0.2895465	-0.3484521	-0.31500912	-0.21529531	0.037811756	0.21245956	0.26135635	-0.32350016	-0.4435897	-0.24797678	-0.58794117		-0.6933713	0.21066046	0.12980986	0.21510458	0.2560997	-0.53619623	0.22814512	0.08936548	-0.71242523	0.12852955	-0.06764269	0.4225483	-0.011016846	-0.013023376	0.5040498	-0.3205762	0.25265837	0.17812109	-0.46058273	0.28159428	0.43999624	-0.12959862	0.001486778	0.7708225	0.3525977	-0.30965328	0.6468086	-0.92939615	-0.28295135	-0.5837455	-0.05126953	-0.5674038	0.034173965	-0.25204182	0.25795937	0.36863613	0.1531744	0.34321928	-0.15638256	-0.133039	0.18628407	0.4784422	-0.46553564	-0.30061245	-0.1134963	0.035046577	-0.1449089
"ILMN_1654920"	-0.018618584	-0.34000206	-0.9816866	-0.25275326	0.5367117	0.9762821	0.80396175	1.0310869	0.44009686	0.5168133	-0.1984253	0.49329567	0.38310242	0.6500521	0.84059334	0.67733765	1.1453924	0.077135086	0.49439907	-0.4709921	-0.44425106	0.022192001	-0.6640997	-0.45459366	-0.33509254	-0.17279148	-0.41272736	0.17283154	0.6018162	0.2546835	-0.3946991	0.34069347	0.35896206	-0.101037025	0.39410877	0.29491234	0.34114075	-0.032611847	0.35815334	-1.0342379	-0.7167196	-0.22554493	-1.0527754	0.35078907	0.32742023	0.096343994		0.63598824	0.23613834	-0.48950768	-0.7787714	-0.9022112	-0.54532623	-1.0353842	-0.6237898	-0.6507797	-0.63502216	-1.0756989	-0.37962246	0.30789566	0.011760712	-0.06748295	-0.09191227
"ILMN_1654939"	-0.25360298	-0.5599003	-0.6518917	-0.5403271	-0.034965515	-0.052770615	-0.005792618	0.15026855	-0.18647385	-0.12470722	-0.53174686	0.3017292	0.24899101	-0.17361069	0.49734497	-0.30745792	0.31421185	0.038562775	0.21491814	-0.32173824	-0.001540184	0.002605438	-0.22819996	-0.14129353	0.33048916	-0.16926384	-0.012683868	-0.016427994	-0.2211132	0.32088947	-0.2158184		0.077438354	-0.40691566	0.6013384	-0.014703751	-0.22823429	0.0673542	0.11768913	-0.6129036	0.020730019	0.43285847	-0.63999367	0.19737148	-0.13159561	0.28075504	0.09154034	0.66802883	0.010762215	0.35292912	0.0721302	-0.4732046	0.29542542	-0.055635452	0.13526249	0.42568398	0.313735	0.2477932	0.6988659	0.33425426	0.40008736	-0.23468971	-0.06264973
"ILMN_1654942"	0.23987627	0.5890322	0.5457916	0.3448577	-0.3047514	-0.26783085	-0.16070318	0.1542983		0.15768814	0.36762094	-0.19978046	-0.23480177	0.028448105	-0.61713743	0.21632051	-0.5479393	-0.08048725	0.1276741	-0.015624046	0.29211807	-0.9069414	0.09786701	-0.013961792	-0.71849203	-0.01126051	0.02551508	0.37516117	0.13828993	0.120162964	0.37775803	-0.35102224	-0.058568	0.3341484	-0.4366908	0.31332207	0.28364134	-0.13377047	-0.07551527	0.51730394	0.17564344	-0.2090764	0.42315722	-0.31785583	-0.14864254	-0.44618368	-0.06892586	-0.7102308	0.1841526	-0.49784088	0.017405033	0.24903631	-0.03060913	0.4524231	0.024009228	-0.18747807	0.04526949	0.35440826	-0.33691978	-0.3892069	-0.17886019	0.021228313	-0.09167671
"ILMN_1654945"	0.051297188	0.43778992	0.405231	0.33018923	-0.3628955	-0.52165747	-0.32185936	0.15713453	-0.14482212	-0.33972502	0.14175272	-0.3276167	-0.33836842	-0.25832987	-0.60451746	0.14224386	-0.85459566	0.11096287	0.16311836	0.08553362	0.1096282	-0.4422493	0.4199953		-0.5489845	0.28022623	0.01622343	0.15640736	0.020450592	0.099513054	0.013021946	-0.36546755	0.07192707	-0.01837492	-0.5002818	0.2606554	0.34527874	0.07177925	-0.2381978	0.3532071	0.016287804	-0.08956051	0.4260521	-0.5624223	-0.18554735	-0.56367636	-0.06791735	-0.7565603	0.073542595	-0.16496038	0.0756731	0.15317726	-0.05297804	0.34803486	-0.026343346	-0.29320383	-0.0837121	0.20362282	-0.60663605	-0.21441889	-0.04784727	0.20281935	-0.03513527
"ILMN_1654946"	0.13764286	-0.17333508	-0.4596815	-0.642025	-0.00315094	-0.41043568	-0.56499386	-0.1512022	-0.12604332	-0.15633297	-0.50259686	-0.6729946	-0.7005644	-0.6803169	0.068143845	-0.22669983	0.406209	0.2119751	-0.21145248	0.79514885	-0.56779575	0.054779053	0.45687866	-0.46551418	0.8032837	0.32075787	-0.22391605	-0.34811592	0.26178837	-0.25396156	-0.41210938	0.020718575	-0.11939716		-0.6658726	0.048033714	-0.49253273	-0.029281616	-0.87605	-0.4810629	0.5216789	0.075006485	-0.49917698	0.27907848	0.03196335	-0.6282444	0.20410728	0.38797665	-0.54743004	0.747633	0.0591259	0.2824583	0.4791317	0.47273922	0.56000614	0.57488155	-0.15912151	0.35881424	0.9942589	0.44098473	0.6206417	0.29427433	0.94130516
"ILMN_1654966"	-0.026306152	0.64055824	0.6441164	0.50047207	-0.44292688	-0.48050737	-0.5379586	-0.19849825	-0.08301115	-0.068650246	0.12127066	-0.48211384	-0.27932787	-0.4170413	-0.63733673	0.0757308	-0.80534697	0.22962093		0.1378088	0.28021002	-0.9533415	0.43641138	0.16702652	-0.7167134	0.21710253	-0.01719284	0.4514432	0.16198206	-0.11507416	0.18724823	-0.4414873	0.119503975	0.26877594	-0.37761402	0.32799578	0.29407883	-0.17541361	-0.07250118	0.66376066	0.27145004	0.030755997	0.62201166	-0.7603903	-0.35498905	-0.7807121	-0.36995792	-0.83633375	-0.19017696	-0.15177584	0.37560892	0.1948967	0.04165411	0.47787333	0.028529644	-0.20716286	0.033039093	0.56700754	-0.6932292	-0.2601323	0.01414156	0.16304159	-0.27769375
"ILMN_1654979"	0.07999134	0.59775877	0.5735326	0.3933611	-0.27373552	-0.47721434	-0.12407684	-0.0810833	-0.05749321	0.13708782	0.25218868	-0.28898573	-0.43021584	-0.44841814	-0.678638		-0.7616286	0.15367937	0.10484505	0.19540977	0.20758724	-0.733829	0.23769474	0.07531643	-0.5395198	0.20186901	-0.06361771	0.4482422	0.13811255	-0.0730958	0.19823265	-0.32957268	0.2737713	0.25954914	-0.55749893	0.44901228	0.38746357	-0.20550156	-0.15262747	0.55791426	0.20131302	-0.17921162	0.63221264	-0.7828789	-0.29535913	-0.60632706	-0.23839903	-0.81133604	0.041065216	-0.342916	0.2279439	0.19354153	-0.12598562	0.2911358	-0.11008024	-0.22518396	0.0470047	0.40630102	-0.5016098	-0.26549387	0.033884525	0.027060032	-0.23042107
"ILMN_1654997"	0.057245255	0.46960163	0.34131527	0.32723475	-0.1083374	-0.2976756	-0.16532469	-0.028747082	-0.042216778	0.119232655	0.27507782	-0.15092993	-0.23275948	-0.23230028	-0.53478336	-0.11559725	-0.73755217	0.048950195	0.027972221	0.08417654	0.085184574	-0.65815115	0.35641527		-0.755147	0.11608219	-0.09289312	0.25769758	-0.04154539	-0.07161856	0.31505966	-0.33780003	0.068651676	0.062487602	-0.34708452	0.2917819	0.442688	-0.079627514	0.010510922	0.4688506	0.0353055	-0.3727255	0.37615633	-0.5927372	-0.23538351	-0.5833945	-0.19666529	-0.6331277	0.018255234	-0.30948925	0.03458023	0.21056414	0.015215874	0.2052412	-0.14292288	-0.17954159	0.065095425	0.23864174	-0.5478182	-0.25991678	0.012756825	0.14760828	-0.15060854
"ILMN_1654998"	0.09191847	0.6857357	0.6491914	0.21964121	-0.4029112	-0.39905167	-0.22672462	0.008100033	-0.14012098	-0.00703764	0.23897791	-0.12735653	-0.24936008	-0.28841877	-0.67942905	0.12631941	-0.6281667	0.25511932	-0.011083126	0.28556824	0.14923525	-0.7567196	0.3063569	0.3079605	-0.6911645	0.058759212	0.27261877	0.38546324	0.07679701	-0.09160662	0.2957344	-0.41339254		0.29269075	-0.77236605	0.3447714	0.35559702	-0.34881353	-0.20050335	0.5664096	0.1148839	-0.15133	0.39740515	-0.64873695	-0.35579157	-0.5651059	-0.13871813	-0.89436007	-0.26145887	-0.023380756	0.29762888	0.35825443	0.003443241	0.52880096	0.058646202	-0.27723503	0.06962204	0.5583749	-0.47241974	-0.1758709	-0.17962265	0.16965961	-0.26076126
"ILMN_1655039"	-0.110565186	0.7175584	0.6043172	0.25604963	-0.025349617	-0.25749445	-0.012182713	0.13038921	-0.09987354	0.0701499	0.17846346	-0.048676014	-0.30013895	-0.19835424	-0.33670998	0.47357273	-0.48209763	0.2404828	0.2223978	0.041001797	0.21716118	-0.76788044	0.2758503	0.01900673	-0.37097597	-0.01824522	0.3170576	0.2450018	-0.11004257	-0.17353916	0.291142	-0.30741692	0.15522528	0.30446768	-0.47732353	0.21378613	0.37853003	0.10145283	-0.20258236	0.5778189	0.055126667	-0.17084503	0.3278427	0.036271095	-0.15607214	-0.5039587	-0.26771545	-0.50952196	-0.3786745	-0.22544622	0.05876541	0.27901363	-0.14202404	0.28014565	-0.073479176	-0.33812475	0.20113134	0.28968143	-0.45068312	-0.21984196	-0.1538992	0.118848324	
"ILMN_1655046"	0.1569767	0.17946243	0.21343803	0.018581867	-0.21636581	-0.2261591	0.09728718	-0.20270157	0.090851784	0.050806046	0.4788704	0.025827408	0.14900589	-0.052394867	0.1052475	0.20751381	-0.07060051		-0.09027815	-0.10593319	0.11001873	-0.5696516	-0.1655674	-0.04757881	-0.3162241	-0.09929752	-0.14950371	0.099170685	-0.15829277	-0.14109993	0.062138557	-0.2063036	0.1585331	0.17151451	-0.17933846	0.065873146	0.08512545	-0.17825127	-0.015014648	0.32360125	0.055000305	-0.21334457	0.42175055	-0.14114285	0.016970634	0.3378563	0.27690887	-0.18630981	0.007231712	-0.2586851	0.183815	-0.0742712	-0.08084774	0.12269211	-0.20040703	-0.16825199	-0.08548546	0.27288914	-0.54741955	-0.08576298	-0.11993313	0.04791832	0.1081543
"ILMN_1655052"	-0.11063194	0.24263144	0.4566512	0.35732126	0.29849052	0.015771866	-0.2012868	0.3247366	0.28264904	0.12995577	0.13077211	-0.06807947		0.013489723	-0.075876236	0.2246952	-0.21847248	0.2017231	0.025440216	-0.2585745	-0.000583649	-0.7712531	0.044183254	-0.003813744	-0.6671529	0.04647255	0.2512436	0.22193098	-0.033557415	-0.22038937	0.16266394	-0.22082043	0.12250805	0.06157446	-0.35985374	0.113577366	0.12717819	-0.064250946	-0.15402174	0.46388292	-0.10825205	-0.7463918	0.27063036	-0.074362755	-0.001943588	-0.033428192	-0.0432806	-0.34023666	0.44534683	-0.36707783	0.054040432	-0.011921883	0.007676125	0.1609993	-0.3356285	-0.5950637	-0.12174368	0.3896141	-0.6177659	-0.11606693	0.08625603	0.04760599	-0.18727684
"ILMN_1655068"	0.02553463	0.062400818	0.70491314	0.46742916	-0.1113348	-0.052936554	-0.40967655	0.3397007	-0.3774538	-0.18260002	0.43759823	0.4476757	0.13135815	-0.5723047	0.24709606	-0.5037246	-0.18342876	0.20961761	0.31757355	-0.19031191	-0.3211851	-0.73633766	0.28876305	0.29003716	-0.6498251	0.14463615	-0.04593754	-0.1286869	0.2939663	0.097878456	0.31087208	0.4417181	-0.04172802	0.26191235	0.028941154	0.26216984	0.4936266	-0.100790024	-0.18088436	0.15411425	-0.052813053	-0.07627201	0.17143488	-0.2872944	-0.12309551	-0.09543133	-0.3506899	-0.5534344	0.15632439	-0.2866211	0.15588188	0.06745005	-0.000366211	-0.09586096	-0.093894005	-0.2728777	0.464756	0.15673637	-0.3600483	-0.20007706	0.20020294	0.042272568	
"ILMN_1655077"	0.036265373	-0.5929203	-0.748374	-0.024122238	0.22582436	0.51611805	0.1855135	0.5437641	0.16015244	0.5501051	-0.61978817		0.067038536	0.42121792	0.849391	-0.07466221	1.1781187	0.5239744	0.22454453	-0.6658001	-1.3718414	-0.041498184	-0.6266413	-0.47529697	-0.25242043	-0.24683952	0.3350954	-0.033802032	0.6248522	0.5690241	-0.64882946	0.7530365	0.071287155	0.37003326	0.59143543	0.523963	0.42564297	0.67259884	-0.74678516	-0.9735985	-0.14723682	0.30518913	-0.57132816	0.07474041	0.29585838	0.4293766	0.1030941	0.40948868	0.15546227	-0.35564518	-0.456707	-0.519536	-0.19902039	-0.74606323	-0.17372227	-0.06777954	-0.3145914	-0.7916403	-0.14628029	-0.05121422	0.38105583	-0.29121304	-0.38717365
"ILMN_1655114"	-0.083141804	0.6760464	0.2801137	0.37538242	-0.44842243	-0.52023697	-0.25526142	-0.0960722	-0.11672497	-0.030474663	-0.01760006	-0.36310863	-0.4580536	0.036906242	-0.59485817	0.13756657	-0.5491352	0.09784603	0.075686455	-0.36857653	0.18597221	-0.12596035	0.19470787	0.27898788	-0.05299759	0.22439384	0.5055256	0.24429035	0.14237309	0.033032417	0.33959484	-0.12606335	0.16761875	0.10556984	-0.3469801	-0.009064198	0.08913326	-0.16897488	-0.31921387	0.32507992	0.2138815		0.28486824	-0.77251625	-0.3604107	-0.38405514	-0.1749754	-0.5575514	0.1183033	-0.24024487	0.12755013	0.084905624	0.03268242	-0.019708633	-0.041535378	-0.19832325	0.014913559	0.26483154	-0.4157591	-0.22298813	0.14482498	0.08905983	0.012112618
"ILMN_1655117"	-0.002480507	-0.21511078	-0.059209347	0.10609722	-0.13075638	-0.030043602	-0.6788578	0.04691124	-0.46307087	-0.26936722	-0.2792406	-0.28093338	-0.10573673	-0.7468548	-0.1849966	-0.41375542	-0.52799225	0.07061672	0.28895283	0.19652271	-0.18672085	0.40666294	-0.27257252	0.13089466	0.38663197	0.32514763	-0.44842625	0.008942604	0.257864	0.22991753	-0.272089	0.2865219	-0.14719963	-0.23517513	-0.25844574	0.076122284	-0.2517748	-0.15538979	-0.30841827	-0.22807121		0.21436119	-0.18176985	0.099619865	-0.27750397	0.047533035	0.060014725	0.36429024	-0.111107826	0.67605686	-0.14219856	0.05960846	0.27872562	-0.009430885	0.56284904	0.5997839	0.42009068	0.18063831	0.27370453	0.19443989	0.39470577	0.2915125	0.21615314
"ILMN_1655137"	0.007214546	-0.0795393	-0.34652996	-0.106944084	0.047718048	-0.4883356	-0.13813496	-0.047792435	-0.069506645	-0.14858532	-0.25098133		-0.103860855	-0.012853622	-0.14925098	-0.060404778	0.06343651	-0.12596989	-0.11438751	0.1605835	-0.4060173	0.7078552	-0.1516819	0.008887291	0.74204445	0.18142605	0.1427412	-0.04360199	-0.25554276	-0.17050934	-0.108896255	-0.10404396	0.10673809	-0.14427471	-0.46017456	-0.31664467	-0.20784283	0.085668564	-0.8267603	-0.18148804	0.09290314	0.34251404	-0.04907322	0.19086838	0.12913704	-0.005070686	0.4785061	0.3931284	0.038633347	0.43001366	0.06383705	0.019948006	0.23926544	0.020972252	0.14946747	0.2161417	0.21277142	-0.005235672	0.7943516	0.3647356	0.28924274	0.14533424	0.360569
"ILMN_1655154"	0.4886055	-0.5450535	0.5070286	0.3385496	0.33393955	0.36381245	-0.36860085	-0.2818308	-0.45343685	-0.24302006	0.117630005	0.001509666	-0.21229553	-0.6384268	0.001559258	-0.9084778	-0.30254173	0.35436726	0.14372253	0.42482376	-0.33210754	0.35753345	0.36074066	0.2158184	0.14846706	0.1873045	0.09836769	-0.5843563	-0.08935642	-0.17592907	-0.16357708	0.55569553	-0.52642345	0.17682266	0.04801941	0.038176537	-0.23513031	-0.07769489	0.14860535	-0.51100636	-0.52514267	0.03475094	0.1909113	-0.18095493	-0.33451843	-0.28128242	-0.42852402	-0.3819933	-0.7260504	0.11288452		0.35706615	0.08555412	-0.18601322	0.11410332	0.16886425	0.14950848	-0.5067129	-0.03641796	-0.034463882	-0.26247215	-0.27538586	0.054390907
"ILMN_1655161"		0.6246276	0.5473161	0.26259708	-0.47038984	-0.534565	-0.15587473	0.01010561	-0.13258076	0.02831316	0.3511424	-0.13118505	-0.3797784	-0.07742977	-0.6532235	0.10242176	-0.7476268	0.16360426	0.05482769	0.06100893	0.2804451	-0.99216986	0.3434658	-0.02851057	-0.6775379	-0.09485197	0.0166111	0.15918732	0.08621597	0.17273712	0.25532198	-0.39563417	0.00349617	-0.004039288	-0.5606475	0.44393015	0.3837924	-0.36628962	-0.16114473	0.57201195	0.21511698	-0.17033768	0.43372202	-0.81838226	-0.037882328	-0.38351202	-0.05582142	-0.5639434	0.11213207	-0.2986102	0.25655222	0.031527042	-0.075089455	0.40498686	0.03397131	-0.29781008	0.06722212	0.27562952	-0.33656693	-0.39709044	-0.2367835	0.08431625	-0.11270857
"ILMN_1655163"	0.71888256	-0.10737991	0.81509686	0.6242943	0.21448898	0.06681061	-0.18675995	-0.18770409	-0.62780094	-0.05787754	0.4538536	0.19716835	-0.18055439	0.017178535	-0.16381359	-0.80608845	-0.0912714	0.21946526	0.18644333	0.24263096	-0.19092369	0.39997482	0.33855057	0.3536768	0.2825489	0.73020935	0.8199272	-0.32297707	-0.17348385	-0.075982094	0.34595203	0.41784382	-0.32934666	0.12679768	-0.13348007	0.08788681	-0.3044529		0.031285286	-0.7272234	-0.11305618	0.16712952	-0.14749146	-0.14774609	-0.22346306	-0.034537315	-0.48858356	-0.1564436	-0.8669834	0.13808537	-0.09806442	0.08991814	0.19709396	-0.12938213	0.013694763	0.014274597	0.2550316	-0.18529129	0.10991478	-0.1295681	-0.022450447	-0.1505909	0.002052307
"ILMN_1655165"	-0.69407845	-0.39944553	-0.8113489	-0.51105213	-0.58981514	0.25267696	0.2707796	0.3346796	0.58501625	-0.010737419	-0.54188824	0.22985744	0.12806606	0.099300385	0.89782906	0.19702435	0.8324566	0.27853775	0.34334373	-0.35880184	-0.12758255	-0.2707157	-0.25603008	-0.6633692	-0.5176878	0.12997913	-0.55442905	0.5869932	0.43035603	0.2999792	-0.8546481	-0.20610046	0.43210506	-0.7044277	0.546504	0.1643076	0.26995945		0.31332016	-0.4135003	-0.9535847	-0.055274963	-0.5748167	0.009112358	0.37262726	0.000239372	0.16465569	0.13760376	-0.14215565	-0.2185936	-0.31445122	-0.73390627	-0.08884144	0.014302254	-0.110933304	-0.3036585	-0.18338871	-0.4901533	0.14075947	0.071899414	0.036528587	0.27668476	-0.438097
"ILMN_1655167"	-0.023148537	0.292037	0.46063948	0.1568613	-0.18054867	-0.5999985	-0.3259263	-0.26777554	-0.096678734	-0.001616955	0.08306885	-0.46767044	-0.40205765	-0.5556035	-0.27040386	0.12724352	-0.6944523	0.06984997	0.22829056	0.029860497	0.2786436	-0.4083147	-0.09057093	0.05944252	-0.03905201	0.21981049	-0.113054276	0.09969568	0.11589956	0.07114315	0.020023823	-0.4104848	0.13586998	0.1262331	-0.32882977	0.21074009	0.058935642	-0.12216759	-0.082582474	0.46783352	0.225214	-0.12402916	0.19195795	-0.39292622	-0.3417077	-0.22479534	-0.00791502	0.19897747	-0.07420111	-0.40993977	0.17464972	0.19998693	-0.076611996	0.24605036	0.24560165	-0.04842472	0.45339394	0.32584858	-0.120316505	-0.19627571	0.015648842	0.011636257	
"ILMN_1655171"	0.10401964	0.80024624	0.7263794	0.41024733	-0.27251673	-0.53517485	-0.3345847	-0.059239864	-0.26201534	0.064157486	0.33709574	-0.24869394	-0.45415926	-0.31750345	-0.60322857	0.084264755	-0.8356595	0.104851246	0.19328356	0.119520664	0.36229753	-0.80688906	0.2205019	0.18687344	-0.63197756	0.29680347	-0.31762695	0.2428894	0.11929989	-0.005997181	0.3151312	-0.45580578	0.3043852	0.27902317	-0.30939293	0.28970575	0.4140849	-0.3365221		0.75803614	0.15512848	-0.14280987	0.59598446	-0.7907767	-0.2893052	-0.73112154	-0.19205475	-0.94544125	-0.11062527	-0.41582346	0.31584597	0.26727915	-0.17094183	0.32445908	0.017965317	-0.42874527	0.06733036	0.4388075	-0.5445943	-0.33113337	-0.026830673	0.20525885	-0.22589159
"ILMN_1655177"	0.28798676	-0.6790972	0.3069954	-0.021573067	0.5423546	0.6818924	-0.26676178	0.22931576	-0.17917538	-0.037862778	0.32459545	0.2777815	0.41963005	-0.41335773	0.5520582	-0.58880424	0.046115875	-0.05005169	0.09666538	-0.06811142	-0.406991	-0.07026386	0.1123476	-0.06349468	-0.26643848	-0.17370224	-0.3705902	-0.6571636	-0.009688377	0.5774746	-0.054555893	0.81123066	-0.093896866		0.40630436	-0.060203552	-0.081954	0.1662302	0.29629326	-0.5608721	-0.36989117	0.23446178	-0.22901917	0.11982536	0.072491646	0.34246826	0.20587254	0.27866745	0.18429756	0.060596466	-0.19681168	-0.001686096	0.015301704	-0.37674427	-0.06843853	-0.000138283	0.4302578	-0.40490246	-0.2266407	0.18152714	0.2839737	0.21706963	0.72765255
"ILMN_1655191"	0.49335098	-0.09055233	0.26875496	0.19610405	0.16700172	0.027280807	-0.49586105	0.5049114	-0.6663666	-0.20591736	0.25067806	0.263587	-0.30391407	-0.1938572	0.06253338	-0.66077614	-0.10848045		0.04771614	0.16557693	-0.55015755	-0.13909054	0.11706543	0.29604053	-0.33363247	0.24585819	0.33560753	-0.19003963	-0.33563614	0.3120327	0.29377174	0.26915264	0.17552185	0.34481525	0.22070599	-0.037158966	0.3917303	0.2171793	-0.3972664	-0.041235924	-0.23302078	-0.14362621	0.083109856	-0.19904232	-0.20648003	-0.14459991	-0.26062107	-0.22959042	0.021335602	-0.004318237	-0.048005104	0.22166061	0.10512924	-0.16098595	-0.14082336	0.021378517	0.38342953	0.14466	-0.17653751	-0.27365875	0.01475811	-0.43263626	-0.07824993
"ILMN_1655194"	0.053022385	0.44583702	0.4589386	0.12529325	-0.015895844	-0.111107826	-0.20364094	0.31989002	-0.15142536	-0.014160156	0.25015354	0.001413345	-0.23177719	-0.13553429	-0.41558075	-0.024354935	-0.30392933	0.23920918	0.18533993	0.08818245	0.012361527	-0.07961178	0.42739964	0.18034458	-0.15583897	0.16879368	0.3383913	0.21653843	0.041643143	-0.05529213	0.20912552	-0.23727703	0.30952263	0.28758717	-0.3226967	0.08032513	0.27244377	-0.22714424	-0.08929157	0.2882247	-0.097744465	-0.23451042	0.15621328	-0.3319626	-0.06081295	-0.39394665	0.1833477	-0.6572609	-0.05764866		0.23976135	0.08124924	-0.033018112	0.10736656	-0.03833866	-0.013642311	0.2498331	0.40421295	-0.11314106	-0.020705223	0.244133	-0.2123928	-0.11731243
"ILMN_1655218"	0.10773802	0.52177143	0.6703534	0.4616046	-0.5508776	-0.33486748	-0.29731846	-0.050741196	0.014613628	0.08708668	0.18643427	-0.21685934	-0.45358706	-0.2702403	-0.68594646	0.032156944	-0.886044	0.3037324	0.024015427	0.0254426	0.19533539	-0.7298589	0.2350874		-0.8196726	0.23707819	-0.086709976	0.3121643	0.0752964	0.028618336	0.38644934	-0.2712698	0.05338669	0.34283972	-0.59130716	0.43526554	0.38449717	-0.25047207	-0.1970129	0.6764803	0.21099854	-0.12079525	0.6678772	-0.656343	-0.24767447	-0.6555052	-0.20151997	-0.65509033	-0.10545349	-0.39657688	0.09664297	0.25046682	-0.06105137	0.30079508	-0.061248302	-0.20835304	0.04766369	0.5717721	-0.6900635	-0.43669224	-0.08225393	0.06932449	-0.18273592
[truncated: 17,263,809 more chars]
