# Supplementary material for: Is Immune Suppression Involved in the Ischemic Stroke? A Study Based on Computational Biology
Source: Front Aging Neurosci. 2022 Feb 10;14:830494. doi: 10.3389/fnagi.2022.830494 (PMC8896355; doi:10.3389/fnagi.2022.830494)
Supplement: Supplementary file 1 [file Data_Sheet_1.ZIP › Raw data_source data_working sheets - 1/step_1/GSE22255_series_matrix.txt]

!Series_title	"Blood genomic expression profile for ischemic stroke (IS)"
!Series_geo_accession	"GSE22255"
!Series_status	"Public on Dec 31 2011"
!Series_submission_date	"Jun 09 2010"
!Series_last_update_date	"Mar 25 2019"
!Series_pubmed_id	"22453632"
!Series_summary	"Stroke is a “brain attack” cutting off vital blood, and consequently the nutrients and oxygen vital to the brain cells that control everything we do. Stroke is a complex disease with unclear pathogenesis resulting from environmental and genetic factors."
!Series_summary	"To better understand IS´s etiology, we performed genomic expression profiling of patients and controls."
!Series_overall_design	"Gene expression profiling was performed in peripheral blood mononuclear cells (PBMCs) of 20 IS patients and 20 sex- and age-matched controls using Affymetrix microarrays."
!Series_type	"Expression profiling by array"
!Series_contributor	"Tiago,,Krug"
!Series_contributor	"José,M,Ferro"
!Series_contributor	"Mário,R,Silva"
!Series_contributor	"Ilda,,Matos"
!Series_contributor	"Gabriela,,Lopes"
!Series_contributor	"Sofia,A,Oliveira"
!Series_sample_id	"GSM554014 GSM554015 GSM554016 GSM554017 GSM554018 GSM554019 GSM554020 GSM554021 GSM554022 GSM554023 GSM554024 GSM554025 GSM554026 GSM554027 GSM554028 GSM554029 GSM554030 GSM554031 GSM554032 GSM554033 GSM554034 GSM554035 GSM554036 GSM554037 GSM554038 GSM554039 GSM554040 GSM554041 GSM554042 GSM554043 GSM554044 GSM554045 GSM554046 GSM554047 GSM554048 GSM554049 GSM554050 GSM554051 GSM554052 GSM554053 "
!Series_contact_name	"Sofia,A,Oliveira"
!Series_contact_email	"soliveira@igc.gulbenkian.pt"
!Series_contact_phone	"+351 217 999 411"
!Series_contact_fax	"+351 217 999 412"
!Series_contact_laboratory	"P1C-76"
!Series_contact_department	"Edificio Egas Moniz"
!Series_contact_institute	"Instituto de Medicina Molecular"
!Series_contact_address	"Av. Prof Egas Moniz"
!Series_contact_city	"Lisbon"
!Series_contact_state	"Portugal"
!Series_contact_zip/postal_code	"1649-028"
!Series_contact_country	"Portugal"
!Series_supplementary_file	"ftp://ftp.ncbi.nlm.nih.gov/geo/series/GSE22nnn/GSE22255/suppl/GSE22255_RAW.tar"
!Series_platform_id	"GPL570"
!Series_platform_taxid	"9606"
!Series_sample_taxid	"9606"
!Series_relation	"BioProject: https://www.ncbi.nlm.nih.gov/bioproject/PRJNA128749"

!Sample_title	"PBMCs_Control_1 [IS]"	"PBMCs_Control_2 [IS]"	"PBMCs_Control_3 [IS]"	"PBMCs_Control_4 [IS]"	"PBMCs_Control_5 [IS]"	"PBMCs_Control_6 [IS]"	"PBMCs_Control_7 [IS]"	"PBMCs_Control_8 [IS]"	"PBMCs_Control_9 [IS]"	"PBMCs_Control_10 [IS]"	"PBMCs_Control_11 [IS]"	"PBMCs_Control_12 [IS]"	"PBMCs_Control_13 [IS]"	"PBMCs_Control_14 [IS]"	"PBMCs_Control_15 [IS]"	"PBMCs_Control_16 [IS]"	"PBMCs_Control_17 [IS]"	"PBMCs_Control_18 [IS]"	"PBMCs_Control_19 [IS]"	"PBMCs_Control_20 [IS]"	"PBMCs_IS_1 [IS]"	"PBMCs_IS_2 [IS]"	"PBMCs_IS_3 [IS]"	"PBMCs_IS_4 [IS]"	"PBMCs_IS_5 [IS]"	"PBMCs_IS_6 [IS]"	"PBMCs_IS_7 [IS]"	"PBMCs_IS_8 [IS]"	"PBMCs_IS_9 [IS]"	"PBMCs_IS_10 [IS]"	"PBMCs_IS_11 [IS]"	"PBMCs_IS_12 [IS]"	"PBMCs_IS_13 [IS]"	"PBMCs_IS_14 [IS]"	"PBMCs_IS_15 [IS]"	"PBMCs_IS_16 [IS]"	"PBMCs_IS_17 [IS]"	"PBMCs_IS_18 [IS]"	"PBMCs_IS_19 [IS]"	"PBMCs_IS_20 [IS]"
!Sample_geo_accession	"GSM554014"	"GSM554015"	"GSM554016"	"GSM554017"	"GSM554018"	"GSM554019"	"GSM554020"	"GSM554021"	"GSM554022"	"GSM554023"	"GSM554024"	"GSM554025"	"GSM554026"	"GSM554027"	"GSM554028"	"GSM554029"	"GSM554030"	"GSM554031"	"GSM554032"	"GSM554033"	"GSM554034"	"GSM554035"	"GSM554036"	"GSM554037"	"GSM554038"	"GSM554039"	"GSM554040"	"GSM554041"	"GSM554042"	"GSM554043"	"GSM554044"	"GSM554045"	"GSM554046"	"GSM554047"	"GSM554048"	"GSM554049"	"GSM554050"	"GSM554051"	"GSM554052"	"GSM554053"
!Sample_status	"Public on Dec 31 2011"	"Public on Dec 31 2011"	"Public on Dec 31 2011"	"Public on Dec 31 2011"	"Public on Dec 31 2011"	"Public on Dec 31 2011"	"Public on Dec 31 2011"	"Public on Dec 31 2011"	"Public on Dec 31 2011"	"Public on Dec 31 2011"	"Public on Dec 31 2011"	"Public on Dec 31 2011"	"Public on Dec 31 2011"	"Public on Dec 31 2011"	"Public on Dec 31 2011"	"Public on Dec 31 2011"	"Public on Dec 31 2011"	"Public on Dec 31 2011"	"Public on Dec 31 2011"	"Public on Dec 31 2011"	"Public on Dec 31 2011"	"Public on Dec 31 2011"	"Public on Dec 31 2011"	"Public on Dec 31 2011"	"Public on Dec 31 2011"	"Public on Dec 31 2011"	"Public on Dec 31 2011"	"Public on Dec 31 2011"	"Public on Dec 31 2011"	"Public on Dec 31 2011"	"Public on Dec 31 2011"	"Public on Dec 31 2011"	"Public on Dec 31 2011"	"Public on Dec 31 2011"	"Public on Dec 31 2011"	"Public on Dec 31 2011"	"Public on Dec 31 2011"	"Public on Dec 31 2011"	"Public on Dec 31 2011"	"Public on Dec 31 2011"
!Sample_submission_date	"Jun 09 2010"	"Jun 09 2010"	"Jun 09 2010"	"Jun 09 2010"	"Jun 09 2010"	"Jun 09 2010"	"Jun 09 2010"	"Jun 09 2010"	"Jun 09 2010"	"Jun 09 2010"	"Jun 09 2010"	"Jun 09 2010"	"Jun 09 2010"	"Jun 09 2010"	"Jun 09 2010"	"Jun 09 2010"	"Jun 09 2010"	"Jun 09 2010"	"Jun 09 2010"	"Jun 09 2010"	"Jun 09 2010"	"Jun 09 2010"	"Jun 09 2010"	"Jun 09 2010"	"Jun 09 2010"	"Jun 09 2010"	"Jun 09 2010"	"Jun 09 2010"	"Jun 09 2010"	"Jun 09 2010"	"Jun 09 2010"	"Jun 09 2010"	"Jun 09 2010"	"Jun 09 2010"	"Jun 09 2010"	"Jun 09 2010"	"Jun 09 2010"	"Jun 09 2010"	"Jun 09 2010"	"Jun 09 2010"
!Sample_last_update_date	"Jan 19 2012"	"Jan 19 2012"	"Jan 19 2012"	"Jan 19 2012"	"Jan 19 2012"	"Jan 19 2012"	"Jan 19 2012"	"Jan 19 2012"	"Jan 19 2012"	"Jan 19 2012"	"Jan 19 2012"	"Jan 19 2012"	"Jan 19 2012"	"Jan 19 2012"	"Jan 19 2012"	"Jan 19 2012"	"Jan 19 2012"	"Jan 19 2012"	"Jan 19 2012"	"Jan 19 2012"	"Jan 19 2012"	"Jan 19 2012"	"Jan 19 2012"	"Jan 19 2012"	"Jan 19 2012"	"Jan 19 2012"	"Jan 19 2012"	"Jan 19 2012"	"Jan 19 2012"	"Jan 19 2012"	"Jan 19 2012"	"Jan 19 2012"	"Jan 19 2012"	"Jan 19 2012"	"Jan 19 2012"	"Jan 19 2012"	"Jan 19 2012"	"Jan 19 2012"	"Jan 19 2012"	"Jan 19 2012"
!Sample_type	"RNA"	"RNA"	"RNA"	"RNA"	"RNA"	"RNA"	"RNA"	"RNA"	"RNA"	"RNA"	"RNA"	"RNA"	"RNA"	"RNA"	"RNA"	"RNA"	"RNA"	"RNA"	"RNA"	"RNA"	"RNA"	"RNA"	"RNA"	"RNA"	"RNA"	"RNA"	"RNA"	"RNA"	"RNA"	"RNA"	"RNA"	"RNA"	"RNA"	"RNA"	"RNA"	"RNA"	"RNA"	"RNA"	"RNA"	"RNA"
!Sample_channel_count	"1"	"1"	"1"	"1"	"1"	"1"	"1"	"1"	"1"	"1"	"1"	"1"	"1"	"1"	"1"	"1"	"1"	"1"	"1"	"1"	"1"	"1"	"1"	"1"	"1"	"1"	"1"	"1"	"1"	"1"	"1"	"1"	"1"	"1"	"1"	"1"	"1"	"1"	"1"	"1"
!Sample_source_name_ch1	"peripheral blood mononuclear cells"	"peripheral blood mononuclear cells"	"peripheral blood mononuclear cells"	"peripheral blood mononuclear cells"	"peripheral blood mononuclear cells"	"peripheral blood mononuclear cells"	"peripheral blood mononuclear cells"	"peripheral blood mononuclear cells"	"peripheral blood mononuclear cells"	"peripheral blood mononuclear cells"	"peripheral blood mononuclear cells"	"peripheral blood mononuclear cells"	"peripheral blood mononuclear cells"	"peripheral blood mononuclear cells"	"peripheral blood mononuclear cells"	"peripheral blood mononuclear cells"	"peripheral blood mononuclear cells"	"peripheral blood mononuclear cells"	"peripheral blood mononuclear cells"	"peripheral blood mononuclear cells"	"peripheral blood mononuclear cells"	"peripheral blood mononuclear cells"	"peripheral blood mononuclear cells"	"peripheral blood mononuclear cells"	"peripheral blood mononuclear cells"	"peripheral blood mononuclear cells"	"peripheral blood mononuclear cells"	"peripheral blood mononuclear cells"	"peripheral blood mononuclear cells"	"peripheral blood mononuclear cells"	"peripheral blood mononuclear cells"	"peripheral blood mononuclear cells"	"peripheral blood mononuclear cells"	"peripheral blood mononuclear cells"	"peripheral blood mononuclear cells"	"peripheral blood mononuclear cells"	"peripheral blood mononuclear cells"	"peripheral blood mononuclear cells"	"peripheral blood mononuclear cells"	"peripheral blood mononuclear cells"
!Sample_organism_ch1	"Homo sapiens"	"Homo sapiens"	"Homo sapiens"	"Homo sapiens"	"Homo sapiens"	"Homo sapiens"	"Homo sapiens"	"Homo sapiens"	"Homo sapiens"	"Homo sapiens"	"Homo sapiens"	"Homo sapiens"	"Homo sapiens"	"Homo sapiens"	"Homo sapiens"	"Homo sapiens"	"Homo sapiens"	"Homo sapiens"	"Homo sapiens"	"Homo sapiens"	"Homo sapiens"	"Homo sapiens"	"Homo sapiens"	"Homo sapiens"	"Homo sapiens"	"Homo sapiens"	"Homo sapiens"	"Homo sapiens"	"Homo sapiens"	"Homo sapiens"	"Homo sapiens"	"Homo sapiens"	"Homo sapiens"	"Homo sapiens"	"Homo sapiens"	"Homo sapiens"	"Homo sapiens"	"Homo sapiens"	"Homo sapiens"	"Homo sapiens"
!Sample_characteristics_ch1	"affected status (disease state): control"	"affected status (disease state): control"	"affected status (disease state): control"	"affected status (disease state): control"	"affected status (disease state): control"	"affected status (disease state): control"	"affected status (disease state): control"	"affected status (disease state): control"	"affected status (disease state): control"	"affected status (disease state): control"	"affected status (disease state): control"	"affected status (disease state): control"	"affected status (disease state): control"	"affected status (disease state): control"	"affected status (disease state): control"	"affected status (disease state): control"	"affected status (disease state): control"	"affected status (disease state): control"	"affected status (disease state): control"	"affected status (disease state): control"	"affected status (disease state): IS patient"	"affected status (disease state): IS patient"	"affected status (disease state): IS patient"	"affected status (disease state): IS patient"	"affected status (disease state): IS patient"	"affected status (disease state): IS patient"	"affected status (disease state): IS patient"	"affected status (disease state): IS patient"	"affected status (disease state): IS patient"	"affected status (disease state): IS patient"	"affected status (disease state): IS patient"	"affected status (disease state): IS patient"	"affected status (disease state): IS patient"	"affected status (disease state): IS patient"	"affected status (disease state): IS patient"	"affected status (disease state): IS patient"	"affected status (disease state): IS patient"	"affected status (disease state): IS patient"	"affected status (disease state): IS patient"	"affected status (disease state): IS patient"
!Sample_characteristics_ch1	"gender: female"	"gender: female"	"gender: female"	"gender: female"	"gender: female"	"gender: female"	"gender: female"	"gender: female"	"gender: female"	"gender: female"	"gender: male"	"gender: male"	"gender: male"	"gender: male"	"gender: male"	"gender: male"	"gender: male"	"gender: male"	"gender: male"	"gender: male"	"gender: female"	"gender: female"	"gender: female"	"gender: female"	"gender: female"	"gender: female"	"gender: female"	"gender: female"	"gender: female"	"gender: female"	"gender: male"	"gender: male"	"gender: male"	"gender: male"	"gender: male"	"gender: male"	"gender: male"	"gender: male"	"gender: male"	"gender: male"
!Sample_characteristics_ch1	"age-at-examination: 68"	"age-at-examination: 68"	"age-at-examination: 73"	"age-at-examination: 65"	"age-at-examination: 73"	"age-at-examination: 45"	"age-at-examination: 48"	"age-at-examination: 47"	"age-at-examination: 47"	"age-at-examination: 48"	"age-at-examination: 69"	"age-at-examination: 72"	"age-at-examination: 66"	"age-at-examination: 68"	"age-at-examination: 69"	"age-at-examination: 45"	"age-at-examination: 52"	"age-at-examination: 53"	"age-at-examination: 48"	"age-at-examination: 50"	"age-at-examination: 71"	"age-at-examination: 65"	"age-at-examination: 73"	"age-at-examination: 70"	"age-at-examination: 65"	"age-at-examination: 53"	"age-at-examination: 54"	"age-at-examination: 47"	"age-at-examination: 54"	"age-at-examination: 49"	"age-at-examination: 69"	"age-at-examination: 74"	"age-at-examination: 74"	"age-at-examination: 68"	"age-at-examination: 71"	"age-at-examination: 54"	"age-at-examination: 52"	"age-at-examination: 46"	"age-at-examination: 49"	"age-at-examination: 46"
!Sample_characteristics_ch1	"age-at-onset: n/a"	"age-at-onset: n/a"	"age-at-onset: n/a"	"age-at-onset: n/a"	"age-at-onset: n/a"	"age-at-onset: n/a"	"age-at-onset: n/a"	"age-at-onset: n/a"	"age-at-onset: n/a"	"age-at-onset: n/a"	"age-at-onset: n/a"	"age-at-onset: n/a"	"age-at-onset: n/a"	"age-at-onset: n/a"	"age-at-onset: n/a"	"age-at-onset: n/a"	"age-at-onset: n/a"	"age-at-onset: n/a"	"age-at-onset: n/a"	"age-at-onset: n/a"	"age-at-onset: 65"	"age-at-onset: 65"	"age-at-onset: 70"	"age-at-onset: 69"	"age-at-onset: 65"	"age-at-onset: 45"	"age-at-onset: 49"	"age-at-onset: 43"	"age-at-onset: 50"	"age-at-onset: 48"	"age-at-onset: 65"	"age-at-onset: 72"	"age-at-onset: 73"	"age-at-onset: 66"	"age-at-onset: 65"	"age-at-onset: 53"	"age-at-onset: 48"	"age-at-onset: 45"	"age-at-onset: 47"	"age-at-onset: 45"
!Sample_characteristics_ch1	"geographical origin: Mirandela"	"geographical origin: Mirandela"	"geographical origin: Mirandela"	"geographical origin: Mirandela"	"geographical origin: Porto"	"geographical origin: Mirandela"	"geographical origin: Mirandela"	"geographical origin: Mirandela"	"geographical origin: Porto"	"geographical origin: Lisboa"	"geographical origin: Vila-Real"	"geographical origin: Vila-Real"	"geographical origin: Porto"	"geographical origin: Lisboa"	"geographical origin: Lisboa"	"geographical origin: Vila-Real"	"geographical origin: Vila-Real"	"geographical origin: Vila-Real"	"geographical origin: Lisboa"	"geographical origin: Lisboa"	"geographical origin: Porto"	"geographical origin: Vila-Real"	"geographical origin: Vila-Real"	"geographical origin: Vila-Real"	"geographical origin: Porto"	"geographical origin: Porto"	"geographical origin: Vila-Real"	"geographical origin: Vila-Real"	"geographical origin: Vila-Real"	"geographical origin: Porto"	"geographical origin: Mirandela"	"geographical origin: Mirandela"	"geographical origin: Mirandela"	"geographical origin: Mirandela"	"geographical origin: Porto"	"geographical origin: Mirandela"	"geographical origin: Mirandela"	"geographical origin: Mirandela"	"geographical origin: Mirandela"	"geographical origin: Vila-Real"
!Sample_characteristics_ch1	""	"clinical characteristics: Hypertension"	"clinical characteristics: Hypertension"	"clinical characteristics: Hypertension, hypercholesterolemia"	"clinical characteristics: Hypertension, hypercholesterolemia"	""	"lifestyle characteristics: ever drinker"	"clinical characteristics: Hypertension"	"clinical characteristics: Hypertension"	"clinical characteristics: Hypercholesterolemia"	"lifestyle characteristics: ever smoker, ever drinker"	"lifestyle characteristics: ever drinker"	"clinical characteristics: Hypertension, hypercholesterolemia"	"clinical characteristics: Hypercholesterolemia"	""	""	"clinical characteristics: Hypertension, hypercholesterolemia"	"lifestyle characteristics: ever smoker"	"lifestyle characteristics: ever smoker"	"clinical characteristics: Hypercholesterolemia"	""	"clinical characteristics: Hypertension"	""	"clinical characteristics: Hypertension, hypercholesterolemia"	"clinical characteristics: Hypertension, hypercholesterolemia"	"clinical characteristics: Hypertension, hypercholesterolemia"	"clinical characteristics: Hypertension, diabetes, hypercholesterolemia"	"clinical characteristics: Hypercholesterolemia"	"clinical characteristics: Hypertension"	"clinical characteristics: Diabetes, hypercholesterolemia"	"clinical characteristics: Hypertension, diabetes, hypercholesterolemia"	"clinical characteristics: Hypertension"	"clinical characteristics: Hypertension, hypercholesterolemia"	"lifestyle characteristics: ever drinker"	"clinical characteristics: Hypertension"	"clinical characteristics: Diabetes, hypercholesterolemia"	"clinical characteristics: Hypercholesterolemia"	"clinical characteristics: Hypertension"	"lifestyle characteristics: ever smoker, ever drinker"	"clinical characteristics: Hypertension"
!Sample_characteristics_ch1	""	""	""	""	""	""	""	""	"lifestyle characteristics: ever smoker"	"lifestyle characteristics: ever drinker"	""	""	"lifestyle characteristics: ever smoker, ever drinker"	"lifestyle characteristics: ever drinker"	""	""	"lifestyle characteristics: ever drinker"	""	""	"lifestyle characteristics: ever smoker, ever drinker"	""	""	""	""	""	"lifestyle characteristics: ever smoker, ever drinker"	"lifestyle characteristics: ever drinker"	""	""	"lifestyle characteristics: ever smoker, ever drinker"	"lifestyle characteristics: ever drinker"	"lifestyle characteristics: ever drinker"	"lifestyle characteristics: ever drinker"	""	"lifestyle characteristics: ever smoker, ever drinker"	"lifestyle characteristics: ever drinker"	"lifestyle characteristics: ever smoker, ever drinker"	"lifestyle characteristics: ever drinker"	""	"lifestyle characteristics: ever drinker"
!Sample_treatment_protocol_ch1	"Whole blood samples were obtained by venipuncture and collected in BD Vacutainer CPT tubes (BD, USA). PBMCs were isolated and their RNA stabilized using RNAlater (Qiagen, Germany) within three hours after sample collection."	"Whole blood samples were obtained by venipuncture and collected in BD Vacutainer CPT tubes (BD, USA). PBMCs were isolated and their RNA stabilized using RNAlater (Qiagen, Germany) within three hours after sample collection."	"Whole blood samples were obtained by venipuncture and collected in BD Vacutainer CPT tubes (BD, USA). PBMCs were isolated and their RNA stabilized using RNAlater (Qiagen, Germany) within three hours after sample collection."	"Whole blood samples were obtained by venipuncture and collected in BD Vacutainer CPT tubes (BD, USA). PBMCs were isolated and their RNA stabilized using RNAlater (Qiagen, Germany) within three hours after sample collection."	"Whole blood samples were obtained by venipuncture and collected in BD Vacutainer CPT tubes (BD, USA). PBMCs were isolated and their RNA stabilized using RNAlater (Qiagen, Germany) within three hours after sample collection."	"Whole blood samples were obtained by venipuncture and collected in BD Vacutainer CPT tubes (BD, USA). PBMCs were isolated and their RNA stabilized using RNAlater (Qiagen, Germany) within three hours after sample collection."	"Whole blood samples were obtained by venipuncture and collected in BD Vacutainer CPT tubes (BD, USA). PBMCs were isolated and their RNA stabilized using RNAlater (Qiagen, Germany) within three hours after sample collection."	"Whole blood samples were obtained by venipuncture and collected in BD Vacutainer CPT tubes (BD, USA). PBMCs were isolated and their RNA stabilized using RNAlater (Qiagen, Germany) within three hours after sample collection."	"Whole blood samples were obtained by venipuncture and collected in BD Vacutainer CPT tubes (BD, USA). PBMCs were isolated and their RNA stabilized using RNAlater (Qiagen, Germany) within three hours after sample collection."	"Whole blood samples were obtained by venipuncture and collected in BD Vacutainer CPT tubes (BD, USA). PBMCs were isolated and their RNA stabilized using RNAlater (Qiagen, Germany) within three hours after sample collection."	"Whole blood samples were obtained by venipuncture and collected in BD Vacutainer CPT tubes (BD, USA). PBMCs were isolated and their RNA stabilized using RNAlater (Qiagen, Germany) within three hours after sample collection."	"Whole blood samples were obtained by venipuncture and collected in BD Vacutainer CPT tubes (BD, USA). PBMCs were isolated and their RNA stabilized using RNAlater (Qiagen, Germany) within three hours after sample collection."	"Whole blood samples were obtained by venipuncture and collected in BD Vacutainer CPT tubes (BD, USA). PBMCs were isolated and their RNA stabilized using RNAlater (Qiagen, Germany) within three hours after sample collection."	"Whole blood samples were obtained by venipuncture and collected in BD Vacutainer CPT tubes (BD, USA). PBMCs were isolated and their RNA stabilized using RNAlater (Qiagen, Germany) within three hours after sample collection."	"Whole blood samples were obtained by venipuncture and collected in BD Vacutainer CPT tubes (BD, USA). PBMCs were isolated and their RNA stabilized using RNAlater (Qiagen, Germany) within three hours after sample collection."	"Whole blood samples were obtained by venipuncture and collected in BD Vacutainer CPT tubes (BD, USA). PBMCs were isolated and their RNA stabilized using RNAlater (Qiagen, Germany) within three hours after sample collection."	"Whole blood samples were obtained by venipuncture and collected in BD Vacutainer CPT tubes (BD, USA). PBMCs were isolated and their RNA stabilized using RNAlater (Qiagen, Germany) within three hours after sample collection."	"Whole blood samples were obtained by venipuncture and collected in BD Vacutainer CPT tubes (BD, USA). PBMCs were isolated and their RNA stabilized using RNAlater (Qiagen, Germany) within three hours after sample collection."	"Whole blood samples were obtained by venipuncture and collected in BD Vacutainer CPT tubes (BD, USA). PBMCs were isolated and their RNA stabilized using RNAlater (Qiagen, Germany) within three hours after sample collection."	"Whole blood samples were obtained by venipuncture and collected in BD Vacutainer CPT tubes (BD, USA). PBMCs were isolated and their RNA stabilized using RNAlater (Qiagen, Germany) within three hours after sample collection."	"Whole blood samples were obtained by venipuncture and collected in BD Vacutainer CPT tubes (BD, USA). PBMCs were isolated and their RNA stabilized using RNAlater (Qiagen, Germany) within three hours after sample collection."	"Whole blood samples were obtained by venipuncture and collected in BD Vacutainer CPT tubes (BD, USA). PBMCs were isolated and their RNA stabilized using RNAlater (Qiagen, Germany) within three hours after sample collection."	"Whole blood samples were obtained by venipuncture and collected in BD Vacutainer CPT tubes (BD, USA). PBMCs were isolated and their RNA stabilized using RNAlater (Qiagen, Germany) within three hours after sample collection."	"Whole blood samples were obtained by venipuncture and collected in BD Vacutainer CPT tubes (BD, USA). PBMCs were isolated and their RNA stabilized using RNAlater (Qiagen, Germany) within three hours after sample collection."	"Whole blood samples were obtained by venipuncture and collected in BD Vacutainer CPT tubes (BD, USA). PBMCs were isolated and their RNA stabilized using RNAlater (Qiagen, Germany) within three hours after sample collection."	"Whole blood samples were obtained by venipuncture and collected in BD Vacutainer CPT tubes (BD, USA). PBMCs were isolated and their RNA stabilized using RNAlater (Qiagen, Germany) within three hours after sample collection."	"Whole blood samples were obtained by venipuncture and collected in BD Vacutainer CPT tubes (BD, USA). PBMCs were isolated and their RNA stabilized using RNAlater (Qiagen, Germany) within three hours after sample collection."	"Whole blood samples were obtained by venipuncture and collected in BD Vacutainer CPT tubes (BD, USA). PBMCs were isolated and their RNA stabilized using RNAlater (Qiagen, Germany) within three hours after sample collection."	"Whole blood samples were obtained by venipuncture and collected in BD Vacutainer CPT tubes (BD, USA). PBMCs were isolated and their RNA stabilized using RNAlater (Qiagen, Germany) within three hours after sample collection."	"Whole blood samples were obtained by venipuncture and collected in BD Vacutainer CPT tubes (BD, USA). PBMCs were isolated and their RNA stabilized using RNAlater (Qiagen, Germany) within three hours after sample collection."	"Whole blood samples were obtained by venipuncture and collected in BD Vacutainer CPT tubes (BD, USA). PBMCs were isolated and their RNA stabilized using RNAlater (Qiagen, Germany) within three hours after sample collection."	"Whole blood samples were obtained by venipuncture and collected in BD Vacutainer CPT tubes (BD, USA). PBMCs were isolated and their RNA stabilized using RNAlater (Qiagen, Germany) within three hours after sample collection."	"Whole blood samples were obtained by venipuncture and collected in BD Vacutainer CPT tubes (BD, USA). PBMCs were isolated and their RNA stabilized using RNAlater (Qiagen, Germany) within three hours after sample collection."	"Whole blood samples were obtained by venipuncture and collected in BD Vacutainer CPT tubes (BD, USA). PBMCs were isolated and their RNA stabilized using RNAlater (Qiagen, Germany) within three hours after sample collection."	"Whole blood samples were obtained by venipuncture and collected in BD Vacutainer CPT tubes (BD, USA). PBMCs were isolated and their RNA stabilized using RNAlater (Qiagen, Germany) within three hours after sample collection."	"Whole blood samples were obtained by venipuncture and collected in BD Vacutainer CPT tubes (BD, USA). PBMCs were isolated and their RNA stabilized using RNAlater (Qiagen, Germany) within three hours after sample collection."	"Whole blood samples were obtained by venipuncture and collected in BD Vacutainer CPT tubes (BD, USA). PBMCs were isolated and their RNA stabilized using RNAlater (Qiagen, Germany) within three hours after sample collection."	"Whole blood samples were obtained by venipuncture and collected in BD Vacutainer CPT tubes (BD, USA). PBMCs were isolated and their RNA stabilized using RNAlater (Qiagen, Germany) within three hours after sample collection."	"Whole blood samples were obtained by venipuncture and collected in BD Vacutainer CPT tubes (BD, USA). PBMCs were isolated and their RNA stabilized using RNAlater (Qiagen, Germany) within three hours after sample collection."	"Whole blood samples were obtained by venipuncture and collected in BD Vacutainer CPT tubes (BD, USA). PBMCs were isolated and their RNA stabilized using RNAlater (Qiagen, Germany) within three hours after sample collection."
!Sample_molecule_ch1	"total RNA"	"total RNA"	"total RNA"	"total RNA"	"total RNA"	"total RNA"	"total RNA"	"total RNA"	"total RNA"	"total RNA"	"total RNA"	"total RNA"	"total RNA"	"total RNA"	"total RNA"	"total RNA"	"total RNA"	"total RNA"	"total RNA"	"total RNA"	"total RNA"	"total RNA"	"total RNA"	"total RNA"	"total RNA"	"total RNA"	"total RNA"	"total RNA"	"total RNA"	"total RNA"	"total RNA"	"total RNA"	"total RNA"	"total RNA"	"total RNA"	"total RNA"	"total RNA"	"total RNA"	"total RNA"	"total RNA"
!Sample_extract_protocol_ch1	"Total RNA was then extracted using the RNeasy Mini kit (Qiagen, Germany) according to the manufacturer's instructions."	"Total RNA was then extracted using the RNeasy Mini kit (Qiagen, Germany) according to the manufacturer's instructions."	"Total RNA was then extracted using the RNeasy Mini kit (Qiagen, Germany) according to the manufacturer's instructions."	"Total RNA was then extracted using the RNeasy Mini kit (Qiagen, Germany) according to the manufacturer's instructions."	"Total RNA was then extracted using the RNeasy Mini kit (Qiagen, Germany) according to the manufacturer's instructions."	"Total RNA was then extracted using the RNeasy Mini kit (Qiagen, Germany) according to the manufacturer's instructions."	"Total RNA was then extracted using the RNeasy Mini kit (Qiagen, Germany) according to the manufacturer's instructions."	"Total RNA was then extracted using the RNeasy Mini kit (Qiagen, Germany) according to the manufacturer's instructions."	"Total RNA was then extracted using the RNeasy Mini kit (Qiagen, Germany) according to the manufacturer's instructions."	"Total RNA was then extracted using the RNeasy Mini kit (Qiagen, Germany) according to the manufacturer's instructions."	"Total RNA was then extracted using the RNeasy Mini kit (Qiagen, Germany) according to the manufacturer's instructions."	"Total RNA was then extracted using the RNeasy Mini kit (Qiagen, Germany) according to the manufacturer's instructions."	"Total RNA was then extracted using the RNeasy Mini kit (Qiagen, Germany) according to the manufacturer's instructions."	"Total RNA was then extracted using the RNeasy Mini kit (Qiagen, Germany) according to the manufacturer's instructions."	"Total RNA was then extracted using the RNeasy Mini kit (Qiagen, Germany) according to the manufacturer's instructions."	"Total RNA was then extracted using the RNeasy Mini kit (Qiagen, Germany) according to the manufacturer's instructions."	"Total RNA was then extracted using the RNeasy Mini kit (Qiagen, Germany) according to the manufacturer's instructions."	"Total RNA was then extracted using the RNeasy Mini kit (Qiagen, Germany) according to the manufacturer's instructions."	"Total RNA was then extracted using the RNeasy Mini kit (Qiagen, Germany) according to the manufacturer's instructions."	"Total RNA was then extracted using the RNeasy Mini kit (Qiagen, Germany) according to the manufacturer's instructions."	"Total RNA was then extracted using the RNeasy Mini kit (Qiagen, Germany) according to the manufacturer's instructions."	"Total RNA was then extracted using the RNeasy Mini kit (Qiagen, Germany) according to the manufacturer's instructions."	"Total RNA was then extracted using the RNeasy Mini kit (Qiagen, Germany) according to the manufacturer's instructions."	"Total RNA was then extracted using the RNeasy Mini kit (Qiagen, Germany) according to the manufacturer's instructions."	"Total RNA was then extracted using the RNeasy Mini kit (Qiagen, Germany) according to the manufacturer's instructions."	"Total RNA was then extracted using the RNeasy Mini kit (Qiagen, Germany) according to the manufacturer's instructions."	"Total RNA was then extracted using the RNeasy Mini kit (Qiagen, Germany) according to the manufacturer's instructions."	"Total RNA was then extracted using the RNeasy Mini kit (Qiagen, Germany) according to the manufacturer's instructions."	"Total RNA was then extracted using the RNeasy Mini kit (Qiagen, Germany) according to the manufacturer's instructions."	"Total RNA was then extracted using the RNeasy Mini kit (Qiagen, Germany) according to the manufacturer's instructions."	"Total RNA was then extracted using the RNeasy Mini kit (Qiagen, Germany) according to the manufacturer's instructions."	"Total RNA was then extracted using the RNeasy Mini kit (Qiagen, Germany) according to the manufacturer's instructions."	"Total RNA was then extracted using the RNeasy Mini kit (Qiagen, Germany) according to the manufacturer's instructions."	"Total RNA was then extracted using the RNeasy Mini kit (Qiagen, Germany) according to the manufacturer's instructions."	"Total RNA was then extracted using the RNeasy Mini kit (Qiagen, Germany) according to the manufacturer's instructions."	"Total RNA was then extracted using the RNeasy Mini kit (Qiagen, Germany) according to the manufacturer's instructions."	"Total RNA was then extracted using the RNeasy Mini kit (Qiagen, Germany) according to the manufacturer's instructions."	"Total RNA was then extracted using the RNeasy Mini kit (Qiagen, Germany) according to the manufacturer's instructions."	"Total RNA was then extracted using the RNeasy Mini kit (Qiagen, Germany) according to the manufacturer's instructions."	"Total RNA was then extracted using the RNeasy Mini kit (Qiagen, Germany) according to the manufacturer's instructions."
!Sample_label_ch1	"biotin"	"biotin"	"biotin"	"biotin"	"biotin"	"biotin"	"biotin"	"biotin"	"biotin"	"biotin"	"biotin"	"biotin"	"biotin"	"biotin"	"biotin"	"biotin"	"biotin"	"biotin"	"biotin"	"biotin"	"biotin"	"biotin"	"biotin"	"biotin"	"biotin"	"biotin"	"biotin"	"biotin"	"biotin"	"biotin"	"biotin"	"biotin"	"biotin"	"biotin"	"biotin"	"biotin"	"biotin"	"biotin"	"biotin"	"biotin"
!Sample_label_protocol_ch1	"Biotinylated cRNA of each sample were prepared according to the standard Affymetrix protocol from 3.5 ug total RNA (Expression Analysis Technical Manual, Affymetrix)."	"Biotinylated cRNA of each sample were prepared according to the standard Affymetrix protocol from 3.5 ug total RNA (Expression Analysis Technical Manual, Affymetrix)."	"Biotinylated cRNA of each sample were prepared according to the standard Affymetrix protocol from 3.5 ug total RNA (Expression Analysis Technical Manual, Affymetrix)."	"Biotinylated cRNA of each sample were prepared according to the standard Affymetrix protocol from 3.5 ug total RNA (Expression Analysis Technical Manual, Affymetrix)."	"Biotinylated cRNA of each sample were prepared according to the standard Affymetrix protocol from 3.5 ug total RNA (Expression Analysis Technical Manual, Affymetrix)."	"Biotinylated cRNA of each sample were prepared according to the standard Affymetrix protocol from 3.5 ug total RNA (Expression Analysis Technical Manual, Affymetrix)."	"Biotinylated cRNA of each sample were prepared according to the standard Affymetrix protocol from 3.5 ug total RNA (Expression Analysis Technical Manual, Affymetrix)."	"Biotinylated cRNA of each sample were prepared according to the standard Affymetrix protocol from 3.5 ug total RNA (Expression Analysis Technical Manual, Affymetrix)."	"Biotinylated cRNA of each sample were prepared according to the standard Affymetrix protocol from 3.5 ug total RNA (Expression Analysis Technical Manual, Affymetrix)."	"Biotinylated cRNA of each sample were prepared according to the standard Affymetrix protocol from 3.5 ug total RNA (Expression Analysis Technical Manual, Affymetrix)."	"Biotinylated cRNA of each sample were prepared according to the standard Affymetrix protocol from 3.5 ug total RNA (Expression Analysis Technical Manual, Affymetrix)."	"Biotinylated cRNA of each sample were prepared according to the standard Affymetrix protocol from 3.5 ug total RNA (Expression Analysis Technical Manual, Affymetrix)."	"Biotinylated cRNA of each sample were prepared according to the standard Affymetrix protocol from 3.5 ug total RNA (Expression Analysis Technical Manual, Affymetrix)."	"Biotinylated cRNA of each sample were prepared according to the standard Affymetrix protocol from 3.5 ug total RNA (Expression Analysis Technical Manual, Affymetrix)."	"Biotinylated cRNA of each sample were prepared according to the standard Affymetrix protocol from 3.5 ug total RNA (Expression Analysis Technical Manual, Affymetrix)."	"Biotinylated cRNA of each sample were prepared according to the standard Affymetrix protocol from 3.5 ug total RNA (Expression Analysis Technical Manual, Affymetrix)."	"Biotinylated cRNA of each sample were prepared according to the standard Affymetrix protocol from 3.5 ug total RNA (Expression Analysis Technical Manual, Affymetrix)."	"Biotinylated cRNA of each sample were prepared according to the standard Affymetrix protocol from 3.5 ug total RNA (Expression Analysis Technical Manual, Affymetrix)."	"Biotinylated cRNA of each sample were prepared according to the standard Affymetrix protocol from 3.5 ug total RNA (Expression Analysis Technical Manual, Affymetrix)."	"Biotinylated cRNA of each sample were prepared according to the standard Affymetrix protocol from 3.5 ug total RNA (Expression Analysis Technical Manual, Affymetrix)."	"Biotinylated cRNA of each sample were prepared according to the standard Affymetrix protocol from 3.5 ug total RNA (Expression Analysis Technical Manual, Affymetrix)."	"Biotinylated cRNA of each sample were prepared according to the standard Affymetrix protocol from 3.5 ug total RNA (Expression Analysis Technical Manual, Affymetrix)."	"Biotinylated cRNA of each sample were prepared according to the standard Affymetrix protocol from 3.5 ug total RNA (Expression Analysis Technical Manual, Affymetrix)."	"Biotinylated cRNA of each sample were prepared according to the standard Affymetrix protocol from 3.5 ug total RNA (Expression Analysis Technical Manual, Affymetrix)."	"Biotinylated cRNA of each sample were prepared according to the standard Affymetrix protocol from 3.5 ug total RNA (Expression Analysis Technical Manual, Affymetrix)."	"Biotinylated cRNA of each sample were prepared according to the standard Affymetrix protocol from 3.5 ug total RNA (Expression Analysis Technical Manual, Affymetrix)."	"Biotinylated cRNA of each sample were prepared according to the standard Affymetrix protocol from 3.5 ug total RNA (Expression Analysis Technical Manual, Affymetrix)."	"Biotinylated cRNA of each sample were prepared according to the standard Affymetrix protocol from 3.5 ug total RNA (Expression Analysis Technical Manual, Affymetrix)."	"Biotinylated cRNA of each sample were prepared according to the standard Affymetrix protocol from 3.5 ug total RNA (Expression Analysis Technical Manual, Affymetrix)."	"Biotinylated cRNA of each sample were prepared according to the standard Affymetrix protocol from 3.5 ug total RNA (Expression Analysis Technical Manual, Affymetrix)."	"Biotinylated cRNA of each sample were prepared according to the standard Affymetrix protocol from 3.5 ug total RNA (Expression Analysis Technical Manual, Affymetrix)."	"Biotinylated cRNA of each sample were prepared according to the standard Affymetrix protocol from 3.5 ug total RNA (Expression Analysis Technical Manual, Affymetrix)."	"Biotinylated cRNA of each sample were prepared according to the standard Affymetrix protocol from 3.5 ug total RNA (Expression Analysis Technical Manual, Affymetrix)."	"Biotinylated cRNA of each sample were prepared according to the standard Affymetrix protocol from 3.5 ug total RNA (Expression Analysis Technical Manual, Affymetrix)."	"Biotinylated cRNA of each sample were prepared according to the standard Affymetrix protocol from 3.5 ug total RNA (Expression Analysis Technical Manual, Affymetrix)."	"Biotinylated cRNA of each sample were prepared according to the standard Affymetrix protocol from 3.5 ug total RNA (Expression Analysis Technical Manual, Affymetrix)."	"Biotinylated cRNA of each sample were prepared according to the standard Affymetrix protocol from 3.5 ug total RNA (Expression Analysis Technical Manual, Affymetrix)."	"Biotinylated cRNA of each sample were prepared according to the standard Affymetrix protocol from 3.5 ug total RNA (Expression Analysis Technical Manual, Affymetrix)."	"Biotinylated cRNA of each sample were prepared according to the standard Affymetrix protocol from 3.5 ug total RNA (Expression Analysis Technical Manual, Affymetrix)."	"Biotinylated cRNA of each sample were prepared according to the standard Affymetrix protocol from 3.5 ug total RNA (Expression Analysis Technical Manual, Affymetrix)."
!Sample_taxid_ch1	"9606"	"9606"	"9606"	"9606"	"9606"	"9606"	"9606"	"9606"	"9606"	"9606"	"9606"	"9606"	"9606"	"9606"	"9606"	"9606"	"9606"	"9606"	"9606"	"9606"	"9606"	"9606"	"9606"	"9606"	"9606"	"9606"	"9606"	"9606"	"9606"	"9606"	"9606"	"9606"	"9606"	"9606"	"9606"	"9606"	"9606"	"9606"	"9606"	"9606"
!Sample_hyb_protocol	"Following fragmentation, 15 ug of cRNA were hybridized for 16 hours at 45 ºC on Affymetrix GeneChip Human Genome U133 Plus 2.0 Array. GeneChips were washed and stained in the Affymetrix Fluidics Station 450."	"Following fragmentation, 15 ug of cRNA were hybridized for 16 hours at 45 ºC on Affymetrix GeneChip Human Genome U133 Plus 2.0 Array. GeneChips were washed and stained in the Affymetrix Fluidics Station 450."	"Following fragmentation, 15 ug of cRNA were hybridized for 16 hours at 45 ºC on Affymetrix GeneChip Human Genome U133 Plus 2.0 Array. GeneChips were washed and stained in the Affymetrix Fluidics Station 450."	"Following fragmentation, 15 ug of cRNA were hybridized for 16 hours at 45 ºC on Affymetrix GeneChip Human Genome U133 Plus 2.0 Array. GeneChips were washed and stained in the Affymetrix Fluidics Station 450."	"Following fragmentation, 15 ug of cRNA were hybridized for 16 hours at 45 ºC on Affymetrix GeneChip Human Genome U133 Plus 2.0 Array. GeneChips were washed and stained in the Affymetrix Fluidics Station 450."	"Following fragmentation, 15 ug of cRNA were hybridized for 16 hours at 45 ºC on Affymetrix GeneChip Human Genome U133 Plus 2.0 Array. GeneChips were washed and stained in the Affymetrix Fluidics Station 450."	"Following fragmentation, 15 ug of cRNA were hybridized for 16 hours at 45 ºC on Affymetrix GeneChip Human Genome U133 Plus 2.0 Array. GeneChips were washed and stained in the Affymetrix Fluidics Station 450."	"Following fragmentation, 15 ug of cRNA were hybridized for 16 hours at 45 ºC on Affymetrix GeneChip Human Genome U133 Plus 2.0 Array. GeneChips were washed and stained in the Affymetrix Fluidics Station 450."	"Following fragmentation, 15 ug of cRNA were hybridized for 16 hours at 45 ºC on Affymetrix GeneChip Human Genome U133 Plus 2.0 Array. GeneChips were washed and stained in the Affymetrix Fluidics Station 450."	"Following fragmentation, 15 ug of cRNA were hybridized for 16 hours at 45 ºC on Affymetrix GeneChip Human Genome U133 Plus 2.0 Array. GeneChips were washed and stained in the Affymetrix Fluidics Station 450."	"Following fragmentation, 15 ug of cRNA were hybridized for 16 hours at 45 ºC on Affymetrix GeneChip Human Genome U133 Plus 2.0 Array. GeneChips were washed and stained in the Affymetrix Fluidics Station 450."	"Following fragmentation, 15 ug of cRNA were hybridized for 16 hours at 45 ºC on Affymetrix GeneChip Human Genome U133 Plus 2.0 Array. GeneChips were washed and stained in the Affymetrix Fluidics Station 450."	"Following fragmentation, 15 ug of cRNA were hybridized for 16 hours at 45 ºC on Affymetrix GeneChip Human Genome U133 Plus 2.0 Array. GeneChips were washed and stained in the Affymetrix Fluidics Station 450."	"Following fragmentation, 15 ug of cRNA were hybridized for 16 hours at 45 ºC on Affymetrix GeneChip Human Genome U133 Plus 2.0 Array. GeneChips were washed and stained in the Affymetrix Fluidics Station 450."	"Following fragmentation, 15 ug of cRNA were hybridized for 16 hours at 45 ºC on Affymetrix GeneChip Human Genome U133 Plus 2.0 Array. GeneChips were washed and stained in the Affymetrix Fluidics Station 450."	"Following fragmentation, 15 ug of cRNA were hybridized for 16 hours at 45 ºC on Affymetrix GeneChip Human Genome U133 Plus 2.0 Array. GeneChips were washed and stained in the Affymetrix Fluidics Station 450."	"Following fragmentation, 15 ug of cRNA were hybridized for 16 hours at 45 ºC on Affymetrix GeneChip Human Genome U133 Plus 2.0 Array. GeneChips were washed and stained in the Affymetrix Fluidics Station 450."	"Following fragmentation, 15 ug of cRNA were hybridized for 16 hours at 45 ºC on Affymetrix GeneChip Human Genome U133 Plus 2.0 Array. GeneChips were washed and stained in the Affymetrix Fluidics Station 450."	"Following fragmentation, 15 ug of cRNA were hybridized for 16 hours at 45 ºC on Affymetrix GeneChip Human Genome U133 Plus 2.0 Array. GeneChips were washed and stained in the Affymetrix Fluidics Station 450."	"Following fragmentation, 15 ug of cRNA were hybridized for 16 hours at 45 ºC on Affymetrix GeneChip Human Genome U133 Plus 2.0 Array. GeneChips were washed and stained in the Affymetrix Fluidics Station 450."	"Following fragmentation, 15 ug of cRNA were hybridized for 16 hours at 45 ºC on Affymetrix GeneChip Human Genome U133 Plus 2.0 Array. GeneChips were washed and stained in the Affymetrix Fluidics Station 450."	"Following fragmentation, 15 ug of cRNA were hybridized for 16 hours at 45 ºC on Affymetrix GeneChip Human Genome U133 Plus 2.0 Array. GeneChips were washed and stained in the Affymetrix Fluidics Station 450."	"Following fragmentation, 15 ug of cRNA were hybridized for 16 hours at 45 ºC on Affymetrix GeneChip Human Genome U133 Plus 2.0 Array. GeneChips were washed and stained in the Affymetrix Fluidics Station 450."	"Following fragmentation, 15 ug of cRNA were hybridized for 16 hours at 45 ºC on Affymetrix GeneChip Human Genome U133 Plus 2.0 Array. GeneChips were washed and stained in the Affymetrix Fluidics Station 450."	"Following fragmentation, 15 ug of cRNA were hybridized for 16 hours at 45 ºC on Affymetrix GeneChip Human Genome U133 Plus 2.0 Array. GeneChips were washed and stained in the Affymetrix Fluidics Station 450."	"Following fragmentation, 15 ug of cRNA were hybridized for 16 hours at 45 ºC on Affymetrix GeneChip Human Genome U133 Plus 2.0 Array. GeneChips were washed and stained in the Affymetrix Fluidics Station 450."	"Following fragmentation, 15 ug of cRNA were hybridized for 16 hours at 45 ºC on Affymetrix GeneChip Human Genome U133 Plus 2.0 Array. GeneChips were washed and stained in the Affymetrix Fluidics Station 450."	"Following fragmentation, 15 ug of cRNA were hybridized for 16 hours at 45 ºC on Affymetrix GeneChip Human Genome U133 Plus 2.0 Array. GeneChips were washed and stained in the Affymetrix Fluidics Station 450."	"Following fragmentation, 15 ug of cRNA were hybridized for 16 hours at 45 ºC on Affymetrix GeneChip Human Genome U133 Plus 2.0 Array. GeneChips were washed and stained in the Affymetrix Fluidics Station 450."	"Following fragmentation, 15 ug of cRNA were hybridized for 16 hours at 45 ºC on Affymetrix GeneChip Human Genome U133 Plus 2.0 Array. GeneChips were washed and stained in the Affymetrix Fluidics Station 450."	"Following fragmentation, 15 ug of cRNA were hybridized for 16 hours at 45 ºC on Affymetrix GeneChip Human Genome U133 Plus 2.0 Array. GeneChips were washed and stained in the Affymetrix Fluidics Station 450."	"Following fragmentation, 15 ug of cRNA were hybridized for 16 hours at 45 ºC on Affymetrix GeneChip Human Genome U133 Plus 2.0 Array. GeneChips were washed and stained in the Affymetrix Fluidics Station 450."	"Following fragmentation, 15 ug of cRNA were hybridized for 16 hours at 45 ºC on Affymetrix GeneChip Human Genome U133 Plus 2.0 Array. GeneChips were washed and stained in the Affymetrix Fluidics Station 450."	"Following fragmentation, 15 ug of cRNA were hybridized for 16 hours at 45 ºC on Affymetrix GeneChip Human Genome U133 Plus 2.0 Array. GeneChips were washed and stained in the Affymetrix Fluidics Station 450."	"Following fragmentation, 15 ug of cRNA were hybridized for 16 hours at 45 ºC on Affymetrix GeneChip Human Genome U133 Plus 2.0 Array. GeneChips were washed and stained in the Affymetrix Fluidics Station 450."	"Following fragmentation, 15 ug of cRNA were hybridized for 16 hours at 45 ºC on Affymetrix GeneChip Human Genome U133 Plus 2.0 Array. GeneChips were washed and stained in the Affymetrix Fluidics Station 450."	"Following fragmentation, 15 ug of cRNA were hybridized for 16 hours at 45 ºC on Affymetrix GeneChip Human Genome U133 Plus 2.0 Array. GeneChips were washed and stained in the Affymetrix Fluidics Station 450."	"Following fragmentation, 15 ug of cRNA were hybridized for 16 hours at 45 ºC on Affymetrix GeneChip Human Genome U133 Plus 2.0 Array. GeneChips were washed and stained in the Affymetrix Fluidics Station 450."	"Following fragmentation, 15 ug of cRNA were hybridized for 16 hours at 45 ºC on Affymetrix GeneChip Human Genome U133 Plus 2.0 Array. GeneChips were washed and stained in the Affymetrix Fluidics Station 450."	"Following fragmentation, 15 ug of cRNA were hybridized for 16 hours at 45 ºC on Affymetrix GeneChip Human Genome U133 Plus 2.0 Array. GeneChips were washed and stained in the Affymetrix Fluidics Station 450."
!Sample_scan_protocol	"GeneChips were scanned using the GeneChip scanner 3000 – 7G."	"GeneChips were scanned using the GeneChip scanner 3000 – 7G."	"GeneChips were scanned using the GeneChip scanner 3000 – 7G."	"GeneChips were scanned using the GeneChip scanner 3000 – 7G."	"GeneChips were scanned using the GeneChip scanner 3000 – 7G."	"GeneChips were scanned using the GeneChip scanner 3000 – 7G."	"GeneChips were scanned using the GeneChip scanner 3000 – 7G."	"GeneChips were scanned using the GeneChip scanner 3000 – 7G."	"GeneChips were scanned using the GeneChip scanner 3000 – 7G."	"GeneChips were scanned using the GeneChip scanner 3000 – 7G."	"GeneChips were scanned using the GeneChip scanner 3000 – 7G."	"GeneChips were scanned using the GeneChip scanner 3000 – 7G."	"GeneChips were scanned using the GeneChip scanner 3000 – 7G."	"GeneChips were scanned using the GeneChip scanner 3000 – 7G."	"GeneChips were scanned using the GeneChip scanner 3000 – 7G."	"GeneChips were scanned using the GeneChip scanner 3000 – 7G."	"GeneChips were scanned using the GeneChip scanner 3000 – 7G."	"GeneChips were scanned using the GeneChip scanner 3000 – 7G."	"GeneChips were scanned using the GeneChip scanner 3000 – 7G."	"GeneChips were scanned using the GeneChip scanner 3000 – 7G."	"GeneChips were scanned using the GeneChip scanner 3000 – 7G."	"GeneChips were scanned using the GeneChip scanner 3000 – 7G."	"GeneChips were scanned using the GeneChip scanner 3000 – 7G."	"GeneChips were scanned using the GeneChip scanner 3000 – 7G."	"GeneChips were scanned using the GeneChip scanner 3000 – 7G."	"GeneChips were scanned using the GeneChip scanner 3000 – 7G."	"GeneChips were scanned using the GeneChip scanner 3000 – 7G."	"GeneChips were scanned using the GeneChip scanner 3000 – 7G."	"GeneChips were scanned using the GeneChip scanner 3000 – 7G."	"GeneChips were scanned using the GeneChip scanner 3000 – 7G."	"GeneChips were scanned using the GeneChip scanner 3000 – 7G."	"GeneChips were scanned using the GeneChip scanner 3000 – 7G."	"GeneChips were scanned using the GeneChip scanner 3000 – 7G."	"GeneChips were scanned using the GeneChip scanner 3000 – 7G."	"GeneChips were scanned using the GeneChip scanner 3000 – 7G."	"GeneChips were scanned using the GeneChip scanner 3000 – 7G."	"GeneChips were scanned using the GeneChip scanner 3000 – 7G."	"GeneChips were scanned using the GeneChip scanner 3000 – 7G."	"GeneChips were scanned using the GeneChip scanner 3000 – 7G."	"GeneChips were scanned using the GeneChip scanner 3000 – 7G."
!Sample_description	"group A of hybridized samples"	"group A of hybridized samples"	"group B of hybridized samples"	"group C of hybridized samples"	"group C of hybridized samples"	"group A of hybridized samples"	"group A of hybridized samples"	"group A of hybridized samples"	"group D of hybridized samples"	"group F of hybridized samples"	"group C of hybridized samples"	"group C of hybridized samples"	"group F of hybridized samples"	"group F of hybridized samples"	"group F of hybridized samples"	"group F of hybridized samples"	"group E of hybridized samples"	"group E of hybridized samples"	"group F of hybridized samples"	"group F of hybridized samples"	"group F of hybridized samples"	"group F of hybridized samples"	"group B of hybridized samples"	"group B of hybridized samples"	"group F of hybridized samples"	"group B of hybridized samples"	"group A of hybridized samples"	"group F of hybridized samples"	"group A of hybridized samples"	"group F of hybridized samples"	"group B of hybridized samples"	"group C of hybridized samples"	"group C of hybridized samples"	"group C of hybridized samples"	"group C of hybridized samples"	"group C of hybridized samples"	"group C of hybridized samples"	"group B of hybridized samples"	"group B of hybridized samples"	"group A of hybridized samples"
!Sample_data_processing	"Affymetrix CEL files were analyzed together with their respective CDF (chip description file) file (HG-U133_Plus_2.cdf) on the Partek software (Partek Incorporated, USA). The background correction, normalization and summarization of the CEL files were performed using the robust multi-chip average (RMA) algorithm (with default settings of the Partek software: only perfect match values, performs quantile normalization across all the chips, and applies a log2 transformation to the intensities). Partek software was used to derive the adjusted data (ie.the expression value after correction for scan date, geographical origin) in CORRECTED column."	"Affymetrix CEL files were analyzed together with their respective CDF (chip description file) file (HG-U133_Plus_2.cdf) on the Partek software (Partek Incorporated, USA). The background correction, normalization and summarization of the CEL files were performed using the robust multi-chip average (RMA) algorithm (with default settings of the Partek software: only perfect match values, performs quantile normalization across all the chips, and applies a log2 transformation to the intensities). Partek software was used to derive the adjusted data (ie.the expression value after correction for scan date, geographical origin) in CORRECTED column."	"Affymetrix CEL files were analyzed together with their respective CDF (chip description file) file (HG-U133_Plus_2.cdf) on the Partek software (Partek Incorporated, USA). The background correction, normalization and summarization of the CEL files were performed using the robust multi-chip average (RMA) algorithm (with default settings of the Partek software: only perfect match values, performs quantile normalization across all the chips, and applies a log2 transformation to the intensities). Partek software was used to derive the adjusted data (ie.the expression value after correction for scan date, geographical origin) in CORRECTED column."	"Affymetrix CEL files were analyzed together with their respective CDF (chip description file) file (HG-U133_Plus_2.cdf) on the Partek software (Partek Incorporated, USA). The background correction, normalization and summarization of the CEL files were performed using the robust multi-chip average (RMA) algorithm (with default settings of the Partek software: only perfect match values, performs quantile normalization across all the chips, and applies a log2 transformation to the intensities). Partek software was used to derive the adjusted data (ie.the expression value after correction for scan date, geographical origin) in CORRECTED column."	"Affymetrix CEL files were analyzed together with their respective CDF (chip description file) file (HG-U133_Plus_2.cdf) on the Partek software (Partek Incorporated, USA). The background correction, normalization and summarization of the CEL files were performed using the robust multi-chip average (RMA) algorithm (with default settings of the Partek software: only perfect match values, performs quantile normalization across all the chips, and applies a log2 transformation to the intensities). Partek software was used to derive the adjusted data (ie.the expression value after correction for scan date, geographical origin) in CORRECTED column."	"Affymetrix CEL files were analyzed together with their respective CDF (chip description file) file (HG-U133_Plus_2.cdf) on the Partek software (Partek Incorporated, USA). The background correction, normalization and summarization of the CEL files were performed using the robust multi-chip average (RMA) algorithm (with default settings of the Partek software: only perfect match values, performs quantile normalization across all the chips, and applies a log2 transformation to the intensities). Partek software was used to derive the adjusted data (ie.the expression value after correction for scan date, geographical origin) in CORRECTED column."	"Affymetrix CEL files were analyzed together with their respective CDF (chip description file) file (HG-U133_Plus_2.cdf) on the Partek software (Partek Incorporated, USA). The background correction, normalization and summarization of the CEL files were performed using the robust multi-chip average (RMA) algorithm (with default settings of the Partek software: only perfect match values, performs quantile normalization across all the chips, and applies a log2 transformation to the intensities). Partek software was used to derive the adjusted data (ie.the expression value after correction for scan date, geographical origin) in CORRECTED column."	"Affymetrix CEL files were analyzed together with their respective CDF (chip description file) file (HG-U133_Plus_2.cdf) on the Partek software (Partek Incorporated, USA). The background correction, normalization and summarization of the CEL files were performed using the robust multi-chip average (RMA) algorithm (with default settings of the Partek software: only perfect match values, performs quantile normalization across all the chips, and applies a log2 transformation to the intensities). Partek software was used to derive the adjusted data (ie.the expression value after correction for scan date, geographical origin) in CORRECTED column."	"Affymetrix CEL files were analyzed together with their respective CDF (chip description file) file (HG-U133_Plus_2.cdf) on the Partek software (Partek Incorporated, USA). The background correction, normalization and summarization of the CEL files were performed using the robust multi-chip average (RMA) algorithm (with default settings of the Partek software: only perfect match values, performs quantile normalization across all the chips, and applies a log2 transformation to the intensities). Partek software was used to derive the adjusted data (ie.the expression value after correction for scan date, geographical origin) in CORRECTED column."	"Affymetrix CEL files were analyzed together with their respective CDF (chip description file) file (HG-U133_Plus_2.cdf) on the Partek software (Partek Incorporated, USA). The background correction, normalization and summarization of the CEL files were performed using the robust multi-chip average (RMA) algorithm (with default settings of the Partek software: only perfect match values, performs quantile normalization across all the chips, and applies a log2 transformation to the intensities). Partek software was used to derive the adjusted data (ie.the expression value after correction for scan date, geographical origin) in CORRECTED column."	"Affymetrix CEL files were analyzed together with their respective CDF (chip description file) file (HG-U133_Plus_2.cdf) on the Partek software (Partek Incorporated, USA). The background correction, normalization and summarization of the CEL files were performed using the robust multi-chip average (RMA) algorithm (with default settings of the Partek software: only perfect match values, performs quantile normalization across all the chips, and applies a log2 transformation to the intensities). Partek software was used to derive the adjusted data (ie.the expression value after correction for scan date, geographical origin) in CORRECTED column."	"Affymetrix CEL files were analyzed together with their respective CDF (chip description file) file (HG-U133_Plus_2.cdf) on the Partek software (Partek Incorporated, USA). The background correction, normalization and summarization of the CEL files were performed using the robust multi-chip average (RMA) algorithm (with default settings of the Partek software: only perfect match values, performs quantile normalization across all the chips, and applies a log2 transformation to the intensities). Partek software was used to derive the adjusted data (ie.the expression value after correction for scan date, geographical origin) in CORRECTED column."	"Affymetrix CEL files were analyzed together with their respective CDF (chip description file) file (HG-U133_Plus_2.cdf) on the Partek software (Partek Incorporated, USA). The background correction, normalization and summarization of the CEL files were performed using the robust multi-chip average (RMA) algorithm (with default settings of the Partek software: only perfect match values, performs quantile normalization across all the chips, and applies a log2 transformation to the intensities). Partek software was used to derive the adjusted data (ie.the expression value after correction for scan date, geographical origin) in CORRECTED column."	"Affymetrix CEL files were analyzed together with their respective CDF (chip description file) file (HG-U133_Plus_2.cdf) on the Partek software (Partek Incorporated, USA). The background correction, normalization and summarization of the CEL files were performed using the robust multi-chip average (RMA) algorithm (with default settings of the Partek software: only perfect match values, performs quantile normalization across all the chips, and applies a log2 transformation to the intensities). Partek software was used to derive the adjusted data (ie.the expression value after correction for scan date, geographical origin) in CORRECTED column."	"Affymetrix CEL files were analyzed together with their respective CDF (chip description file) file (HG-U133_Plus_2.cdf) on the Partek software (Partek Incorporated, USA). The background correction, normalization and summarization of the CEL files were performed using the robust multi-chip average (RMA) algorithm (with default settings of the Partek software: only perfect match values, performs quantile normalization across all the chips, and applies a log2 transformation to the intensities). Partek software was used to derive the adjusted data (ie.the expression value after correction for scan date, geographical origin) in CORRECTED column."	"Affymetrix CEL files were analyzed together with their respective CDF (chip description file) file (HG-U133_Plus_2.cdf) on the Partek software (Partek Incorporated, USA). The background correction, normalization and summarization of the CEL files were performed using the robust multi-chip average (RMA) algorithm (with default settings of the Partek software: only perfect match values, performs quantile normalization across all the chips, and applies a log2 transformation to the intensities). Partek software was used to derive the adjusted data (ie.the expression value after correction for scan date, geographical origin) in CORRECTED column."	"Affymetrix CEL files were analyzed together with their respective CDF (chip description file) file (HG-U133_Plus_2.cdf) on the Partek software (Partek Incorporated, USA). The background correction, normalization and summarization of the CEL files were performed using the robust multi-chip average (RMA) algorithm (with default settings of the Partek software: only perfect match values, performs quantile normalization across all the chips, and applies a log2 transformation to the intensities). Partek software was used to derive the adjusted data (ie.the expression value after correction for scan date, geographical origin) in CORRECTED column."	"Affymetrix CEL files were analyzed together with their respective CDF (chip description file) file (HG-U133_Plus_2.cdf) on the Partek software (Partek Incorporated, USA). The background correction, normalization and summarization of the CEL files were performed using the robust multi-chip average (RMA) algorithm (with default settings of the Partek software: only perfect match values, performs quantile normalization across all the chips, and applies a log2 transformation to the intensities). Partek software was used to derive the adjusted data (ie.the expression value after correction for scan date, geographical origin) in CORRECTED column."	"Affymetrix CEL files were analyzed together with their respective CDF (chip description file) file (HG-U133_Plus_2.cdf) on the Partek software (Partek Incorporated, USA). The background correction, normalization and summarization of the CEL files were performed using the robust multi-chip average (RMA) algorithm (with default settings of the Partek software: only perfect match values, performs quantile normalization across all the chips, and applies a log2 transformation to the intensities). Partek software was used to derive the adjusted data (ie.the expression value after correction for scan date, geographical origin) in CORRECTED column."	"Affymetrix CEL files were analyzed together with their respective CDF (chip description file) file (HG-U133_Plus_2.cdf) on the Partek software (Partek Incorporated, USA). The background correction, normalization and summarization of the CEL files were performed using the robust multi-chip average (RMA) algorithm (with default settings of the Partek software: only perfect match values, performs quantile normalization across all the chips, and applies a log2 transformation to the intensities). Partek software was used to derive the adjusted data (ie.the expression value after correction for scan date, geographical origin) in CORRECTED column."	"Affymetrix CEL files were analyzed together with their respective CDF (chip description file) file (HG-U133_Plus_2.cdf) on the Partek software (Partek Incorporated, USA). The background correction, normalization and summarization of the CEL files were performed using the robust multi-chip average (RMA) algorithm (with default settings of the Partek software: only perfect match values, performs quantile normalization across all the chips, and applies a log2 transformation to the intensities). Partek software was used to derive the adjusted data (ie.the expression value after correction for scan date, geographical origin) in CORRECTED column."	"Affymetrix CEL files were analyzed together with their respective CDF (chip description file) file (HG-U133_Plus_2.cdf) on the Partek software (Partek Incorporated, USA). The background correction, normalization and summarization of the CEL files were performed using the robust multi-chip average (RMA) algorithm (with default settings of the Partek software: only perfect match values, performs quantile normalization across all the chips, and applies a log2 transformation to the intensities). Partek software was used to derive the adjusted data (ie.the expression value after correction for scan date, geographical origin) in CORRECTED column."	"Affymetrix CEL files were analyzed together with their respective CDF (chip description file) file (HG-U133_Plus_2.cdf) on the Partek software (Partek Incorporated, USA). The background correction, normalization and summarization of the CEL files were performed using the robust multi-chip average (RMA) algorithm (with default settings of the Partek software: only perfect match values, performs quantile normalization across all the chips, and applies a log2 transformation to the intensities). Partek software was used to derive the adjusted data (ie.the expression value after correction for scan date, geographical origin) in CORRECTED column."	"Affymetrix CEL files were analyzed together with their respective CDF (chip description file) file (HG-U133_Plus_2.cdf) on the Partek software (Partek Incorporated, USA). The background correction, normalization and summarization of the CEL files were performed using the robust multi-chip average (RMA) algorithm (with default settings of the Partek software: only perfect match values, performs quantile normalization across all the chips, and applies a log2 transformation to the intensities). Partek software was used to derive the adjusted data (ie.the expression value after correction for scan date, geographical origin) in CORRECTED column."	"Affymetrix CEL files were analyzed together with their respective CDF (chip description file) file (HG-U133_Plus_2.cdf) on the Partek software (Partek Incorporated, USA). The background correction, normalization and summarization of the CEL files were performed using the robust multi-chip average (RMA) algorithm (with default settings of the Partek software: only perfect match values, performs quantile normalization across all the chips, and applies a log2 transformation to the intensities). Partek software was used to derive the adjusted data (ie.the expression value after correction for scan date, geographical origin) in CORRECTED column."	"Affymetrix CEL files were analyzed together with their respective CDF (chip description file) file (HG-U133_Plus_2.cdf) on the Partek software (Partek Incorporated, USA). The background correction, normalization and summarization of the CEL files were performed using the robust multi-chip average (RMA) algorithm (with default settings of the Partek software: only perfect match values, performs quantile normalization across all the chips, and applies a log2 transformation to the intensities). Partek software was used to derive the adjusted data (ie.the expression value after correction for scan date, geographical origin) in CORRECTED column."	"Affymetrix CEL files were analyzed together with their respective CDF (chip description file) file (HG-U133_Plus_2.cdf) on the Partek software (Partek Incorporated, USA). The background correction, normalization and summarization of the CEL files were performed using the robust multi-chip average (RMA) algorithm (with default settings of the Partek software: only perfect match values, performs quantile normalization across all the chips, and applies a log2 transformation to the intensities). Partek software was used to derive the adjusted data (ie.the expression value after correction for scan date, geographical origin) in CORRECTED column."	"Affymetrix CEL files were analyzed together with their respective CDF (chip description file) file (HG-U133_Plus_2.cdf) on the Partek software (Partek Incorporated, USA). The background correction, normalization and summarization of the CEL files were performed using the robust multi-chip average (RMA) algorithm (with default settings of the Partek software: only perfect match values, performs quantile normalization across all the chips, and applies a log2 transformation to the intensities). Partek software was used to derive the adjusted data (ie.the expression value after correction for scan date, geographical origin) in CORRECTED column."	"Affymetrix CEL files were analyzed together with their respective CDF (chip description file) file (HG-U133_Plus_2.cdf) on the Partek software (Partek Incorporated, USA). The background correction, normalization and summarization of the CEL files were performed using the robust multi-chip average (RMA) algorithm (with default settings of the Partek software: only perfect match values, performs quantile normalization across all the chips, and applies a log2 transformation to the intensities). Partek software was used to derive the adjusted data (ie.the expression value after correction for scan date, geographical origin) in CORRECTED column."	"Affymetrix CEL files were analyzed together with their respective CDF (chip description file) file (HG-U133_Plus_2.cdf) on the Partek software (Partek Incorporated, USA). The background correction, normalization and summarization of the CEL files were performed using the robust multi-chip average (RMA) algorithm (with default settings of the Partek software: only perfect match values, performs quantile normalization across all the chips, and applies a log2 transformation to the intensities). Partek software was used to derive the adjusted data (ie.the expression value after correction for scan date, geographical origin) in CORRECTED column."	"Affymetrix CEL files were analyzed together with their respective CDF (chip description file) file (HG-U133_Plus_2.cdf) on the Partek software (Partek Incorporated, USA). The background correction, normalization and summarization of the CEL files were performed using the robust multi-chip average (RMA) algorithm (with default settings of the Partek software: only perfect match values, performs quantile normalization across all the chips, and applies a log2 transformation to the intensities). Partek software was used to derive the adjusted data (ie.the expression value after correction for scan date, geographical origin) in CORRECTED column."	"Affymetrix CEL files were analyzed together with their respective CDF (chip description file) file (HG-U133_Plus_2.cdf) on the Partek software (Partek Incorporated, USA). The background correction, normalization and summarization of the CEL files were performed using the robust multi-chip average (RMA) algorithm (with default settings of the Partek software: only perfect match values, performs quantile normalization across all the chips, and applies a log2 transformation to the intensities). Partek software was used to derive the adjusted data (ie.the expression value after correction for scan date, geographical origin) in CORRECTED column."	"Affymetrix CEL files were analyzed together with their respective CDF (chip description file) file (HG-U133_Plus_2.cdf) on the Partek software (Partek Incorporated, USA). The background correction, normalization and summarization of the CEL files were performed using the robust multi-chip average (RMA) algorithm (with default settings of the Partek software: only perfect match values, performs quantile normalization across all the chips, and applies a log2 transformation to the intensities). Partek software was used to derive the adjusted data (ie.the expression value after correction for scan date, geographical origin) in CORRECTED column."	"Affymetrix CEL files were analyzed together with their respective CDF (chip description file) file (HG-U133_Plus_2.cdf) on the Partek software (Partek Incorporated, USA). The background correction, normalization and summarization of the CEL files were performed using the robust multi-chip average (RMA) algorithm (with default settings of the Partek software: only perfect match values, performs quantile normalization across all the chips, and applies a log2 transformation to the intensities). Partek software was used to derive the adjusted data (ie.the expression value after correction for scan date, geographical origin) in CORRECTED column."	"Affymetrix CEL files were analyzed together with their respective CDF (chip description file) file (HG-U133_Plus_2.cdf) on the Partek software (Partek Incorporated, USA). The background correction, normalization and summarization of the CEL files were performed using the robust multi-chip average (RMA) algorithm (with default settings of the Partek software: only perfect match values, performs quantile normalization across all the chips, and applies a log2 transformation to the intensities). Partek software was used to derive the adjusted data (ie.the expression value after correction for scan date, geographical origin) in CORRECTED column."	"Affymetrix CEL files were analyzed together with their respective CDF (chip description file) file (HG-U133_Plus_2.cdf) on the Partek software (Partek Incorporated, USA). The background correction, normalization and summarization of the CEL files were performed using the robust multi-chip average (RMA) algorithm (with default settings of the Partek software: only perfect match values, performs quantile normalization across all the chips, and applies a log2 transformation to the intensities). Partek software was used to derive the adjusted data (ie.the expression value after correction for scan date, geographical origin) in CORRECTED column."	"Affymetrix CEL files were analyzed together with their respective CDF (chip description file) file (HG-U133_Plus_2.cdf) on the Partek software (Partek Incorporated, USA). The background correction, normalization and summarization of the CEL files were performed using the robust multi-chip average (RMA) algorithm (with default settings of the Partek software: only perfect match values, performs quantile normalization across all the chips, and applies a log2 transformation to the intensities). Partek software was used to derive the adjusted data (ie.the expression value after correction for scan date, geographical origin) in CORRECTED column."	"Affymetrix CEL files were analyzed together with their respective CDF (chip description file) file (HG-U133_Plus_2.cdf) on the Partek software (Partek Incorporated, USA). The background correction, normalization and summarization of the CEL files were performed using the robust multi-chip average (RMA) algorithm (with default settings of the Partek software: only perfect match values, performs quantile normalization across all the chips, and applies a log2 transformation to the intensities). Partek software was used to derive the adjusted data (ie.the expression value after correction for scan date, geographical origin) in CORRECTED column."	"Affymetrix CEL files were analyzed together with their respective CDF (chip description file) file (HG-U133_Plus_2.cdf) on the Partek software (Partek Incorporated, USA). The background correction, normalization and summarization of the CEL files were performed using the robust multi-chip average (RMA) algorithm (with default settings of the Partek software: only perfect match values, performs quantile normalization across all the chips, and applies a log2 transformation to the intensities). Partek software was used to derive the adjusted data (ie.the expression value after correction for scan date, geographical origin) in CORRECTED column."	"Affymetrix CEL files were analyzed together with their respective CDF (chip description file) file (HG-U133_Plus_2.cdf) on the Partek software (Partek Incorporated, USA). The background correction, normalization and summarization of the CEL files were performed using the robust multi-chip average (RMA) algorithm (with default settings of the Partek software: only perfect match values, performs quantile normalization across all the chips, and applies a log2 transformation to the intensities). Partek software was used to derive the adjusted data (ie.the expression value after correction for scan date, geographical origin) in CORRECTED column."
!Sample_platform_id	"GPL570"	"GPL570"	"GPL570"	"GPL570"	"GPL570"	"GPL570"	"GPL570"	"GPL570"	"GPL570"	"GPL570"	"GPL570"	"GPL570"	"GPL570"	"GPL570"	"GPL570"	"GPL570"	"GPL570"	"GPL570"	"GPL570"	"GPL570"	"GPL570"	"GPL570"	"GPL570"	"GPL570"	"GPL570"	"GPL570"	"GPL570"	"GPL570"	"GPL570"	"GPL570"	"GPL570"	"GPL570"	"GPL570"	"GPL570"	"GPL570"	"GPL570"	"GPL570"	"GPL570"	"GPL570"	"GPL570"
!Sample_contact_name	"Sofia,A,Oliveira"	"Sofia,A,Oliveira"	"Sofia,A,Oliveira"	"Sofia,A,Oliveira"	"Sofia,A,Oliveira"	"Sofia,A,Oliveira"	"Sofia,A,Oliveira"	"Sofia,A,Oliveira"	"Sofia,A,Oliveira"	"Sofia,A,Oliveira"	"Sofia,A,Oliveira"	"Sofia,A,Oliveira"	"Sofia,A,Oliveira"	"Sofia,A,Oliveira"	"Sofia,A,Oliveira"	"Sofia,A,Oliveira"	"Sofia,A,Oliveira"	"Sofia,A,Oliveira"	"Sofia,A,Oliveira"	"Sofia,A,Oliveira"	"Sofia,A,Oliveira"	"Sofia,A,Oliveira"	"Sofia,A,Oliveira"	"Sofia,A,Oliveira"	"Sofia,A,Oliveira"	"Sofia,A,Oliveira"	"Sofia,A,Oliveira"	"Sofia,A,Oliveira"	"Sofia,A,Oliveira"	"Sofia,A,Oliveira"	"Sofia,A,Oliveira"	"Sofia,A,Oliveira"	"Sofia,A,Oliveira"	"Sofia,A,Oliveira"	"Sofia,A,Oliveira"	"Sofia,A,Oliveira"	"Sofia,A,Oliveira"	"Sofia,A,Oliveira"	"Sofia,A,Oliveira"	"Sofia,A,Oliveira"
!Sample_contact_email	"soliveira@igc.gulbenkian.pt"	"soliveira@igc.gulbenkian.pt"	"soliveira@igc.gulbenkian.pt"	"soliveira@igc.gulbenkian.pt"	"soliveira@igc.gulbenkian.pt"	"soliveira@igc.gulbenkian.pt"	"soliveira@igc.gulbenkian.pt"	"soliveira@igc.gulbenkian.pt"	"soliveira@igc.gulbenkian.pt"	"soliveira@igc.gulbenkian.pt"	"soliveira@igc.gulbenkian.pt"	"soliveira@igc.gulbenkian.pt"	"soliveira@igc.gulbenkian.pt"	"soliveira@igc.gulbenkian.pt"	"soliveira@igc.gulbenkian.pt"	"soliveira@igc.gulbenkian.pt"	"soliveira@igc.gulbenkian.pt"	"soliveira@igc.gulbenkian.pt"	"soliveira@igc.gulbenkian.pt"	"soliveira@igc.gulbenkian.pt"	"soliveira@igc.gulbenkian.pt"	"soliveira@igc.gulbenkian.pt"	"soliveira@igc.gulbenkian.pt"	"soliveira@igc.gulbenkian.pt"	"soliveira@igc.gulbenkian.pt"	"soliveira@igc.gulbenkian.pt"	"soliveira@igc.gulbenkian.pt"	"soliveira@igc.gulbenkian.pt"	"soliveira@igc.gulbenkian.pt"	"soliveira@igc.gulbenkian.pt"	"soliveira@igc.gulbenkian.pt"	"soliveira@igc.gulbenkian.pt"	"soliveira@igc.gulbenkian.pt"	"soliveira@igc.gulbenkian.pt"	"soliveira@igc.gulbenkian.pt"	"soliveira@igc.gulbenkian.pt"	"soliveira@igc.gulbenkian.pt"	"soliveira@igc.gulbenkian.pt"	"soliveira@igc.gulbenkian.pt"	"soliveira@igc.gulbenkian.pt"
!Sample_contact_phone	"+351 217 999 411"	"+351 217 999 411"	"+351 217 999 411"	"+351 217 999 411"	"+351 217 999 411"	"+351 217 999 411"	"+351 217 999 411"	"+351 217 999 411"	"+351 217 999 411"	"+351 217 999 411"	"+351 217 999 411"	"+351 217 999 411"	"+351 217 999 411"	"+351 217 999 411"	"+351 217 999 411"	"+351 217 999 411"	"+351 217 999 411"	"+351 217 999 411"	"+351 217 999 411"	"+351 217 999 411"	"+351 217 999 411"	"+351 217 999 411"	"+351 217 999 411"	"+351 217 999 411"	"+351 217 999 411"	"+351 217 999 411"	"+351 217 999 411"	"+351 217 999 411"	"+351 217 999 411"	"+351 217 999 411"	"+351 217 999 411"	"+351 217 999 411"	"+351 217 999 411"	"+351 217 999 411"	"+351 217 999 411"	"+351 217 999 411"	"+351 217 999 411"	"+351 217 999 411"	"+351 217 999 411"	"+351 217 999 411"
!Sample_contact_fax	"+351 217 999 412"	"+351 217 999 412"	"+351 217 999 412"	"+351 217 999 412"	"+351 217 999 412"	"+351 217 999 412"	"+351 217 999 412"	"+351 217 999 412"	"+351 217 999 412"	"+351 217 999 412"	"+351 217 999 412"	"+351 217 999 412"	"+351 217 999 412"	"+351 217 999 412"	"+351 217 999 412"	"+351 217 999 412"	"+351 217 999 412"	"+351 217 999 412"	"+351 217 999 412"	"+351 217 999 412"	"+351 217 999 412"	"+351 217 999 412"	"+351 217 999 412"	"+351 217 999 412"	"+351 217 999 412"	"+351 217 999 412"	"+351 217 999 412"	"+351 217 999 412"	"+351 217 999 412"	"+351 217 999 412"	"+351 217 999 412"	"+351 217 999 412"	"+351 217 999 412"	"+351 217 999 412"	"+351 217 999 412"	"+351 217 999 412"	"+351 217 999 412"	"+351 217 999 412"	"+351 217 999 412"	"+351 217 999 412"
!Sample_contact_laboratory	"P1C-76"	"P1C-76"	"P1C-76"	"P1C-76"	"P1C-76"	"P1C-76"	"P1C-76"	"P1C-76"	"P1C-76"	"P1C-76"	"P1C-76"	"P1C-76"	"P1C-76"	"P1C-76"	"P1C-76"	"P1C-76"	"P1C-76"	"P1C-76"	"P1C-76"	"P1C-76"	"P1C-76"	"P1C-76"	"P1C-76"	"P1C-76"	"P1C-76"	"P1C-76"	"P1C-76"	"P1C-76"	"P1C-76"	"P1C-76"	"P1C-76"	"P1C-76"	"P1C-76"	"P1C-76"	"P1C-76"	"P1C-76"	"P1C-76"	"P1C-76"	"P1C-76"	"P1C-76"
!Sample_contact_department	"Edificio Egas Moniz"	"Edificio Egas Moniz"	"Edificio Egas Moniz"	"Edificio Egas Moniz"	"Edificio Egas Moniz"	"Edificio Egas Moniz"	"Edificio Egas Moniz"	"Edificio Egas Moniz"	"Edificio Egas Moniz"	"Edificio Egas Moniz"	"Edificio Egas Moniz"	"Edificio Egas Moniz"	"Edificio Egas Moniz"	"Edificio Egas Moniz"	"Edificio Egas Moniz"	"Edificio Egas Moniz"	"Edificio Egas Moniz"	"Edificio Egas Moniz"	"Edificio Egas Moniz"	"Edificio Egas Moniz"	"Edificio Egas Moniz"	"Edificio Egas Moniz"	"Edificio Egas Moniz"	"Edificio Egas Moniz"	"Edificio Egas Moniz"	"Edificio Egas Moniz"	"Edificio Egas Moniz"	"Edificio Egas Moniz"	"Edificio Egas Moniz"	"Edificio Egas Moniz"	"Edificio Egas Moniz"	"Edificio Egas Moniz"	"Edificio Egas Moniz"	"Edificio Egas Moniz"	"Edificio Egas Moniz"	"Edificio Egas Moniz"	"Edificio Egas Moniz"	"Edificio Egas Moniz"	"Edificio Egas Moniz"	"Edificio Egas Moniz"
!Sample_contact_institute	"Instituto de Medicina Molecular"	"Instituto de Medicina Molecular"	"Instituto de Medicina Molecular"	"Instituto de Medicina Molecular"	"Instituto de Medicina Molecular"	"Instituto de Medicina Molecular"	"Instituto de Medicina Molecular"	"Instituto de Medicina Molecular"	"Instituto de Medicina Molecular"	"Instituto de Medicina Molecular"	"Instituto de Medicina Molecular"	"Instituto de Medicina Molecular"	"Instituto de Medicina Molecular"	"Instituto de Medicina Molecular"	"Instituto de Medicina Molecular"	"Instituto de Medicina Molecular"	"Instituto de Medicina Molecular"	"Instituto de Medicina Molecular"	"Instituto de Medicina Molecular"	"Instituto de Medicina Molecular"	"Instituto de Medicina Molecular"	"Instituto de Medicina Molecular"	"Instituto de Medicina Molecular"	"Instituto de Medicina Molecular"	"Instituto de Medicina Molecular"	"Instituto de Medicina Molecular"	"Instituto de Medicina Molecular"	"Instituto de Medicina Molecular"	"Instituto de Medicina Molecular"	"Instituto de Medicina Molecular"	"Instituto de Medicina Molecular"	"Instituto de Medicina Molecular"	"Instituto de Medicina Molecular"	"Instituto de Medicina Molecular"	"Instituto de Medicina Molecular"	"Instituto de Medicina Molecular"	"Instituto de Medicina Molecular"	"Instituto de Medicina Molecular"	"Instituto de Medicina Molecular"	"Instituto de Medicina Molecular"
!Sample_contact_address	"Av. Prof Egas Moniz"	"Av. Prof Egas Moniz"	"Av. Prof Egas Moniz"	"Av. Prof Egas Moniz"	"Av. Prof Egas Moniz"	"Av. Prof Egas Moniz"	"Av. Prof Egas Moniz"	"Av. Prof Egas Moniz"	"Av. Prof Egas Moniz"	"Av. Prof Egas Moniz"	"Av. Prof Egas Moniz"	"Av. Prof Egas Moniz"	"Av. Prof Egas Moniz"	"Av. Prof Egas Moniz"	"Av. Prof Egas Moniz"	"Av. Prof Egas Moniz"	"Av. Prof Egas Moniz"	"Av. Prof Egas Moniz"	"Av. Prof Egas Moniz"	"Av. Prof Egas Moniz"	"Av. Prof Egas Moniz"	"Av. Prof Egas Moniz"	"Av. Prof Egas Moniz"	"Av. Prof Egas Moniz"	"Av. Prof Egas Moniz"	"Av. Prof Egas Moniz"	"Av. Prof Egas Moniz"	"Av. Prof Egas Moniz"	"Av. Prof Egas Moniz"	"Av. Prof Egas Moniz"	"Av. Prof Egas Moniz"	"Av. Prof Egas Moniz"	"Av. Prof Egas Moniz"	"Av. Prof Egas Moniz"	"Av. Prof Egas Moniz"	"Av. Prof Egas Moniz"	"Av. Prof Egas Moniz"	"Av. Prof Egas Moniz"	"Av. Prof Egas Moniz"	"Av. Prof Egas Moniz"
!Sample_contact_city	"Lisbon"	"Lisbon"	"Lisbon"	"Lisbon"	"Lisbon"	"Lisbon"	"Lisbon"	"Lisbon"	"Lisbon"	"Lisbon"	"Lisbon"	"Lisbon"	"Lisbon"	"Lisbon"	"Lisbon"	"Lisbon"	"Lisbon"	"Lisbon"	"Lisbon"	"Lisbon"	"Lisbon"	"Lisbon"	"Lisbon"	"Lisbon"	"Lisbon"	"Lisbon"	"Lisbon"	"Lisbon"	"Lisbon"	"Lisbon"	"Lisbon"	"Lisbon"	"Lisbon"	"Lisbon"	"Lisbon"	"Lisbon"	"Lisbon"	"Lisbon"	"Lisbon"	"Lisbon"
!Sample_contact_state	"Portugal"	"Portugal"	"Portugal"	"Portugal"	"Portugal"	"Portugal"	"Portugal"	"Portugal"	"Portugal"	"Portugal"	"Portugal"	"Portugal"	"Portugal"	"Portugal"	"Portugal"	"Portugal"	"Portugal"	"Portugal"	"Portugal"	"Portugal"	"Portugal"	"Portugal"	"Portugal"	"Portugal"	"Portugal"	"Portugal"	"Portugal"	"Portugal"	"Portugal"	"Portugal"	"Portugal"	"Portugal"	"Portugal"	"Portugal"	"Portugal"	"Portugal"	"Portugal"	"Portugal"	"Portugal"	"Portugal"
!Sample_contact_zip/postal_code	"1649-028"	"1649-028"	"1649-028"	"1649-028"	"1649-028"	"1649-028"	"1649-028"	"1649-028"	"1649-028"	"1649-028"	"1649-028"	"1649-028"	"1649-028"	"1649-028"	"1649-028"	"1649-028"	"1649-028"	"1649-028"	"1649-028"	"1649-028"	"1649-028"	"1649-028"	"1649-028"	"1649-028"	"1649-028"	"1649-028"	"1649-028"	"1649-028"	"1649-028"	"1649-028"	"1649-028"	"1649-028"	"1649-028"	"1649-028"	"1649-028"	"1649-028"	"1649-028"	"1649-028"	"1649-028"	"1649-028"
!Sample_contact_country	"Portugal"	"Portugal"	"Portugal"	"Portugal"	"Portugal"	"Portugal"	"Portugal"	"Portugal"	"Portugal"	"Portugal"	"Portugal"	"Portugal"	"Portugal"	"Portugal"	"Portugal"	"Portugal"	"Portugal"	"Portugal"	"Portugal"	"Portugal"	"Portugal"	"Portugal"	"Portugal"	"Portugal"	"Portugal"	"Portugal"	"Portugal"	"Portugal"	"Portugal"	"Portugal"	"Portugal"	"Portugal"	"Portugal"	"Portugal"	"Portugal"	"Portugal"	"Portugal"	"Portugal"	"Portugal"	"Portugal"
!Sample_supplementary_file	"ftp://ftp.ncbi.nlm.nih.gov/geo/samples/GSM554nnn/GSM554014/suppl/GSM554014_1_CTRL.CEL.gz"	"ftp://ftp.ncbi.nlm.nih.gov/geo/samples/GSM554nnn/GSM554015/suppl/GSM554015_2_CTRL.CEL.gz"	"ftp://ftp.ncbi.nlm.nih.gov/geo/samples/GSM554nnn/GSM554016/suppl/GSM554016_3_CTRL.CEL.gz"	"ftp://ftp.ncbi.nlm.nih.gov/geo/samples/GSM554nnn/GSM554017/suppl/GSM554017_4_CTRL.CEL.gz"	"ftp://ftp.ncbi.nlm.nih.gov/geo/samples/GSM554nnn/GSM554018/suppl/GSM554018_5_CTRL.CEL.gz"	"ftp://ftp.ncbi.nlm.nih.gov/geo/samples/GSM554nnn/GSM554019/suppl/GSM554019_6_CTRL.CEL.gz"	"ftp://ftp.ncbi.nlm.nih.gov/geo/samples/GSM554nnn/GSM554020/suppl/GSM554020_7_CTRL.CEL.gz"	"ftp://ftp.ncbi.nlm.nih.gov/geo/samples/GSM554nnn/GSM554021/suppl/GSM554021_8_CTRL.CEL.gz"	"ftp://ftp.ncbi.nlm.nih.gov/geo/samples/GSM554nnn/GSM554022/suppl/GSM554022_9_CTRL.CEL.gz"	"ftp://ftp.ncbi.nlm.nih.gov/geo/samples/GSM554nnn/GSM554023/suppl/GSM554023_10_CTRL.CEL.gz"	"ftp://ftp.ncbi.nlm.nih.gov/geo/samples/GSM554nnn/GSM554024/suppl/GSM554024_11_CTRL.CEL.gz"	"ftp://ftp.ncbi.nlm.nih.gov/geo/samples/GSM554nnn/GSM554025/suppl/GSM554025_12_CTRL.CEL.gz"	"ftp://ftp.ncbi.nlm.nih.gov/geo/samples/GSM554nnn/GSM554026/suppl/GSM554026_13_CTRL.CEL.gz"	"ftp://ftp.ncbi.nlm.nih.gov/geo/samples/GSM554nnn/GSM554027/suppl/GSM554027_14_CTRL.CEL.gz"	"ftp://ftp.ncbi.nlm.nih.gov/geo/samples/GSM554nnn/GSM554028/suppl/GSM554028_15_CTRL.CEL.gz"	"ftp://ftp.ncbi.nlm.nih.gov/geo/samples/GSM554nnn/GSM554029/suppl/GSM554029_16_CTRL.CEL.gz"	"ftp://ftp.ncbi.nlm.nih.gov/geo/samples/GSM554nnn/GSM554030/suppl/GSM554030_17_CTRL.CEL.gz"	"ftp://ftp.ncbi.nlm.nih.gov/geo/samples/GSM554nnn/GSM554031/suppl/GSM554031_18_CTRL.CEL.gz"	"ftp://ftp.ncbi.nlm.nih.gov/geo/samples/GSM554nnn/GSM554032/suppl/GSM554032_19_CTRL.CEL.gz"	"ftp://ftp.ncbi.nlm.nih.gov/geo/samples/GSM554nnn/GSM554033/suppl/GSM554033_20_CTRL.CEL.gz"	"ftp://ftp.ncbi.nlm.nih.gov/geo/samples/GSM554nnn/GSM554034/suppl/GSM554034_21_IS.CEL.gz"	"ftp://ftp.ncbi.nlm.nih.gov/geo/samples/GSM554nnn/GSM554035/suppl/GSM554035_22_IS.CEL.gz"	"ftp://ftp.ncbi.nlm.nih.gov/geo/samples/GSM554nnn/GSM554036/suppl/GSM554036_23_IS.CEL.gz"	"ftp://ftp.ncbi.nlm.nih.gov/geo/samples/GSM554nnn/GSM554037/suppl/GSM554037_24_IS.CEL.gz"	"ftp://ftp.ncbi.nlm.nih.gov/geo/samples/GSM554nnn/GSM554038/suppl/GSM554038_25_IS.CEL.gz"	"ftp://ftp.ncbi.nlm.nih.gov/geo/samples/GSM554nnn/GSM554039/suppl/GSM554039_26_IS.CEL.gz"	"ftp://ftp.ncbi.nlm.nih.gov/geo/samples/GSM554nnn/GSM554040/suppl/GSM554040_27_IS.CEL.gz"	"ftp://ftp.ncbi.nlm.nih.gov/geo/samples/GSM554nnn/GSM554041/suppl/GSM554041_28_IS.CEL.gz"	"ftp://ftp.ncbi.nlm.nih.gov/geo/samples/GSM554nnn/GSM554042/suppl/GSM554042_29_IS.CEL.gz"	"ftp://ftp.ncbi.nlm.nih.gov/geo/samples/GSM554nnn/GSM554043/suppl/GSM554043_30_IS.CEL.gz"	"ftp://ftp.ncbi.nlm.nih.gov/geo/samples/GSM554nnn/GSM554044/suppl/GSM554044_31_IS.CEL.gz"	"ftp://ftp.ncbi.nlm.nih.gov/geo/samples/GSM554nnn/GSM554045/suppl/GSM554045_32_IS.CEL.gz"	"ftp://ftp.ncbi.nlm.nih.gov/geo/samples/GSM554nnn/GSM554046/suppl/GSM554046_33_IS.CEL.gz"	"ftp://ftp.ncbi.nlm.nih.gov/geo/samples/GSM554nnn/GSM554047/suppl/GSM554047_34_IS.CEL.gz"	"ftp://ftp.ncbi.nlm.nih.gov/geo/samples/GSM554nnn/GSM554048/suppl/GSM554048_35_IS.CEL.gz"	"ftp://ftp.ncbi.nlm.nih.gov/geo/samples/GSM554nnn/GSM554049/suppl/GSM554049_36_IS.CEL.gz"	"ftp://ftp.ncbi.nlm.nih.gov/geo/samples/GSM554nnn/GSM554050/suppl/GSM554050_37_IS.CEL.gz"	"ftp://ftp.ncbi.nlm.nih.gov/geo/samples/GSM554nnn/GSM554051/suppl/GSM554051_38_IS.CEL.gz"	"ftp://ftp.ncbi.nlm.nih.gov/geo/samples/GSM554nnn/GSM554052/suppl/GSM554052_39_IS.CEL.gz"	"ftp://ftp.ncbi.nlm.nih.gov/geo/samples/GSM554nnn/GSM554053/suppl/GSM554053_40_IS.CEL.gz"
!Sample_data_row_count	"54675"	"54675"	"54675"	"54675"	"54675"	"54675"	"54675"	"54675"	"54675"	"54675"	"54675"	"54675"	"54675"	"54675"	"54675"	"54675"	"54675"	"54675"	"54675"	"54675"	"54675"	"54675"	"54675"	"54675"	"54675"	"54675"	"54675"	"54675"	"54675"	"54675"	"54675"	"54675"	"54675"	"54675"	"54675"	"54675"	"54675"	"54675"	"54675"	"54675"
!series_matrix_table_begin
"ID_REF"	"GSM554014"	"GSM554015"	"GSM554016"	"GSM554017"	"GSM554018"	"GSM554019"	"GSM554020"	"GSM554021"	"GSM554022"	"GSM554023"	"GSM554024"	"GSM554025"	"GSM554026"	"GSM554027"	"GSM554028"	"GSM554029"	"GSM554030"	"GSM554031"	"GSM554032"	"GSM554033"	"GSM554034"	"GSM554035"	"GSM554036"	"GSM554037"	"GSM554038"	"GSM554039"	"GSM554040"	"GSM554041"	"GSM554042"	"GSM554043"	"GSM554044"	"GSM554045"	"GSM554046"	"GSM554047"	"GSM554048"	"GSM554049"	"GSM554050"	"GSM554051"	"GSM554052"	"GSM554053"
"1007_s_at"	6.53719	6.7461	7.03943	6.68097	6.73631	6.72124	6.80779	6.54758	6.71246	6.52556	6.69393	7.04017	6.9014	6.38794	6.72679	6.3762	6.50391	6.94953	6.77332	6.71623	6.67128	6.41427	6.88902	6.78006	6.93704	6.49745	6.86927	6.93814	7.17564	6.48452	7.02394	6.53386	6.84454	6.41925	6.71676	6.39117	6.57852	6.60733	6.68565	6.79528
"1053_at"	7.22331	7.1849	7.43768	7.35851	7.36115	7.40868	7.29822	7.46494	7.516	7.78044	7.56329	7.57398	7.46835	7.33345	7.51887	7.2887	7.55074	6.88529	7.74647	7.30996	7.46799	7.17915	7.02995	7.4756	7.46103	7.37095	7.12373	7.25423	6.55367	7.63265	7.14695	7.34437	7.10894	7.54837	7.56231	7.28741	7.14972	7.56624	7.5204	7.08672
"117_at"	6.53346	6.97039	7.84363	7.03455	7.82657	7.21937	6.98678	6.78232	7.92538	8.32728	8.8113	8.49053	8.04727	7.55633	8.15334	7.30272	8.33318	7.91444	7.99185	8.09462	8.11189	8.20627	6.8204	8.6068	7.86641	8.12954	7.41971	7.96981	7.13489	7.32254	7.24273	6.47267	6.45158	6.97441	7.72329	6.41176	7.88926	7.63196	7.07176	8.01752
"121_at"	7.36552	7.62668	7.35501	7.44048	7.2901	7.18896	7.46007	7.39501	7.54054	7.63144	7.45957	7.65225	7.64228	7.64402	7.39569	7.56227	7.66659	7.32844	7.41263	7.75866	7.53732	7.24001	7.75395	7.39458	7.44541	7.3795	7.36499	7.55734	7.43929	7.81686	7.79072	7.47847	7.39734	7.33731	7.55737	7.40376	7.48848	7.21255	7.62784	7.92306
"1255_g_at"	2.78569	2.804	2.75572	2.66005	2.73129	2.74988	2.83314	2.6247	2.76049	2.80789	2.72973	2.86259	2.81966	2.74015	2.68813	2.69972	2.63993	2.68883	2.68837	2.78798	2.87665	2.91451	2.84976	2.68484	2.68313	2.651	2.64375	2.7531	2.67588	2.8647	2.69807	2.64854	2.65732	2.77176	2.7829	2.7394	2.78276	3.02654	2.68247	2.67327
"1294_at"	8.68954	8.94638	8.66856	8.83753	8.78371	9.23485	9.15409	8.81491	8.84561	8.83423	9.00109	8.95276	8.76042	9.04469	8.92673	8.70721	8.97388	8.98942	8.74082	9.23739	9.01954	9.10716	8.70978	9.06833	8.86336	8.82897	8.91771	9.00438	8.79635	8.77198	9.08173	8.53882	8.72624	8.93493	8.93251	8.52832	8.93174	9.18577	8.96654	8.6071
"1316_at"	5.29498	5.39718	5.02969	4.84698	5.08951	5.29245	5.08625	5.13423	5.1624	4.88156	4.97686	5.22286	5.09786	5.33635	5.13064	5.17735	5.20985	5.18614	4.98411	5.13055	5.22909	5.00159	5.32417	5.06744	5.05424	4.91554	5.31857	5.23581	5.29108	5.25642	5.22095	5.11071	5.05809	5.01582	4.91664	5.16737	5.15548	4.99718	4.88227	5.25483
"1320_at"	3.7834	3.92363	3.78049	3.76275	3.74588	4.16127	3.91449	3.93761	3.80854	3.8327	3.89402	3.79649	3.98454	3.88504	3.4999	3.81066	3.75856	3.66101	3.98236	3.77047	3.88341	3.93669	3.96486	3.99321	3.65067	3.63404	3.96923	3.85714	3.57559	3.98223	4.0423	3.84659	3.80001	3.96104	3.88952	4.28368	3.98105	3.86684	4.22409	3.82156
"1405_i_at"	12.2494	12.1251	11.8654	11.9185	12.5288	12.1163	12.0396	12.5183	11.2385	11.3612	11.164	10.4966	11.1622	11.4796	11.5797	11.8973	10.4834	12.0593	10.2758	11.1843	12.2124	11.8621	11.2879	12.4784	10.3107	11.6538	11.6581	11.7549	11.9124	11.072	12.1746	12.1665	11.9365	11.9923	12.1652	12.1819	11.0671	11.7992	12.2373	11.2469
"1431_at"	3.29007	3.24263	3.57895	3.24636	3.276	3.54451	3.28565	3.52672	3.31318	3.10915	3.2769	2.92077	3.40112	3.20069	3.16191	3.41497	3.06988	3.40098	3.27882	3.30694	3.25431	3.38345	3.22095	3.18278	3.15269	3.33167	3.2707	3.35097	3.33134	3.4584	3.39911	3.39859	3.3003	3.59465	3.32139	3.36702	3.05606	3.50466	3.27393	3.23182
"1438_at"	4.85151	5.05873	4.67701	4.68775	4.61629	4.79204	4.83488	4.81978	5.06856	5.08278	4.84	4.8701	4.98763	4.98463	5.04737	4.90067	4.67176	4.89325	5.0152	4.9492	4.9632	5.02243	4.66674	4.99047	5.00726	5.09438	4.71332	5.06394	4.892	4.8959	4.92672	4.74615	4.83618	4.83741	4.78153	5.20844	4.87149	4.53988	5.05649	4.67451
"1487_at"	7.20271	7.28764	7.24491	7.32521	7.22364	7.49871	7.54685	7.44273	7.34822	7.54638	7.4228	7.4675	7.54769	7.7831	7.68888	7.39124	8.13933	7.71311	7.81993	7.81025	7.81108	7.5609	6.91755	7.73831	7.57044	7.57145	7.13043	7.44089	7.18705	7.44527	7.29268	6.94124	6.89241	7.40217	7.49761	6.69246	7.45531	7.64257	7.30762	7.36666
"1494_f_at"	5.67961	5.50606	5.27703	5.14185	4.92826	5.45391	5.27047	5.03016	4.93623	5.04226	5.05268	5.35874	5.13068	5.08536	5.05204	5.10855	4.77859	4.8678	4.90427	4.85318	5.10405	5.19689	4.98122	5.05753	5.06301	5.06828	5.401	4.78858	4.88199	5.12558	5.48775	5.21777	5.04749	4.78652	4.84545	5.22005	5.09909	5.13457	5.14724	5.47221
"1552256_a_at"	6.74873	7.07588	6.90968	6.5624	6.02275	7.09931	6.85643	6.51173	6.7239	6.72657	6.94211	6.49511	6.87443	6.95082	7.15706	6.56138	7.5374	7.40348	7.10845	7.26215	7.46954	6.9114	6.71955	7.34552	6.39881	6.98965	6.40395	6.65761	6.60775	7.37315	7.19751	6.43844	6.45501	6.93502	6.65229	6.61668	6.99217	7.25475	7.07888	7.00596
"1552257_a_at"	7.68751	7.69915	7.33901	7.31361	7.28414	7.8708	7.66596	7.58276	7.29444	7.34801	7.2061	7.18372	7.57579	7.4488	7.29912	7.34954	7.28333	7.33716	7.36085	7.42	7.60371	7.11711	7.05633	7.38726	7.1798	7.368	7.55052	7.00492	7.32693	7.3386	7.20991	7.19997	6.89376	7.26141	7.45264	7.17794	7.02201	7.51084	7.55194	7.29245
"1552258_at"	4.56365	4.62126	4.48184	4.27009	4.48448	4.29461	4.53261	4.22532	4.28037	4.28048	4.56693	4.62319	4.33408	4.52367	4.57909	4.56092	4.40388	4.39241	4.23047	4.66363	4.41974	4.35322	4.81256	4.54386	4.05252	4.34483	4.61993	4.5762	4.32496	4.12463	4.72486	4.39145	4.10529	4.43861	4.4637	4.64328	4.57767	4.60671	4.44106	4.84061
"1552261_at"	4.72507	4.70502	4.60375	4.51213	4.63688	4.25785	4.26843	4.42554	4.55118	4.60989	4.67977	4.76551	4.57941	4.40123	4.55822	4.53038	4.52133	4.34493	4.55018	4.71477	4.6717	4.69594	4.80901	4.78901	4.63174	4.45594	4.12934	4.40365	4.58562	4.39494	4.48665	4.70163	4.55042	4.74917	4.29427	4.92614	4.86395	4.51213	4.56138	4.69406
"1552263_at"	7.7226	7.43176	7.95085	7.58103	8.07915	7.9065	7.48364	7.943	7.70483	8.10353	8.04882	8.20114	8.06072	8.018	8.19439	8.11411	8.18894	7.82862	7.90532	8.03704	8.00507	7.77555	7.66615	7.9812	7.78816	7.8176	7.88029	7.75609	8.06384	7.64588	7.38941	7.76427	7.83271	8.14637	8.09909	7.53648	7.6077	7.96033	7.89337	7.73954
"1552264_a_at"	9.27056	9.25854	9.10021	8.97539	9.45134	9.19166	9.14796	9.18937	9.47065	9.69226	9.50425	9.77779	9.82795	9.77687	9.7203	9.70113	9.59699	9.42606	9.68403	9.68372	9.72615	9.45052	8.97844	9.77873	9.56766	9.44539	9.02982	9.58455	9.03582	9.64416	9.2687	9.39887	8.97837	9.22799	9.43246	9.04381	8.95784	9.30802	9.48403	9.13013
"1552266_at"	2.7848	3.00744	2.79442	2.97558	3.11466	2.84074	2.81372	2.90811	3.05159	2.70821	3.00774	3.51745	2.97633	2.84763	3.11026	3.03533	2.86119	2.9218	3.00864	2.76941	2.80849	2.82406	3.30345	2.85127	3.02706	3.12161	3.19434	2.87821	2.86583	2.86442	3.01487	3.12403	2.78946	2.93237	3.36519	3.29343	2.95937	3.02074	3.11803	3.65356
"1552269_at"	2.78741	2.83216	2.8379	2.75969	2.77835	2.82802	3.05642	3.0362	2.63278	3.00648	2.79073	3.04633	2.61727	2.74967	2.85718	2.51806	2.60451	2.71695	2.54457	2.92725	2.74967	2.60543	2.79887	2.89325	2.67011	2.92522	2.92662	2.89746	3.1335	3.01103	2.93106	3.01994	2.78694	3.05025	2.7064	2.69521	2.91923	3.03476	2.95259	3.31812
"1552271_at"	5.07903	5.39572	5.05834	4.99923	4.83046	5.23395	4.83557	5.04981	5.20731	5.0813	5.16763	5.05698	5.05035	4.99784	5.02521	4.93209	5.02965	5.01321	4.94071	5.10521	5.21204	5.11711	4.77346	5.36745	5.01408	5.07848	4.83284	5.08221	4.88853	5.08426	5.29096	5.14484	5.10468	5.16613	4.93589	5.17674	5.22453	5.29522	5.26471	4.96631
"1552272_a_at"	4.83045	5.12965	4.36195	4.82202	4.47213	4.91671	5.03066	4.87128	5.15885	4.83656	4.88451	4.84424	4.60414	5.12266	4.77095	4.86121	4.96956	4.99614	4.90322	4.97339	4.8123	4.85183	4.7154	5.09319	4.95689	4.81053	4.6806	5.01423	4.7549	4.84617	4.85522	4.56649	4.86389	4.62116	4.85242	5.0828	4.93366	5.11615	4.71423	4.74643
"1552274_at"	7.74705	7.73737	7.16085	7.28822	7.70495	7.4064	7.99208	7.89739	7.60478	7.34195	8.0142	8.52405	7.85285	7.29571	7.3553	7.54298	7.87918	7.49385	7.57448	7.77795	7.28943	7.54319	7.65726	7.53284	7.77466	7.29571	7.84559	7.40737	7.52334	7.77622	7.16603	7.62682	7.30097	7.45702	7.55426	7.4418	7.38634	6.96298	7.35147	7.58257
"1552275_s_at"	7.03131	6.90873	6.96964	6.86971	7.46747	6.02498	7.04195	6.88476	7.63362	7.77177	7.87726	8.3749	7.71543	7.57255	7.465	7.31728	7.54741	6.97535	8.07693	7.47709	7.49745	7.39207	7.55459	7.82706	7.57586	7.37151	6.82533	7.51454	6.46032	7.75015	6.92903	7.24823	6.74689	7.28199	7.44876	6.93679	7.3136	7.38363	7.26801	7.1681
"1552276_a_at"	5.83117	6.02309	5.71619	5.56588	5.55108	5.21589	5.88171	5.48825	5.49274	5.52947	5.65598	5.63306	5.72442	5.54047	5.47209	5.67039	5.61073	5.79908	5.48825	5.57583	5.6154	5.48856	5.25167	5.86826	5.67561	5.56542	5.70128	5.65683	5.42893	5.73792	6.0344	5.51105	5.52855	5.57178	5.40727	5.83472	5.62006	5.60294	5.8878	5.52704
"1552277_a_at"	7.37687	7.14416	7.09777	6.73874	6.64629	6.95539	7.2686	7.23088	7.33663	6.90936	6.61196	6.04682	6.80755	6.80914	6.495	6.73139	6.68399	7.03234	6.60924	6.1414	6.67886	7.49867	7.19891	7.0805	6.8283	6.95587	7.23139	6.88188	7.25567	7.14405	7.01518	7.15341	7.20108	7.00933	6.90584	7.26682	7.23105	6.69757	7.12949	6.64465
"1552278_a_at"	3.59625	3.4494	3.72525	3.55438	3.34802	3.29194	3.25931	3.41668	3.49868	3.44012	3.30529	3.40317	3.50759	3.55107	3.26154	3.33151	3.67947	3.26797	3.44958	3.58386	3.41502	3.44026	3.43649	3.47513	3.55643	3.57728	3.45898	3.59451	3.5292	3.51	3.6848	3.4494	3.6056	3.4654	3.62381	3.74771	3.8563	3.46388	3.50314	3.62594
"1552279_a_at"	5.85633	5.85481	5.85366	5.75823	5.761	5.932	5.82567	5.68825	5.9219	5.92465	5.89652	6.16765	5.93163	5.82772	5.68827	5.908	5.98269	5.97964	5.95031	6.06883	5.89659	6.0204	5.78837	6.15403	6.05119	5.86693	6.01151	5.91949	5.98455	6.13054	5.91844	5.90879	5.72253	5.70844	5.81884	5.79592	5.96208	5.90893	5.92828	6.15504
"1552280_at"	3.98916	3.8922	3.87139	3.5895	3.65523	3.6944	3.70065	3.93926	3.6502	3.78673	3.75729	4.22239	3.60685	3.6526	3.60194	3.7391	3.38061	3.34437	3.60338	3.72588	3.79778	3.68911	3.85008	3.51501	3.53886	3.7018	3.66188	3.70807	3.93406	4.01318	3.91299	3.54097	3.65095	3.71213	3.54831	3.79007	3.62708	3.87603	3.88143	3.91398
"1552281_at"	6.63842	6.6565	6.64146	6.40469	6.32885	6.36103	6.3705	6.39688	6.72056	6.24662	6.5794	6.77735	6.34761	6.50916	6.41497	6.59653	6.34136	6.42326	6.40901	6.38891	6.64955	6.53187	6.91353	6.65728	6.60333	6.55319	6.55873	6.50081	6.56525	6.64677	6.7658	6.57752	6.57902	6.63164	6.77146	7.01567	6.69916	6.57222	6.54717	6.85774
"1552283_s_at"	4.57178	3.89826	5.22076	6.27303	4.60158	4.5264	3.89397	4.49622	4.70193	4.51361	4.27513	4.08309	5.01093	4.29	5.34161	4.54481	4.52	4.6748	4.20298	4.42972	4.96255	4.7721	4.58144	4.61104	4.48956	5.9202	4.62375	5.34137	4.69198	4.51956	4.47123	5.13051	6.18487	4.85968	4.65506	4.82059	4.86881	4.59893	5.38574	4.50589
"1552286_at"	6.24584	6.37846	6.51147	6.44296	6.19236	6.59948	6.26553	6.10984	6.58467	6.3036	6.3126	6.24779	6.31528	6.35297	6.03947	5.96794	6.15003	6.0298	6.61045	6.28372	6.43464	6.21005	6.67057	6.36711	6.18633	6.61186	6.30901	6.33862	6.452	6.03643	6.14843	6.20961	6.40121	6.23614	6.46769	6.51515	6.68978	6.51539	6.34388	6.31001
"1552287_s_at"	6.88758	6.76572	7.37006	7.87793	7.78074	7.34416	7.05687	7.25188	7.43444	7.75213	7.7026	7.45125	7.16523	7.69628	7.90228	7.41187	7.59124	7.65705	7.69659	7.76597	7.42107	7.59712	7.26296	7.46367	7.27954	7.5522	7.04882	7.28036	7.13167	6.94468	7.26547	7.28339	7.6717	7.72016	7.69985	7.33135	7.47296	7.84918	7.22753	6.46517
"1552288_at"	3.28663	3.6657	3.60822	3.46907	3.36694	3.50604	3.47848	3.39002	3.36524	3.49094	3.40632	3.70362	3.40153	3.53347	3.4574	3.38444	3.23971	3.29925	3.64365	3.48316	3.5149	3.43673	3.63155	3.26122	3.44494	3.39002	3.71645	3.5629	3.40829	3.51478	3.46211	3.3642	3.37454	3.41121	3.52428	4.06779	3.56478	3.59495	3.58762	3.55776
"1552289_a_at"	3.72943	3.61728	3.8906	3.61728	3.49323	3.99825	4.05295	3.68605	3.53767	3.52535	3.74171	3.72423	3.41621	3.50266	3.61107	3.70074	3.29773	3.69576	3.52497	3.88163	3.78175	3.68694	3.74163	3.9652	3.68694	3.62097	3.428	3.91215	3.71762	3.56723	3.82335	3.7947	3.64767	3.46207	3.85542	3.82785	3.80893	3.70445	3.8906	3.78365
"1552291_at"	5.65507	5.98477	6.25609	6.40564	6.8057	6.29476	5.95022	6.16958	6.16506	6.51965	6.40841	6.02986	6.42795	6.45081	6.5103	6.15175	6.7098	6.17338	6.60118	6.34192	6.24121	6.16505	5.80207	6.00205	6.39967	6.51699	6.03963	6.23446	6.02289	6.20194	6.18165	6.43724	6.29859	6.59356	6.66086	6.18241	6.20381	6.43971	6.1815	5.69613
"1552293_at"	4.29371	3.92664	3.68819	3.89208	3.95129	4.23167	4.07808	3.90936	3.98141	3.83584	3.9577	4.12222	3.78631	3.84214	4.0368	3.70691	3.94448	3.32701	3.93953	4.37259	4.05341	3.76198	3.81033	4.00709	3.89487	3.7079	4.16708	3.93128	4.09176	3.95912	4.07723	3.62303	3.91925	3.81458	3.90007	3.87542	3.86791	3.90546	4.15134	3.97563
"1552295_a_at"	7.00624	7.15085	7.03541	7.06776	6.90961	7.1057	7.39029	6.9859	7.17971	6.97002	6.82961	6.81426	7.07526	7.04892	6.91	7.13933	6.76653	7.10022	7.00506	6.99668	7.36991	6.89645	6.59747	7.11309	7.14253	6.85009	6.89281	7.21693	6.5294	7.08396	7.76053	6.8993	7.18261	6.99458	6.85221	7.22825	6.92991	7.14237	7.30451	6.41216
"1552296_at"	3.40866	3.28308	3.29773	3.24702	3.39363	3.44129	3.47705	3.4083	3.20764	3.17418	3.21616	3.33843	3.27099	3.17744	3.25571	3.05593	2.94649	3.05056	3.45513	3.03886	3.5381	3.01334	3.08063	3.33922	3.31484	3.20455	3.20207	3.03081	3.07286	3.34437	3.19763	3.15353	3.26511	3.27567	3.28352	3.32417	3.21407	3.45022	3.29791	3.4656
"1552299_at"	3.6711	3.5706	3.43337	3.51818	3.54971	3.38433	3.5327	3.58771	3.49374	3.30826	3.73448	3.57101	3.58509	3.59235	3.46317	3.98627	3.19181	3.27694	3.45268	3.43961	3.50801	3.74372	3.62152	3.61767	3.68897	3.28942	3.62701	3.77299	3.64735	3.56501	3.29879	3.66384	3.28461	3.44994	3.18952	3.48264	3.00427	3.72648	3.66404	3.79287
"1552301_a_at"	4.50597	4.3704	4.57351	4.38942	4.4396	4.3354	4.51473	4.52218	4.54816	4.10601	4.44498	4.71198	4.35595	4.66169	4.72359	4.7105	4.37883	4.65442	4.357	4.58343	4.69106	4.63624	4.62534	4.60365	4.34208	4.76929	4.24641	4.93493	4.83853	4.48679	4.8303	4.47464	4.38096	4.65051	4.57234	4.29538	4.398	4.69744	4.76545	4.50772
"1552302_at"	5.80754	5.7822	5.57463	5.61646	6.30506	5.9928	5.82844	5.61102	5.19692	5.63113	5.37784	6.10557	5.81449	5.48886	5.82765	5.62756	6.96277	6.50312	5.78959	5.82016	5.81246	5.41824	5.91056	5.87211	5.84491	5.7149	5.95341	5.55048	6.5978	5.80485	5.41447	5.68079	5.7149	5.88274	5.97371	5.63882	5.95166	5.53392	5.56911	5.03625
"1552303_a_at"	5.79527	5.95056	5.90821	5.49684	5.81253	5.82522	5.8946	5.59237	5.75674	5.70774	5.42858	6.24006	5.84072	5.7138	6.04873	5.91072	6.77749	6.3148	6.18749	5.93387	5.84361	5.8964	5.65743	6.23021	5.90134	5.54658	5.98204	5.93949	6.30799	6.04463	5.83442	5.42742	5.40526	5.50879	5.74767	5.28029	5.34988	5.72214	5.71366	5.97533
"1552304_at"	3.09445	2.98235	3.58382	3.08785	3.18978	3.39747	3.12373	3.1073	3.21326	3.58536	3.57496	3.62619	3.38246	3.17518	3.61074	3.00326	3.29448	3.30997	3.74483	3.77751	3.32082	3.32532	3.29338	3.33313	3.6009	3.3389	3.50856	3.52372	3.3673	3.14998	3.4123	3.27898	3.2149	3.5235	3.45407	3.01474	3.05573	3.03448	2.9868	3.83195
"1552306_at"	3.42527	3.06611	3.48766	3.48676	3.90428	3.47461	3.49559	3.45857	3.67035	3.7683	4.06274	4.04087	3.50064	3.68036	3.57463	3.36279	4.02036	3.63262	3.7	3.6573	3.91867	3.23821	3.61148	3.65265	3.69303	4.04308	3.51942	3.37202	3.7836	3.02711	3.46447	3.43596	3.40376	3.68619	3.9177	3.32556	3.29753	3.30954	3.51881	4.2345
"1552307_a_at"	6.96381	6.98111	7.49571	7.28446	7.23161	7.58147	7.10379	7.15978	7.11712	6.82544	6.32424	6.43222	6.91926	7.14868	6.86853	6.75266	6.32955	6.85697	6.76939	6.4083	7.14807	6.74577	6.68455	6.39003	6.67433	7.4699	6.68613	6.86578	7.04369	7.10391	6.83794	7.30724	7.50407	7.3912	6.98024	7.30637	6.95179	6.99259	7.49527	6.63603
"1552309_a_at"	5.81646	5.69555	5.82854	5.53896	5.63788	5.86681	6.02762	5.31499	6.78987	6.0858	6.62285	7.30067	5.52783	6.17375	5.91249	5.88684	6.794	6.45445	5.57209	5.80998	5.8698	7.224	6.19036	6.3375	6.21308	5.97005	6.27871	6.45143	6.58872	6.40669	5.39588	5.28799	4.78489	5.27844	5.72077	4.35098	5.39876	5.89834	5.24521	6.54822
"1552310_at"	6.48285	6.71002	7.21912	7.44552	7.5799	7.33566	7.46983	7.58124	6.86824	7.27504	7.08439	6.29694	7.3035	7.43628	6.95163	7.16804	7.03371	6.72884	7.28066	6.86427	6.979	7.06089	7.02754	6.833	7.42564	7.44706	7.3056	7.18324	7.40823	7.01886	7.14258	6.89937	7.00609	7.11715	7.48808	6.9476	7.1573	7.13056	7.20493	6.61705
"1552311_a_at"	5.80239	5.91294	5.83547	5.78769	5.71499	5.71897	5.7215	5.7705	5.86395	5.72329	5.87275	6.07616	5.74068	5.79731	5.84444	5.63833	5.7215	5.95685	5.70931	5.58766	5.79666	5.74937	5.97925	5.88434	5.68252	5.55914	5.58066	5.99962	5.99405	6.04776	5.96069	5.7279	5.72401	5.81326	5.73208	5.92786	5.77122	5.79354	5.68125	5.89888
"1552312_a_at"	4.24821	4.06552	4.33491	3.93454	4.57718	3.91436	3.97445	4.00201	5.08462	5.17998	3.93901	4.54046	5.75446	5.07949	5.02076	4.95945	5.77242	5.043	5.13107	4.76182	4.79184	4.43422	4.24554	4.29102	5.60869	4.51605	3.91475	4.23033	4.40274	4.68873	4.02523	4.22036	4.30698	4.26357	4.39779	3.91828	3.8536	4.07065	4.85793	4.63495
"1552314_a_at"	4.73801	4.91138	5.86827	5.1211	5.5818	4.96822	4.9638	5.1084	5.11509	4.51963	5.59597	5.19411	4.8264	4.57519	4.43499	4.84619	4.04188	4.00031	4.29405	4.57828	4.91852	4.9443	4.69138	4.9501	4.67718	4.72799	4.72705	5.22502	4.01101	4.82859	5.02886	5.4193	5.68514	5.66743	5.09219	5.3987	5.05211	5.61806	5.26064	4.50995
"1552315_at"	8.06081	7.66253	8.27516	7.99155	8.5668	8.53862	8.37945	8.57587	8.99949	9.38542	8.20021	8.72474	9.51517	9.33443	9.1935	9.17686	9.31633	9.22656	9.51216	9.19108	8.93206	8.91013	8.34772	8.36652	9.50296	8.57336	8.32181	9.14619	8.56961	8.82472	7.49103	7.69073	7.91345	8.43294	8.46215	7.98057	7.73164	8.14591	8.06419	8.85344
"1552316_a_at"	8.71066	8.31581	9.05837	9.06267	9.56587	9.32145	9.22863	9.30476	9.61465	10.0671	9.15008	9.83832	10.08	10.1345	9.93477	9.87656	10.2223	9.94131	10.2052	9.8711	9.82225	9.59321	9.5465	9.28466	10.1663	9.72111	9.07043	9.83188	9.64543	9.5325	8.27226	8.53665	8.88754	9.68763	9.68899	8.9749	8.87671	8.82142	8.88912	9.64508
"1552318_at"	9.21843	8.87896	8.96023	9.24046	9.46673	9.70478	9.65839	9.74904	10.0509	10.035	9.05504	9.20505	10.4123	10.4795	10.0457	10.2711	10.3315	10.4823	10.3814	10.0155	10.0163	9.96782	9.61752	9.6109	10.4926	9.79759	9.81186	10.1763	10.0069	9.89853	8.81675	8.64561	9.03749	9.51679	9.65047	8.98844	8.69888	9.13053	9.21235	9.9766
"1552319_a_at"	3.3791	3.55098	3.10954	3.42045	3.0871	3.26627	3.21618	3.26428	3.52372	3.47413	3.29454	3.29291	3.61417	3.53845	3.41666	3.5812	3.51315	3.22341	3.39304	3.49664	3.61671	3.58319	3.44745	3.35174	3.50321	3.33093	3.05435	3.73484	3.23104	3.57043	3.12372	3.66501	3.28487	3.38819	3.32321	3.63952	3.50163	3.1964	3.38689	3.38687
"1552320_a_at"	3.67802	3.82321	3.74953	3.71452	4.29187	4.03581	4.0803	4.3371	3.69812	3.90612	3.26786	2.97788	3.86828	3.76292	3.53133	4.08205	3.29773	3.67116	3.27661	3.42106	4.03537	3.80338	3.30344	3.63847	3.85552	3.63511	3.96137	3.70573	3.97003	3.69552	3.21668	3.93885	4.08136	3.77135	4.07025	3.77714	3.36367	3.20374	3.53544	3.38038
"1552321_a_at"	5.73506	5.77093	6.1993	5.51375	6.18743	6.22268	5.60039	6.24475	5.70787	6.04713	4.66126	4.29973	6.12471	5.65288	5.28082	5.92777	4.75003	5.51397	5.28705	5.0746	6.05034	5.51969	4.55061	5.25171	5.73827	5.64276	5.78587	5.4755	5.87341	5.31836	5.36703	5.87576	5.86797	5.4541	5.99524	5.28726	4.89428	5.4481	5.34555	4.79563
"1552322_at"	2.75522	3.11303	3.07099	3.23655	3.05177	2.74062	2.77638	3.06892	2.95958	2.87514	2.86924	3.26216	2.53956	2.55057	3.1996	2.94743	2.79421	2.75726	2.80304	2.92755	2.91438	3.01844	2.662	3.33671	2.98406	2.81936	2.88748	2.96971	2.51424	3.01146	3.12251	3.34436	2.97106	3.03901	2.76761	2.85997	2.97236	3.0137	2.97942	2.85412
"1552323_s_at"	4.43474	4.74485	5.90312	5.95873	5.92022	5.0603	5.15081	5.07534	5.4727	5.10388	5.8222	5.26819	5.08982	5.15659	5.35109	5.00178	5.03107	4.78281	4.75503	5.11862	5.16435	4.93259	5.38234	5.427	4.92533	5.15157	4.90611	5.24843	4.89851	4.92091	5.38369	5.79889	5.55291	5.32554	5.17462	5.07392	5.93132	5.69168	5.18742	4.85561
"1552325_at"	2.56042	2.45249	2.58355	2.34821	2.48227	2.48453	2.36849	2.35962	2.52714	2.44033	2.61005	2.4235	2.4274	2.49651	2.43319	2.49293	2.49055	2.28614	2.48056	2.42695	2.64516	2.56148	2.5428	2.45465	2.38629	2.33849	2.39287	2.57865	2.61662	2.58798	2.40719	2.56761	2.43427	2.61309	2.5653	2.51701	2.53169	2.54727	2.45465	2.3926
"1552326_a_at"	3.94813	3.74154	3.98993	3.67445	3.76708	3.90075	3.8441	3.62118	3.60801	3.5012	3.82643	3.74207	3.52181	3.53065	3.59733	3.46388	3.29042	3.59872	3.6731	3.71932	3.53377	3.51503	3.95019	3.54361	3.71796	3.84089	3.92157	3.85571	3.88882	3.69449	3.98688	3.74531	3.63392	3.70747	3.80843	4.08422	3.8962	3.57208	3.50694	3.92788
"1552327_at"	3.35103	3.73856	3.79352	4.16998	3.2691	3.62966	3.91871	3.38063	3.83881	3.88761	3.82679	3.58312	3.36995	3.70253	3.97523	3.82454	3.82282	3.77138	3.86867	3.33537	3.65229	3.61374	3.72295	3.67285	3.73301	3.96513	3.51315	4.00689	3.8491	3.38891	3.85343	3.30112	4.21009	3.73152	3.70969	3.76742	3.91871	4.36455	4.1029	3.09848
"1552329_at"	7.11092	6.91251	7.5865	7.01557	6.51527	6.77586	6.57326	6.60177	6.2165	5.73859	5.59644	5.08919	5.48347	5.51765	5.21659	5.33069	5.87749	5.30304	5.57913	5.3325	5.43119	5.75328	5.70727	5.80623	5.56277	6.08079	5.54582	5.41168	5.10026	5.19018	7.50957	7.75492	7.5929	7.25294	6.36716	7.76809	7.37422	7.29258	7.16188	5.57363
"1552330_at"	4.38325	4.57726	4.72482	4.42009	5.44964	5.28927	5.13592	5.08049	5.06229	6.20805	5.6904	5.54991	6.16894	6.27391	6.82395	5.32029	7.03824	6.77486	6.9423	6.4208	6.24815	5.10877	4.54459	5.79851	6.22745	6.0797	5.19704	5.10574	5.53564	5.46033	4.72056	3.83287	4.68513	4.86592	5.57548	4.10419	4.15891	5.36291	4.77581	4.81861
"1552332_at"	6.70384	6.97827	6.89537	6.75111	6.73463	6.93339	6.80761	6.91383	6.68346	6.74662	6.84493	7.08017	6.76713	6.86979	6.73104	6.66838	6.73953	6.62689	6.6885	6.90442	7.02003	6.78534	7.25259	6.90082	6.61981	6.518	6.72064	7.23098	6.74805	6.85687	7.19238	6.94234	6.78351	7.0355	6.79371	6.8116	6.74873	7.01674	7.101	6.93463
"1552334_at"	4.12385	4.65704	4.43335	4.47719	5.15803	4.91623	4.12586	4.88405	4.90096	5.61567	4.76536	5.32248	5.39588	5.39844	5.75284	4.92661	6.27892	5.85441	5.28019	5.8383	5.31618	4.9032	5.0976	5.04782	4.9805	4.34607	5.35006	5.0094	5.1878	4.9501	4.3934	4.57699	4.34869	4.68519	4.5023	4.53832	4.44802	4.88116	4.62487	4.61003
"1552335_at"	7.29088	7.0677	7.28727	6.56139	6.82083	6.68741	7.10387	6.85173	7.13551	6.94236	7.42514	6.91385	7.16043	7.29785	7.17686	7.16334	7.37714	7.15224	7.16304	7.23184	6.97369	7.28173	6.79171	7.30196	6.94154	7.06264	6.81032	7.10203	6.79286	7.4671	7.17424	6.91201	6.65599	7.04909	6.89246	6.42057	7.24668	7.13979	6.97379	7.16108
"1552337_s_at"	4.27539	4.07649	3.866	3.51692	3.66154	3.94708	4.29709	3.99526	4.04799	3.6457	3.79679	3.63244	3.71429	3.64151	3.38687	3.77396	3.61456	3.6091	3.94495	3.60967	3.94497	3.82985	3.66258	3.78779	3.54006	3.84679	3.35332	3.68181	3.7211	3.94302	3.86425	3.61368	3.69775	3.685	3.55877	4.24802	3.74889	3.98077	3.99095	3.39316
"1552338_at"	4.5229	4.45672	4.27105	4.06611	4.07142	4.27194	4.58952	4.10785	4.32728	4.01526	4.32665	3.9766	4.05839	4.01382	4.14703	4.06523	4.09298	4.02292	4.03533	4.25367	4.21636	4.30822	4.12576	4.25262	4.08659	4.26611	3.99489	4.57861	4.06523	4.32285	4.73069	4.23698	4.10005	4.0443	4.46661	4.52452	3.7923	4.58578	4.36996	3.93777
"1552340_at"	4.30089	4.19232	3.88564	3.81772	3.89224	4.2009	4.0963	3.82917	3.74057	4.04419	3.64301	3.84053	3.88975	3.49623	3.64338	3.74882	3.71385	3.96511	3.77977	3.6573	3.63268	4.01975	3.85533	4.17073	3.71411	3.80405	3.89439	3.91204	3.73724	3.82081	3.98952	3.89973	3.88814	3.83107	3.87815	3.93167	3.87603	4.02679	4.19576	3.94708
"1552343_s_at"	4.72982	4.67622	4.95116	5.8948	5.75148	6.2604	5.56306	5.25079	6.10871	5.94207	5.14458	4.72487	5.64066	5.55907	5.96223	5.93263	6.8443	7.50784	5.38813	5.9195	5.84533	5.79462	5.61836	5.05505	5.8012	5.46316	6.99404	5.3407	7.49619	5.0966	4.43785	4.40486	5.22314	5.24697	5.60267	5.07668	5.13315	5.25766	5.31714	5.28532
"1552344_s_at"	6.09116	5.93674	5.8696	6.0814	5.98239	5.43012	5.99857	6.39938	6.04941	5.91859	5.93617	5.69394	6.18865	6.02757	5.45262	5.98105	5.76338	5.41143	5.86517	5.563	5.50386	5.45268	5.13089	5.68886	6.00975	5.54281	5.99689	5.90118	5.51449	6.11335	5.76439	6.17632	6.18517	5.96018	5.63035	5.93101	5.49358	5.81817	5.73642	5.04324
"1552347_at"	6.45882	6.68242	6.53612	7.47111	7.37779	6.84896	7.18666	7.02481	7.19676	7.48049	7.34437	6.84843	7.3114	7.93692	7.57073	7.46942	7.8069	7.76977	7.59433	7.80993	7.30505	7.42486	7.41246	6.82142	7.47192	7.17555	7.50823	7.17251	8.12392	6.90606	6.16078	6.3464	7.18815	7.06065	7.35946	6.73372	7.06636	6.96495	6.46087	7.14421
"1552348_at"	6.00287	6.10412	5.87418	5.5601	5.33683	5.51454	5.91243	5.47535	5.52005	5.42563	5.43246	6.08926	5.56863	5.50986	5.83049	5.64547	5.07863	5.51869	5.50149	5.70584	5.73607	5.75326	6.18959	6.34311	5.71115	5.65416	5.87464	5.84706	5.90869	5.99154	6.3237	5.62038	5.43795	5.66211	5.56582	5.70076	5.76262	6.13549	6.182	6.47751
"1552349_a_at"	4.1802	4.21458	4.10977	4.06183	4.17327	3.98304	4.26139	4.03502	4.13889	3.99564	3.80246	4.08193	3.83764	4.15387	4.1348	4.03807	3.86419	4.14659	4.15061	4.24482	4.01775	3.99053	4.29632	4.22433	4.10454	3.99373	4.04076	3.87542	3.96935	4.29857	4.18216	4.00254	3.82529	3.96516	4.03093	4.7651	3.88786	4.26012	4.03592	3.93394
"1552354_at"	4.88447	4.71984	4.57623	4.35505	4.55343	4.87791	4.95084	4.8838	4.85401	4.72418	4.57259	4.44978	4.63782	4.71977	4.66403	4.40738	4.48055	4.46938	4.72812	4.24148	4.66544	4.89888	4.51934	4.54996	4.80562	4.52617	4.4899	4.46027	4.824	4.47479	4.9214	4.6323	4.34027	4.60919	4.66751	5.06248	4.72728	4.73499	4.64059	4.57172
"1552355_s_at"	5.25468	5.15445	5.23419	4.9521	5.05672	5.31506	5.04274	5.30896	5.13739	4.98422	5.06763	5.15691	5.1334	5.05245	5.02801	5.44939	5.06682	5.16982	5.13293	5.09364	5.37407	5.18977	5.34692	5.1194	4.9303	5.2336	5.157	5.1089	5.52519	5.21588	5.01028	5.36546	5.09179	5.16271	5.01653	5.26716	5.2868	5.23039	5.39579	5.32895
"1552359_at"	2.45559	2.64133	2.92837	2.86295	2.77758	3.00924	2.67937	2.68409	2.74069	2.74992	2.7308	2.73166	2.76207	2.66893	2.73635	2.68178	2.75757	2.70257	2.77456	2.82668	2.86672	2.90246	2.73011	2.65002	2.79421	2.74821	2.73389	2.96467	2.66602	2.90406	2.74209	2.64427	2.60657	2.63724	2.68494	2.72504	3.04538	2.87285	2.7373	2.68931
"1552360_a_at"	5.35698	5.40244	5.50814	5.83976	5.98876	5.74597	5.59806	5.8928	5.75946	6.08863	5.94627	5.75579	6.137	6.06398	6.2634	5.93907	6.05386	6.14008	6.32035	6.12191	6.02265	5.94366	6.09425	5.94341	6.08628	6.12218	5.50276	5.77552	6.00502	5.72956	5.30457	5.54212	5.67298	5.99017	5.94018	5.15296	5.47268	5.789	5.81348	5.99467
"1552362_a_at"	5.41023	5.50869	5.75377	5.93278	6.12761	5.26937	5.50404	5.41305	5.76285	6.53513	5.90905	5.5167	6.0649	6.34916	6.52528	5.8038	6.37251	6.5962	6.303	6.18699	5.75522	6.13248	5.97379	5.73722	6.14074	6.04551	6.31784	5.73993	5.95805	5.6242	5.59248	5.13484	5.45009	5.68849	5.90942	5.43635	5.74098	5.77949	5.59034	5.38483
"1552364_s_at"	5.11582	4.86749	5.22735	4.89502	4.87994	5.35828	4.77729	5.17325	4.96854	5.02263	4.60688	4.44441	4.33517	4.50359	4.23407	4.24549	4.28555	4.15346	4.49926	4.30076	4.74142	4.63462	4.54861	4.55367	4.20698	4.77545	4.38453	4.73519	4.6194	4.55983	4.64765	5.01822	5.37017	5.19507	5.01613	5.53102	4.79561	4.77404	5.43968	3.97283
"1552365_at"	2.97562	2.9456	3.12008	2.76319	2.8411	3.13984	2.8149	3.0878	2.88584	2.98241	2.96221	3.31406	2.82072	2.92057	2.77533	2.84168	2.86131	3.03842	2.7403	3.08396	2.69593	2.87925	2.99358	3.06619	2.87595	2.90218	3.2038	3.05327	3.04013	2.90746	2.832	2.99827	2.85063	2.87349	3.0553	2.72278	2.79676	2.66643	3.24253	3.55518
"1552367_a_at"	2.80038	3.04397	3.27162	3.10455	3.08712	2.96242	2.81738	2.96541	2.86532	2.65183	2.90359	3.0035	2.91163	2.85327	2.72349	2.98968	2.69768	2.81738	2.816	2.85094	2.98566	2.91406	2.89042	2.90923	3.22431	2.95724	3.12726	2.99396	2.97182	2.98762	3.07518	3.06536	3.01304	2.96646	3.1113	3.23446	3.11058	3.08189	3.24091	3.15693
"1552368_at"	2.821	2.99582	2.83708	2.84032	3.01413	2.95888	3.0354	2.83692	2.79785	2.68709	3.16976	3.43581	2.9022	2.97206	2.92468	2.96152	2.80174	2.797	2.7858	2.86038	2.71795	2.86324	3.1433	3.0563	2.99298	2.85549	3.38322	2.88511	3.35331	2.85053	3.03715	2.81993	2.83783	2.98777	2.86104	3.06478	2.95751	2.85024	2.99035	3.47202
"1552370_at"	6.63527	6.71932	7.51289	6.51213	7.06365	6.40637	5.8717	7.09591	6.75883	7.03489	7.01026	7.24615	6.77173	6.96033	6.99831	6.13025	6.82337	5.70304	7.56716	7.09022	6.32569	6.95849	6.57259	7.01907	6.56792	6.49874	6.16448	7.16188	5.54669	7.52004	6.71961	6.57474	6.59294	7.18171	6.87007	6.83064	6.76693	6.90833	7.00662	6.4869
"1552372_at"	2.35259	2.59567	2.60009	2.32815	2.37981	2.49238	2.41223	2.31848	2.35662	2.40556	2.33876	2.40378	2.35662	2.23862	2.5011	2.3956	2.58392	2.45521	2.4417	2.45814	2.47246	2.55926	2.60125	2.41928	2.34399	2.32449	2.80141	2.51071	2.34423	2.40003	2.48574	2.45435	2.41277	2.56978	2.29291	2.25901	2.50744	2.29728	2.44065	2.67058
"1552373_s_at"	2.89742	3.08526	3.03788	2.64733	2.74049	2.68723	2.57088	2.95109	2.69051	3.00991	2.9174	2.73947	2.67035	2.888	2.79317	2.76372	2.79421	2.3562	3.08118	2.71481	2.69224	2.71118	2.8678	2.55496	2.64148	2.7658	2.88593	2.7722	2.95456	2.62924	2.67849	2.77656	2.72639	2.87569	2.8431	2.58827	2.84565	2.73128	2.80541	2.92346
"1552375_at"	4.95141	5.12271	5.01949	5.47079	5.89471	5.14808	5.05619	5.4299	5.2708	5.88451	5.8666	5.5404	5.66916	5.71291	5.76655	5.68206	5.73793	5.28581	6.03532	5.28794	5.2161	5.40384	5.75769	5.2998	5.67384	5.30602	5.54626	5.426	5.65743	5.36616	4.18959	5.34626	5.30276	5.45326	5.53256	5.12459	5.15622	4.99053	5.22427	5.42319
"1552377_s_at"	6.10085	6.39549	5.90949	5.80112	5.74532	5.86356	6.17191	5.9965	6.12315	5.49357	5.82796	5.86277	5.78145	5.9267	5.89497	6.02465	5.88021	6.15006	5.83524	5.8522	5.83448	5.97946	6.15293	6.08524	5.81303	5.86285	5.80125	5.92451	6.17665	6.03581	5.96388	5.87792	5.81934	5.75978	5.79371	6.13048	5.95062	6.01493	6.15414	6.41289
"1552378_s_at"	3.7016	3.66804	3.86292	3.53882	3.65711	3.98917	3.63881	3.96187	3.6772	3.60825	3.32518	3.79517	3.52051	3.72294	3.52102	3.74902	3.52399	3.42275	3.61893	3.54624	3.70725	3.33974	3.65525	3.4662	3.82408	3.90405	3.48158	3.73177	3.44842	3.9725	3.805	3.67393	3.65111	3.70996	3.67404	3.66072	3.69615	3.81267	3.83942	3.73027
"1552379_at"	2.45186	2.36269	2.55705	2.4794	2.47771	2.5627	2.36393	2.64641	2.53354	2.36971	2.40006	2.44579	2.37882	2.49157	2.34769	2.49715	2.32699	2.40961	2.54945	2.52113	2.6565	2.45233	2.52075	2.48374	2.25419	2.43277	2.59465	2.59206	2.55019	2.37058	2.41278	2.40409	2.57808	2.39811	2.50058	2.56378	2.31053	2.50603	2.34523	2.31742
"1552381_at"	2.77591	2.62548	3.05771	2.6521	2.50429	2.71027	2.72315	3.03855	2.80927	2.7638	2.76624	2.77077	2.89166	2.83708	2.78867	2.79948	2.56557	2.76624	2.76271	2.79181	2.80422	2.77616	2.74289	2.75211	3.00665	2.73163	2.69525	2.66551	2.64806	2.72915	2.60816	2.72959	2.74819	3.11216	2.70452	2.75343	2.751	2.87209	3.04947	2.91709
"1552383_at"	6.19834	6.00688	6.11537	6.19653	5.97416	6.16164	5.95273	6.19378	6.11144	6.05072	6.2293	6.26271	6.05571	6.04954	6.07596	6.42102	5.74648	6.29694	6.08933	6.28353	6.30023	6.15846	6.38299	6.11576	6.05225	6.17622	5.87743	6.36823	6.06017	6.16319	6.31035	6.03991	6.07764	6.11462	6.34383	6.68104	6.20027	6.0598	6.30505	6.1497
"1552384_a_at"	4.84111	5.35461	5.2071	5.22791	4.86131	4.84284	4.96886	5.28378	5.06538	4.89713	4.98302	5.1552	5.23612	4.99761	4.98839	4.91044	4.83655	4.9032	5.11691	5.05456	5.17844	5.00546	5.65185	5.11323	4.83468	5.03231	4.91107	5.07441	4.74625	4.94982	5.06189	5.16453	5.11922	5.10343	5.19553	5.42898	5.51096	5.19757	4.85416	4.82065
"1552386_at"	8.19925	8.20894	7.71468	8.29455	8.91604	7.6351	8.61088	8.14043	9.29545	9.17934	8.91472	10.0997	9.29162	9.78186	9.59975	8.89338	9.57822	9.86784	9.50687	9.48495	9.06076	9.21552	8.4338	9.55212	9.6034	9.82674	8.38435	8.97055	9.08768	9.18623	7.95706	8.35759	7.7095	8.35272	8.97946	8.0232	8.15074	8.05242	8.49475	9.6881
"1552388_at"	5.00411	4.8152	4.92785	5.26165	5.14602	4.95541	5.10949	5.22543	5.27094	5.21472	5.42962	5.37916	5.3666	5.42773	5.20415	5.21183	5.07393	5.04937	5.20214	5.24037	5.46427	5.39699	5.203	5.36622	5.46511	5.39563	5.26423	5.45344	5.21865	5.49841	5.32587	5.36117	5.14592	5.11551	5.17059	5.43548	5.21352	5.12832	5.25858	5.40937
"1552389_at"	2.70107	2.74992	2.65896	2.65531	2.5459	2.94156	2.68287	2.83791	2.75325	2.74804	2.75513	2.62252	2.79057	2.69813	2.7281	2.66717	2.6943	2.69508	2.98007	2.65202	2.57074	2.94059	2.48136	2.8454	2.82024	2.85242	2.65468	2.85526	2.46417	2.88587	2.47815	3.17198	2.73715	2.67743	2.84584	2.92697	2.67743	2.5836	2.82709	2.66751
"1552390_a_at"	2.84336	2.78385	2.97812	2.4831	2.73244	2.81931	2.5223	2.49182	2.31329	2.7406	2.61067	2.6482	2.49942	2.60275	2.58766	2.54468	2.45401	2.50114	2.76502	2.61309	2.53089	2.61846	2.63637	2.5223	2.56856	2.5563	2.8616	2.60423	2.72584	2.43339	2.66573	2.57923	2.77396	2.6298	2.50533	2.3983	2.79404	2.79251	2.97014	2.6167
"1552391_at"	3.16497	3.38616	3.24374	3.67132	3.11823	3.12604	3.45516	3.27498	3.5066	3.69217	3.33668	3.2927	3.19654	3.29917	3.30801	3.3201	3.25458	3.59785	3.27174	3.64655	3.28012	3.3596	3.17009	3.46678	3.46239	3.36346	3.05852	3.33856	2.83301	3.45476	3.266	3.57161	3.39572	3.40232	3.2532	3.48382	3.51298	3.48956	3.37215	3.22548
"1552393_at"	2.72391	2.8859	2.48933	2.30078	2.34106	2.73287	2.63293	2.56174	2.52488	2.72598	2.64781	2.50626	2.45926	2.50025	2.67436	2.49803	2.42584	2.54947	2.58893	2.42469	2.32701	2.74739	2.6806	2.60265	2.34651	2.34421	2.61008	2.62502	2.8778	2.46902	2.5266	2.53578	2.39227	2.52864	2.56872	2.33643	2.57421	2.4966	2.71958	2.7657
"1552394_a_at"	3.04947	2.96151	3.06951	2.78623	2.71302	2.77664	2.92462	2.74945	3.03471	3.12387	2.7376	2.81052	2.86062	2.90281	2.76235	2.90434	2.84306	2.93299	2.77142	2.92406	2.79216	3.18468	3.10985	3.1131	2.87864	2.86353	3.03285	3.05492	2.96921	2.90391	3.14609	2.99106	2.89895	2.86012	3.02884	2.9538	3.03123	3.3044	2.98516	3.3603
"1552395_at"	7.29051	7.34567	6.99773	6.98938	6.87217	7.02907	7.37226	7.10889	7.07681	6.87185	6.9762	7.08923	6.87443	6.77723	6.95406	7.13683	6.56147	6.97237	7.06318	7.30455	6.93128	7.11772	7.08577	7.1724	6.86776	6.99724	7.23607	7.37757	7.18878	6.98547	7.4235	7.06056	6.87217	6.82809	6.95418	7.18159	7.0591	7.23831	7.36287	7.43004
"1552396_at"	3.55567	4.02049	3.5655	3.75028	3.49501	3.8212	3.81847	3.71582	3.80796	3.73467	3.96179	4.33414	3.65081	3.75209	3.77936	3.8109	3.55953	3.55022	3.66451	3.71438	3.78958	3.91123	4.22912	3.97768	3.76733	4.02265	3.64043	4.03179	3.55847	3.65609	3.81566	3.8184	3.92883	3.71213	3.71038	3.93239	4.21297	3.9566	3.82872	4.19973
"1552398_a_at"	9.78385	9.77681	9.02345	9.06785	9.15249	9.8963	8.56118	8.35647	8.39143	9.58768	9.69426	11.3767	9.14436	9.54101	10.6622	9.14194	10.5159	8.99129	9.38614	9.78151	8.8568	9.4697	10.2131	10.2536	9.99605	10.5617	8.45882	9.06349	9.52662	9.069	8.28421	8.79708	8.58358	9.31177	10.1358	8.16513	9.90077	9.37564	10.0893	10.2309
"1552399_a_at"	5.1474	5.05432	4.04286	4.56727	4.33622	4.96845	4.55739	4.76143	4.82974	4.36263	4.61503	3.76832	4.59973	4.23294	4.22427	4.49576	4.29487	4.53499	4.24249	4.81247	4.41315	4.60966	4.06432	4.75419	4.95761	4.09877	5.05938	4.51845	4.23463	4.53807	4.35774	4.32068	4.1021	4.50587	4.46627	4.2957	4.17353	4.67397	4.06651	4.21762
"1552400_a_at"	3.42265	3.56251	3.67413	3.61181	3.70193	3.75058	3.61377	3.68179	3.85264	3.49288	3.47863	3.96927	3.732	3.97359	3.93339	3.75735	3.84914	3.70696	3.92259	4.01606	3.70181	3.80654	3.8623	3.82128	3.68061	3.68097	3.62441	3.98878	3.59177	3.70287	3.50556	3.70755	3.79535	3.65242	3.8718	3.9709	4.03962	3.71484	3.38305	3.75621
"1552401_a_at"	4.10841	3.76592	3.79711	3.77471	3.54839	3.81322	4.08108	4.00382	4.06614	3.84554	3.92162	4.0061	3.84001	3.8641	4.05313	3.99085	3.66869	3.9749	3.82578	3.48395	4.61995	3.63518	3.71271	3.99497	4.08477	4.01909	3.80592	3.82694	3.52971	3.58856	3.98629	3.99714	3.82754	3.87055	3.9749	3.8347	3.73901	4.08052	4.17772	3.62325
"1552402_at"	3.49744	3.36828	3.15991	3.26799	3.23175	3.15904	3.49646	3.32925	3.24606	2.99512	3.19908	3.2231	3.18573	3.52638	3.31137	3.33381	3.163	3.37986	3.26392	3.6466	3.32794	3.49086	3.12361	3.5624	3.18025	3.36828	3.45224	3.56094	3.59533	3.65422	3.5486	3.37075	3.47173	3.15368	3.26536	3.56169	3.28629	3.37311	3.4517	3.4605
"1552405_at"	4.30272	4.45823	4.07247	4.07703	4.22083	4.13276	4.28943	4.26369	4.07682	4.19023	4.30934	4.34464	4.18105	4.13929	4.06748	4.31056	4.10041	4.08051	4.23079	4.16923	4.00048	3.88262	4.3206	4.38691	4.26639	4.25158	3.98407	4.1548	4.05489	4.39841	4.12849	4.46569	4.26504	4.36256	4.02866	4.5358	4.40996	4.25538	4.21858	4.19499
"1552408_at"	3.11815	3.33491	2.9657	2.98972	2.90251	2.96316	2.87226	3.35752	2.76087	3.12101	2.888	2.888	2.97532	2.82596	2.89809	3.00968	2.95863	2.88246	3.07287	3.04838	2.98066	3.12936	3.06275	2.89373	2.92903	2.92369	3.27725	3.16603	3.30605	2.90564	2.9918	3.09649	2.95748	2.72476	3.16371	3.01765	2.97562	2.83212	3.12475	3.07303
"1552409_a_at"	5.33738	5.37678	5.68727	5.28579	5.25676	5.08451	5.40411	5.3887	5.3985	5.23024	5.2623	5.49976	5.00516	5.29545	5.22735	5.38342	4.77114	4.73188	4.86248	5.08794	5.11247	5.29869	5.57112	5.52813	5.07581	4.99093	5.23712	5.08651	5.40356	5.45565	5.44077	5.35593	5.19995	5.52497	5.42956	5.37372	5.35407	5.39588	5.27806	5.32895
"1552410_at"	4.44865	5.03266	5.1984	4.28044	4.47691	4.99232	5.07841	4.29369	4.2791	4.48501	5.27529	4.59822	4.33108	6.00856	4.43344	4.42575	5.56133	4.28985	5.44117	5.76036	4.91852	4.64203	4.46493	5.41002	5.14009	5.20311	5.05502	5.39216	4.58242	4.20308	5.0666	4.48683	4.09557	4.33543	4.62902	4.40962	4.27502	5.0758	5.09799	4.96913
"1552411_at"	5.86734	6.09003	5.97309	5.9429	5.91751	5.66901	5.84048	6.01472	5.96727	5.57617	5.81365	7.07949	5.87198	5.74405	5.74171	6.04245	5.6032	5.06211	5.80487	5.63083	5.75328	6.06737	6.98068	6.01285	5.63556	5.67927	6.38282	5.86262	6.19339	5.77427	5.68213	5.97547	5.71841	5.57864	5.80091	5.66802	6.18709	5.93645	5.72221	7.33095
"1552412_a_at"	3.53514	3.41021	4.05097	3.72333	3.53589	3.3773	3.47615	3.57231	3.51172	3.57264	3.37896	3.53914	3.53266	3.27912	3.33089	3.32502	3.51712	3.53203	3.4251	3.44136	3.63124	3.65556	3.61651	3.43489	3.35544	3.30866	3.58965	3.62534	3.45423	3.52071	3.49611	3.63839	3.38082	3.74748	3.49615	3.71769	3.31776	3.64689	3.68864	3.48742
"1552414_at"	3.68425	3.60562	3.1364	3.58474	3.18067	3.41752	3.45497	3.4717	3.47974	3.46956	3.4744	3.60761	3.32299	3.70945	3.32518	3.78669	3.61855	3.51476	3.6526	3.5868	3.71693	3.69836	3.63476	3.70177	3.73628	3.57964	3.43377	3.60219	3.58433	3.52408	3.57467	3.37723	3.43074	3.50405	3.46266	3.67915	3.51371	3.08218	3.6044	3.38687
"1552415_a_at"	3.32887	3.43737	3.30051	3.14863	3.35114	3.46017	3.26627	3.28658	3.36686	3.27917	3.53938	3.53254	3.42658	3.21305	3.31079	3.36211	3.35473	3.36415	3.16061	3.31152	3.36557	3.27124	3.77536	3.25664	3.27975	3.23084	3.48539	3.4866	3.52971	3.36117	3.40327	3.53674	3.26723	3.30279	3.34479	3.76434	3.23409	3.50017	3.27105	3.7893
"1552417_a_at"	5.10329	5.4159	5.22452	5.38483	5.75711	4.43531	5.06415	5.71172	5.93907	6.462	5.44273	5.1082	6.1958	6.02161	5.63814	5.9505	5.09593	5.2675	5.90436	5.63239	5.87795	5.60697	4.77783	5.25637	6.23135	5.29657	5.69175	5.44523	5.40101	5.59912	5.13713	5.54137	5.36052	4.78957	5.49089	5.16759	4.45243	4.65878	5.26522	5.77224
"1552418_at"	4.58637	4.45502	4.22253	4.36438	4.53225	3.86646	4.78426	4.54776	4.47436	4.31136	4.56175	4.56719	4.58737	4.5464	4.3573	4.27227	4.05872	4.12864	4.4673	4.44689	4.44589	4.58047	4.43333	4.35183	4.36472	4.20636	4.52238	4.82335	4.12908	4.58326	4.40612	4.44374	4.61872	4.48749	4.41657	4.65722	4.46415	4.23438	4.59362	4.57116
"1552419_s_at"	6.05907	5.75557	5.91608	5.73386	5.75395	5.85047	5.7692	5.81871	5.69418	5.4923	6.10871	6.17507	5.69318	5.80962	5.61207	5.71488	5.70541	5.5436	5.81518	5.65732	5.822	5.72809	5.70459	5.90232	5.61284	5.83712	5.93177	5.70186	5.8734	5.67468	5.52414	5.93836	5.7048	5.97219	5.93771	6.10248	6.0029	5.97219	5.98063	6.07667
"1552421_a_at"	3.03272	3.15006	2.99633	3.19698	2.74937	2.94552	3.03572	2.75787	3.00302	3.15476	3.1153	3.10333	3.00125	3.17744	3.04858	3.17045	3.02152	2.75128	3.09684	3.04538	3.14571	3.17145	3.02527	3.14779	2.97465	2.89077	2.93364	3.10668	2.97781	3.30302	3.03766	3.17794	3.03883	3.00125	2.84874	3.28285	3.00875	3.17017	2.77788	3.02643
"1552422_at"	4.79511	4.75619	4.51123	4.6277	4.98487	4.28755	4.91159	4.63701	4.29445	4.97472	4.76447	5.11703	4.58945	4.7796	4.75777	4.76077	4.77581	4.43949	4.60662	4.76162	4.90667	4.9079	4.86932	4.78513	4.74215	4.83637	4.7959	4.80116	4.78702	4.95618	4.48349	4.6511	4.773	5.15378	4.87712	5.25399	4.92665	4.61525	4.31056	4.45088
"1552423_at"	8.87107	9.27187	7.75561	8.31498	7.30364	7.63592	7.51379	7.90318	7.03424	5.44963	6.86233	5.9466	6.76228	5.55563	5.38589	6.82422	4.90842	5.12011	5.00046	5.37945	6.21332	7.06624	6.17141	6.69635	6.41777	6.90609	8.23329	6.39254	7.03712	6.52749	8.42923	8.013	7.90418	7.23811	6.88985	8.34933	9.32734	7.29754	6.78484	6.76287
"1552424_at"	3.25101	3.17425	3.03896	3.14242	3.2123	3.43173	3.18916	2.8252	3.21587	3.13532	3.31326	2.97006	2.95474	3.09583	3.24129	3.10001	3.22391	2.92355	3.15426	2.91351	3.03371	3.15967	2.9887	3.04368	3.1211	3.22798	2.79522	3.11104	3.08854	3.20763	3.40903	2.67769	3.00474	3.27602	3.1496	3.17855	3.10688	2.93106	3.12475	2.83853
"1552425_a_at"	3.88307	4.21925	3.7488	3.83954	3.80519	3.60213	3.77648	4.04792	4.07348	3.69022	3.70848	3.52968	4.24374	4.18524	3.85141	3.84718	3.98257	3.84571	3.9478	4.03813	3.92391	3.84175	3.66616	3.94969	3.77441	3.99009	3.70879	3.8893	3.88342	4.01504	3.66783	3.95772	3.58851	3.83052	3.62935	3.85493	4.03115	3.64775	3.63089	3.85255
"1552426_a_at"	8.34648	8.30757	8.82667	9.05287	8.48259	8.81049	8.39184	8.4167	8.47568	8.52525	8.25876	8.33187	8.25097	8.40157	8.69219	7.95766	8.95173	8.51113	8.57172	8.47742	8.22645	8.00569	7.77713	8.07265	8.23938	8.59535	8.17711	7.8084	7.7951	8.27998	8.37173	8.98412	8.89288	8.91176	8.57507	8.79674	8.96842	8.86366	8.43919	7.91827
"1552427_at"	3.20845	2.88	3.21626	3.48158	3.65674	3.42612	3.15657	3.46473	3.42975	4.19522	3.21061	2.68931	3.26569	4.04121	3.58474	3.53625	3.90047	3.67878	4.42619	3.50858	3.46638	3.23072	2.96832	3.02733	3.58166	3.42266	3.11864	3.18274	3.72635	3.35609	3.1173	3.10848	3.78779	3.34468	3.77641	2.94968	3.46727	3.40958	3.16253	2.70073
"1552430_at"	2.98304	2.60063	2.72624	2.62179	2.62045	2.62696	2.77052	2.70572	2.66921	2.61596	2.8871	2.70347	2.6137	2.63964	2.55264	2.65528	2.79683	2.85656	2.65519	2.53501	2.7075	2.48055	3.00915	2.63051	2.71888	2.61911	2.66758	2.52871	2.74839	2.76311	2.63161	2.85413	2.67746	2.69923	2.90775	2.72963	2.74187	2.86031	2.77956	2.753
"1552432_at"	4.95581	5.15901	4.82419	4.69916	4.74647	4.8879	5.07172	4.71963	4.88848	4.77721	4.74428	5.08874	4.81244	4.48477	5.02162	4.79586	5.03561	4.83702	4.86277	4.87663	4.66112	5.04313	4.99128	4.86408	4.96066	4.8335	4.67849	4.82647	4.71784	5.06815	5.0197	5.04815	5.04525	4.8309	4.97056	4.89757	4.81826	4.81577	5.00631	5.01664
"1552436_a_at"	4.23504	4.4286	3.73551	3.78521	4.22407	4.01237	4.19151	4.37249	3.96236	4.28094	4.11486	4.10887	4.05706	4.25041	3.94199	4.25184	4.22002	4.01849	4.22819	4.11212	4.10247	4.42004	4.04976	4.36943	3.97998	4.13712	4.07037	4.23102	4.23885	3.9936	4.24595	4.2481	4.00645	4.03363	4.04121	4.4681	4.35276	4.19323	4.0616	4.03733
"1552438_a_at"	2.88732	2.63868	2.7168	2.72445	2.60747	2.79009	2.90178	2.99006	2.75956	2.57854	2.76149	3.04811	2.64619	2.65789	2.57199	2.75469	2.64295	2.70874	2.79071	2.65097	2.90339	2.88558	2.9869	2.71829	2.76638	2.88011	3.16349	2.76157	2.96959	2.80382	2.84185	2.92522	2.81743	2.69923	2.69907	2.75488	2.71121	2.80835	2.64536	3.1073
"1552439_s_at"	2.72588	2.88996	2.6783	2.59555	2.52685	2.65073	2.58986	2.67763	2.47427	2.41028	2.68538	2.79029	2.8105	2.6239	2.6399	2.60235	2.61581	3.06123	2.62614	2.71499	2.70566	2.54197	2.94483	2.85252	2.6536	2.76432	2.8292	2.57265	2.71432	2.69028	2.70072	2.78696	2.46656	2.65433	2.83363	2.86451	2.74449	2.53805	2.81599	3.20405
"1552440_at"	3.24296	3.4494	3.20304	3.48239	3.30859	3.60791	3.09557	3.37072	3.15857	3.34114	3.12445	3.24983	3.17622	3.2739	3.18362	3.43003	3.11559	3.24511	3.27061	3.33599	3.20129	3.4628	3.29643	3.31068	3.13357	3.35458	3.05852	3.28592	3.25289	3.27889	3.3368	3.38535	3.17898	3.24266	3.50041	3.59544	3.41668	3.41076	3.31618	3.38094
"1552445_a_at"	3.12942	3.04992	3.45672	2.86488	3.03304	3.01339	3.21643	3.24758	3.07252	2.99909	3.02843	3.24975	3.04079	2.96866	2.94938	3.04555	2.97742	2.89684	3.16875	3.26959	3.25165	3.26511	3.06093	3.02124	3.11017	2.96501	3.35373	3.03942	2.87734	2.90989	3.26564	3.17957	3.04793	2.88055	3.00386	2.8562	2.954	3.27404	3.28108	3.03194
"1552448_a_at"	3.51033	3.21192	3.66334	3.47186	3.42792	3.7309	3.21675	3.33903	3.45626	3.02804	3.60346	3.31534	3.50838	3.21666	3.42707	3.39566	3.20487	3.32284	3.24207	3.42106	3.42051	3.30468	3.64728	3.28758	3.30598	3.36828	3.44401	3.43072	3.34949	3.27615	3.48908	3.54513	3.47199	3.4732	3.55999	3.46473	3.83597	3.43409	3.26913	3.71628
"1552449_a_at"	5.44651	4.13093	3.38337	3.92907	3.68479	3.78615	5.04423	4.22983	5.87599	3.5393	4.68247	4.55528	4.12421	4.59489	3.52102	4.05923	3.95692	5.12722	4.12421	3.95999	3.50278	5.64902	3.81676	4.92454	4.14984	4.11497	4.71499	5.48623	4.78773	4.18031	3.70934	4.48233	3.50681	3.71448	4.02329	4.01137	4.8962	3.633	4.18031	4.98715
"1552450_a_at"	5.01554	4.98882	4.96389	4.62882	4.89639	4.82447	4.76729	4.79053	4.8672	4.63191	5.03079	5.15815	4.76688	4.69522	4.76635	4.78427	4.62178	4.48226	4.69522	4.87548	4.74142	4.65735	5.14822	5.03202	4.56034	4.66179	4.88729	4.73414	4.62178	4.82972	5.07743	4.89691	4.95895	4.80901	4.66102	4.8397	4.93213	4.91522	4.95598	5.27547
"1552452_at"	3.50866	3.44067	3.65392	3.61792	3.32576	3.37279	3.35649	3.39969	3.38937	3.30277	3.38058	3.39969	3.66621	3.31944	3.40453	3.6602	3.43218	3.64022	3.38014	3.35278	3.48133	3.42256	3.32672	3.48959	3.55151	3.38067	3.38704	3.52632	3.51946	3.78654	3.82055	3.39386	3.32886	3.34609	3.45474	3.31154	3.44067	3.36155	3.46249	3.60185
"1552453_a_at"	3.49206	3.63038	3.37145	3.39545	3.42675	3.26876	3.60785	3.41022	3.58877	3.34224	3.4071	3.35547	3.4098	3.56217	3.54633	3.67989	3.36317	3.45776	3.36318	3.43593	3.55563	3.77659	3.58062	3.55097	3.70295	3.22336	3.28417	3.3853	3.60914	3.72696	3.44341	3.39581	3.31584	3.27173	3.28736	3.52918	3.42579	3.35757	3.44851	3.45072
"1552455_at"	3.11779	3.04982	3.21857	2.99932	2.77485	3.25719	2.86966	3.028	2.91265	2.86634	3.13078	3.41825	2.75241	2.92051	2.90749	2.75054	3.01347	2.77699	2.93686	2.9171	3.16008	2.94074	3.28236	2.81128	2.61222	3.22907	3.13075	2.94691	3.09015	2.99713	3.09115	3.07506	3.03614	3.2819	3.07873	3.10397	3.19894	3.28592	2.83006	3.75968
"1552456_a_at"	4.09358	4.63292	4.21182	4.54417	4.35582	4.20349	4.4711	4.45241	4.54796	4.32947	4.52991	5.03089	4.653	4.51105	4.5573	4.72215	4.29696	4.5531	4.359	4.57875	4.75362	4.51499	4.60535	4.67268	4.37828	4.58587	4.49278	4.63713	4.73332	4.845	4.67321	4.60192	4.59383	4.27363	4.59357	4.56194	4.59531	4.61009	4.48684	4.70353
"1552457_a_at"	3.45836	3.32571	3.22327	3.08273	3.18463	3.26597	3.3757	3.23104	3.34962	2.95003	3.20438	3.18901	3.17067	3.24405	2.9811	3.06304	3.03485	3.26797	3.13768	2.81728	3.10518	3.13751	3.38369	3.06091	2.88328	3.25566	3.31592	3.10266	3.41448	3.22258	3.00349	3.16683	3.10495	3.18172	3.18756	3.07343	3.04572	3.19519	3.16133	3.42542
"1552458_at"	3.20623	2.92288	2.72923	2.73866	2.79832	3.1964	2.97307	2.96955	2.7822	2.78849	2.68538	2.78549	2.81864	2.91734	2.65805	2.72921	3.01082	2.797	2.78367	2.96955	2.86699	2.94068	2.79887	3.06758	2.73194	2.98209	3.04464	2.95036	2.90409	2.98621	3.11435	2.85254	2.75765	2.61309	2.76489	2.87381	2.659	3.06046	3.03489	2.86699
"1552459_a_at"	3.91579	4.13588	4.04911	4.04941	3.83251	3.82641	3.9221	3.91891	3.84559	3.98295	3.84745	4.01295	3.84021	3.70265	3.78561	3.75532	3.72609	3.45521	3.75594	3.83067	3.85704	3.74791	3.852	4.02816	3.85486	3.72277	3.66453	3.88263	3.63151	3.78209	4.09134	3.7546	3.82529	3.78358	4.08988	4.14763	3.96337	4.03517	3.79685	3.69716
"1552461_at"	2.96238	2.96106	3.24116	2.72005	3.09611	3.09749	2.94147	3.00446	2.77568	2.89509	3.04287	3.11048	2.90112	2.94996	3.02655	2.85577	2.94472	2.8626	2.87145	2.84358	2.9049	2.80714	3.35861	2.82703	3.01179	2.93361	2.87134	2.86834	2.97109	2.72783	2.96037	3.07319	3.18432	2.86954	2.93481	2.94934	2.82049	3.1699	3.03765	3.09462
"1552463_at"	3.02943	2.95147	2.92044	2.76648	2.93696	2.98919	3.05945	3.0047	2.84811	2.99031	2.72725	2.86821	2.86972	2.78451	2.72122	2.93722	2.6485	2.87115	2.72348	2.90923	3.00346	2.80579	2.94714	2.8015	2.94147	2.9223	2.74187	2.98141	2.78602	2.95356	2.93445	3.06424	2.82143	2.91826	2.8315	3.13231	2.98978	2.9391	2.97545	3.4233
"1552466_x_at"	2.75377	2.48329	2.60415	2.75884	2.55264	2.64411	2.56527	2.56396	2.78651	2.51427	2.57302	2.73117	2.67	2.72339	2.62478	2.73188	2.57328	2.71867	2.48031	2.73603	2.52559	2.81822	2.5108	2.76793	2.54272	2.71422	2.68157	2.60541	2.60947	2.80879	2.69923	2.73996	2.74331	2.56755	2.69751	2.93086	2.85475	2.571	2.65079	2.86991
"1552467_at"	6.62369	6.67526	6.30565	6.02838	5.90801	6.23781	6.32732	6.14722	5.99152	5.90212	6.16044	6.2568	6.06359	5.97671	5.94477	6.17911	5.93627	5.95933	5.86204	6.17912	6.17916	6.06252	6.29817	6.21311	6.05586	6.02517	6.35821	6.33338	6.4135	6.27344	6.23943	6.18521	5.89331	6.1155	6.13909	6.02854	6.12577	6.08076	6.18616	6.73956
"1552468_a_at"	4.03504	4.27854	4.20799	4.13467	4.16582	4.05467	4.03458	4.0215	4.09351	3.94383	3.88932	4.11689	3.92172	4.02688	4.01386	4.1021	3.89439	3.73707	4.12244	4.03925	3.92357	3.97654	4.28014	4.07413	3.89505	3.83313	4.14022	3.95015	3.98184	3.99403	4.28818	4.01528	3.82529	3.83408	4.13362	3.83965	3.96241	3.99057	4.02292	4.2351
"1552470_a_at"	3.64191	4.05117	3.73092	3.82891	3.87468	3.74137	3.84166	3.83908	3.97126	4.25852	3.95483	4.10078	4.3318	3.7671	4.70685	4.49926	4.38915	4.12855	4.66386	4.33408	4.17643	3.74049	3.69285	4.21931	4.14093	3.77661	3.30504	3.84074	3.31733	4.5099	4.06259	3.78618	3.2876	3.43942	3.78076	3.76742	3.21678	4.24726	4.19827	3.50897
"1552472_a_at"	7.80832	7.49909	7.73961	7.73297	7.48211	7.26545	7.2773	7.52172	7.6567	7.21963	7.785	7.94457	7.89812	7.23805	6.99003	7.16898	7.40091	7.01436	7.38859	7.00203	7.15071	7.2666	7.26663	7.34674	7.5628	7.60268	7.07953	7.30112	6.65361	7.54821	7.21731	8.03559	7.74533	7.74917	7.32976	7.6961	7.73536	7.4269	7.57405	7.36303
"1552473_at"	7.64444	7.82817	7.28097	7.50485	7.29506	7.53363	7.7101	7.56515	7.52849	7.54666	7.55272	7.44971	7.56704	7.69136	7.25598	7.66649	7.12717	7.53014	7.50806	7.80284	7.66747	7.54972	7.52419	7.4141	7.5337	7.7271	7.63768	7.81095	7.64836	7.60969	7.70149	7.51759	7.56845	7.37203	7.41649	7.86104	7.42246	7.30658	7.48679	7.73865
"1552474_a_at"	7.25204	7.18753	6.85421	7.06525	6.78799	7.09455	7.17861	7.02364	7.20129	6.93587	6.82345	6.78441	7.02423	7.02713	6.79875	7.15533	6.60872	7.20082	6.85855	6.65885	7.10276	6.79873	6.95285	6.76614	7.06971	6.62323	6.96287	7.09691	6.8573	7.2484	7.27736	7.119	6.98372	6.92143	6.99921	7.00397	7.20902	6.99004	7.15391	6.85518
"1552476_s_at"	5.66715	5.46879	5.37666	5.46188	5.35141	5.54152	5.68387	5.51305	5.35442	5.24115	5.66889	5.10281	5.3295	5.11403	5.25818	5.62217	5.1765	5.27621	5.37971	5.19147	5.36161	5.56921	5.60554	5.48395	5.37396	5.58431	5.71604	5.5375	5.44773	5.36035	6.00104	5.46143	5.45897	5.61569	5.47569	5.50281	5.3427	5.42715	5.6969	5.8167
"1552477_a_at"	3.24258	3.29432	3.07727	2.90074	2.95919	3.01017	2.78529	3.07342	2.81877	2.94868	2.93211	3.00159	2.94071	3.05722	3.2081	2.779	2.73798	2.68579	2.98845	2.63379	3.0268	2.82998	3.06485	2.8416	2.97673	2.86321	3.14902	2.86657	2.92379	3.12373	3.25981	2.9451	2.85661	2.69472	2.92086	3.09814	2.92314	3.01146	2.87275	3.0226
"1552478_a_at"	2.98453	3.21741	3.09911	3.20669	3.03471	3.17232	3.13883	2.86633	3.16833	3.05486	2.96495	3.28967	3.29693	3.13224	3.09604	3.10081	3.06584	3.02418	3.25555	2.98769	3.16562	3.22051	3.49712	3.09603	3.33261	2.94602	3.38013	3.42103	3.18172	3.06004	3.2809	3.15906	3.17172	3.13311	3.3075	3.16341	3.18372	3.25351	3.26207	3.89265
"1552480_s_at"	2.83425	2.86545	2.68931	3.00434	2.75884	2.97975	2.73554	3.09813	2.8313	2.82299	3.15261	3.02	2.74748	2.86739	2.97437	2.85488	3.61567	3.11515	2.57927	2.73476	2.43406	2.65743	3.4503	3.00328	3.10356	3.19216	2.89095	2.60521	2.8817	2.77596	2.97233	2.81167	2.93272	2.84658	2.90525	2.56753	3.06049	2.58061	2.7423	2.99945
"1552481_s_at"	4.02423	3.69905	3.48294	3.94963	4.5185	3.27672	3.32192	3.51705	4.03997	4.2537	4.13915	3.98398	4.00632	3.88493	3.79536	3.7156	3.6657	4.13925	3.96176	3.64173	3.86117	3.93289	3.70901	4.43702	4.10175	3.82824	3.47703	3.73877	3.87217	3.91527	3.76324	3.62577	3.59297	3.54102	3.9455	3.5629	3.89137	3.55925	4.21226	4.08426
"1552482_at"	3.04694	3.06857	3.0481	3.17615	3.05029	3.06649	2.95665	3.04243	3.20644	3.05344	3.09604	2.9949	2.98829	3.00959	3.17275	3.22463	3.25931	3.42598	3.13704	3.22558	2.96919	3.1365	3.15145	3.12689	3.0116	2.83675	3.17867	3.13843	2.97172	3.08254	3.10615	3.25579	3.06625	2.89067	3.06899	2.93393	2.84304	3.07924	3.13142	3.60364
"1552484_at"	5.60735	5.82232	5.25166	5.30282	5.33871	5.34832	5.69767	5.26836	5.62519	5.12614	5.28388	5.48337	5.17729	5.19879	5.04216	5.54151	5.35854	5.63251	5.41621	5.49247	5.52656	5.17876	5.42382	5.56699	5.37317	5.48609	5.30507	5.50492	5.66514	5.52725	5.75229	5.49541	4.96517	5.4321	5.23968	5.43024	5.5606	5.14271	6.07266	5.6579
"1552485_at"	6.91511	6.80024	6.47838	6.51665	6.09983	5.69603	6.01107	6.08032	6.5171	6.67199	7.35208	7.27629	6.63543	6.51518	6.46829	6.3705	7.28696	6.21478	6.57383	6.46712	6.63117	6.08511	6.36536	6.83246	6.50861	5.9907	6.36121	6.47955	5.91925	6.69006	6.21639	6.38067	6.29272	6.91892	6.36125	5.97329	6.91339	6.75693	6.30368	6.66896
"1552486_s_at"	6.4186	6.06685	7.05727	6.91547	6.95387	6.2299	6.33235	6.42844	7.27711	7.51554	7.44153	7.7484	7.60515	7.63988	7.72609	7.43071	7.8782	7.15335	8.09843	7.791	7.37063	7.21849	7.19601	7.98017	7.58913	7.48557	6.5527	7.36619	6.35034	7.64036	6.98846	6.94199	6.21679	7.1884	7.22079	6.14919	6.80541	7.76226	6.86033	7.11912
"1552487_a_at"	2.66887	2.7658	2.80818	2.53146	2.86412	2.60224	2.48698	2.66157	2.61855	2.53344	2.61125	2.96907	2.70818	2.53751	2.57104	2.60726	2.63779	2.6433	2.57593	2.44915	2.50513	2.54145	2.98255	2.79719	2.54506	2.73636	2.53656	2.4999	2.7281	2.37698	2.77463	2.59574	2.54054	2.83692	2.54846	2.54667	2.74187	2.72592	2.99295	2.92676
"1552489_s_at"	2.77192	2.74837	3.01387	2.62272	2.80232	2.92417	2.50763	2.58937	2.69974	2.56804	2.6217	2.67883	2.80716	2.70123	2.76463	2.64256	2.54899	2.4797	2.58751	2.67184	2.58539	2.46041	2.81739	2.59244	2.53846	2.62632	2.93394	2.59202	2.74649	2.70696	2.69923	2.89217	2.79751	3.00023	2.66298	2.8083	2.74517	2.83841	2.97189	2.65715
"1552490_at"	3.36221	3.63536	3.68891	3.34951	3.27545	3.35154	3.23885	3.37068	3.48295	3.41668	3.4206	3.17364	3.55921	3.40862	3.585	3.12531	3.61939	3.44144	3.32121	3.58711	3.43962	3.07753	3.86749	3.47029	3.18172	3.43411	3.2516	3.20186	3.31048	3.27505	3.22528	3.36799	3.37393	3.31196	3.36123	3.38832	3.23869	3.38331	3.46265	3.72222
"1552491_at"	4.37796	4.7467	4.79245	4.64062	4.92829	4.47533	4.78376	4.55161	4.62633	4.90685	4.76094	5.23729	4.74928	4.62581	4.70196	4.82294	4.80035	4.81985	4.59475	5.1037	4.58301	4.88742	5.0317	4.88235	4.79992	4.62067	4.44423	4.97939	4.81248	5.04019	4.60213	4.77649	4.78892	4.40121	4.75861	4.86779	4.56933	4.9771	4.66338	4.89641
"1552493_s_at"	3.82794	4.00096	3.78247	3.71499	3.87481	3.88707	3.65083	3.94325	4.06246	3.75143	3.92565	3.83485	3.95011	3.86526	4.01188	3.84645	3.88262	3.99727	3.87421	3.56543	4.01978	4.0835	3.72897	3.98082	4.0433	3.91316	3.58965	3.89062	3.65798	4.17003	3.69604	3.96557	3.87519	3.84152	3.96607	3.89889	4.13983	3.95594	3.87	3.9699
"1552494_at"	4.56812	4.58462	4.32082	4.19142	4.5809	4.07667	4.43697	4.37907	4.38351	4.27908	4.28906	3.96924	4.45913	4.43203	4.44101	4.48305	4.0625	4.21303	4.41588	4.1928	4.35904	4.29092	4.54226	4.18278	4.41261	4.2686	4.27908	4.28611	4.1154	4.64915	4.29638	4.39623	4.14107	4.01585	4.23343	4.86162	4.35131	4.40803	4.09465	4.54169
"1552496_a_at"	3.24176	3.3679	3.13571	3.17242	3.41703	3.11936	3.35359	3.50016	2.90838	3.12979	2.94644	3.11091	3.06096	3.12379	3.18277	3.07148	2.92629	2.92938	3.25367	2.97729	2.99827	3.0855	2.96955	3.1566	3.15961	3.36675	2.86098	2.94251	2.91722	3.06058	3.62979	3.30048	2.82998	3.16426	3.23041	3.45966	3.04251	2.9895	3.04947	3.10125
"1552497_a_at"	9.08596	9.00634	8.92661	9.12737	9.83886	9.11596	9.04634	9.51486	9.01238	9.41403	8.34117	7.96347	9.28128	9.19799	8.84636	9.49311	7.8355	8.84753	8.79458	8.83417	9.31272	8.95114	8.65915	9.07461	9.07021	8.85096	9.14157	9.09116	9.31514	8.78712	8.86776	8.95652	9.16712	8.91186	9.40275	9.17834	8.36962	8.60572	8.85124	8.37143
"1552498_at"	3.63565	3.39671	2.9452	3.09079	3.24268	3.4136	3.24799	3.36066	3.29875	3.18436	3.51895	3.60751	3.27149	3.17744	3.32631	3.25099	2.9598	3.12329	3.21391	3.28859	3.52121	3.44757	3.64931	3.37555	3.27628	3.30955	3.21935	3.30191	3.27513	3.40697	3.19804	3.35239	3.16583	3.2819	3.1875	3.39325	3.21244	3.29559	3.14243	3.63164
"1552499_a_at"	3.18533	3.17483	3.14947	3.34861	3.25512	2.96518	3.36176	3.66501	3.10701	3.22164	3.09196	3.24119	2.9657	3.17415	3.21838	3.07911	3.21329	3.03028	3.45346	3.1416	3.45661	3.41204	3.42567	3.3445	3.2304	3.46687	3.23271	3.14653	3.85897	3.166	3.19195	2.95063	3.0483	3.22971	3.08725	3.44294	3.19767	3.46388	3.36602	3.49369
"1552501_a_at"	8.43555	8.69548	8.64332	8.39635	8.38877	8.7763	8.87819	8.44515	8.865	8.70544	8.93533	9.43074	8.65747	8.84817	9.31442	8.62714	9.42286	8.92562	9.26215	9.27445	9.15534	8.48337	8.51522	9.25677	9.02105	8.71318	8.43385	8.94363	8.39608	9.35023	8.40746	8.03691	7.81091	8.72016	8.62915	7.95096	8.70435	9.18911	8.65734	9.21742
"1552502_s_at"	3.13101	2.90187	3.09942	2.87506	2.73844	3.66004	3.37931	3.06109	2.75884	3.19181	2.8202	3.37523	2.80898	2.85439	2.91114	2.88581	2.81646	2.96037	2.85772	2.87596	2.77915	3.19471	2.93297	3.10484	2.94075	2.83706	2.60705	3.02157	2.89397	2.7126	3.05905	2.99827	3.05458	2.94469	3.1113	3.14888	3.02575	2.75767	2.76776	2.95086
"1552503_at"	4.88929	4.82409	4.68386	4.53499	4.52916	4.26215	4.36263	4.4992	4.50398	4.25026	4.57708	4.7369	4.35793	4.51747	4.28676	4.35773	4.31943	4.30645	4.54932	4.53038	4.49131	4.43714	4.80804	4.75175	4.54128	4.34943	4.6967	4.51994	4.15073	4.55043	4.18959	4.49967	4.43755	4.50546	4.7349	4.49111	4.31427	4.48467	4.57624	4.83679
"1552504_a_at"	7.6818	7.7185	6.87359	7.26635	7.25714	7.49951	7.7074	7.23082	7.17603	7.4668	7.77686	7.91883	7.45228	7.48391	7.55196	7.56938	7.50286	7.76497	7.55899	7.67486	7.6632	7.77053	7.82227	7.66052	7.44786	7.40238	7.35773	7.71988	7.7318	7.71399	7.36047	7.29566	7.17157	7.516	7.38487	7.41665	7.41791	7.23798	7.10848	8.29335
"1552506_at"	3.36798	3.41523	3.60132	3.47272	3.25863	3.50655	3.42737	3.43538	3.80536	3.43779	3.58963	3.75587	3.47949	3.3467	3.34472	3.37656	3.28424	3.45115	3.59741	3.31277	3.48831	3.56322	3.34228	3.50772	3.26146	3.32666	3.50354	3.61091	3.08481	3.52138	3.86068	3.57062	3.23742	3.66879	3.22622	3.34605	3.62534	3.46388	3.34187	3.62245
"1552507_at"	3.57575	4.11668	3.85212	3.72937	3.67515	3.66088	3.94171	3.91249	3.94448	3.87748	3.67428	4.19186	3.94068	3.95521	3.95215	3.81143	3.80126	3.7367	3.91849	3.8009	3.96243	3.97744	3.98892	3.95385	4.0329	3.9386	4.03007	3.71638	3.95041	4.12661	3.92642	4.02004	3.82086	3.78214	3.78462	3.68835	3.83885	4.00798	3.83287	4.32
"1552508_at"	3.56611	3.44035	4.00347	3.71514	3.57705	3.80249	3.78088	3.67888	3.71506	3.49067	3.51481	3.9256	3.56992	3.69705	3.44222	3.62594	3.40856	3.18907	3.44897	3.39752	3.54519	3.73606	3.73606	3.78517	3.32155	3.70685	3.58548	3.86734	3.62594	3.86986	3.53812	3.79481	3.50199	3.83822	3.58262	3.64613	3.87435	3.75513	3.72772	4.0962
"1552509_a_at"	3.05175	2.9589	2.96936	2.92048	2.83906	2.88631	3.26131	2.96271	3.01786	3.04211	3.21058	3.2819	2.9755	2.86881	2.86078	2.95846	2.64441	2.90685	2.60452	2.92957	2.85964	2.94059	3.37213	3.04032	2.64607	2.74602	3.04419	2.87365	3.18172	2.92857	2.81084	3.03317	2.82164	2.74214	2.85913	2.85964	2.9214	2.87872	3.04646	3.42361
"1552510_at"	7.47713	7.59077	7.44806	7.34385	7.14636	7.39251	7.60922	7.34978	7.38209	7.26637	7.41045	7.70712	7.23965	7.21766	7.22154	7.43226	7.23506	7.39401	7.29558	7.49635	7.30246	7.41307	7.66535	7.51637	7.29047	7.27277	7.40406	7.49882	7.53648	7.589	7.64632	7.32449	7.24043	7.29998	7.18125	7.85603	7.4974	7.41603	7.52794	7.84055
"1552511_a_at"	3.19314	3.05673	2.68613	2.86947	2.62116	3.00266	2.91466	2.59068	3.12924	2.83364	2.73691	2.7521	2.82673	2.68613	2.42768	2.65732	2.89252	2.71175	3.02509	2.90183	3.12744	2.89023	2.66269	2.79752	2.64818	2.73861	2.64064	2.91113	2.72177	2.76693	2.86792	2.99311	2.81301	2.73114	2.83076	2.97582	2.70679	2.82085	2.82784	2.60398
"1552514_at"	3.13775	3.12906	2.85841	3.01475	3.08249	2.92605	3.00908	3.1073	3.06876	3.32933	3.17051	3.04857	3.02963	3.29436	3.1073	3.10078	2.95581	2.96497	3.25078	3.15525	3.02962	3.01494	2.98202	3.25481	2.9663	3.06506	2.97139	3.11281	3.12344	2.94234	2.83278	3.08538	3.054	3.1798	3.06038	3.13162	2.98019	3.03823	3.22114	3.03479
"1552515_at"	3.79589	3.86027	3.85772	3.65838	3.44053	3.74446	3.8602	3.57945	3.71006	3.36943	3.55016	3.6819	3.23427	3.46886	3.5773	3.46434	3.6182	3.7593	3.54371	3.74604	3.51694	3.76771	3.54355	4.06147	3.63381	3.79395	3.53623	3.59439	3.96738	3.4596	3.76767	3.67493	3.67043	3.75597	3.51447	3.49918	3.90485	4.02887	3.90337	3.90543
"1552516_a_at"	7.7256	7.76936	5.89014	6.78938	6.9772	6.20204	6.89092	7.4554	6.96832	6.60655	6.86762	6.53009	7.18058	6.24118	6.27604	6.75395	6.6884	7.31114	6.27031	6.02983	6.55973	6.43287	6.33145	6.98167	7.03386	6.20769	7.22716	6.51739	7.00799	6.77485	7.35762	7.39113	6.74301	6.24784	6.64274	7.24744	6.33377	5.28066	6.41716	6.63584
"1552518_s_at"	3.10875	3.08162	3.47537	3.29678	3.27599	3.18202	3.09157	3.04502	3.25748	3.38867	3.17157	3.36768	3.10962	3.1706	3.29119	3.15513	3.23692	3.19087	3.4026	3.39495	3.42176	3.05765	3.48564	3.02273	3.2625	3.33229	2.91857	3.04911	2.83413	2.95645	3.10928	3.0941	3.38193	3.30627	4.00259	3.12475	3.43224	3.27401	3.4086	2.98186
"1552519_at"	6.06384	5.88354	5.96768	6.46199	5.70222	6.98532	6.98236	6.66122	6.22999	5.74777	6.01249	4.34294	5.84813	6.3025	5.26085	5.90441	5.86132	6.1352	5.6391	5.50908	6.00402	5.57853	6.1518	4.84731	6.68832	5.98344	6.86032	6.07204	7.02445	5.46146	5.80825	5.6896	6.11644	5.92767	5.74077	5.56199	6.12669	5.72729	6.08189	6.4009
"1552520_at"	3.33038	3.09227	3.18334	2.89679	3.18275	3.2561	3.07017	3.21258	3.0763	3.04373	2.99044	3.27056	2.96794	2.90468	3.31772	3.24121	3.13731	2.92964	3.05316	3.15455	3.04563	3.02083	3.1289	2.89357	3.19273	2.78241	3.25274	3.11361	3.0298	3.24043	3.04327	3.09849	3.08429	3.1905	3.0473	2.78955	2.88454	3.21619	3.23145	2.99963
"1552521_a_at"	2.65029	2.51647	2.7546	2.45739	2.50758	2.68903	2.54355	2.56585	2.60191	2.57921	2.58398	2.43158	2.60672	2.35962	2.51647	2.6217	2.68191	2.4709	2.49328	2.43878	2.6224	2.36261	2.49073	2.28734	2.60689	2.43691	2.40886	2.54624	2.59587	2.69021	2.61854	2.51355	2.59824	2.476	2.74711	2.48919	2.44414	2.68409	2.35768	2.54554
"1552522_at"	2.40595	2.74455	2.42532	2.43407	2.61043	2.8122	2.61195	2.42786	2.47093	2.2556	2.40158	2.82042	2.38172	2.49948	2.34586	2.56514	2.15624	2.44378	2.28803	2.44304	2.58013	2.25407	2.63671	2.52127	2.3386	2.5966	2.72745	2.44905	2.55418	2.35467	2.63168	2.4681	2.50634	2.39024	2.80503	2.57621	2.48349	2.6295	2.70141	2.78775
"1552523_a_at"	3.90838	3.93909	3.69649	4.01142	3.76391	4.23259	3.8553	3.77373	3.73722	3.83196	3.65771	4.20704	3.66809	3.69417	3.77363	4.27603	3.59478	3.37891	3.54623	3.82358	3.61567	3.65663	3.78672	3.56768	3.6594	3.776	3.64665	3.52481	3.62743	3.80588	3.81817	4.02772	3.70685	3.78961	3.73458	3.62866	3.93762	3.78752	3.82675	4.24165
"1552524_at"	5.61097	5.64357	5.55812	5.60282	5.2165	5.24635	5.40504	5.43509	5.44211	5.5527	5.50941	5.97596	5.73257	5.46011	5.47579	5.54032	5.64357	5.34276	5.45214	5.59237	5.4881	5.7294	5.82228	5.71392	5.57079	5.46535	5.60062	5.56649	5.42585	5.63325	5.44657	5.54431	5.39417	5.55306	5.5473	5.68648	5.46754	5.61171	5.79818	5.8351
"1552526_at"	4.03962	3.6255	3.92674	3.75667	3.85531	3.47833	3.60022	3.73791	3.18841	3.81952	3.67502	3.8025	3.7846	3.67701	3.82025	3.52469	3.3929	3.8904	3.69061	3.74852	3.90749	3.70148	3.69181	3.72207	3.60928	4.00576	3.81842	3.85666	2.99852	3.8331	3.7051	3.9982	3.73791	4.08689	3.73956	3.86056	3.81603	3.74852	4.07878	3.49274
"1552528_at"	6.15576	6.11878	6.14421	5.95328	5.99902	6.06332	6.24125	6.1308	6.23473	6.04883	6.00854	5.99181	6.20275	6.22945	6.01136	6.17894	6.0866	6.11554	6.14235	6.17577	6.31618	6.26038	6.24177	6.10521	6.11324	6.01451	6.16373	6.35558	5.99559	6.37739	6.22297	6.13196	6.01541	6.31247	6.04106	5.99443	6.20109	6.09563	6.28216	6.1695
"1552531_a_at"	3.43831	3.67343	3.49793	3.53549	3.31657	3.2503	3.4478	3.50208	3.24867	3.37335	3.17999	3.2819	3.24487	3.39869	3.3971	3.39752	3.28452	3.45431	3.40379	3.54094	3.5276	3.45961	3.16918	3.50499	3.19972	3.57445	3.37368	3.31057	3.69863	3.21626	3.53226	3.34436	3.7652	3.33665	3.52099	3.54508	3.4388	3.48979	3.94585	3.24501
"1552532_a_at"	3.07265	3.36828	2.78845	2.94849	2.97994	2.91046	3.10689	3.10334	3.02343	3.45847	2.94768	3.26607	3.0563	3.34639	3.20089	2.88053	3.14367	2.94624	3.27134	3.0233	3.05627	3.06244	3.15141	3.25172	3.19358	3.10689	3.03756	2.92878	2.94253	3.14851	2.85462	3.19492	3.16502	3.19433	3.0867	3.13199	2.95081	3.02169	2.9377	2.97742
"1552535_at"	5.5688	5.38166	5.60442	5.25368	5.19335	5.08646	5.41051	5.05106	5.17897	5.29575	5.13113	5.73652	5.08351	5.27207	5.22735	5.28364	5.0163	5.09509	5.46655	4.87033	5.20912	5.40305	5.30189	5.34832	5.30364	5.15308	5.19335	5.28384	5.00737	5.37576	5.50871	5.24063	5.0385	5.04583	5.16687	5.09847	5.34088	4.99482	5.21892	5.77019
"1552536_at"	4.39043	4.00698	3.82903	4.15728	4.26464	4.90591	4.18979	4.33908	3.98713	4.03952	4.1292	4.23582	3.93065	3.76352	4.66638	4.6597	5.89931	5.64848	3.95888	5.22021	4.14552	4.07822	4.40097	3.95597	4.15972	3.9952	5.2643	4.2773	5.17289	4.15844	3.69015	3.9232	3.93276	4.16243	4.06429	3.95356	4.18918	3.90907	4.01227	4.54307
"1552538_a_at"	3.28417	3.27121	3.18902	3.2054	3.36149	3.2571	3.34285	3.40434	3.32196	3.43864	3.36273	3.6853	3.64119	3.33682	3.40716	3.34945	3.19181	3.46053	3.4223	3.57784	3.24399	3.66589	3.81084	3.31954	3.33791	3.06713	3.04826	3.45694	3.04123	3.69217	3.14749	3.47351	3.42443	3.23433	3.31899	3.74301	3.44839	3.61975	3.27024	3.35793
"1552540_s_at"	4.44312	4.21914	4.4184	4.32764	4.41085	4.08695	4.46995	4.24973	4.53186	4.67305	4.44261	4.27725	4.5566	4.79153	5.00178	4.36375	4.52743	4.6002	4.73414	5.19495	4.80585	4.61271	4.18186	4.11783	4.69299	4.53443	3.96346	4.71557	4.41085	4.74005	4.43508	4.21379	4.40805	4.47216	4.22686	4.2611	4.26087	4.19206	4.01367	4.13507
"1552541_at"	9.00433	9.15673	9.08049	8.83019	9.01621	8.21774	8.17825	8.30474	9.27521	8.77618	7.9874	7.68915	9.18627	8.47518	8.42902	9.01308	8.21497	8.66115	8.65706	8.22777	8.80428	8.82117	8.53278	8.37988	9.14206	8.66899	8.01582	8.6199	7.78693	8.51935	9.42312	9.37901	9.1649	8.74421	8.74815	9.5042	9.27867	8.37217	8.6272	8.17793
"1552542_s_at"	9.07178	9.26146	9.06919	8.88479	8.82481	8.25219	8.06189	8.26134	8.92727	8.42816	7.56191	7.46573	8.94575	8.17919	8.08218	8.56008	7.54135	8.33119	8.24735	7.6553	8.57023	8.64061	8.13883	8.29907	8.78868	8.63988	7.76248	8.19308	7.47313	7.90379	9.3997	9.28303	9.0756	8.51743	8.59359	9.58657	9.63179	8.22367	8.48023	7.97293
"1552543_a_at"	3.44043	3.68695	3.60834	3.1911	3.38375	3.51338	3.80451	3.79834	3.68396	3.2445	3.6504	3.66842	3.35752	3.34096	3.32272	3.59127	3.43322	3.6343	3.28995	3.26983	3.34491	3.76886	3.84777	3.72957	3.89491	3.55548	4.00919	3.61412	3.70574	3.61093	3.89709	3.48905	3.46736	3.4494	3.44911	4.00559	3.71554	3.36828	3.96982	4.02971
"1552544_at"	3.67514	3.58418	3.64647	3.56129	3.49506	3.5651	3.54742	3.70021	3.48804	3.70397	3.55148	3.7061	3.52041	3.38464	3.32392	3.30475	3.39356	3.27353	3.52405	3.54198	3.44247	3.54288	3.70655	3.68346	3.63723	3.44774	3.49758	3.69905	3.7329	3.42106	3.69886	3.61412	3.70853	3.50524	3.66198	3.60659	3.5344	3.63897	3.66003	3.87834
"1552546_a_at"	3.73918	3.51392	3.07727	3.47888	3.60281	3.14661	3.57467	3.34357	3.41722	3.51141	3.81998	3.78337	3.68411	3.58833	3.59785	3.78571	3.45928	3.65836	3.73693	3.80514	3.79634	3.96723	3.67736	3.52164	3.82261	3.35933	3.56219	3.80693	3.58336	3.92222	3.76249	3.53642	3.54607	3.60317	3.7605	3.33429	3.3671	3.41234	3.22305	3.61692
"1552548_at"	4.43214	4.45689	4.23063	4.06443	3.73236	4.13111	4.02208	3.58919	4.0703	3.94964	4.17013	4.33606	4.01204	4.09282	3.89435	3.91438	3.99896	3.71453	4.13349	4.24145	3.84158	4.22234	4.12735	4.28675	4.06604	4.10263	3.91681	4.10736	3.8874	4.342	4.70055	4.467	4.25403	4.37511	3.97223	4.55155	4.57578	4.27214	3.8874	3.81733
"1552549_a_at"	5.31721	5.02384	5.02244	5.03689	5.02346	4.94136	5.23131	4.97785	4.94191	4.68106	5.2014	5.4826	5.05709	5.01167	4.93705	4.71089	4.84016	4.79912	5.0861	4.88332	4.98805	5.00534	4.98343	5.4161	4.79781	5.14656	5.13237	5.23325	4.97278	5.44784	5.10117	5.32786	5.08747	5.12296	4.95266	5.5369	5.02302	5.07813	4.88383	5.02308
"1552552_s_at"	4.55083	4.76178	4.70681	4.43249	4.57669	5.55932	4.89355	5.53397	4.10588	4.47578	6.00406	4.14435	6.40411	5.42149	5.75907	5.25302	5.88792	5.23267	5.72699	6.50187	4.48241	4.01798	4.34306	4.26406	5.63324	4.62556	4.50543	4.21391	5.27481	4.40366	4.67123	5.13622	4.01882	4.49833	3.96253	4.43244	4.36554	5.19358	4.24129	4.68408
"1552553_a_at"	5.43307	6.35946	6.67996	6.51552	7.19118	6.78817	6.88564	6.72475	7.45588	8.22797	8.032	9.21839	8.13052	8.33668	8.13289	7.41087	8.97636	7.81878	8.51774	8.32847	7.97142	7.63784	7.38028	8.37906	8.23904	7.76629	6.97333	7.8193	7.43812	7.7052	5.424	5.35428	4.83801	7.05304	8.02346	4.89536	5.90275	7.41037	6.84168	7.96298
"1552554_a_at"	3.6452	3.97263	4.00506	4.58883	5.51299	3.12913	3.92422	3.84874	6.20615	6.45889	6.37922	7.6553	7.08679	6.42871	5.95151	5.82025	7.32059	5.73384	6.97611	6.31495	5.90955	5.79645	5.86909	6.31075	6.80567	5.71014	4.70465	6.06243	3.84191	6.2182	4.37479	4.2937	3.44436	4.39536	5.93335	3.42656	3.71849	4.89541	4.45567	5.42434
"1552555_at"	6.06529	6.03603	5.83317	5.46846	5.56652	5.9213	5.85119	5.89405	5.39417	5.47593	5.82431	6.28527	5.63987	5.59253	5.58176	5.61707	5.63006	5.80198	5.70145	6.03372	5.96036	5.78947	5.74597	5.94746	5.84219	5.7003	5.92471	5.51373	5.77236	5.66138	6.01006	5.68727	5.88999	5.70124	5.39253	5.86768	5.8615	5.98521	6.0488	6.26702
"1552557_a_at"	3.14143	2.89819	2.81277	2.90226	2.95753	2.72385	2.94108	2.88261	2.87265	3.04556	2.83108	3.18588	2.86581	3.00585	3.01908	3.03743	3.07385	2.83045	2.76333	2.9401	2.86289	3.07078	3.63752	2.73788	2.82369	3.0089	3.31244	3.11342	3.01443	2.8971	2.66981	2.93647	2.95181	2.81893	2.95835	2.73805	3.22997	2.82712	2.93366	3.27381
"1552558_a_at"	6.2956	6.04188	5.90375	5.8605	5.7545	5.96278	5.88725	5.84296	6.13667	6.02651	5.942	6.23182	5.8856	6.03546	6.20715	6.06937	5.95392	5.92504	5.8466	6.07477	6.11432	6.01019	6.2529	6.17226	6.18659	6.14767	5.93646	6.12983	5.91455	6.1953	6.06754	6.03149	6.09614	5.86061	5.88911	6.5422	6.19036	6.00927	6.00367	6.3294
"1552559_a_at"	4.55651	4.37896	4.00061	4.25528	4.0523	4.57434	4.31993	4.4143	4.61572	4.17501	4.30351	4.11401	4.51402	4.40554	4.29315	4.34522	4.14431	4.21864	4.15895	4.33957	4.33439	4.4477	4.64699	4.26466	4.38897	4.36386	4.38132	4.33047	4.36871	4.53156	4.27049	4.55957	4.29819	4.06867	4.53499	4.75134	4.37261	4.27528	4.03663	4.78758
"1552562_at"	4.95647	5.12854	5.55084	4.6871	4.69676	4.44374	4.74888	5.05312	4.61989	4.99497	4.10078	4.06968	4.9727	4.67082	4.35245	4.39791	4.42829	4.33814	4.61264	4.58686	4.62396	4.54642	4.72624	4.27037	4.64234	4.62159	4.59951	4.57065	4.69767	4.32993	4.95575	4.70722	5.04	4.86576	4.53499	4.6386	4.83586	5.02922	4.45502	4.46172
"1552563_a_at"	3.33039	3.09525	2.72846	3.05809	3.14707	3.29773	3.16767	3.46771	3.08651	2.85033	3.2082	3.48931	3.02846	2.75786	3.2312	3.12164	3.61728	3.66852	2.85252	3.6652	2.83586	3.01792	3.65129	3.1109	3.07767	2.92199	3.6397	3.09318	3.79834	3.11847	3.13773	2.93075	3.08075	2.89745	2.91911	3.00057	3.0436	3.16938	3.05991	3.46404
"1552564_at"	3.43717	3.58881	3.52248	3.36039	3.33615	3.74517	3.05661	3.12863	3.28091	3.34424	3.25252	3.11502	3.09027	3.41495	3.14452	3.23284	3.07101	3.55112	3.11633	3.15048	3.15506	3.24506	3.12603	3.21967	3.20877	3.20096	3.23487	3.17103	3.08894	3.244	3.30196	3.28191	3.22692	3.43473	3.17447	3.26797	3.50308	3.08454	3.36476	3.20612
"1552566_at"	3.42527	3.49775	2.89476	3.32178	3.28234	3.52517	3.37317	3.18172	3.51176	3.12623	3.18857	3.63691	3.36404	3.0542	3.10936	3.33572	3.32178	3.17547	3.19328	3.13065	3.39454	3.45334	3.02952	3.53817	3.2773	3.33339	3.4404	3.6235	3.32154	3.49172	3.36669	3.29076	3.01056	3.63742	3.29368	3.4723	2.97366	3.24757	3.61313	3.32202
"1552568_at"	3.92074	4.1587	4.04569	3.8886	4.04982	3.96976	4.14779	3.87735	3.85674	3.81988	3.65635	4.14679	3.77506	4.0164	3.82133	4.06164	3.59149	3.5753	3.84583	3.82817	3.74389	3.92653	4.05787	4.00544	3.74873	3.69472	3.78146	4.02768	3.90002	3.91575	4.10843	4.05482	4.1452	3.98259	3.80937	4.19737	4.11115	3.80262	4.30436	4.18046
"1552569_a_at"	3.91418	4.28575	4.03629	3.71186	3.78396	3.91415	3.82359	3.77869	3.71623	3.60242	3.88884	3.96064	3.76603	3.79984	3.8414	3.89723	3.83645	3.88523	3.85825	4.1315	3.97057	3.92194	3.96912	3.82086	3.90019	3.94755	3.93591	4.10232	4.11946	4.08145	4.21399	4.149	3.84216	3.81585	3.66052	3.90019	3.88236	4.22144	4.08653	4.24419
"1552570_at"	2.97134	3.03837	3.10553	2.80048	3.12781	3.02378	2.81469	2.77396	3.23133	2.97312	3.00945	3.08806	2.94221	3.0147	3.03689	2.97344	2.89334	2.95306	3.01804	2.96214	2.96896	3.05462	3.10334	2.97199	3.02823	2.94464	2.79695	3.17054	3.11544	3.14173	3.28518	2.94643	2.91044	2.90454	3.16876	3.03375	2.96479	3.04622	3.00106	2.98007
"1552572_a_at"	2.40946	2.405	2.32591	2.33037	2.40005	2.50579	2.95665	2.43847	2.50491	2.39634	2.34147	2.43406	2.3597	2.54484	2.40872	2.40342	2.4472	2.44625	2.72458	2.55321	2.44772	2.55368	2.31323	2.32567	2.38654	2.50413	2.34734	2.38309	2.41279	2.44703	2.41984	2.22179	2.36479	2.49509	2.34986	2.40386	2.33888	2.27391	2.32526	2.36693
"1552573_s_at"	2.62011	2.37882	2.52739	2.42088	2.56293	2.49761	2.53419	2.34717	2.34664	2.52889	2.55771	2.5131	2.50231	2.39456	2.5725	2.56085	2.56871	2.56659	2.50662	2.54658	2.62838	2.44819	2.60227	2.52908	2.72184	2.45904	2.58498	2.64842	2.58862	2.76693	2.7744	2.54966	2.58757	2.66361	2.3863	2.65945	2.56131	2.69067	2.83516	2.87336
"1552575_a_at"	3.14234	3.3461	3.46069	3.56338	3.39133	3.09268	3.68901	3.36842	2.99261	3.03544	3.43643	3.4901	3.09417	3.30844	3.38123	3.40181	3.06913	3.12552	3.38837	3.26522	3.17608	3.39403	3.59062	3.50914	3.35156	3.1647	3.29051	3.07351	3.37314	3.28167	3.25728	3.1712	3.48831	3.10001	3.37863	3.56949	3.31182	3.36123	3.13281	3.9559
"1552576_at"	3.95495	3.8729	3.90783	3.82423	3.99089	3.80729	3.8602	3.92098	3.81852	3.68809	4.00435	3.95681	3.88092	3.68499	3.81231	3.98477	3.44076	3.67349	3.73868	3.88131	3.76079	3.72242	4.27432	3.92517	3.70583	3.63847	3.87448	3.76328	3.94535	3.89895	3.75379	3.89895	3.84956	3.79368	3.9189	3.77942	4.16261	3.8694	3.89372	4.40443
"1552578_a_at"	2.95757	2.74173	2.97678	2.92473	3.03637	2.84555	3.02894	3.26302	2.94299	2.94497	2.89573	2.96229	3.00065	3.28663	2.94867	3.06363	2.86537	2.90314	2.69339	3.05261	3.97194	3.01518	2.9637	2.92431	3.01833	2.97682	3.19671	3.00948	3.06468	2.76734	2.63746	3.31397	3.12677	3.35235	3.10771	3.24097	2.93558	3.13876	3.16271	2.89135
"1552579_a_at"	3.82829	4.071	3.4494	3.67419	3.49518	3.43542	3.69375	3.44897	3.41836	3.28095	3.79664	4.10092	3.62056	3.38695	3.67212	3.97943	3.49435	3.55433	3.33814	3.93405	3.5372	3.62162	4.41576	3.87005	3.56974	3.65317	4.19306	3.56729	4.28815	3.70164	3.71137	3.86968	3.55467	3.68123	3.74161	3.45974	3.73656	3.48007	3.82458	4.47002
"1552580_at"	4.31176	4.75789	4.35963	4.2762	4.17545	4.38166	4.54392	4.25781	4.76619	4.39683	4.29819	4.17969	4.30972	4.69121	4.39993	4.50742	4.43906	4.62378	4.58343	4.82002	4.55693	5.264	4.28987	4.56209	4.64222	4.29477	4.10628	5.26092	4.3811	4.97064	4.6432	4.30311	4.26504	4.34451	4.19214	4.39744	4.43689	4.22477	4.33762	4.65036
"1552582_at"	3.06862	3.37099	3.0651	3.35793	3.23715	2.74694	3.46388	3.27388	3.47167	3.34802	3.06189	3.27633	3.12944	3.40562	3.12188	3.28257	3.09444	3.0909	3.25314	3.05189	3.28355	3.54082	3.1986	3.27386	3.38939	3.09931	3.00521	3.36198	3.28528	3.43886	3.25981	3.37352	3.13604	3.48376	3.14717	3.74462	3.30428	3.48583	3.25714	3.63273
"1552583_s_at"	4.10276	4.34596	4.15295	3.41977	3.30391	3.6867	4.06271	3.55158	3.92579	3.45966	4.07323	3.85322	3.29468	4.08948	3.8854	5.15659	3.74499	3.93589	3.5879	3.86115	3.27199	3.98813	3.99464	3.82668	3.91255	3.952	4.51582	4.65803	7.17243	5.89139	6.40795	3.89732	3.47751	3.42991	3.21845	3.50487	3.45332	3.72732	4.53642	3.9938
"1552584_at"	9.15668	9.46413	9.45572	9.24257	9.73466	9.90764	9.36333	9.75562	9.20587	9.1983	9.31968	8.49623	9.06793	9.30412	9.05229	9.37626	8.97167	9.23824	8.99793	9.13341	9.55351	8.91522	8.78334	9.06611	9.16265	8.9376	9.33574	9.04646	8.92137	8.73987	9.58356	9.67257	9.64523	9.21003	9.53329	9.70996	9.10732	9.64849	9.47351	8.87795
"1552585_s_at"	2.9823	2.84895	2.73439	2.72734	2.70691	2.85711	2.83586	2.68136	2.68032	2.56692	2.80524	3.03015	2.65202	2.55853	2.76472	2.73777	2.48097	2.69157	2.85252	2.81554	2.607	2.85483	3.07876	2.91244	2.81967	2.68644	2.6046	2.70236	2.64333	2.73116	2.82136	2.81317	2.60202	2.84804	2.6065	2.64489	2.84264	2.53476	2.79961	2.83358
"1552586_at"	5.29466	5.39649	5.14599	5.29443	5.35593	5.19532	5.47073	5.2878	5.39632	5.30454	5.46925	5.52653	5.34842	5.1764	5.24575	5.12845	4.89597	5.07058	5.34177	5.10332	5.20266	5.07037	5.31978	5.44827	5.15199	5.2957	4.80292	5.2865	5.51656	5.45527	5.44424	5.57251	5.48259	5.27326	5.17319	5.6412	5.34308	5.36963	5.31032	5.4941
"1552587_at"	3.21465	2.84032	3.31096	3.31747	3.01083	3.20974	3.07915	2.84488	3.09541	2.77768	3.03873	3.67397	3.18597	2.8755	2.9268	3.09628	3.06454	2.82432	2.85252	2.80129	3.12744	2.94395	3.61196	3.10966	2.86665	3.17279	3.25082	2.86851	3.15692	2.93175	3.55925	3.22561	2.90008	3.29177	3.36543	3.29312	3.29649	3.33545	3.21554	3.31812
"1552588_a_at"	3.21942	3.05075	3.1107	3.13627	3.12651	3.29584	3.39069	3.01948	3.03678	3.08056	3.33523	3.09929	3.01146	2.9814	3.11422	3.38198	2.9802	3.21184	3.14634	3.20432	3.10593	3.15253	3.11799	2.95362	3.03473	3.12176	3.27212	2.97612	3.23575	3.12653	3.05408	3.12059	3.13455	3.10853	2.98211	3.07423	3.15253	3.18131	3.08056	3.13183
"1552590_a_at"	3.09356	2.93283	2.72233	2.76342	2.85925	3.02774	3.21309	2.87014	2.90902	2.80216	2.89408	3.04811	2.63449	2.75925	2.90965	2.84978	2.84708	2.7131	2.66935	3.0784	3.00662	2.8157	3.21001	2.94714	2.71583	2.88437	3.09041	2.8774	3.18717	2.59587	2.80538	2.81936	2.76939	2.61618	3.04015	2.81147	2.96002	3.10965	3.17759	3.01608
"1552592_at"	2.48255	2.80609	2.49171	2.52219	2.59727	2.70845	2.40711	2.77913	2.52967	2.58163	2.42341	2.64432	2.5202	2.53635	2.58766	2.4086	2.55179	2.22793	2.43039	2.57833	2.74158	2.46987	2.61656	2.62924	2.67702	2.56893	2.58864	2.39676	2.74079	2.65533	2.62432	2.61388	2.44707	2.46563	2.6277	2.31619	2.42799	2.99531	2.4043	2.75411
"1552594_at"	5.4468	5.04405	5.36773	4.83059	5.12904	5.0567	5.28253	4.98054	4.96287	4.53684	5.02563	4.52346	4.90797	4.71332	4.84308	4.47889	4.61305	4.63522	4.77374	4.79537	5.00313	4.74481	5.02708	4.84468	4.47671	5.03583	4.8038	4.88754	4.71288	4.93343	5.24631	5.19798	4.98867	5.17969	5.02286	5.27493	5.28201	5.1591	5.45747	5.29529
"1552596_at"	5.78587	5.90558	5.38142	5.48856	5.62645	5.82072	5.76179	5.52149	5.99237	5.71148	5.68497	5.86744	5.66421	5.77244	5.63149	5.94005	5.6476	5.70002	5.77572	5.7204	5.75495	5.71354	5.74429	5.68245	5.67251	5.66042	5.92666	5.6909	5.72268	5.87784	5.78123	5.81285	5.4095	5.5023	5.62978	5.95919	5.86505	5.69972	5.80248	5.91107
"1552598_at"	4.4105	4.51054	4.46691	4.14294	4.18845	4.2772	4.18702	4.09629	4.09788	4.11041	3.97605	4.6045	3.89067	3.94405	4.03824	4.01314	3.93332	3.75017	4.05758	3.8366	4.05532	4.03147	4.76855	4.17644	3.96168	4.254	3.87256	3.92871	4.35131	4.16841	4.3054	4.22359	4.04976	4.21714	4.44617	4.3536	4.1532	4.12702	4.22108	4.76354
"1552599_at"	3.12599	2.82135	3.08564	2.91429	2.88125	3.03108	2.97619	3.06688	2.79615	2.97561	3.01057	3.411	2.92201	3.01491	2.83929	2.84655	2.94759	2.69311	3.09232	2.8541	2.90048	3.07279	3.06188	2.96737	2.93711	3.12919	3.15743	2.83487	3.44104	2.83548	3.06559	2.75518	3.16841	3.21725	2.79435	2.84997	2.98109	3.27404	3.10447	2.97742
"1552602_at"	4.85441	4.95413	4.9559	4.75562	4.8928	5.07116	4.75708	4.96126	4.67268	4.57109	5.09003	4.87043	4.9656	4.93384	4.82801	4.88285	4.84187	4.84854	4.69653	5.10587	4.9488	4.89091	5.23724	5.1416	4.66753	4.79719	4.66202	4.9421	4.81431	5.13422	5.24986	4.81742	4.66808	4.87114	4.66043	5.13058	4.83615	4.98982	5.08034	4.98012
"1552604_at"	4.07612	4.56617	3.99636	3.90876	3.92753	4.02066	3.88391	3.83239	3.99468	3.63526	3.81904	3.77882	3.7423	3.66439	3.78478	3.83578	3.67012	3.87745	3.81747	3.53825	4.15497	4.06927	3.97102	3.90733	3.76516	3.74088	3.83718	3.93701	4.10697	3.97095	4.33346	4.01053	3.77095	3.79605	4.04003	3.68345	3.63586	4.2358	4.08997	3.70148
"1552605_s_at"	3.4846	3.34956	3.31193	3.42979	3.19745	3.25546	3.34421	3.16017	3.31175	3.26426	3.48268	3.51806	3.50699	3.18595	3.40751	3.27516	3.26586	3.2039	3.26426	3.32413	3.19395	3.36474	3.78832	3.57366	3.27727	3.34391	3.41468	3.33112	3.51631	3.37137	3.34316	3.34468	3.1542	3.37047	3.18786	3.36431	3.37977	3.1163	3.19355	3.33348
"1552607_at"	5.16661	5.49099	5.99625	5.76614	5.72335	5.73639	5.24263	5.8182	5.58267	5.6559	5.85706	5.60376	5.23573	5.85362	6.13246	5.79356	5.39171	5.69514	5.63928	6.47842	5.53599	5.54732	5.86909	5.66492	5.65373	5.79704	5.89347	5.49721	5.91648	5.1537	5.48578	5.49624	5.82853	6.06732	5.85109	5.47975	5.71343	5.90251	5.76176	5.19315
"1552608_at"	3.96569	4.09347	4.13736	4.1579	4.07882	4.19433	4.07988	4.15371	4.13909	4.05935	4.03265	4.10347	4.23275	4.2288	3.9499	4.20317	4.14663	3.99791	4.02816	4.18354	3.81614	4.14912	4.42264	4.2694	3.9949	4.18959	4.14873	4.29349	4.15737	4.23868	4.2017	4.09478	4.15895	3.98531	4.23552	4.38203	4.01909	4.28352	3.80961	4.2195
"1552609_s_at"	3.56922	3.29041	3.1457	3.20915	3.08686	3.47971	3.10481	3.32322	3.28376	3.31545	3.06563	3.28841	3.02149	3.25208	3.13137	3.11407	2.95827	3.21839	3.0137	3.24876	3.1423	3.20451	3.20874	3.1186	3.13357	3.33897	3.51526	3.14766	3.22346	3.12633	3.7342	3.49571	3.22156	3.29321	3.39308	3.75142	3.17673	3.16452	3.31587	2.98928
"1552610_a_at"	10.1391	10.4401	10.6369	10.1776	10.4822	9.13189	9.77627	10.2321	10.5438	10.4939	10.5026	10.0175	10.3953	10.3784	10.1693	10.4557	9.75762	10.0775	10.3271	10.0453	10.3048	10.3135	10.1376	10.3518	10.4476	10.2692	10.0173	10.2492	9.53197	10.2408	10.6768	10.5536	10.2572	9.90919	10.2862	10.4339	9.8961	10.2944	10.3569	9.73536
"1552611_a_at"	7.86612	7.93551	7.62054	7.83739	8.16668	8.16162	7.74889	8.01182	8.2681	7.91556	7.85221	7.2078	8.25221	7.65579	7.42277	8.21256	7.65386	8.02831	7.64688	7.51707	7.76916	7.49376	7.85708	7.97017	8.16058	8.02956	7.33086	7.66299	7.04833	7.93996	8.5934	8.20703	7.8571	7.71308	7.54842	8.37348	7.88682	7.68884	8.12614	6.78509
"1552612_at"	8.94066	8.78719	7.74663	8.33321	8.57514	7.89264	8.59525	8.6902	9.07082	8.64915	7.98287	7.33555	9.4186	8.69633	7.87424	9.12021	8.26587	8.57025	8.45703	8.12981	8.81011	8.64442	7.48386	8.30232	8.75417	8.00617	8.49496	8.38465	7.75387	8.79973	8.9156	8.80167	8.41502	7.61622	7.24209	8.80718	7.47937	8.0462	8.35497	8.43041
"1552613_s_at"	9.00094	9.05828	8.34363	9.17655	9.25396	8.56754	8.82968	9.17525	9.13275	8.84711	8.64856	7.67952	9.68046	8.89891	8.09574	9.15856	8.45608	8.68141	8.62862	8.31261	9.08277	8.86536	8.08995	8.44437	8.92081	8.53525	8.97535	8.75599	8.19658	8.99771	9.08484	9.52898	9.45411	8.70735	8.42361	9.60021	8.38182	8.46533	8.95303	8.55576
"1552615_at"	6.92744	6.78601	6.73409	6.604	6.55884	6.79131	7.0701	6.71044	6.82725	6.60259	6.8987	6.978	6.90217	6.77074	6.92278	7.03036	6.77744	6.90846	6.71901	6.81534	6.90868	6.96583	7.19238	7.09247	6.96624	6.604	7.03321	7.00649	6.97274	7.06181	7.05297	6.67199	6.82269	6.88843	6.67991	7.12469	6.99564	6.68206	6.70984	7.48316
"1552616_a_at"	4.14706	4.31822	4.16574	4.01246	4.06112	3.85514	4.32725	3.94405	4.27688	4.08709	3.92389	4.09562	4.19135	4.46828	4.28957	3.94055	4.42359	4.3203	4.27609	3.92736	4.08007	4.37019	3.93873	3.97768	4.36158	4.16071	4.07055	4.43094	3.65845	4.14972	4.1416	4.05345	4.3306	4.29608	4.14531	4.34292	3.99307	4.20114	3.8017	3.88897
"1552617_a_at"	8.45348	8.47223	8.20921	7.95425	8.19343	8.29681	8.41261	8.23044	8.66959	8.79916	8.30103	8.55136	8.93705	8.84672	8.75392	8.35701	8.98624	8.67715	8.83772	8.60717	8.86841	8.47765	7.79209	8.73057	8.83253	8.55338	8.13404	8.42974	8.2208	8.61284	8.54073	7.82727	7.82568	8.28721	8.44542	7.53994	8.17698	8.4203	8.3706	8.41235
"1552618_at"	7.50256	7.32002	7.51768	7.17375	7.4897	7.65416	7.40514	7.45385	7.73592	7.54184	7.44204	7.64814	7.95905	7.59292	7.55468	7.71174	7.82276	7.51025	7.49001	7.60462	7.72762	7.76557	7.07859	7.74821	7.86203	7.47172	7.44618	7.43421	7.3427	7.82825	7.72516	7.27377	7.29665	7.61622	7.46164	7.13345	7.42521	7.58655	7.44858	7.22228
"1552619_a_at"	3.28927	3.21094	3.48607	3.34065	3.4762	3.2592	3.3335	3.51413	3.66535	4.05823	3.63018	3.62759	3.47351	3.33152	3.30674	3.56984	3.13888	3.72071	3.44164	3.35694	3.40869	3.33828	3.57671	4.03481	3.40815	3.37745	3.45963	3.28653	3.69405	3.28605	3.58735	3.49052	3.4143	3.64225	3.48433	3.47838	3.41581	3.31989	3.69278	3.94543
"1552620_at"	6.73677	6.77524	6.43302	6.20741	6.38768	6.34022	6.72398	6.57571	6.47136	5.97922	6.43037	6.71122	6.45265	6.39518	6.22861	6.371	6.15234	6.21658	6.29145	6.57433	6.51229	6.44015	6.84355	6.50342	6.40184	6.30711	6.77532	6.61908	6.71012	6.60457	6.55519	6.60755	6.31579	6.39445	6.33862	6.41008	6.28782	6.52255	6.75476	7.09617
"1552621_at"	8.01996	8.11746	7.06762	8.69373	7.64786	8.24997	8.69372	7.98037	8.30665	8.04697	7.8374	7.73226	8.49479	8.09649	8.27034	9.09476	9.05287	9.77884	7.57882	7.67037	8.19129	8.02806	7.88412	7.67506	8.99987	7.73189	8.22985	8.12786	8.62788	8.03084	8.22407	7.61693	7.68557	7.78336	7.76075	7.80382	8.17345	7.72973	7.74081	7.97033
"1552622_s_at"	7.03321	6.87427	5.89684	7.71188	6.28292	7.03603	7.60638	7.00846	7.16014	6.72436	6.65359	6.20848	7.09473	6.83043	6.95166	7.64135	7.96193	8.26625	6.5851	6.06756	6.94944	6.68948	6.46136	6.30945	7.71066	6.39544	6.98681	6.9664	7.45971	6.49915	7.06465	6.32969	6.41963	6.32036	6.46297	6.28798	6.9315	6.53191	6.76262	6.51381
"1552623_at"	7.25856	7.12316	7.46886	6.94342	6.89817	7.68898	6.99233	7.30792	6.45993	7.19894	7.33759	7.28078	6.38286	6.78635	6.99894	6.8336	6.82826	6.80734	6.78192	6.78213	6.89026	6.61103	5.92956	7.1401	7.01588	6.34856	7.12592	6.88225	6.44618	6.45469	7.7676	6.06386	6.90003	6.7172	6.62548	6.8156	6.85313	7.83186	7.11614	6.30703
"1552625_a_at"	5.28512	5.06537	5.67534	6.08387	6.36919	5.41527	5.21421	5.98044	6.50212	7.16093	5.75741	6.04899	6.59898	6.95774	6.70622	6.22216	6.56454	6.22242	7.00168	6.7372	6.39374	6.14125	6.30077	6.46692	6.62308	6.50624	5.58275	6.33396	5.96959	6.04769	5.34513	5.44381	5.89149	6.14444	6.45413	5.69285	5.1913	5.96038	5.59065	6.2222
"1552626_a_at"	3.70192	4.07728	3.91319	3.96419	3.80276	3.73775	4.02975	4.3482	4.13265	4.16899	3.89896	4.10587	3.90419	3.6984	3.74714	3.76903	3.80356	4.01817	4.03011	4.07214	3.96846	4.46679	4.15151	4.22963	4.02568	3.93351	3.95074	4.12452	3.81449	4.02421	4.02281	3.78717	4.02205	3.78997	4.04424	3.94532	4.16369	3.90682	3.97616	3.49393
"1552627_a_at"	4.0362	3.48724	4.14593	3.93696	4.11129	3.75268	3.87678	3.56457	4.83264	4.14571	4.10907	3.62522	4.60189	4.26589	3.72242	3.97012	3.75718	4.06184	4.31151	3.88607	3.82505	3.90093	3.81827	3.75952	4.80287	3.95913	3.80201	4.07721	3.85938	4.24573	3.90227	4.14709	4.51219	3.71267	4.01696	3.78499	3.94876	3.72666	4.20965	3.7405
"1552628_a_at"	10.472	10.1105	9.99018	10.4706	10.5489	10.6893	10.1872	10.4972	9.87287	9.68005	10.0037	9.81404	9.73602	9.76852	9.90617	10.0714	9.74697	9.82068	9.71202	9.69787	9.99373	9.73573	10.1343	9.93777	9.78947	10.089	10.5164	9.91654	10.1293	9.52102	9.95707	10.5562	10.6732	10.3174	10.5948	10.6551	10.0711	9.88997	10.0194	9.61917
"1552629_a_at"	4.20224	4.05376	3.78611	3.97539	3.85531	3.8343	3.93833	3.91891	4.08349	4.04043	4.02236	3.8853	3.85564	4.10099	4.08481	4.02712	3.98638	3.83228	3.73151	3.86161	3.84246	3.87952	4.43249	4.09691	4.11485	3.75599	3.591	4.25323	3.70649	3.97465	4.15125	3.84595	4.16481	3.68359	3.83839	4.17578	3.75469	3.34894	3.46459	4.07422
"1552630_a_at"	4.92895	5.35949	4.99647	4.72377	4.26855	5.13122	5.09026	4.81323	4.44119	4.60004	4.40541	4.44541	4.61067	4.66564	4.64956	4.66474	4.63726	4.98934	4.64865	4.68432	5.1217	4.56168	4.685	5.07739	4.57869	4.74593	4.57462	4.53043	4.77621	4.5893	5.16981	4.65657	4.47145	4.79334	4.7268	4.42479	4.37177	4.91381	4.75541	4.59722
"1552631_a_at"	5.16059	5.02386	5.04336	5.07686	4.77582	5.16811	4.98489	5.03792	5.41075	4.89405	4.86181	5.11957	5.11067	4.84963	5.04993	4.81736	4.84346	4.87916	5.22258	5.24427	5.17069	5.1377	4.86947	5.07633	5.10192	4.94186	4.73483	5.07142	4.62067	5.11323	5.00851	4.98427	4.78076	5.20772	5.1579	5.32443	5.0382	5.09299	5.17685	4.8441
"1552632_a_at"	6.92903	6.5507	7.01847	6.80913	6.9753	6.46255	6.48592	6.6898	6.79513	6.80836	7.03151	6.40906	7.09486	7.0843	7.01485	6.88332	6.89563	6.74473	6.96019	6.76484	6.82777	6.74526	6.50559	6.80599	6.94438	7.03176	6.41033	6.41798	6.16494	6.85489	6.70292	6.85977	6.69309	7.09471	6.96552	6.78772	6.64393	6.86567	6.96452	6.21878
"1552633_at"	7.92584	7.93001	8.08225	8.69555	8.01538	8.1673	8.27472	8.36357	8.10366	8.01771	8.11984	7.21779	7.8532	8.08967	7.67313	8.17301	7.58236	7.82847	7.81224	7.28814	7.95148	7.72306	8.28123	6.92522	7.93372	8.05384	8.16566	8.1485	7.94295	8.04834	8.27678	7.87167	8.54402	8.09018	8.04319	8.15347	8.51079	7.95902	8.30064	7.07132
"1552634_a_at"	8.50376	8.73034	8.77004	9.21858	8.50991	8.78741	9.10365	8.94634	8.67087	8.77607	8.72301	7.68418	8.18671	8.9349	8.01913	8.88966	7.80024	8.0527	8.53911	8.05668	8.56049	8.47133	9.09588	7.5912	8.59505	8.81712	8.79124	9.14371	8.70376	8.80186	9.21143	8.39519	9.23782	8.67013	8.57512	8.74369	9.06012	8.57997	9.21633	7.74571
"1552637_at"	3.79731	3.4308	3.21767	2.98022	3.27324	3.38138	3.38993	3.25438	3.09679	3.45966	3.15454	3.3432	3.43326	3.21162	3.27929	3.28105	3.32258	3.21902	3.41722	3.37569	3.38231	3.38996	3.26442	3.41782	3.34525	3.11234	3.45053	3.49924	3.39191	3.28394	3.35021	3.45606	3.10541	3.14205	3.30982	3.43853	3.42538	3.05359	3.90324	3.2444
"1552639_at"	6.04833	6.52679	6.67089	5.9907	6.09878	6.10563	6.55488	6.26838	5.89369	6.53221	6.05269	8.07985	5.68987	6.21459	5.97812	5.56196	5.85721	5.86524	6.30103	6.19213	6.36875	5.59033	6.01282	6.75996	5.89091	5.86733	6.18109	6.0687	5.6238	6.10481	6.63941	5.90298	6.1717	6.08193	6.31285	6.18954	6.33572	6.58781	6.49194	6.24675
"1552641_s_at"	6.47448	6.48696	6.56206	6.46389	6.2989	6.91415	6.71528	6.64719	6.29099	6.62396	6.08153	5.77781	6.31845	6.37031	6.30821	6.3178	6.21052	6.24662	6.32226	6.23073	6.60769	6.20926	5.93939	6.35451	6.3881	6.1392	6.52144	6.26355	5.9226	6.34306	6.67801	6.46732	6.41958	6.27936	6.29593	6.30223	6.50867	6.39471	6.58012	5.54532
"1552643_at"	6.10402	6.36527	6.58264	6.02799	6.65873	6.19413	6.3454	6.2776	6.55612	6.26913	5.90536	6.46893	6.30472	6.56436	6.04625	6.54225	5.86881	5.76587	6.25011	6.14889	6.19778	5.80102	6.52974	6.04441	5.83737	6.17395	6.19558	6.24395	6.40196	6.1775	6.25973	6.00648	6.19667	6.17189	6.10399	5.21991	6.05085	6.14155	6.3026	6.82104
"1552644_a_at"	7.34249	7.38974	8.056	7.72075	7.07437	7.05413	7.06551	7.32655	7.04836	6.38992	6.99209	6.8051	6.34719	6.00128	5.85398	6.64237	5.71966	5.81536	6.15987	5.41179	6.71296	6.60118	6.35694	6.92469	6.66235	6.86521	6.47256	6.84666	6.0077	6.7947	7.9824	7.77638	8.14507	7.28756	6.99778	7.86813	7.49333	7.78644	7.4669	6.21663
"1552646_at"	6.32853	6.55144	6.88232	6.66926	6.08512	6.63323	6.50302	6.45012	6.77035	6.11928	6.18916	6.22659	6.43781	6.46605	6.45232	6.5516	6.10152	6.4871	6.30364	6.34486	6.68699	6.62887	6.50201	6.26412	6.4204	6.90127	6.62302	6.66075	6.73561	6.10971	6.81942	6.22894	6.66566	6.29889	6.28558	6.52009	6.5076	6.24929	6.562	6.06642
"1552648_a_at"	7.19824	6.88393	5.97153	6.49299	6.25191	6.8876	6.74364	6.95656	6.94299	6.65284	5.90565	6.17171	7.05371	6.44113	6.12837	6.92762	6.82928	6.73367	6.34643	6.03164	6.84945	6.09551	6.24012	6.15537	6.76673	6.36933	6.47934	6.30042	6.68044	6.70958	6.64055	6.19632	6.43554	6.03915	6.21862	6.6723	6.49561	5.83684	6.35859	6.15512
"1552649_a_at"	5.25622	5.24461	5.77826	4.96971	4.96594	4.94851	5.12823	5.11611	5.33483	5.1976	4.89581	4.49123	5.63568	4.93026	4.80328	5.05974	4.71461	4.94505	4.82278	4.70303	5.56005	5.1774	4.29851	5.20108	5.24237	4.81051	4.44797	4.98257	4.69429	5.12256	5.72219	5.22494	5.18472	4.98097	4.75554	5.05722	4.77473	5.35114	5.37788	4.49941
"1552651_a_at"	5.72332	6.04674	5.70125	5.32218	5.45018	5.59465	5.82022	5.625	5.46544	5.54301	5.60224	5.73007	5.40815	5.28726	5.5503	5.60657	5.38032	5.52327	5.5957	5.60359	5.92644	5.53407	5.32064	5.73722	5.5369	5.48856	5.41895	5.4755	5.47156	5.68975	6.01595	5.45813	5.33174	5.6001	5.4729	5.66664	5.44019	5.93639	5.95774	6.01641
"1552652_at"	6.0498	6.05212	6.42097	6.73573	5.99978	6.0108	5.99416	5.89566	5.83783	5.899	6.01365	5.83579	5.74484	5.93984	5.96725	5.87534	5.77765	5.68702	5.77201	5.86493	5.82558	6.0231	6.33192	5.93432	5.82095	5.97782	5.99614	5.7798	6.06762	5.96993	6.12045	5.90293	6.21106	6.25932	6.20567	6.24074	6.27177	6.19022	6.17419	5.87249
"1552656_s_at"	7.22016	6.83116	5.33605	5.97707	6.71302	5.7914	5.86376	6.79186	6.36553	5.80959	6.16777	6.2067	7.13122	6.08311	5.63865	6.13499	5.88793	6.60561	5.82438	5.47579	5.94912	5.73258	6.01054	6.17957	6.54614	5.50976	6.12828	5.79489	5.86239	6.43926	6.43773	7.01101	6.13433	5.47756	6.17591	6.85369	5.86871	4.73486	5.89624	5.94397
"1552657_a_at"	5.15756	5.40008	5.08908	4.91587	4.87662	5.27206	5.17029	5.08614	4.96076	4.78302	4.99728	5.35525	4.57846	4.86563	4.72187	4.79841	4.91135	4.77709	4.74987	5.01641	5.11561	4.89723	5.11659	5.23322	4.87389	5.02828	5.11418	4.94556	5.2353	5.13568	5.29927	5.0554	4.95666	4.95073	4.94355	5.27508	5.10283	5.21563	5.36905	5.35049
"1552658_a_at"	2.66292	2.88501	2.80818	2.76579	2.83204	2.8543	2.88378	2.7654	2.95126	2.78979	2.78805	3.31873	2.92519	2.85073	2.8977	2.8366	3.03605	2.84207	2.86688	2.85037	2.89876	2.7885	3.21897	4.15082	2.81884	2.74553	2.85028	2.94614	2.91772	2.7695	2.7883	3.13206	2.85748	2.96506	2.87361	2.90955	2.78979	2.89969	2.59206	3.22964
"1552660_a_at"	5.69179	5.87099	5.07041	5.33536	5.82268	4.63582	5.80105	5.82404	6.85937	6.30812	5.42774	5.73296	6.86508	6.49104	5.97935	6.25831	6.08642	5.72937	6.44983	5.72582	6.29977	6.13615	5.48203	5.44937	6.78787	5.83768	5.37868	6.202	5.23404	6.99389	5.20722	5.48393	5.18245	5.23807	5.84436	4.52998	5.24978	5.50024	5.14059	5.53752
"1552661_at"	2.26542	2.45375	2.32236	2.42043	2.4501	2.45866	2.48139	2.40465	2.43194	2.44781	2.46734	2.26738	2.31425	2.48374	2.42256	2.24496	2.39121	2.42449	2.40548	2.32865	2.54049	2.21988	2.36713	2.51578	2.54991	2.33175	2.32937	2.39119	2.25002	2.40003	2.40347	2.39121	2.34351	2.27301	2.394	2.26128	2.42414	2.43429	2.27855	2.25822
"1552662_a_at"	3.63392	3.67494	3.96427	3.38411	3.67218	3.73907	3.78065	3.67218	3.4738	3.59062	3.46739	3.62916	3.57665	3.29502	3.489	3.47562	3.42361	3.51393	3.30193	3.37619	3.48468	3.65838	3.80066	3.43206	3.28742	3.53875	3.82044	3.72272	3.768	3.34744	3.77245	3.77527	3.59785	3.72439	3.31018	3.83542	3.58467	3.74671	3.74257	3.63448
"1552663_a_at"	6.1763	5.68559	5.64856	5.6152	5.55994	5.11057	5.97303	5.96251	6.17908	6.15039	5.49094	6.36971	6.45591	5.32348	5.54301	5.51701	5.50072	6.06469	5.79992	5.42479	5.60376	5.75019	5.9358	5.821	6.32401	5.72774	5.6845	5.96994	5.60225	6.16254	5.96476	6.06783	5.45897	5.22929	5.75212	5.76758	5.51196	5.60281	5.50492	6.54601
"1552664_at"	5.62886	5.78883	6.23318	6.0153	6.25135	5.9907	6.4091	5.58942	6.57601	6.38753	6.46484	6.43018	6.36114	6.50721	6.59703	6.95687	6.76904	6.46114	6.63888	5.96436	6.30339	6.06109	6.81373	6.60327	6.62878	6.30117	6.32662	6.66221	6.28618	6.34228	5.68857	5.87997	6.26488	6.52954	6.24897	5.90616	5.96993	5.91184	6.65522	6.54195
"1552665_at"	3.83319	3.73393	4.24235	3.69319	3.65869	3.77437	3.68703	3.63797	3.81906	3.63775	3.8007	4.15443	3.96096	3.81514	3.57925	3.83763	3.5101	3.74386	3.83718	3.75523	3.80938	3.67923	3.78506	3.81211	3.81062	3.8253	3.67317	3.5157	3.81998	3.94974	4.38752	3.83597	3.69807	3.59411	3.90973	4.17307	3.74281	3.62287	3.69835	4.38843
"1552666_a_at"	2.69248	2.73414	2.69878	2.68382	2.71505	2.65131	2.79132	2.60429	2.86597	2.64325	2.95452	2.888	2.76301	2.78326	2.67618	2.90955	2.88739	3.13246	2.9215	2.75837	2.95234	2.7627	2.78996	2.94887	2.70534	2.79683	2.77852	2.94143	2.59605	3.06469	2.51661	2.87582	2.79127	2.65518	2.98754	2.80125	2.74909	2.79618	2.66467	2.91193
"1552667_a_at"	6.83187	6.96477	7.17479	6.99608	7.95756	7.14526	7.41242	7.48034	7.6958	8.16581	7.7598	8.31919	8.10646	8.10433	8.16758	8.23801	8.3074	8.26673	8.07602	7.89079	8.60198	7.90249	7.2521	8.94285	8.15196	8.15327	7.48642	7.98722	7.63334	7.6326	7.71151	6.64153	6.60265	7.05746	7.83524	6.49637	6.78106	7.39679	7.71449	7.84278
"1552669_at"	4.1209	4.11442	4.07597	3.69274	3.72663	3.99626	4.22285	3.88209	3.91235	3.89982	3.97633	4.07958	3.92709	3.9131	4.28471	4.09596	3.70347	4.00489	3.90945	4.2776	3.72976	4.35993	4.13685	4.19121	4.10964	3.9542	3.98471	4.61712	4.21928	4.12686	4.2446	3.96611	3.86004	4.00335	3.90228	4.10867	3.8835	4.05228	4.24221	4.38269
"1552670_a_at"	5.1012	5.07971	4.72879	4.64357	4.70567	4.43261	4.45696	4.70837	4.54785	4.40642	4.43367	4.9872	4.82606	4.22718	4.75711	4.38655	4.8831	4.99189	4.64399	4.5991	4.56411	4.24496	4.4124	4.75872	4.82006	4.4611	4.91404	4.43564	4.6306	4.36316	5.29722	4.65837	4.85957	4.62249	4.66349	4.62924	4.85075	4.64767	4.94344	4.37084
"1552671_a_at"	4.09812	4.60023	4.47122	4.18299	4.34629	4.53602	4.54224	4.13225	4.52252	4.14421	4.26897	4.31416	4.42892	4.34423	4.04536	4.01922	3.99803	4.15	3.93317	4.22027	4.40942	4.18787	4.29129	4.37812	4.29303	4.52958	4.31423	4.15931	3.80077	4.32116	4.5473	4.17266	4.42813	4.44483	4.41837	4.36396	4.42393	4.37824	4.39644	3.8684
"1552672_a_at"	4.21936	4.15939	3.63851	3.96955	3.97102	4.09026	4.27585	3.74098	4.28922	3.91453	4.16559	4.22488	4.2352	3.93686	4.0306	4.04617	3.82114	4.01586	3.89977	4.00003	4.01188	3.88653	4.03357	4.35555	3.98386	3.98256	4.34907	4.07845	4.0306	4.04932	3.98619	3.99485	4.13396	3.98303	4.03866	4.40121	4.00682	4.03954	4.13394	3.74874
"1552673_at"	2.55443	2.73857	2.72792	2.53841	2.51241	2.66897	2.69531	2.82942	2.6663	2.62955	2.96877	3.28312	2.6277	2.48698	2.65839	2.67715	2.71571	2.48004	2.58318	2.509	2.49979	2.77782	3.02952	2.69293	2.58249	2.54273	2.78651	2.54017	2.97238	2.62588	2.81923	2.65571	2.7281	2.67236	2.71621	2.87516	2.67392	2.56029	2.71152	3.96815
"1552674_at"	2.72623	2.75524	2.6333	2.58981	2.79081	2.79117	2.66363	2.68752	2.52341	2.42667	2.7299	2.81613	2.37871	2.50059	2.51519	2.52415	2.676	2.43401	2.55619	2.56271	2.58812	2.56637	2.78182	2.57046	2.48107	2.57697	2.82987	2.58212	2.93009	2.48579	2.69923	2.6123	2.44878	2.4065	2.52808	2.60893	2.69431	2.88122	2.7248	3.21405
"1552675_at"	2.74076	2.63153	2.58896	2.6764	2.76657	2.62707	2.50452	2.67515	2.589	2.70257	2.63493	2.56341	2.7177	2.78514	2.6256	2.75578	2.73262	2.77816	2.65611	2.92347	2.7277	2.73508	2.73172	2.64522	2.69343	2.72229	2.67408	2.68076	2.83003	2.83692	2.65847	2.65533	2.73346	2.60661	2.85676	2.74679	2.69588	2.74401	2.61069	2.70504
"1552676_at"	5.6437	5.53442	5.73788	5.53351	5.47595	5.68047	5.70018	5.54632	5.65731	5.47904	5.36611	5.58304	5.6054	5.65868	5.5867	5.57919	5.15937	5.31358	5.56192	5.49186	5.55813	5.64417	5.50918	5.76152	5.58643	5.76861	5.26226	5.5659	5.38836	5.81532	5.52149	5.94923	5.56979	5.64886	5.61702	5.97737	5.66349	5.57148	5.52845	5.5909
"1552677_a_at"	5.80432	5.9909	6.31631	6.82233	6.1918	5.32685	5.84971	6.86549	6.55424	6.50101	6.92927	5.62587	6.9644	5.98138	6.26306	6.60599	6.1176	6.211	6.23786	6.87424	6.16175	6.4476	6.01102	6.26315	6.31507	5.76748	6.185	6.28141	5.97444	6.01054	6.68193	6.49325	6.23439	5.98468	6.11907	6.85871	6.49118	6.21156	5.89482	5.74343
"1552678_a_at"	6.43619	6.19135	6.30539	6.11205	7.25437	6.02936	5.84636	6.48317	6.42492	7.1655	6.51489	5.79721	6.59932	6.44198	6.32601	6.9377	5.86555	6.48945	6.80613	6.18368	6.48057	6.58156	5.91729	6.39352	5.99888	5.93307	5.53848	6.64283	6.02756	6.25656	5.95549	6.67215	6.11305	6.35604	6.58758	6.74524	5.93707	6.17009	6.22009	6.38202
"1552680_a_at"	3.2016	3.00816	3.18854	3.01221	3.18633	3.31365	3.24113	3.17437	3.08252	3.28095	3.12057	3.19914	3.16937	2.88436	2.91271	3.02676	3.13166	3.06722	3.18366	3.02676	3.21305	3.01693	3.14212	3.31296	2.91625	3.16375	3.12107	2.8633	3.03455	3.08605	3.18626	3.00539	3.05421	3.12985	3.14653	3.29773	2.94573	3.05244	3.52534	3.61865
"1552682_a_at"	3.4751	3.36828	3.5685	3.29486	3.27176	3.22354	3.14812	3.27921	3.10742	3.33635	3.38819	3.29234	3.00964	3.0485	3.04287	3.152	3.05526	3.26797	3.25164	3.17314	3.2818	2.93849	3.23651	3.22224	2.98895	3.50429	3.85728	3.07554	3.53587	3.42616	3.18626	3.29553	3.18861	3.39339	3.3006	3.24677	3.21853	3.14831	3.22929	3.55885
"1552684_a_at"	3.38159	3.20637	3.19726	3.05864	3.55062	3.21953	3.28983	3.40076	3.61362	3.32696	3.10708	3.23546	3.63613	3.57456	3.52549	3.19115	3.34604	3.50006	3.76125	3.57305	3.45488	3.52029	3.23877	3.22077	3.8904	3.14866	3.07359	3.43054	3.15049	3.46484	3.23854	3.34076	3.2954	3.50887	3.31695	3.48402	3.2638	3.34878	3.81508	3.22785
"1552685_a_at"	4.80052	4.20991	4.26483	4.0513	4.15212	3.91267	3.94585	3.89397	5.26823	4.25012	4.255	3.9531	4.02257	4.52407	4.22097	4.1953	4.55966	4.30467	4.29253	4.05418	4.11409	5.01109	4.20102	4.30023	4.3069	4.51241	4.20632	4.15987	3.99796	4.70389	3.88455	4.24715	4.23652	3.85053	4.40801	4.09846	4.33673	4.21745	4.336	4.04591
"1552686_at"	4.78859	4.39914	4.28433	4.3798	4.54977	4.52967	4.79291	4.47778	4.33736	4.427	4.3674	4.48185	4.54832	4.38256	4.58628	4.49926	4.38355	4.54219	4.43066	4.44226	4.35137	4.39705	4.75552	4.368	4.27619	4.36654	4.6685	4.48405	4.71268	4.54665	4.64182	4.51128	4.2481	4.36573	4.34877	4.5279	4.75161	4.64751	4.90025	5.08487
"1552687_a_at"	3.76547	3.79066	3.91982	3.6264	3.85435	3.83876	3.89491	3.88144	3.75525	4.01511	3.88069	3.76047	3.74881	3.88493	3.94254	3.77506	3.77525	3.7569	4.22609	3.83588	3.77826	3.83374	3.53785	3.81824	3.84152	3.73702	3.92074	3.85462	3.79855	3.8796	3.89709	3.91767	3.66531	3.7974	3.63167	3.95969	3.99809	3.74325	3.65851	3.89533
"1552689_at"	5.70462	5.96877	6.09651	5.99964	6.04856	6.29035	5.93246	5.78813	5.95216	5.76379	5.83882	6.30219	5.57093	6.06469	5.90397	5.89093	5.56837	5.69991	5.94748	5.94688	5.73384	5.9733	6.27438	6.10243	5.77375	6.01532	5.90254	6.03038	5.88429	6.05923	6.05926	6.11165	5.93662	6.01242	5.87381	6.17225	6.04058	6.20004	6.27746	5.8178
"1552690_a_at"	5.60169	5.49413	5.87757	5.62784	5.93533	5.7131	5.81816	5.84403	6.32319	5.51115	6.41299	5.77457	6.14489	6.29396	6.02648	6.07151	6.30666	5.71061	6.26942	6.66184	6.08267	6.223	5.76517	6.32365	5.69633	5.93745	5.92847	6.10885	5.26773	6.04463	6.26704	6.2834	5.72018	5.7615	6.25798	5.85439	5.48396	6.03858	5.97624	5.49717
"1552691_at"	6.92011	6.26539	5.91467	6.75478	6.86576	6.75341	6.56702	6.59649	6.99402	6.88602	7.16919	7.64482	7.64394	7.29309	7.51444	7.12935	8.62862	7.86729	7.77877	7.30299	7.27601	6.92632	6.65239	7.70443	7.56701	7.05457	6.44609	6.9409	7.05453	7.42332	5.9429	6.47506	6.04636	7.13063	6.78017	6.03353	6.8399	6.67334	6.55437	7.05195
"1552693_at"	3.10967	2.98222	3.0368	2.71453	2.72355	2.94014	2.93756	2.90133	2.86891	3.32446	2.9128	2.92078	3.12743	3.17353	2.97195	2.7131	3.53444	3.27355	3.26641	3.45255	2.96752	3.21897	2.77939	2.76927	3.36302	2.93361	3.05852	2.91251	2.75597	3.05666	2.9918	2.87062	2.73082	2.92317	2.87951	2.84894	2.72602	2.98477	2.86026	2.76727
"1552694_at"	2.80297	2.53168	2.74732	2.53774	2.75634	2.68108	2.66385	2.90657	2.54272	2.73625	2.82714	2.60755	2.61642	2.76914	2.48618	2.64911	2.85311	2.90792	2.61995	2.66083	2.53071	2.63884	2.7612	2.59369	2.65556	2.71097	2.89739	2.65395	2.75417	2.59587	2.58766	2.61566	2.51089	2.83692	2.74508	2.60131	2.59369	2.66053	2.53579	2.75729
"1552695_a_at"	4.10051	3.7563	3.35454	3.46851	3.78408	3.60774	3.614	4.12548	3.40455	3.52087	3.60694	3.73078	3.4876	3.50431	3.46457	3.72593	3.68808	3.28146	3.42379	3.3862	3.25999	3.43539	3.67582	3.75555	3.41839	3.39799	3.66777	3.68358	3.41358	3.51559	3.78256	3.76549	3.58014	3.43027	3.42552	3.43458	3.42379	3.65531	3.85565	3.93667
"1552696_at"	3.63962	3.90593	4.19842	3.81759	3.77387	3.78978	3.60787	3.63131	4.21317	4.09096	3.80503	3.83397	3.56716	3.91929	3.71314	4.18444	3.6827	3.79489	3.83805	3.93465	3.77444	3.86751	3.92586	4.41215	3.91194	4.21431	3.84438	3.77558	3.73067	3.93976	4.51953	3.9269	4.32985	4.038	4.17894	4.0965	3.68917	3.84731	3.90298	3.89316
"1552698_at"	5.36037	5.23089	5.49031	5.27203	5.32277	5.10534	5.45855	5.39639	5.71502	5.27968	5.32568	5.47052	5.46671	5.48046	5.80884	5.43803	5.26332	5.32659	5.41241	5.54026	5.54359	5.72039	5.50381	5.15089	5.33682	5.32259	5.74241	5.38726	5.41103	5.7718	5.5304	5.60356	5.30588	5.30111	5.50661	5.64569	5.62954	5.49056	5.52845	5.34937
"1552701_a_at"	10.7964	10.8845	10.993	11.101	11.1006	10.8077	10.9142	10.6008	11.0027	11.1185	11.4183	11.9937	10.7684	11.3897	11.3997	10.7914	11.661	11.1999	11.0566	11.3196	11.3961	10.8676	11.1895	11.3796	10.9838	10.9818	10.6493	10.9937	10.6234	11.2648	10.6544	10.9375	10.552	11.3911	11.1579	10.7364	11.4088	11.2092	10.7976	11.1274
"1552703_s_at"	10.9269	10.8067	11.1846	11.1974	11.1875	10.5944	10.647	10.5291	11.157	11.2718	11.2681	11.7966	11.1021	11.28	11.4484	10.9491	11.4961	10.9788	11.2137	11.1906	11.205	11.0497	11.41	11.3637	11.1819	11.0563	10.3887	11.1321	10.279	11.4755	11.1198	11.4108	10.9415	11.3428	11.2048	11.2909	11.656	11.1769	10.8026	11.0333
"1552705_at"	2.85349	2.41653	2.71835	2.75641	3.26382	2.73677	2.75396	2.62697	2.77118	3.10371	2.84121	2.60591	3.07119	2.95335	2.9106	2.87792	2.79976	3.0874	2.83079	2.80116	2.75743	3.11123	2.79483	2.69706	2.69875	2.97703	2.78248	3.09704	2.9896	2.62495	2.66283	3.09242	2.90494	2.89332	2.88799	2.57543	2.72005	2.77837	2.70417	2.8387
"1552708_a_at"	2.90501	3.02571	2.61669	2.63385	2.82992	2.80732	2.80068	2.85603	2.81832	2.99816	2.85524	3.04548	2.76353	3.04811	2.76291	2.84465	2.80571	2.55175	2.65509	2.91784	2.88905	2.78387	3.21897	2.84738	2.82127	2.94647	2.83	2.71913	2.50041	2.83692	2.74272	3.00273	2.86419	2.95259	2.84109	2.92401	2.8284	2.80012	2.89498	2.89449
"1552711_a_at"	6.98006	6.52144	6.89859	7.52901	6.53906	6.93499	6.50214	6.40761	6.16528	6.20486	6.07712	5.53804	5.86929	6.34068	5.77424	6.18695	5.8993	5.88437	6.18575	6.11045	6.12072	5.81354	5.74996	5.81457	6.16075	6.29552	6.99098	6.14328	6.36477	5.74108	6.94451	6.60252	6.78346	6.78012	6.15536	6.26669	8.54207	6.951	6.76262	5.87975
"1552712_a_at"	3.90323	4.07847	3.88143	4.22417	3.94361	3.89812	4.09184	3.97586	3.88114	3.65571	3.78281	4.51491	3.64442	3.81202	3.86161	3.77297	3.66259	3.63147	3.83766	3.70949	3.98725	3.93428	4.34684	3.90722	3.6059	3.74937	4.04878	3.8992	4.05047	3.76464	4.03153	3.8962	3.71045	3.95246	3.93423	4.09846	3.91551	3.91826	3.91103	4.36131
"1552713_a_at"	4.17874	4.41461	4.16497	3.84376	3.73136	3.98537	4.15568	3.93617	4.15666	3.97628	3.87465	4.06038	4.14472	4.10398	4.19219	4.99064	4.25022	4.56897	3.74517	4.66388	4.01306	5.41238	4.08488	5.14765	4.22604	4.21875	4.22871	4.95534	5.16001	6.25395	5.60225	3.94713	3.79667	3.84596	3.58232	3.52704	3.82686	3.73044	4.70652	4.59722
"1552714_at"	3.08888	2.9814	2.88657	2.98881	2.80019	3.14005	3.22075	3.03855	2.94978	2.79498	2.82654	2.98879	2.95548	2.73648	2.95916	2.84037	2.88858	2.75826	2.65493	2.80116	2.89021	2.76093	3.21897	2.94124	2.78268	2.71063	2.77953	2.75012	3.10555	2.78341	3.31416	2.89344	3.02642	2.61309	2.92107	2.99606	3.36553	2.81508	2.90324	3.23766
"1552715_a_at"	2.84527	3.11723	2.8056	2.93629	2.67802	2.86859	2.60058	2.83692	2.5188	2.68054	2.70437	3.08718	2.70617	2.71032	2.88784	2.66927	2.82947	2.70257	2.33357	2.66119	2.76035	2.92379	2.82947	2.61295	2.71199	2.79605	2.76773	2.72949	3.01727	2.46493	2.80667	2.78124	2.80407	2.55998	2.81883	2.74666	3.01709	2.6703	2.72802	2.72017
"1552716_at"	6.06171	6.06685	6.01502	6.31692	6.93836	6.23523	5.87625	6.2822	5.89729	6.04346	5.82285	5.16333	6.1599	5.95226	6.02248	6.16179	5.40056	6.18395	5.52689	5.58144	6.54984	6.06733	5.37148	6.00412	5.73173	5.82912	5.83448	5.99843	6.30461	5.37653	5.32092	5.93645	6.44892	6.48967	6.40655	6.5212	5.66575	5.70042	6.06706	5.83172
"1552717_s_at"	4.70586	4.81686	4.86187	4.74783	4.91305	4.78157	5.05619	4.74488	4.86039	4.62201	4.9777	5.22447	5.62269	4.83824	5.03007	4.96166	5.44645	5.08169	5.17482	4.80884	4.92488	5.12068	5.16013	5.08297	5.28292	5.15582	4.97152	4.86884	4.50649	5.09055	5.02076	4.80815	4.91134	4.82768	4.9773	4.8081	4.90205	4.7832	4.61905	5.36095
"1552718_at"	4.93565	4.49605	4.87272	4.52582	4.5809	4.25923	4.53912	4.47632	4.76616	4.48029	4.75098	4.8876	4.55709	4.67404	4.78735	4.84276	4.67793	4.49696	4.83514	4.81703	4.73034	4.84306	5.12034	4.52478	4.49968	4.68066	4.71867	4.63867	4.63928	4.66807	4.76908	4.69468	4.76735	4.61052	4.49278	4.56766	4.75618	4.72514	4.87496	5.23918
"1552719_at"	4.17635	4.3224	3.85818	4.16078	4.55142	4.50677	4.29321	4.5526	4.19816	4.49097	4.31719	4.4119	4.54563	4.19359	4.82111	4.55301	5.32394	5.73384	4.6735	4.57496	4.64026	4.32383	4.60471	4.33518	4.69932	3.90509	4.70465	3.96949	4.7228	4.33224	3.97617	4.08477	4.25526	4.12713	4.12333	4.64873	4.44122	4.14515	4.06725	4.68313
"1552721_a_at"	2.61921	2.79557	2.69171	2.67987	2.71536	2.67243	2.65383	2.56013	2.553	2.76543	2.35349	2.47012	2.54629	2.69813	2.45138	2.67297	2.35581	2.52605	2.70222	2.55628	2.6885	2.42411	2.52571	2.63515	2.5476	2.72125	2.80782	2.70412	2.53811	2.70412	2.66852	2.82424	2.55756	2.53892	2.70055	2.64213	2.69305	2.9143	2.79338	2.85604
"1552722_at"	2.56446	2.73236	2.672	2.45739	2.39362	2.57004	2.73662	2.63257	2.33821	2.61141	2.76224	2.88022	2.45067	2.64779	2.39133	2.5059	2.43641	2.55867	2.52858	2.60312	2.66132	2.53811	2.75445	2.66379	2.57552	2.46296	2.67178	2.54967	2.60627	2.59587	2.62979	2.49686	2.58523	2.56433	2.57202	2.58692	2.57554	2.44911	2.48025	2.78617
"1552724_at"	5.42785	5.24915	5.31269	5.16883	5.24593	5.33142	5.48314	5.30509	5.40496	5.12297	5.26614	5.13753	5.16452	5.39844	5.21578	5.05778	5.19055	5.2603	5.13007	5.25181	5.20676	5.52614	5.1415	5.4434	5.298	5.24166	5.44125	5.62297	5.28562	5.33253	5.61623	4.94554	5.35452	5.32103	4.9963	5.33466	5.11352	5.35768	5.2905	4.82545
"1552725_s_at"	3.85815	3.84574	3.59169	3.94179	4.05859	3.52288	3.80991	4.00909	4.10972	3.84007	4.01339	4.0212	3.79848	3.8349	4.21511	3.9848	3.98326	3.83814	3.88416	3.93479	4.10663	4.09418	3.77947	4.21806	3.94894	3.68718	3.70859	4.05782	3.72566	4.14915	4.01168	4.2465	3.94669	4.0344	3.97209	4.30886	3.97668	3.87616	4.01841	3.67304
"1552726_at"	3.80992	3.81581	3.59822	3.92496	3.7851	3.63946	3.8137	3.70426	4.05322	3.75295	3.44373	4.2122	3.5426	3.85087	3.60485	3.8415	3.77114	4.13064	3.7494	3.58232	3.72451	3.77525	4.04976	4.09676	3.99981	3.854	3.85755	3.94955	3.82072	3.80624	3.84213	3.71557	3.82379	3.74292	3.59454	3.91372	3.76288	4.12376	4.01142	4.02971
"1552727_s_at"	3.43559	3.7342	3.5906	3.86728	3.65382	3.78202	3.78088	3.49761	3.75669	3.50878	3.57026	3.36284	3.37722	3.77761	3.20645	3.43845	3.28481	3.51242	3.31147	3.42106	3.66634	3.55079	3.88605	3.3983	3.94188	3.86557	3.53941	3.39743	4.04339	3.3924	3.69999	3.38371	3.74722	3.55684	3.47395	3.91434	3.51325	3.58548	3.87556	3.49007
"1552729_at"	6.9644	7.52965	6.17216	6.8807	6.29377	7.42348	6.68708	7.79861	6.09842	5.6602	5.87277	5.71781	5.81682	5.75744	5.91392	5.99739	5.5142	6.21733	5.80769	6.14511	6.10835	5.85646	5.47839	5.57254	6.14564	5.95211	6.4862	5.74181	6.42167	5.75744	6.70675	5.95694	6.75608	6.8234	6.19539	6.76894	6.36982	6.68387	6.44173	5.47649
"1552730_at"	3.98168	4.29377	4.21782	3.87773	3.84503	4.03077	4.18174	3.9531	3.871	3.88398	3.81998	4.0235	3.98902	4.18419	3.80224	4.0426	3.93423	3.90837	3.78953	3.96842	4.19267	4.16407	3.97102	4.08854	4.08889	3.84443	4.08062	3.91826	3.89817	4.00992	4.35197	4.16966	3.98256	3.98171	4.01574	4.30814	4.06946	4.21669	3.83287	4.27965
"1552731_at"	3.12251	3.22361	3.26363	2.94826	3.11234	3.12604	3.26006	3.12751	3.13757	3.02384	2.81957	2.98166	3.12744	2.98604	2.87422	3.23117	3.13405	2.73453	2.92793	2.88422	3.14139	3.05408	3.29409	3.13615	3.19413	3.05889	2.9958	3.03827	2.79989	3.18939	3.02664	3.2097	3.15832	3.01105	3.03966	3.61396	2.91923	3.18872	3.03172	2.90388
"1552732_at"	2.60471	2.79412	2.79385	2.57589	2.53408	2.77496	2.63726	2.92966	2.45127	2.59011	2.83384	2.55606	2.58538	2.53098	2.56097	2.52571	2.63188	2.56897	2.60328	2.59128	2.68015	2.68609	2.60159	2.70744	2.85081	2.68503	3.13372	2.61789	2.7281	2.74105	2.6326	2.8073	2.53284	2.65192	2.56311	2.62617	2.59576	3.08756	2.56503	2.71494
"1552733_at"	5.29414	4.69844	5.62994	6.08081	5.8076	5.41671	5.53438	5.42852	5.46362	5.98296	5.65212	5.19527	5.75507	5.72173	5.88923	5.7708	5.80009	5.5508	5.53234	5.61614	5.10168	5.89581	5.66525	5.08098	5.40556	5.75837	5.50808	5.57067	5.82771	5.45069	5.5274	5.34176	6.11833	5.97674	5.58977	5.85665	5.93164	5.4895	5.42907	5.15469
"1552734_at"	2.99042	2.94262	2.95416	3.02856	3.11707	3.27314	3.22208	3.07686	2.91261	2.87481	2.89914	3.09836	2.90112	2.92725	2.77026	2.9185	3.10695	2.87014	2.8512	3.01027	3.14164	3.07057	3.46297	2.6864	2.87244	2.83396	2.92373	2.8864	2.88116	3.01653	2.90861	2.93425	3.06184	2.63985	3.17485	2.96689	3.08098	3.21823	2.85712	3.31406
"1552735_at"	3.03086	2.95033	3.25761	3.0103	2.99129	2.91562	2.88285	2.90919	2.82999	2.80582	2.82035	2.86582	2.80245	2.64955	3.28172	2.92421	2.79421	2.87292	2.70749	2.66878	2.88045	2.83639	3.25565	2.87163	2.77299	2.75387	3.05684	2.66085	2.753	2.72297	2.77875	3.00022	2.86419	2.72451	2.73074	3.01089	2.69923	3.01146	2.81122	2.83246
"1552736_a_at"	3.50913	3.38444	3.20228	3.13307	3.02017	3.47168	3.19764	2.99405	3.37213	3.39408	3.59088	3.9765	3.45394	3.29917	3.01997	3.31522	3.02556	3.33955	3.22283	3.3496	3.32816	3.49039	3.58688	3.26087	3.48581	3.05441	3.58875	3.35738	3.52712	3.65609	3.53463	3.289	3.19164	3.16539	3.41913	3.33062	3.48251	3.35952	3.28108	4.45769
"1552737_s_at"	6.39516	6.3497	5.48348	5.78027	6.09717	5.8317	5.8208	6.38106	6.53961	6.13097	6.47924	6.04618	6.61332	6.21336	5.66461	6.04861	6.50467	5.51315	6.31457	5.4924	6.81304	5.84927	5.17591	6.55579	6.60982	6.34003	5.97193	6.23741	5.3309	6.34503	6.24564	6.23831	5.70795	5.72282	6.30484	5.4404	5.23194	5.86395	5.89791	5.60598
"1552738_a_at"	2.8788	2.91923	3.02406	2.99374	3.03471	2.9829	3.02613	2.93876	2.9829	2.92663	2.94195	3.06701	3.05251	2.77249	2.94938	3.23423	2.96854	2.77828	2.87727	3.01027	3.01535	2.89082	3.35925	2.91681	2.79458	2.91829	2.96375	3.18857	3.07208	3.04603	3.36288	2.8616	2.72768	3.27642	3.13393	3.06525	3.032	2.9712	2.98564	3.01252
"1552739_s_at"	5.03491	5.06642	5.39192	5.22755	5.75395	5.12567	5.1771	5.25599	5.08959	4.79697	4.80442	4.84002	5.07581	5.1113	5.34032	5.06941	4.38101	4.63029	4.96746	4.56877	5.35842	4.56844	4.63725	4.7712	4.76329	4.96095	4.47443	4.99089	5.22544	4.98973	4.81793	5.12211	5.13975	5.10373	5.08357	4.48573	4.4021	5.01902	5.50169	4.73641
"1552740_at"	2.8917	3.24004	2.94077	3.2009	3.03693	2.68219	3.1204	3.02023	2.97042	2.95035	2.82454	2.74206	3.15223	3.11219	2.94748	3.03313	3.26875	3.25684	3.03115	2.91797	3.09216	2.90384	2.76685	2.86683	3.18413	3.13479	2.76411	2.88016	2.98339	3.25991	2.77867	3.11091	3.34616	3.20779	2.96572	3.19537	3.14214	3.27004	2.99159	2.74423
"1552742_at"	3.1662	3.5868	3.69432	3.59388	3.22779	3.46516	3.42331	2.98093	3.23845	3.33204	3.35905	3.28456	3.49758	3.15396	2.8614	3.12623	3.12307	3.38148	3.53067	3.14184	2.93463	3.37217	3.3263	2.99954	3.3763	3.46523	3.23793	3.42411	3.19516	3.26992	3.28264	3.15621	3.89932	3.38687	3.23172	3.30964	3.57462	3.62313	3.19655	3.32324
"1552743_at"	3.2602	3.37905	3.34389	2.97637	2.90342	2.98519	3.29704	3.31177	3.12169	3.04709	3.12744	3.36345	2.92084	3.04397	3.06992	3.13154	3.0381	2.90704	2.82799	2.93448	3.02343	3.07175	3.11468	3.12799	3.06291	3.1014	2.99848	3.03471	3.14402	2.92656	3.17375	2.9805	3.06803	2.93806	2.85506	3.11992	2.96722	3.06803	3.05038	3.55754
"1552745_at"	3.12284	3.25085	3.08483	3.19563	3.16138	3.34187	3.16847	3.01386	3.1098	3.24353	3.39188	3.89576	3.03022	3.09188	3.02952	3.23119	3.12377	3.19339	3.16066	3.47372	3.38121	3.34573	3.42827	3.16383	3.29773	3.23848	3.70753	3.16544	3.28257	3.22928	3.40483	3.07841	3.38623	3.33925	3.20058	3.49488	3.28175	3.00178	3.14902	3.88738
"1552747_a_at"	2.69446	2.83124	2.64689	2.85387	2.82374	3.00109	2.73974	2.77396	2.7376	2.68742	2.71141	2.92655	2.64055	2.65618	2.79617	2.68673	2.71877	2.75161	2.76872	2.58768	2.67457	2.70752	3.15145	2.58796	2.46174	2.7766	2.98878	2.77487	2.62913	2.66496	2.7464	2.77835	2.99481	2.86153	2.94514	2.98801	2.53385	2.73078	2.696	2.86989
"1552749_a_at"	7.25551	7.38072	7.15193	7.14469	7.13229	7.11115	7.22772	7.23647	6.98597	6.98346	7.09624	7.40756	7.14819	7.20745	7.11275	7.09773	6.9483	7.13166	7.0883	7.34098	7.38452	7.17961	7.62302	7.34921	7.24461	7.31235	7.2279	7.20862	7.20744	7.21813	7.39911	7.26319	7.19702	6.98869	7.10961	7.52009	7.16	7.25111	7.20753	7.85248
"1552750_at"	3.17317	3.19466	3.22327	2.98755	2.93259	3.21189	3.29009	3.12832	3.20949	3.21122	3.0117	2.76713	3.05163	2.98131	2.98875	3.13966	3.05311	2.89498	2.94566	3.07624	3.15628	3.05012	2.97268	3.03033	2.99217	2.93574	2.90574	3.15841	2.95136	3.20294	3.10229	3.07196	2.94533	2.94685	3.07643	3.21256	3.13231	3.10032	3.06605	2.98307
"1552751_a_at"	4.7435	5.02381	4.74662	4.89634	4.76749	4.87611	4.85897	5.08882	4.8781	5.02238	4.85526	4.89066	4.94927	4.83953	4.98884	5.03653	4.77019	4.59096	4.96997	4.86135	5.0176	5.1002	4.90477	5.0233	4.94564	5.0783	4.85746	5.28494	4.83384	5.16642	4.9347	5.03541	5.12113	4.93646	4.90761	5.13762	5.01708	4.83947	4.93107	5.19224
"1552752_a_at"	3.32528	3.2793	3.06759	3.26575	3.12744	3.20859	3.43185	3.15964	3.07373	3.07249	3.33193	3.41048	3.08242	3.07172	3.20167	3.20728	3.40135	3.30864	3.33229	3.44522	3.16939	3.40443	3.35705	3.26328	3.11572	3.33943	3.48304	3.09977	3.27627	3.2288	3.35373	3.41381	3.15158	3.18646	3.21743	3.09355	3.06233	3.45263	3.26675	3.54819
"1552754_a_at"	2.84468	2.56571	2.8313	2.77125	2.79701	2.94422	2.61629	2.5916	3.03265	2.66682	2.67962	3.43935	2.42594	2.69813	2.71883	2.87303	2.65487	2.60916	2.63674	2.7658	2.80196	3.0975	3.01309	2.61579	2.71803	2.50413	2.78823	2.77494	2.76434	2.5297	2.42505	2.77412	2.86828	2.77139	2.47304	2.73496	2.4966	3.76516	2.94956	3.11049
"1552755_at"	5.14746	5.26603	5.39294	4.915	4.80232	5.00289	4.56396	4.79638	5.05487	4.98697	4.89512	5.74597	5.10466	5.13955	5.23354	4.49578	5.65814	4.79458	5.69522	5.2258	5.08643	4.82803	5.03571	5.28418	5.05957	5.43448	4.61147	4.9177	4.83866	5.23468	5.35969	5.10534	4.49864	5.72015	5.14094	4.87986	5.75879	5.72437	4.9277	5.40025
"1552757_s_at"	3.47556	3.61055	3.68869	3.01741	3.15929	3.76435	3.54547	3.26411	3.31059	3.75504	3.49564	3.74279	3.32897	3.63964	3.1999	3.21787	3.89394	2.99613	3.74252	3.43451	3.34952	3.25971	3.51164	3.32907	3.62163	3.43623	3.09727	3.43413	3.589	3.48034	4.06401	3.77766	3.28716	3.50314	3.40397	3.52728	3.68633	3.84731	3.42625	3.49917
"1552758_at"	3.23345	3.26029	2.95902	2.83248	3.10114	2.90284	3.349	2.90226	3.02622	2.97055	3.05337	3.00283	2.9829	2.80456	2.78944	2.83692	2.946	2.70106	3.06335	2.91429	2.90773	3.13825	2.91588	3.18172	2.83742	2.99048	3.10665	2.7497	2.99841	3.0178	3.05461	3.02585	2.98836	2.99141	2.8796	3.23302	3.06287	2.96561	3.26733	2.91289
"1552760_at"	3.28684	2.91179	2.96611	3.15443	3.13793	2.79806	3.21674	3.10167	3.1099	3.05905	3.18857	3.55045	3.17689	3.10553	3.52535	3.06792	3.0815	3.12062	3.29874	3.18479	3.09217	2.94935	3.17474	3.1837	3.00849	2.83407	3.35076	3.16403	3.26871	3.49067	2.90793	2.89467	2.96247	2.98997	3.18175	3.36316	2.89822	3.24347	3.00308	3.71226
"1552761_at"	5.36804	5.21811	5.41726	5.4469	5.5581	5.13334	5.66693	5.36171	5.41326	5.6728	5.2814	5.89955	5.48493	5.47949	5.48973	5.5667	5.35523	5.20925	5.19556	5.27697	5.55158	5.4902	5.94045	5.17298	5.43889	5.32985	5.47381	5.43945	5.58319	5.36714	5.1494	5.45419	5.58374	5.50656	5.47917	5.99936	5.61419	5.37314	5.40238	5.58437
"1552763_at"	3.0086	2.68207	2.46058	2.56165	2.79171	2.45403	2.66594	2.63522	2.51625	2.44817	2.56096	2.49083	2.49486	2.46545	2.77562	2.64648	2.65854	2.596	2.65378	2.5816	2.63204	2.57954	2.59071	2.46934	2.6656	2.7471	2.80029	2.76349	2.55537	2.5451	2.73684	2.66909	2.5766	2.69049	2.73888	2.62601	2.58294	2.6274	2.64625	2.62014
"1552765_x_at"	2.84972	2.83365	3.1359	2.6515	2.82885	2.86127	2.73781	3.06178	2.86452	2.79981	2.72422	2.76806	2.76903	2.89224	2.7005	2.79257	2.9251	3.04451	2.83687	3.06834	2.87422	2.61057	2.84613	2.76663	2.73251	2.7499	2.97582	2.70843	2.98053	2.75101	2.87123	2.61127	2.84915	2.64248	2.84243	2.82231	2.94003	2.85405	3.18047	3.17273
"1552766_at"	2.61408	2.72283	2.65902	2.6834	2.53995	2.48438	2.82165	2.55603	2.50842	2.4795	2.41986	2.67248	2.53576	2.63115	2.64041	2.6217	2.41317	2.49269	2.41415	2.45844	2.54127	2.55831	2.50316	2.58067	2.56952	2.52198	2.53317	2.63325	2.4288	2.47461	2.64016	2.55129	2.56989	2.54476	2.64247	2.5702	2.56955	2.68293	2.4915	2.55603
"1552767_a_at"	2.83742	2.92532	2.80346	2.58646	2.68799	2.75433	2.8238	2.88838	2.95326	2.69513	2.57412	2.888	2.60878	2.86032	2.85608	2.68106	2.93797	2.79835	2.70883	2.7721	2.88965	2.62698	2.89463	2.61342	2.72876	2.69477	2.98291	2.69102	2.77921	3.08178	2.87361	2.89594	2.87053	2.79125	2.96049	2.59954	2.98292	2.75239	2.83831	2.98172
"1552768_at"	4.93148	4.96914	4.88482	4.75225	4.94801	4.7631	4.87379	4.74361	4.99454	4.81278	4.82194	4.83312	4.78655	4.70186	4.8573	4.93849	4.731	4.97172	4.85624	5.01433	4.95517	4.99526	5.14727	4.86	4.92533	4.80513	4.99373	4.88143	4.78042	4.73721	4.55495	4.82017	4.84066	4.76682	4.732	5.16024	4.75206	4.88321	4.87197	5.25151
"1552769_at"	3.30581	3.10589	3.40211	3.29636	3.11107	3.51521	3.21055	3.26362	3.137	3.07933	3.06463	3.23957	3.02033	3.07559	3.06661	3.06622	3.18362	3.40707	3.16847	3.01027	3.39886	3.01165	3.13742	3.04998	3.23176	3.1212	3.318	3.10315	3.26606	3.01862	3.40707	3.20583	3.04749	3.23318	3.19344	3.27977	3.08951	3.28509	3.41503	3.54819
"1552770_s_at"	3.86291	3.87328	3.98899	3.67512	3.85522	3.84731	4.33381	3.89168	4.0883	4.18799	3.87217	4.01543	3.86542	4.06713	3.99778	4.00916	4.33884	4.35907	3.91416	4.09915	3.7861	3.96585	3.95795	3.80484	4.33984	4.09147	4.37268	3.87659	4.35907	3.84231	3.65376	3.66815	3.78929	3.66149	3.80724	3.61879	3.83525	3.86817	3.66178	4.02971
"1552771_a_at"	3.12251	3.32687	3.20149	3.05263	3.37842	3.32501	3.06983	3.33234	2.98874	3.13622	3.48004	3.17141	3.31873	3.04052	3.24266	3.1925	3.09678	3.34191	2.99527	3.01109	3.05483	3.19874	3.22044	3.12056	3.18265	3.09626	2.97772	3.03471	3.19616	3.16656	3.20901	3.29356	3.33386	3.17298	3.34478	3.75345	3.35375	2.88026	2.98139	2.93712
"1552772_at"	8.35973	7.97817	8.27529	7.77855	8.24314	7.70746	7.46817	7.5263	7.47566	7.92334	8.41325	8.69446	8.46604	7.87019	8.48862	7.49366	7.59399	7.79868	8.22067	8.02688	7.70809	8.39849	8.42535	8.3933	8.3874	8.31988	7.93192	7.88573	7.31043	8.70957	8.32071	8.21903	7.72962	8.99635	7.24969	7.61348	9.38669	7.86935	8.12673	7.91958
"1552773_at"	7.90196	7.51887	7.82283	7.41477	7.83629	6.9137	7.35106	7.02051	7.24072	7.51831	8.16941	8.62609	7.90165	7.61864	8.07257	7.11035	7.37556	7.3333	7.81514	7.60859	7.46452	8.00399	8.28569	8.01569	8.01721	8.26939	7.44688	7.53143	6.99522	8.21972	7.88502	8.04715	7.38649	8.64103	6.83651	6.9947	9.17777	7.69857	7.74482	7.79254
"1552774_a_at"	2.95764	2.86121	2.87536	2.91094	3.26374	2.82732	3.11228	2.98596	2.86493	2.79371	2.95758	3.18703	2.64296	3.03621	2.77995	2.93596	2.64032	2.77094	2.71076	3.05199	2.64438	2.87028	3.42827	2.75799	2.92432	2.74255	2.60427	2.897	2.74255	3.07022	2.80735	3.18019	3.05403	2.96567	2.6716	2.93037	2.91628	3.01476	3.2374	3.24941
"1552775_at"	4.44168	4.47699	4.54128	4.70009	4.43403	4.67343	4.69823	4.78389	4.34439	4.30859	4.96408	4.87699	4.34134	4.30304	4.28898	4.2963	4.48343	4.51028	4.40785	4.23167	4.18537	4.38586	4.86421	4.7078	4.25359	4.81427	4.75909	4.24386	4.71288	4.30376	4.4751	4.72627	4.4751	4.78314	4.51467	4.59658	4.64513	4.56717	4.61332	5.32895
"1552777_a_at"	3.71703	4.44414	3.89075	3.9982	3.98467	3.81964	4.09178	3.72727	3.77831	3.17031	3.57314	3.69634	3.49479	3.50648	3.77872	3.87036	3.51315	3.89089	3.83453	3.69052	3.49821	3.69733	4.01517	4.01846	3.99313	3.78552	4.17652	3.84677	4.04115	3.89263	4.19075	3.66908	3.67053	3.81801	3.64831	4.02902	3.95483	4.0016	4.06355	4.42812
"1552779_a_at"	3.46518	2.87567	3.19376	2.996	2.94059	3.02813	2.93784	3.02838	3.13605	3.12028	3.18857	3.18293	2.92389	2.97266	3.0974	3.12105	2.96071	2.96261	3.024	2.91908	2.97433	3.07336	3.03687	3.20536	3.29131	3.06221	2.95148	3.00717	3.11738	2.95611	3.06622	2.98021	2.82133	2.84155	2.89496	3.13222	2.97897	2.91547	2.87755	3.14081
"1552782_at"	2.84096	2.78327	2.74661	2.78594	2.92198	2.77459	2.95175	2.69529	2.58017	2.86001	2.93387	2.98134	2.91968	2.79362	2.76463	2.5722	3.04135	3.22829	2.69813	2.74095	2.74055	2.69529	2.75998	2.64386	3.0906	2.78764	3.093	2.8416	2.79492	2.77042	2.57311	2.59227	2.76384	2.6292	2.70714	2.95458	2.75888	2.75585	2.58143	3.05363
"1552783_at"	2.619	2.56227	2.92502	2.58646	2.53611	2.55987	2.59695	2.59905	2.54996	2.5377	2.60584	2.48955	2.68399	2.55164	2.65866	2.69938	2.8384	2.64724	2.63872	2.80766	2.52057	2.37042	2.56507	2.60317	2.61222	2.65885	2.60987	2.3867	2.53811	2.67503	2.50388	2.57768	2.449	2.49699	2.52197	2.41865	2.5377	2.55926	2.62782	2.58234
"1552785_at"	3.05014	3.17338	3.01737	2.94788	3.42204	3.10083	3.38433	3.22837	3.2749	3.18956	3.04569	2.93285	3.09053	3.12895	3.09598	3.14079	2.85325	2.93956	3.01937	3.14184	3.07093	2.9803	3.08681	3.06619	3.32448	3.10286	3.24122	3.1197	3.39402	3.15581	2.89296	3.10046	3.01427	2.97513	3.22609	3.01829	3.01973	3.14887	3.26093	3.04789
"1552787_at"	6.29327	6.18175	5.06091	7.30704	6.98335	5.55911	4.06783	5.39525	6.75689	6.74755	5.39226	4.94709	6.74857	6.32891	5.47764	4.73786	5.1304	6.27594	5.59098	5.52963	6.9042	4.99539	5.90255	5.2517	7.29368	6.81414	5.52832	5.80043	7.18088	5.83258	5.64465	4.35654	6.53302	5.02911	6.76769	6.5208	5.5959	5.61431	5.78446	3.73622
"1552788_a_at"	6.50823	6.14049	5.83547	6.44251	6.30773	5.83438	5.79085	5.823	6.14547	6.49181	5.32463	5.65213	6.34802	5.97212	5.75984	5.35604	5.56611	6.11566	5.51157	5.94671	6.53253	5.56705	5.92348	5.57283	6.81321	6.37018	5.77433	5.96746	6.618	5.68172	5.91513	5.68727	6.48069	5.44437	6.07424	6.13275	5.5206	5.95333	5.97616	5.57486
"1552789_at"	5.36868	5.31329	5.37883	5.89972	6.15712	5.58613	5.69702	5.97617	6.24647	6.26278	5.39133	5.65262	6.26917	6.32255	5.82682	5.73257	5.84303	5.99514	6.62782	5.77513	6.13716	6.00512	5.31984	5.31759	6.38087	6.15717	5.64605	5.74492	6.44773	6.21931	5.21123	5.53738	5.71735	5.81511	6.13094	5.58766	5.00141	5.631	5.64537	5.70278
"1552790_a_at"	7.13586	7.23058	7.43732	7.65299	8.01257	7.63376	8.04807	7.96169	7.9957	8.16999	7.41671	7.10318	8.02268	8.32379	7.92417	7.75138	7.66716	7.76094	8.38126	7.72768	7.96224	7.76091	7.6535	7.26843	8.31755	7.92143	7.84643	7.81937	8.56589	7.93263	6.89685	7.49319	7.54549	7.60006	7.95481	7.30081	6.61047	7.34343	7.51398	7.60808
"1552791_a_at"	2.86653	2.87537	2.48114	2.44609	2.59074	2.80304	2.61688	2.72655	2.49813	2.43901	2.69597	2.70549	2.4207	2.44363	2.71062	2.65519	2.60584	2.6974	2.66067	2.70385	2.4624	2.4695	3.0925	2.83427	2.70406	2.4881	2.69597	2.46649	2.63096	2.53585	2.5141	2.68093	2.42495	2.48685	2.34642	2.67146	2.43384	2.5103	2.96438	3.30467
"1552792_at"	3.8862	3.35105	3.70319	3.64983	3.60726	3.32145	3.22283	3.35593	3.83393	3.25443	3.34118	3.3006	3.85015	3.12895	3.56492	3.37742	3.59635	3.37203	3.37313	3.26204	3.51265	3.31269	3.42322	3.26049	3.47509	3.4871	3.12228	3.3295	3.18172	3.46353	3.94198	3.72739	4.02999	3.43467	3.32456	3.46625	3.45235	3.72739	3.51153	3.91846
"1552793_at"	4.16717	4.47839	4.43437	4.30556	4.01042	4.46204	4.63146	4.38854	4.05652	4.67133	4.40016	4.34671	4.36716	4.06655	4.27775	4.17029	4.37222	4.27676	4.23735	4.52222	4.18626	4.18072	4.13914	4.40369	4.03298	4.454	4.10589	4.1039	4.66496	4.24597	4.05322	4.29824	4.32721	4.55463	4.49852	4.17702	4.22075	4.34391	4.27282	4.34824
"1552794_a_at"	2.74532	2.91844	2.85048	2.81526	2.55264	2.50071	2.65129	2.5798	2.47399	3.025	2.68568	2.67445	3.04936	3.19746	3.02342	2.86856	3.54624	3.2132	3.04027	3.23907	2.68537	2.67495	2.68519	2.69206	2.91366	2.78501	2.6143	2.52624	2.80214	2.50604	2.69182	2.5711	2.71556	2.66991	2.69165	2.56305	3.00118	2.9111	2.65911	2.89898
"1552796_a_at"	3.77271	3.8901	3.79487	3.80535	3.78162	3.80136	3.91331	4.12665	3.92863	3.62613	3.94861	3.55506	3.84664	3.8522	3.73266	3.78939	3.81064	3.6306	3.73154	3.73704	3.75852	3.92595	3.79722	3.78692	3.79877	3.83907	3.89823	3.75822	3.66342	4.04865	4.0516	3.78607	3.81715	3.62369	3.86625	3.75294	3.87879	3.76667	3.82971	3.86261
"1552797_s_at"	3.04589	2.97587	2.84818	2.80353	2.79393	3.12468	2.90204	2.91471	2.79341	2.78422	2.8874	3.38082	2.73255	2.69775	2.87422	2.91517	2.746	2.87081	2.74495	2.89	2.6113	2.53492	3.08029	2.95408	2.65749	2.91769	2.94863	2.75835	2.94231	2.90028	2.78804	2.96408	2.75816	2.69923	2.90752	2.80894	3.03296	2.90277	2.84889	2.91193
"1552798_a_at"	8.07063	7.70375	7.5441	6.76029	7.26167	6.8089	6.88961	6.84753	7.88967	7.62611	7.47978	8.15302	8.55644	7.57728	7.97274	7.4974	8.00782	7.65975	7.99246	7.88141	7.82863	8.03481	6.73618	7.9665	8.19787	7.45284	6.90076	7.42939	6.65507	8.23895	7.50133	7.96832	6.71312	7.06935	7.48633	7.20018	7.57747	7.27866	7.54146	7.57755
"1552799_at"	4.48798	4.16238	4.26207	4.29963	4.03708	4.24319	4.37503	4.28907	4.32962	4.12286	4.37183	4.59899	4.20142	4.23696	4.4832	4.22716	4.21821	4.17677	4.25539	4.12585	4.06707	4.28115	4.02915	4.368	4.2286	4.12855	4.50962	4.17237	4.30794	4.39072	4.40465	4.51103	4.3944	4.55146	4.03976	4.53087	4.48896	4.35417	4.48019	4.71022
"1552800_at"	6.3633	6.47176	6.35252	6.36728	6.21306	6.22927	6.32112	6.25922	6.56614	6.41047	6.29329	7.07092	6.50612	6.37929	6.3323	6.41097	6.34446	6.3409	6.44841	6.68009	6.52981	6.66279	6.54804	6.72707	6.52036	6.45835	6.24331	6.55511	6.39745	6.57841	6.74357	6.50367	6.14584	6.37203	6.46769	6.69704	6.59273	6.3161	6.51326	6.79058
"1552801_at"	4.42677	4.40137	4.19176	4.2971	4.20217	4.63385	4.00568	4.28128	4.22779	4.13486	4.22992	4.24531	4.19617	4.24863	4.48185	4.30468	4.23915	4.53453	4.01655	4.1571	4.26627	4.30215	4.54743	4.21492	4.23649	4.29157	4.42485	4.28154	4.46597	4.36502	4.27498	4.37764	4.17208	4.3027	4.47464	4.83227	4.50545	4.58902	4.28176	4.52782
"1552803_a_at"	3.18737	3.40274	3.28534	3.25239	3.24926	3.2077	3.17769	3.21295	3.24773	3.18782	3.19675	3.34097	3.03314	3.35647	3.22705	3.46388	3.22546	3.07619	3.23825	3.20353	3.14094	3.22586	3.25156	3.15611	3.22853	3.22337	3.09568	3.26742	2.9228	3.32216	3.09773	3.44309	3.09319	3.22144	3.02997	3.22025	3.35295	3.35089	3.09423	3.07261
"1552804_a_at"	5.52227	5.98529	5.14603	5.58836	5.85613	5.54707	5.63714	5.81334	5.90556	5.79301	5.76735	5.43431	5.79851	5.82661	5.59391	5.69764	5.942	6.26769	6.09729	5.69664	5.94173	5.71387	5.50381	5.89151	6.09578	5.40613	5.66242	5.92965	5.3209	6.24625	5.77074	5.50057	5.25399	5.24662	5.66606	5.6391	5.22527	5.56627	5.73671	5.44866
"1552806_a_at"	6.35269	6.66059	6.93992	6.65716	6.1292	6.36612	6.79108	6.63943	7.42364	7.13561	7.42627	8.02836	6.927	7.34198	7.56251	6.60372	7.72212	6.63448	7.53335	7.66545	7.07908	6.63328	6.19876	8.09986	7.37102	7.19381	6.57236	7.27989	5.65614	7.39294	7.54914	6.50673	6.40839	7.04103	6.4605	5.23117	7.26723	7.72085	6.5199	6.85203
"1552807_a_at"	8.53979	8.95936	9.37686	9.21206	8.46186	9.20498	9.07429	9.13605	9.4835	9.05338	9.99562	10.6502	8.9926	9.18449	9.85719	8.47178	10.0459	9.00551	9.41455	9.81874	8.85347	8.90378	9.25999	9.75723	9.31669	9.61009	9.08546	9.41044	8.10242	8.81046	9.03209	8.87206	8.9141	9.55082	9.22151	7.259	9.72698	9.91475	8.43174	9.51861
"1552808_at"	2.85811	2.6408	2.74007	2.65484	2.65511	2.51535	2.66157	2.57409	2.83563	2.75481	2.63468	2.87241	2.99949	2.90693	2.93441	2.70556	2.61586	2.75276	2.62995	2.61309	2.81242	2.7008	2.82972	2.68892	2.48889	2.56985	2.68392	2.74534	2.94253	2.78575	2.8198	2.62934	2.60403	2.78537	2.57688	2.85938	2.67369	2.77357	2.66912	3.2444
"1552809_at"	2.88589	2.70152	2.79268	2.87361	2.7184	2.75884	2.78259	3.12249	2.6267	2.70356	2.89441	3.08416	2.77562	2.82356	2.91044	2.93897	2.81773	2.96232	2.82813	3.1208	2.93935	2.94059	3.0682	3.18364	2.76721	3.02597	3.08311	2.96976	2.85425	2.87094	2.73383	2.789	2.84777	2.87593	2.79294	3.07851	2.76108	2.94125	3.07752	3.1073
"1552811_at"	5.85126	5.89198	5.80587	5.79845	5.63562	6.00273	5.98802	5.87638	6.11472	5.75757	5.89137	6.08912	5.93629	5.77357	5.8351	5.99288	5.86307	5.93777	5.89263	5.88368	6.00633	5.99522	6.06061	6.0826	6.00335	5.8711	5.59906	6.12326	5.60704	6.08674	6.03557	5.94772	5.7506	5.90421	5.93293	6.20068	5.96136	5.84623	5.90216	6.08545
"1552812_a_at"	5.65568	5.41845	5.41389	5.43247	5.41987	5.24728	5.30627	5.43073	5.84962	5.90631	5.43958	5.44278	5.8883	5.72665	5.47974	5.69096	5.47829	5.4205	5.83265	5.44556	5.79223	5.58984	5.13274	5.68371	5.91228	5.24938	5.24189	5.37848	5.14519	5.62274	5.45475	5.27203	5.09105	5.03332	5.07717	5.35437	5.14037	5.03544	5.39189	5.3644
"1552813_at"	4.63647	4.14705	3.9348	4.23384	4.12782	4.25964	4.4778	4.33699	4.22285	3.98003	4.13382	4.16297	4.14422	4.28664	4.03503	4.33239	3.90909	3.9545	4.20185	4.31229	4.10905	3.97767	4.83837	4.30785	4.29719	4.05594	4.61619	4.09288	4.16413	4.23243	4.63356	4.04265	4.04741	4.2033	4.21676	4.69724	4.19072	4.1821	4.53248	4.83867
"1552814_a_at"	3.92074	4.04684	4.01877	3.83804	3.8739	3.81002	3.94247	3.92303	4.05322	3.95071	3.83363	4.2187	3.95085	3.96959	3.98005	4.11533	3.95605	3.85375	4.0022	3.86348	4.00026	4.01563	3.96117	3.81795	3.79877	3.86874	3.81043	3.86855	4.09499	4.04034	3.97907	4.0333	3.89683	3.93126	3.92787	4.00452	3.95999	4.05322	3.83142	4.34439
"1552816_at"	2.59564	2.56637	2.40391	2.5902	2.52658	2.53081	2.71559	2.5239	2.66921	2.4934	2.57544	2.51405	2.6313	2.71193	2.60769	2.58766	2.44872	2.72901	2.71678	2.61881	2.71246	2.64529	2.94757	2.72712	2.98662	2.60673	2.56865	2.63627	2.46009	2.64506	2.43414	2.59191	2.31799	2.63549	2.55288	2.47222	2.42869	2.45924	2.57544	2.62454
"1552818_a_at"	2.94817	2.98801	2.98297	2.91313	2.84514	3.08151	2.92252	3.31865	3.00551	2.84539	3.06306	2.95826	2.895	3.03925	2.95813	3.12101	2.89334	2.73597	2.9368	2.92458	2.8778	3.10155	3.17414	3.26379	2.87062	3.03244	3.03263	2.91893	2.86979	2.90434	2.74709	2.97323	2.92047	3.14758	3.16876	2.82673	2.95013	3.28055	3.18276	2.83599
"1552819_at"	4.14425	4.06203	3.87642	3.75026	3.87205	3.93035	4.17875	3.96123	4.03482	3.76368	4.0387	4.06412	4.26324	3.71491	3.85172	3.96676	3.84501	3.79338	4.12262	4.01155	3.79985	4.01487	4.16145	3.90733	3.84152	3.87532	4.20373	3.81646	3.97634	3.75454	4.28263	4.00394	3.69181	4.15212	3.96665	4.65931	4.21234	3.79375	4.04812	3.90394
"1552822_at"	3.00611	3.25074	4.38624	3.80275	3.40582	3.52975	2.89908	3.25678	3.13474	3.24632	3.30892	3.01922	3.07677	3.0463	2.89472	3.02531	3.27659	2.94435	2.88348	3.31462	2.95665	2.97484	3.00611	2.94903	3.08231	2.94792	3.13354	2.93191	3.10046	3.24967	3.10441	2.50885	3.61687	2.66759	3.10936	2.81152	3.54524	4.26113	3.32038	3.23586
"1552825_at"	3.14603	3.10127	3.11989	2.99032	2.89226	2.68936	3.05193	2.82881	2.97972	3.13362	2.89139	3.57183	2.92813	2.99108	2.86435	2.94202	3.3408	2.88381	3.14593	3.0975	2.89113	3.22005	3.24415	3.07347	3.09505	2.93361	3.00368	3.03624	3.14197	3.11644	3.07181	2.96683	2.9209	2.76862	3.16876	2.92808	2.92376	3.07195	2.91044	3.53446
"1552826_at"	2.64792	2.48654	2.52221	2.62067	2.47825	2.54943	2.63226	2.53345	2.48762	2.40807	2.58219	2.59162	2.44994	2.42353	2.59312	2.55619	2.45103	2.59074	2.55091	2.46581	2.48762	2.58642	2.52019	2.39115	2.34345	2.58293	2.51447	2.53913	2.53437	2.56219	2.53229	2.45475	2.51194	2.52221	2.52427	2.58147	2.39173	2.70592	2.55038	2.64526
"1552827_s_at"	3.84773	3.39891	3.36589	3.31973	3.32463	3.03217	3.72402	3.50823	3.10507	3.1941	3.54704	3.66866	3.40272	3.33678	3.38201	3.30003	3.31973	3.37853	3.15083	3.24377	3.26815	3.53642	3.55117	3.21592	3.32409	3.2908	3.52844	3.3046	3.39038	3.57144	3.53463	3.32236	3.44892	3.13617	3.32998	3.29773	3.3025	3.36582	3.34338	3.81358
"1552828_at"	6.49344	6.33345	6.35545	5.48653	4.97242	5.09425	5.44083	5.02968	4.9734	4.8074	4.72092	5.11603	4.93162	4.60587	4.58705	5.0497	4.55564	4.53616	4.40696	4.61848	5.05104	4.81511	4.85846	5.22881	4.72444	4.71259	5.0643	4.80938	4.68165	4.96676	6.92371	6.41535	5.57377	5.63237	4.8171	5.75877	5.99645	5.46188	5.72977	4.87792
"1552829_at"	4.97861	5.01937	4.22275	4.202	4.2189	4.69061	4.85668	4.71827	3.93514	4.16277	3.9515	5.21688	4.09634	4.00727	4.08446	4.42587	4.82266	4.82348	4.00535	4.06526	4.36774	4.11622	4.98	4.32457	4.296	4.29512	5.62921	3.93604	4.94848	4.09842	4.48457	4.33784	4.37814	4.53447	4.18174	4.38303	4.5158	4.33191	4.39158	6.03202
"1552830_at"	3.51738	4.00485	3.87031	3.62997	3.58935	3.44394	3.53533	3.65247	3.84175	3.5335	3.51748	3.82479	3.63596	3.84807	3.65465	3.54855	3.69553	3.5097	3.6987	3.77924	3.64447	3.56572	3.54765	3.83171	3.73134	3.55308	3.74388	3.73411	3.67585	3.92854	3.88494	3.63564	3.67585	3.65371	3.48407	3.90445	3.86398	3.74274	3.6719	3.76304
"1552833_at"	4.81052	4.71549	4.63886	4.85224	4.79269	4.51739	5.1417	4.76458	4.81378	4.60328	5.10566	4.90209	4.65159	4.63583	4.49397	4.60546	4.58437	4.77029	4.77262	4.75918	4.93914	4.93021	4.91522	5.18761	4.79679	5.04871	4.78971	4.65158	4.65224	4.91625	5.06598	4.95875	4.91595	5.02805	4.75048	5.19772	4.94792	4.77062	4.97355	4.98168
"1552834_at"	5.00268	5.29503	4.95433	5.15059	5.24076	5.16811	4.96661	4.98489	4.84743	4.9779	5.00017	5.4361	5.17939	4.98415	5.12659	5.04682	4.91611	4.96623	5.04449	5.38977	5.12659	5.1455	5.1297	5.44603	4.93333	5.27484	5.17532	5.41683	5.11199	5.13821	5.19368	5.35593	5.33604	5.00911	5.26894	5.47273	5.25557	5.07893	4.98426	4.79719
"1552835_at"	3.75486	3.62428	3.85558	3.70569	3.43765	3.75012	3.64195	3.54704	3.25931	3.54131	3.41749	3.78112	3.13617	3.40896	3.23142	3.47532	3.39701	3.33689	3.41789	3.37058	3.48814	3.1022	4.02575	3.4984	3.06209	3.57016	3.5686	3.39592	4.00399	3.42766	3.75421	3.63335	3.72597	3.91755	3.36428	3.84146	3.82048	3.97433	3.59457	3.91367
"1552836_at"	4.6378	5.04065	4.94727	4.7587	4.96594	4.12691	5.18599	4.9269	4.72327	5.21613	4.84211	5.5182	4.96019	4.90144	5.013	5.10893	4.84997	4.74815	4.87241	4.95686	5.2291	4.80438	4.87545	5.22287	4.80421	4.82284	5.08411	4.74916	4.98767	5.18998	5.06981	4.78957	4.89343	4.85448	4.7809	4.71379	4.83811	4.94499	5.04065	5.49251
"1552837_at"	2.52352	2.44143	2.46117	2.50004	2.41485	2.52954	2.71463	2.64652	2.48591	2.52057	2.27236	2.45723	2.49865	2.3881	2.57455	2.49891	2.46984	2.2798	2.57297	2.30546	2.47539	2.43218	2.45623	2.34126	2.45222	2.32624	2.43621	2.5408	2.48658	2.41684	2.46644	2.44393	2.47707	2.49977	2.43471	2.51252	2.43771	2.60651	2.69138	2.32341
"1552839_at"	3.67012	3.64358	3.55417	3.49768	3.53842	3.5903	3.81447	3.7606	3.38667	3.60597	3.60346	3.96438	3.60269	3.56597	3.42615	3.67764	3.60269	3.52129	3.63202	3.56375	3.43135	3.56322	3.91641	3.90004	3.60945	3.71166	3.65265	3.72136	3.7211	3.68431	3.72212	3.78032	3.51915	3.46518	3.68975	3.9861	3.53292	3.83122	3.53358	4.15192
"1552841_s_at"	3.54262	3.32019	3.082	3.13537	2.82247	2.96955	3.01406	3.1073	3.09236	2.65302	3.31516	2.98544	2.94581	2.90837	3.00663	2.93349	3.09028	3.01734	3.01397	2.81559	3.07401	3.14197	3.16649	3.18328	3.04203	2.90792	3.15813	3.07351	3.205	3.27099	3.60834	2.93352	2.89599	3.07105	3.01582	2.98391	2.94994	3.04583	3.20064	3.36944
"1552842_at"	3.63233	3.44148	3.0579	3.54471	3.18153	3.80431	3.57149	3.41668	3.51435	3.09857	3.59193	3.66501	3.45407	3.74192	3.66602	3.37738	3.45648	3.24856	3.50975	3.36044	3.36473	3.24011	3.56472	3.46648	3.76517	3.63233	3.24372	3.71745	3.49491	3.89691	3.4626	3.64463	3.9639	3.57727	3.72596	3.61115	3.74294	3.37442	3.47975	3.80113
"1552843_at"	3.54486	3.69273	3.51351	3.50955	3.66497	3.40573	3.67404	3.87179	3.47113	3.50402	3.59728	4.05198	3.50919	3.49353	3.3505	3.7178	3.5111	3.51706	3.41405	3.29267	3.45198	3.33386	3.38913	3.29728	3.54662	3.76646	3.32856	3.47505	3.44482	3.49462	2.90402	3.88653	3.31888	3.66131	3.66098	3.89684	3.61421	3.6301	3.41144	3.70043
"1552845_at"	6.37159	6.31579	5.96844	5.9907	5.80045	6.49138	6.27895	6.43481	6.31933	6.02551	5.68646	5.7391	5.96152	6.29151	6.10502	6.10818	6.01444	6.41214	6.13791	6.05455	6.12261	6.29105	5.55351	5.77458	6.00358	6.19342	6.38244	5.86837	6.60431	5.88481	6.1545	5.98962	6.13845	5.99191	5.88293	5.82161	6.19639	5.90525	6.05145	6.33793
"1552846_s_at"	5.88236	5.70165	5.59143	5.44463	5.63238	5.47225	5.72889	5.44282	5.37576	5.32205	5.66077	5.68855	5.43207	5.6176	5.57187	5.49896	5.62269	5.54718	5.48227	5.57181	5.38237	5.50178	5.99449	5.58611	5.48118	5.65886	5.57406	5.62307	5.55328	5.58219	5.62816	5.44219	5.52149	5.57406	5.60076	5.71011	5.41798	5.35609	5.65808	5.71457
"1552848_a_at"	3.18857	3.37056	3.16138	3.04693	3.07992	3.2661	3.35471	3.1073	2.95121	2.96266	3.05547	3.26543	3.00319	3.03265	2.84249	2.99407	3.06779	2.9674	3.01358	2.95977	3.09086	2.98186	3.26588	2.94938	2.89066	3.02135	3.49867	3.06695	3.08443	2.97177	3.18127	3.17142	3.02166	2.96412	3.0553	2.90955	2.9622	3.09907	3.14484	3.23449
"1552849_at"	2.82117	2.8386	2.82924	2.71948	2.65738	2.82327	3.05223	2.80497	3.073	2.75858	3.15668	2.76274	2.72152	3.04116	3.02454	2.91183	2.64651	2.85524	2.74881	2.73922	2.83586	2.90112	2.77902	3.66387	2.85064	2.85389	2.7563	3.00805	2.70406	2.95815	2.72485	2.72592	2.84252	2.778	2.80849	2.9051	3.01286	2.88138	2.85843	3.3314
"1552851_at"	2.66113	2.92577	2.97526	2.62502	2.72111	3.17825	2.90869	2.73445	2.64496	2.7672	2.66469	2.6354	2.46842	2.78251	2.68344	2.54434	2.75622	2.56374	2.6807	2.62689	2.54765	2.70963	2.55175	2.69504	2.713	2.71118	2.61283	2.68975	2.85561	2.76693	2.74791	2.76991	2.74009	2.63785	2.85538	2.67263	2.93483	3.16731	2.76795	2.84755
"1552852_a_at"	3.08948	3.00663	2.90513	2.73468	2.75029	2.99472	2.99256	2.78387	2.84672	2.97244	2.73863	2.7885	2.8265	2.75084	2.97105	2.87449	2.83577	3.0686	2.53396	2.81797	2.59928	2.85799	2.85526	2.9225	2.92252	2.87042	2.92136	2.79132	3.25163	2.70246	3.15396	2.79805	2.82843	2.81477	2.73393	2.78431	2.78519	2.68081	3.16226	3.36822
"1552853_at"	4.57226	4.20038	4.2447	4.3727	4.18482	4.34106	4.24372	4.13665	4.3674	4.1977	4.36924	4.4895	4.20089	4.49177	4.38119	4.23156	4.45221	4.50276	4.51002	4.28959	4.41205	4.3568	4.30335	4.6241	4.35905	4.43738	4.12484	4.39225	4.40254	4.41426	4.24417	4.29393	4.31808	4.32781	4.2233	4.74097	4.35023	4.29679	4.44318	4.27965
"1552854_a_at"	3.96979	4.1951	3.71177	3.81265	3.74715	3.70534	3.80154	3.58589	3.72831	3.73013	3.73062	3.83943	3.70993	3.79107	3.848	3.75245	3.59494	3.76956	3.77795	3.44873	3.89382	3.44842	3.76126	3.78174	3.67207	3.70422	3.79651	3.76577	3.62865	3.7048	3.91789	3.75708	3.78159	3.74885	3.57763	4.00607	3.84481	4.13493	4.09409	3.60075
"1552856_at"	3.36794	3.28594	3.27854	3.13464	3.26718	3.13357	3.48486	3.41419	3.45991	3.49898	3.29332	3.28034	3.40216	3.49219	3.30112	3.10558	3.05453	3.55875	3.24844	3.46813	3.67394	3.28655	3.16354	3.2444	3.37376	3.30978	3.27725	3.53193	3.02911	3.6813	3.04459	3.27804	3.42533	3.33758	2.93608	3.62049	3.38355	3.18172	2.98342	3.15362
"1552857_a_at"	4.12537	3.93555	3.96079	4.01872	3.94614	4.11225	4.32303	4.2728	3.99992	4.28023	4.09228	4.04348	4.00366	4.10218	3.73475	3.96223	3.79487	4.21245	4.08675	4.02618	4.17921	4.08542	4.19497	4.27516	3.959	4.22421	4.07578	4.09228	4.08675	4.08021	4.31451	3.88653	3.99554	4.00716	4.08174	4.56879	4.06872	3.82958	4.24709	4.52721
"1552858_at"	2.64074	2.45191	2.26749	2.34815	2.41118	2.26331	2.43449	2.68561	2.33795	2.51345	2.61174	2.61561	2.32429	2.44837	2.37424	2.45667	2.31228	2.57591	2.40204	2.67464	2.45502	2.44821	2.38129	2.48936	2.3386	2.32898	2.59461	2.44442	2.61421	2.29293	2.48574	2.32625	2.43463	2.39178	2.47822	2.45294	2.48939	2.51643	2.67544	2.47616
"1552860_at"	4.24295	3.53208	3.7185	3.83395	3.69348	4.20361	3.44635	3.6618	3.80548	3.77201	3.62369	3.93295	3.9034	3.9889	3.71621	3.67095	3.67491	4.18529	3.69576	3.83752	4.47133	3.85602	3.75241	3.7957	3.65646	3.77661	3.66543	3.91787	3.69437	4.0304	3.9721	3.59702	3.64474	3.81441	3.84399	4.29957	3.84549	3.66814	3.89726	3.99012
"1552862_at"	4.08581	4.57856	4.33264	4.45403	4.36013	3.75462	4.31245	4.45028	4.40135	4.13941	4.36924	4.09584	4.04426	4.85207	4.65048	4.35865	4.48254	4.09401	4.28944	5.00756	4.10616	4.75206	4.51828	4.35091	4.3314	4.24205	4.7007	4.29627	4.60634	4.01853	4.09133	3.93852	4.14876	4.27889	4.43182	4.20954	4.24262	4.51896	4.12676	4.36173
"1552863_a_at"	6.63297	6.59291	6.42216	6.2476	6.39377	6.40238	6.57592	6.58791	6.44518	6.11418	6.54793	6.98211	6.29069	6.35975	6.30943	6.58697	6.1289	6.35558	6.21537	6.42721	6.46789	6.49209	7.13551	6.68361	6.30464	6.51485	6.69748	6.54375	6.70372	6.39657	6.73458	6.42155	6.22717	6.22692	6.28049	6.49049	6.36336	6.65858	6.69112	7.33231
"1552865_a_at"	4.67343	4.91902	4.56445	4.72064	4.72111	4.89599	5.05619	4.76869	4.74202	4.64795	4.92877	4.87325	4.58074	4.85563	4.87927	4.76485	4.60705	4.57421	4.85364	4.70972	4.94682	4.8889	4.78555	4.83312	4.74718	4.52545	4.73437	4.69275	5.35052	4.95102	5.02572	4.67483	4.62602	4.8802	4.77888	4.60705	4.68155	4.69636	4.69198	5.34564
"1552867_at"	3.13153	3.21453	2.97608	3.29666	3.58972	3.04561	3.27978	3.29151	3.49764	3.56772	3.34983	3.20548	3.38882	3.51327	4.52016	3.66786	5.32867	5.18255	3.01086	4.45792	3.47003	3.32096	3.63732	3.31068	3.27751	3.27609	3.77386	3.16417	4.18787	2.8797	3.054	2.99827	3.24417	3.12343	3.05768	3.01223	3.16099	3.11264	3.45756	2.8787
"1552868_at"	5.89955	5.73098	5.79155	5.5639	5.60999	5.7383	6.03746	5.80338	5.43502	5.1697	5.51735	5.7575	5.75583	5.65081	5.80012	5.67544	5.6928	5.57613	5.57582	5.80904	5.56512	5.8579	5.60907	5.73992	5.47818	5.45561	5.62572	5.90881	5.92283	5.82255	5.88986	5.48869	5.61981	5.42892	5.6775	5.58885	5.68386	5.7797	5.75263	5.65025
"1552870_s_at"	2.59521	2.57345	2.64499	2.55002	2.49752	2.8812	2.90253	2.53125	2.5676	2.53583	2.79875	2.70933	2.63327	2.53122	2.77262	2.56007	2.51852	2.57092	2.62126	2.51455	2.45116	2.51535	2.68649	2.83033	2.835	2.60893	2.92725	2.64614	3.01897	2.69966	2.81024	2.52856	2.74295	2.67001	2.65202	2.46512	2.64296	2.76475	2.79227	2.89605
"1552872_at"	4.84416	4.92745	4.91164	4.83785	4.88835	4.87933	5.08788	4.9155	4.82302	4.7162	4.9144	4.8195	4.72071	4.96451	4.68317	4.73556	4.78106	4.73414	4.54941	4.82292	4.88399	4.87635	4.70334	5.11202	4.81848	4.96836	4.99277	4.63394	4.98916	5.14554	5.06355	4.8289	4.86236	4.79222	4.66181	5.3714	4.89786	4.76275	5.17421	5.14069
"1552873_s_at"	6.3607	6.28641	6.14399	6.05746	6.06431	6.08944	6.34352	6.24201	6.37844	6.0361	6.28085	6.24457	6.12854	6.16656	6.24475	6.31182	6.40852	6.21545	6.15636	6.38351	6.03325	6.33156	6.64717	6.29339	6.26222	6.30999	6.08821	6.38425	6.36172	6.28592	6.84182	6.24639	6.23784	6.09412	6.21385	6.30474	6.30102	6.36407	6.19338	6.51037
"1552875_a_at"	3.92311	4.02969	4.40566	4.63756	5.26865	3.61278	4.18277	4.47739	5.51473	5.19419	4.32684	3.97422	5.32016	5.03965	5.00208	5.09094	4.89532	5.09411	5.48133	4.62096	4.8913	4.72539	4.72665	4.55504	5.32743	5.3001	3.813	5.33236	4.60835	4.82615	4.46452	4.17879	4.27333	4.17489	4.86409	4.54166	4.43249	3.96275	4.47126	4.3316
"1552876_at"	3.10824	3.13246	2.94238	3.14795	3.2288	3.06569	3.08848	3.10548	3.04676	2.97554	2.90299	3.66568	2.98729	3.04811	3.24863	3.12021	3.04144	3.04282	3.12287	3.11482	2.89438	3.11005	3.58112	3.38736	3.14535	3.04577	3.24566	3.09002	3.10046	3.14795	3.29509	3.12593	2.92747	3.04574	3.21353	3.01017	3.16021	3.25629	3.39187	4.18988
"1552877_s_at"	4.1838	4.36497	4.37157	3.9877	3.96785	4.05848	4.33838	4.06196	4.35179	3.96125	3.99255	4.21754	4.28721	3.98512	4.05519	4.48346	3.94934	4.13697	4.04982	4.11194	3.96045	4.14602	4.18191	4.22051	4.04031	4.12573	4.31699	4.0997	4.187	4.54308	4.04032	4.24764	4.15784	3.97803	3.97975	4.48743	3.94054	4.23925	4.37442	4.3401
"1552878_at"	2.50209	2.67864	2.88875	2.54664	2.44685	2.42175	2.60682	2.43847	2.72757	2.46492	2.52059	2.3597	2.42856	2.66936	2.45138	2.52561	2.48557	2.45894	2.5072	2.53874	2.40803	2.4542	2.41318	2.36796	2.48588	2.45567	2.50853	2.62647	2.6116	2.53087	2.54037	2.4558	2.40526	2.4513	2.4199	2.55471	2.34231	2.55914	2.68519	2.53866
"1552879_a_at"	3.20386	3.29086	2.99082	3.29773	3.08145	3.07863	3.09087	3.01888	3.16016	2.95962	3.22245	3.50946	3.26585	2.74217	3.17979	3.28776	3.14184	3.02513	3.05147	3.20036	3.08526	3.15503	3.2503	3.00504	2.9809	3.2135	3.17	3.15024	3.37753	3.17914	3.24494	3.31436	3.1177	3.08806	3.05811	3.04436	3.40515	3.41995	3.48305	3.38531
"1552880_at"	2.77895	2.87394	3.00585	3.13664	2.98801	3.16902	2.87291	2.81985	3.03471	2.91955	2.99702	2.96677	2.97502	2.99395	2.9995	2.89264	3.02856	3.01756	2.65519	3.3217	3.0149	2.79333	2.88327	2.86995	2.83379	2.99917	3.07338	3.07499	2.85341	2.86216	3.19892	3.2592	2.98276	3.15112	2.87154	3.22906	2.95224	3.0975	3.10833	3.21368
"1552882_a_at"	3.53828	4.19051	3.68633	3.84234	3.65236	3.30312	3.86229	3.55356	3.70542	3.64097	3.49732	3.86384	3.6363	3.70465	3.83146	3.82863	3.63599	3.5859	3.73461	3.52844	3.90984	3.96656	3.64292	3.92604	3.79739	3.90205	3.62188	3.85096	3.76282	3.97768	3.88577	3.48853	3.7455	3.80469	3.56632	3.31644	3.80351	3.55225	3.64002	3.4034
"1552884_at"	4.86078	5.25841	4.62111	4.76423	4.89332	4.60395	4.98996	4.71583	4.9413	4.72312	4.7667	4.9319	4.95007	4.87556	4.73244	4.87005	4.80834	4.73676	4.77214	5.00317	4.91601	4.83388	5.05813	4.94873	4.93908	4.78615	4.60383	4.96941	4.67096	5.26225	5.0973	4.90509	4.96405	4.74708	4.86971	5.22153	5.15622	4.50925	4.80084	5.02963
"1552885_a_at"	6.09481	5.95204	5.76605	5.79081	5.4806	5.80329	5.89278	5.85704	5.59653	5.64105	5.57404	5.866	5.56788	5.70663	5.70415	5.61452	5.72237	5.63491	5.99909	5.69814	6.00777	5.7564	6.24619	6.07368	5.70778	5.72271	5.94652	5.73993	6.0791	5.81262	6.17625	5.77911	5.63213	5.58667	5.78968	6.01216	5.80225	5.72515	5.90013	6.40925
"1552887_at"	5.1011	4.92096	4.90009	4.87953	4.74699	4.91836	4.69383	4.78853	4.94654	4.53037	4.85156	4.81244	4.71816	4.79436	4.93433	5.23873	4.5067	4.78269	4.58343	4.71576	4.83564	4.98804	4.98	5.09288	5.24913	4.66272	5.05304	5.1504	5.05361	4.93005	5.21157	5.02748	4.88965	4.74995	4.87453	5.02523	4.91286	4.94229	5.10085	5.00725
"1552889_a_at"	7.53115	7.23404	7.0513	6.78388	6.81915	7.05562	7.4179	6.96511	7.1622	6.68924	6.96078	7.24346	6.80413	6.80396	6.8482	6.95034	6.92996	7.21151	6.76684	7.13841	6.91719	7.17428	7.17193	7.02906	6.88608	7.08309	7.39129	7.08861	7.02512	7.06407	7.36753	7.00867	6.85752	6.89112	6.69534	7.15027	7.18098	7.17382	7.12687	7.6453
"1552890_a_at"	4.03062	4.02245	3.72358	3.97404	3.8367	4.14087	4.03519	4.01482	3.78784	3.55302	4.00563	3.79877	4.00699	4.06111	3.94551	4.01911	3.89791	3.83445	3.94714	3.94532	3.8762	4.17214	3.73208	4.42706	4.03443	4.08601	4.18304	4.32233	3.90449	4.09695	4.45464	3.96158	4.04022	4.01204	4.0671	4.45675	3.97804	4.39328	3.96876	3.94052
"1552892_at"	6.2649	5.97099	6.26814	5.55877	5.6286	6.17452	6.48522	5.78279	6.15883	5.64983	5.67066	5.95982	5.86328	5.73411	6.03004	5.93277	5.71117	5.97894	5.91021	6.07965	5.93831	5.94834	6.14164	6.14817	6.05133	6.00052	5.7027	6.36374	5.8598	6.41349	6.33048	5.85539	5.99567	5.6621	5.84172	6.27936	6.00146	6.02747	6.21561	6.3571
"1552893_at"	5.68883	5.74867	5.53268	5.41215	5.25819	5.57041	5.55356	5.6259	5.49171	5.54919	5.45591	5.38834	5.3783	5.62708	5.33726	5.60486	5.40818	5.43322	5.52689	5.94019	5.52451	5.5594	5.54021	5.59637	5.34619	5.3742	5.12734	5.54083	5.5158	5.84554	5.81183	5.75612	5.52297	5.42522	5.47289	5.67605	5.51436	5.47998	5.65062	5.57818
"1552895_a_at"	2.94071	2.95273	3.00013	2.79708	2.98802	3.04811	3.54748	3.00988	2.88647	3.02017	2.83957	3.53468	2.96216	2.888	2.89133	3.10717	3.13061	3.09896	2.64625	2.88546	3.09535	2.82764	3.03639	2.90244	2.7264	2.98932	3.1383	2.81935	3.01727	3.02658	2.86979	2.7708	2.72179	3.10933	2.93835	2.64757	2.81676	3.23879	3.26511	3.1679
"1552897_a_at"	2.93157	3.06512	3.00363	2.9569	3.22097	2.75884	3.05279	2.8882	2.85925	2.70481	2.84553	3.08367	2.87594	2.90072	2.75558	2.99884	2.62549	2.76302	2.67764	2.81769	2.83586	2.76723	3.11204	2.94938	2.8671	2.81651	3.27725	2.83156	3.01727	3.00243	3.36894	3.00145	3.05589	2.81039	2.9088	2.91027	2.95995	3.22603	3.01059	3.4465
"1552898_a_at"	3.5074	3.32222	3.18432	3.16004	3.11031	3.52381	3.33023	3.63241	3.21249	3.13281	3.30583	3.22327	3.0819	3.18037	3.13911	3.13706	2.9749	3.26471	3.30575	3.43117	3.22081	3.29691	3.2375	3.16221	3.23272	3.08863	3.16906	3.18811	3.44188	3.01146	3.73395	3.2745	3.28497	3.29944	3.03766	3.45672	3.29528	3.15416	3.08781	3.70116
"1552899_at"	2.74983	2.81033	2.70263	2.61201	2.51241	2.29583	2.51716	2.51253	2.63923	2.63471	2.82321	2.73491	2.73112	2.69073	2.93329	2.55087	2.86771	2.62228	2.91836	2.76669	2.72883	2.91199	2.66234	2.78787	2.92443	2.61111	2.54271	2.9316	2.48132	2.97955	3.03295	2.81896	2.52713	2.71979	2.65223	2.8128	2.71684	2.92836	2.71266	2.73029
"1552900_a_at"	3.13401	3.17087	3.16065	2.7656	3.00297	2.55019	2.85642	2.90774	2.52296	2.46415	2.58798	2.94714	2.58332	2.63137	2.7413	2.80972	2.66698	2.83008	2.6474	2.72437	2.98312	2.63884	3.21897	3.07712	2.6548	2.83378	2.94994	2.94337	2.82481	2.95827	2.77042	2.83009	2.83201	2.92875	2.72252	2.74971	2.69265	2.97537	2.93994	3.114
"1552902_a_at"	4.33815	3.88247	3.94237	4.0354	3.80488	4.0389	4.22878	3.74626	3.94845	3.6875	3.95482	3.9561	3.8978	4.02388	3.76101	4.12787	4.19817	4.13373	3.92476	4.09313	4.06761	3.89545	4.15498	3.93137	4.13239	4.30636	4.1766	4.14275	4.41468	4.22325	3.98107	3.91489	4.01377	3.7048	3.76719	4.08012	3.74636	4.01376	4.19408	4.79864
"1552903_at"	4.29524	4.02467	4.21479	4.0342	4.15115	4.14197	4.40273	4.31489	4.22578	3.72492	4.33251	4.24996	4.13906	4.33296	3.8725	4.02068	3.97797	4.12627	3.78493	4.08955	3.83351	4.08209	4.11184	4.18872	3.90503	4.16856	3.74403	4.1246	4.0761	4.16016	4.19734	4.23369	4.19677	4.30595	4.14072	4.04006	4.22341	3.9634	3.94797	4.36119
"1552904_at"	2.59915	2.81369	2.62814	2.42906	2.5526	2.50938	2.52737	2.51952	2.48434	2.4621	2.45637	2.5968	2.47495	2.4385	2.58033	2.51592	2.40808	2.57823	2.57055	2.533	2.52456	2.52862	2.35326	2.44432	2.45481	2.68655	2.70563	2.43417	2.66169	2.52311	2.44885	2.55153	2.53966	2.44635	2.62029	2.3552	2.48026	2.72693	2.50839	2.57328
"1552906_at"	2.65951	2.62631	2.6859	2.50633	2.75022	2.82732	2.69218	2.58383	2.61207	2.56466	2.61829	2.64092	2.44239	2.80516	2.64834	2.71441	2.53895	2.51138	2.45829	2.687	2.78959	2.55394	2.9486	2.63002	2.43603	2.75615	2.4166	2.64831	3.01727	2.51709	2.68609	2.77965	2.61961	2.57788	2.67828	2.77753	2.49319	2.67345	2.78043	2.69782
"1552908_at"	3.76603	3.49433	3.41164	4.3001	3.65584	3.46015	3.64656	3.35245	4.50159	3.37467	3.6184	3.08919	3.0352	3.21759	4.24072	3.70117	3.70028	3.89205	3.28859	3.364	2.83586	4.08267	4.26755	3.83264	4.5393	3.65734	3.68895	3.85579	4.31343	3.34592	4.16024	3.61924	3.33815	3.35351	3.67576	3.7165	3.55001	2.88918	3.54411	3.96479
"1552910_at"	3.62128	3.13246	3.42456	3.51496	3.53187	3.71526	3.27229	3.77447	3.42731	3.41668	3.69093	3.83602	3.30988	3.10952	3.38386	3.64674	4.30456	3.5369	3.60346	3.27572	3.31181	3.46326	3.73484	4.30785	3.33447	3.29435	3.64758	3.3875	3.62594	3.74697	3.26155	3.28077	3.9604	3.33494	3.26502	3.44056	3.49565	3.34204	3.36142	4.40248
"1552911_at"	3.55089	4.16103	3.93471	3.94762	4.11367	4.18979	3.84007	3.86612	4.08079	3.64696	3.97945	4.05378	3.79072	3.85201	3.93944	3.84255	4.15532	3.88663	4.20707	4.20124	3.94013	3.7808	4.38008	4.38113	3.8904	3.79269	3.67012	3.94118	3.49226	4.16452	3.85745	3.83372	4.06848	3.7156	3.84523	4.24973	3.94102	3.6119	3.76747	4.02971
"1552912_a_at"	3.05924	2.99384	2.93721	2.48272	3.27091	3.5623	2.91183	3.33216	2.82677	2.81543	2.86693	2.97824	2.94055	2.96866	2.67329	3.03182	2.89692	3.0372	3.23885	3.03652	2.92962	2.75479	3.02952	2.7209	2.98406	2.94038	2.86366	2.84055	3.28218	2.81095	2.84055	3.17998	3.05175	3.94339	3.12917	3.18172	2.9739	2.98345	3.27474	3.24763
"1552913_at"	2.58096	2.59912	2.70964	2.56292	2.60238	2.82506	2.36407	2.59524	2.41507	2.48112	2.51072	2.64432	2.61416	2.66039	2.59279	2.44486	2.42441	2.519	2.51567	2.40602	2.44527	2.50159	2.5676	2.40164	2.3845	2.51951	2.48537	2.52179	2.47974	2.38595	2.55876	2.59283	2.40544	2.49127	2.4754	2.55264	2.29991	2.73623	2.31186	2.52583
"1552914_a_at"	4.98469	5.40877	4.81827	4.89131	4.7184	4.73556	5.25808	4.83419	4.94717	4.99115	4.83534	4.9565	4.89928	5.01997	4.78499	5.00851	4.91879	4.74455	4.92585	4.9619	4.80179	4.92899	5.2867	5.20613	5.13648	4.90072	4.50111	5.19399	4.7184	5.21465	5.67826	4.81575	4.70192	4.71542	4.64297	4.73244	4.57999	4.91879	5.28436	4.89878
"1552915_at"	3.61501	3.43702	3.28395	3.16194	3.22893	3.32185	3.38433	3.66501	3.32899	3.28007	3.58486	3.69895	3.4934	3.37183	3.18277	3.63378	3.20224	2.93997	3.3791	3.23287	3.37958	3.5635	3.62154	3.43175	3.39445	3.33146	3.41082	3.82428	4.05055	3.21793	3.45601	3.4013	3.38645	3.10924	3.34831	3.9147	3.44271	3.72059	3.66405	3.89986
"1552917_at"	4.82054	4.97002	4.88744	4.27985	5.0331	4.84049	5.33311	5.12627	4.7357	4.68632	4.65963	4.74367	5.19769	4.79185	4.47411	4.73041	4.53266	4.9574	4.73697	4.67618	4.96133	4.72757	4.8538	5.11291	4.65805	4.96142	4.87006	4.75461	5.08704	4.775	5.20994	4.85189	4.83237	4.74916	4.93237	4.96117	4.7421	4.95021	4.82325	4.97839
"1552919_at"	3.10431	2.54653	2.83063	2.63037	2.8843	2.79573	2.83586	2.79948	2.78803	2.96516	2.83467	2.8394	2.77239	3.02795	2.63331	2.78078	2.83901	2.91485	2.85423	2.73322	3.04412	3.045	2.69923	2.78955	2.87858	2.9827	2.79007	3.03797	2.74846	2.8447	2.74314	2.64338	2.82164	2.86468	2.81554	3.14129	2.81631	2.86429	2.86666	2.81439
"1552921_a_at"	4.49651	4.65117	4.9409	5.09268	5.11963	4.49395	4.5783	4.69099	4.97677	5.43021	4.07987	4.35139	5.44844	5.60368	5.2206	5.00152	4.67704	4.98304	4.91137	4.80166	5.05067	5.12013	4.47213	4.51159	5.24208	4.26793	4.65785	4.64723	4.71127	5.18174	4.57414	5.05658	5.02009	4.20459	4.74412	4.45245	4.16246	4.98515	4.88224	4.86127
"1552922_at"	2.89339	2.76816	3.06559	2.54457	2.65295	2.88064	3.15658	2.85214	2.78811	2.57419	2.62445	2.78811	2.80143	2.7196	2.66277	2.70322	2.60173	2.43518	2.76185	2.65202	2.87987	2.61557	2.93516	2.94613	2.80805	2.53836	2.70911	2.71706	2.6408	2.61181	2.71731	2.57364	2.71958	2.46063	2.75884	2.82313	2.61822	2.4732	2.70897	3.00164
"1552923_a_at"	4.51668	4.17066	4.20665	4.05671	4.12999	3.96649	4.19666	3.93491	4.36741	4.00243	4.1962	4.18524	3.88698	3.99182	3.93317	4.16013	3.93423	4.24268	4.06982	3.99764	4.09656	4.35052	4.42286	3.95657	4.34845	4.02834	4.21017	4.20652	4.25667	4.1247	4.38792	4.18361	3.81299	3.61525	3.96322	4.13794	3.98019	4.05322	4.02419	3.95147
"1552924_a_at"	6.37864	6.50716	6.48466	6.2565	6.16783	6.28975	6.67488	6.34834	6.56422	6.27564	6.62313	5.72456	6.05982	6.37644	6.01881	6.09109	5.94074	6.28378	6.14786	5.81747	5.99624	6.87749	6.23071	6.79746	6.33906	6.04498	6.67011	6.18671	6.65662	6.3996	7.11276	5.95508	6.10914	6.07184	6.00095	6.19644	6.3068	6.36756	6.5384	6.48511
"1552925_at"	4.09018	3.91822	3.91241	3.67419	3.47663	3.8134	3.83735	3.88561	3.79967	3.6411	3.63498	4.06968	3.60313	3.61437	3.65648	3.52215	3.50984	3.76749	3.63052	3.7209	3.85768	3.9414	4.0293	3.78781	3.72841	3.71808	3.67012	3.76717	3.7481	3.79962	4.01453	3.9355	3.75429	3.66013	3.68975	3.90243	3.73901	3.6573	3.87079	4.02557
"1552927_at"	3.67012	3.55175	3.76706	3.74616	3.56626	3.44368	3.16805	3.23642	3.98785	3.29149	3.95649	3.75566	3.84106	3.35307	3.06745	3.64295	3.42399	3.76681	3.68163	3.50843	3.73253	3.58147	3.44216	3.98626	3.58887	3.51931	3.39188	3.44104	3.0479	3.6102	4.21041	3.99188	3.90638	3.61865	3.68975	3.65432	3.96009	4.10315	3.75142	3.32612
"1552928_s_at"	4.72514	4.10053	4.41367	4.38296	3.98293	3.85406	3.31898	3.68331	4.49545	3.96621	4.18843	4.7023	4.60034	3.96444	3.94261	4.0871	3.92741	3.73695	4.08442	4.13542	3.9385	4.23414	3.5228	4.39706	4.65267	3.89368	3.4942	4.36482	2.92425	4.24022	5.49954	5.16375	4.85528	4.57315	4.59392	4.73088	4.29332	4.18402	4.21797	3.72807
"1552929_at"	3.10147	3.52971	3.19145	3.31822	3.0854	3.06542	3.52672	3.01652	3.3311	3.11852	3.02779	3.03039	3.20286	3.05907	3.1989	3.052	3.08308	3.05709	3.13544	2.88351	3.45897	3.07491	3.2878	3.18182	3.15126	2.9373	3.13079	3.03435	3.15966	3.302	3.19647	3.19377	3.00919	3.08515	2.91784	3.03115	3.1209	3.27902	3.3756	3.18172
"1552930_at"	5.82418	6.07316	5.9371	6.22077	5.82599	5.77307	5.9724	5.79507	5.99731	6.06965	6.43009	6.19284	6.57179	6.28679	5.92289	6.19757	6.51736	6.75434	6.91906	6.56071	6.1137	5.66846	5.70761	5.99802	5.80369	6.6783	5.70066	6.15874	6.06575	6.38105	6.32399	5.79487	6.17498	6.53191	6.48031	6.04663	6.3504	6.30298	6.16464	6.36378
"1552931_a_at"	5.79831	5.73635	6.1555	6.10119	6.02629	5.39147	5.33137	5.49632	6.14125	5.79011	6.30007	6.59858	5.96651	6.12982	6.14974	5.81495	6.14855	5.96201	6.04134	6.22589	6.01439	5.98564	5.4757	6.49761	6.25017	6.19748	5.69906	6.04103	5.26508	5.94309	6.17184	6.09874	6.07214	5.78761	6.11637	5.94184	6.26619	5.85857	6.10122	5.46038
"1552932_at"	4.22217	4.39299	3.8119	4.08751	4.12746	4.12439	3.88742	4.08159	3.93738	3.98235	4.07114	3.99059	3.78976	3.67297	3.56997	3.85981	3.65058	3.48115	3.77096	3.38666	4.24548	3.88553	3.5869	3.99284	3.99455	4.35819	3.77842	4.32856	3.52912	4.10078	3.81156	3.79941	4.0623	3.83028	3.95679	4.48634	4.26551	3.88553	4.10052	4.17387
"1552933_at"	2.65928	2.77237	2.9178	2.60528	2.63392	2.90391	3.09557	2.9861	2.63331	2.72867	2.73423	3.22327	2.63392	2.56084	2.66312	2.65519	2.66033	2.62164	2.84013	2.72698	2.85285	2.67495	2.76059	2.89798	2.75082	2.52005	2.92188	2.8837	2.63003	2.48085	2.8346	2.74262	2.80397	2.66117	2.6693	2.78077	2.69655	2.60735	2.87306	3.12003
"1552935_at"	4.12058	4.18358	4.30828	3.94737	4.06456	4.14851	4.28051	4.10678	4.2545	4.0969	4.01638	4.33221	4.23126	4.20356	4.31155	4.32728	4.02245	4.0226	3.93203	4.42276	4.43102	4.05923	4.20547	4.2497	4.05304	4.03658	4.1675	4.35391	4.33283	4.74213	4.24662	4.25746	4.0565	4.06401	4.21608	3.98414	4.34864	4.20824	4.28095	4.16407
"1552937_s_at"	6.10305	6.08715	6.23128	6.09757	6.19686	6.80095	6.28823	6.17402	6.04082	6.20519	6.13642	5.88674	6.12306	5.97779	5.77813	6.12783	5.88474	6.01814	6.11975	6.12225	6.23404	6.27403	5.68633	6.15114	6.00581	6.29886	6.10496	6.23891	6.12823	6.00581	5.98933	5.8596	6.14549	6.14422	6.31752	5.73286	5.87433	6.21137	6.15812	5.72327
"1552938_at"	3.98337	4.13346	3.85153	3.95337	3.94001	3.7864	4.27077	3.87844	3.72119	3.85085	3.60346	3.99572	3.97913	4.07579	3.96395	4.11649	3.81613	3.89293	3.91009	4.0483	3.96187	4.04884	3.97102	4.04464	4.05455	3.95735	3.75369	4.10194	4.42855	4.10143	4.2366	4.06048	3.92389	3.95483	3.77357	4.38382	4.09377	4.10923	3.93702	3.94425
"1552939_at"	2.73684	2.77277	2.56557	2.60022	2.71561	2.51535	2.5882	2.74917	2.47641	2.49577	2.52266	2.56592	2.53979	2.72347	2.43847	2.52635	2.5068	2.5554	2.49642	2.56989	2.59782	2.54905	2.50452	2.68437	2.5271	2.90863	2.57302	2.7482	2.68094	2.4572	2.52686	2.68931	2.48761	2.56978	2.57395	2.52685	2.5495	2.63944	2.61234	2.57622
"1552940_at"	3.44065	3.30569	3.4485	3.22383	3.49971	3.18206	3.08684	3.36726	3.74393	3.40351	3.40904	3.45673	3.09444	3.28206	3.26387	3.07057	3.1854	2.94294	3.23811	3.15742	3.25921	3.30468	3.31501	3.12264	3.15032	3.18788	3.65695	3.23278	3.44281	3.32161	3.27069	3.23301	3.15185	3.20686	3.08332	3.2907	3.2535	3.49033	3.04947	3.52813
"1552942_at"	4.48906	4.75366	4.65478	4.41808	4.25927	4.46496	4.54776	4.16383	4.45353	4.4276	4.33695	4.81152	4.28258	4.47159	4.33344	4.488	4.29254	4.66915	4.16075	4.26347	4.33775	4.56835	4.58715	4.56132	4.34117	4.32903	4.57857	4.72648	4.46597	4.68104	4.85691	4.39424	4.58414	4.15919	4.38583	4.36543	4.47595	4.37734	4.50928	5.0079
"1552943_at"	2.62548	2.62477	2.87302	2.48471	2.67495	2.5283	2.64212	2.68623	2.63177	2.66496	2.86578	3.58081	2.68201	2.6214	2.70146	2.74938	2.58524	2.57193	2.46632	2.5337	2.59587	2.70456	3.34665	2.70456	2.61222	2.6216	3.05493	2.69	2.71838	2.66562	2.81024	2.83042	2.78593	2.6442	2.66292	2.5455	2.53936	2.57755	2.73661	4.72425
"1552944_a_at"	8.0845	8.00203	7.95974	7.9015	7.83744	8.04114	8.13689	8.06248	7.98758	7.82005	7.9352	8.26886	7.84659	8.07734	8.05031	8.03573	7.93377	7.89046	7.86994	7.83925	8.00603	8.18708	8.05503	8.03788	8.05829	8.03076	8.27952	8.07958	8.0163	8.08921	8.31083	7.97792	7.93843	7.88978	7.77818	8.48625	7.84541	7.85708	8.19795	8.1911
"1552946_at"	2.90242	2.88478	2.83257	2.7682	2.70194	2.98114	2.95665	2.6856	2.82507	2.74187	2.96399	2.79188	2.77161	2.78	2.72788	2.79664	2.81657	2.81218	2.73247	2.82667	2.91193	2.74206	2.93437	2.91362	2.7402	2.90242	2.64989	2.84032	2.82046	2.83085	2.96502	2.7211	2.68141	2.70835	2.77743	2.88478	2.94358	2.6532	2.82737	3.14602
"1552947_x_at"	3.23924	3.0272	2.90917	2.94727	3.04519	3.05859	3.09317	3.19118	2.98669	2.98406	3.16469	3.07446	3.36215	2.71039	3.00187	2.98278	3.06981	3.09444	3.3637	3.20147	3.06523	3.08757	3.19035	3.01955	3.15788	3.16483	2.75304	3.24107	2.82275	3.09425	3.13299	2.96731	2.99223	2.98175	3.39687	3.05457	3.07044	2.80529	2.80771	3.0953
"1552948_at"	4.82184	4.75202	4.84824	4.84794	4.64844	4.85473	4.70263	4.72876	4.96076	4.80518	4.73707	4.69004	4.76091	4.95683	4.86845	4.61367	4.58476	4.70251	4.80627	4.71886	4.70227	5.02969	4.58509	4.74218	4.52862	4.91522	4.34344	4.88141	4.74795	4.82759	4.85417	5.02052	4.71647	4.84648	4.74105	4.9704	4.88238	4.76552	4.89659	4.79777
"1552950_at"	3.01353	3.13538	3.15098	2.86317	2.7184	3.29773	3.22603	2.92472	4.57063	2.56444	3.159	2.76763	2.64502	3.83718	3.14431	2.72847	3.01242	3.28391	2.67745	2.9477	2.87108	3.86769	3.5991	3.60756	3.0379	3.44514	3.30124	3.49082	3.26511	3.3744	2.80723	2.90547	2.68334	2.6793	3.21667	2.74719	3.84934	2.79585	3.67397	3.32126
"1552952_at"	2.73744	3.13246	2.84379	2.88019	2.7561	3.34756	3.14539	2.9369	2.99042	2.92495	3.06306	3.52414	2.82211	3.03275	2.79782	2.69111	3.14245	2.92404	2.87609	2.92252	2.95704	2.72477	2.92661	2.93317	2.96464	2.90906	2.82696	2.6078	2.856	3.16715	2.93159	3.29663	2.94299	2.86347	2.82849	3.121	2.68172	2.8977	2.87146	3.11908
"1552953_a_at"	4.33175	4.41283	4.35486	4.18752	4.38897	4.1448	4.34217	3.95683	4.56534	4.3617	4.63694	4.53892	4.48487	4.42656	4.22149	4.45393	4.18816	4.24931	4.60415	4.28164	4.34711	4.51754	4.03312	4.44746	4.40254	4.454	4.06537	4.73263	4.17406	4.49422	4.15751	4.44783	4.38505	4.51018	4.47477	4.72081	4.59283	4.34507	4.57661	4.41991
"1552954_at"	3.61995	4.04163	3.86144	3.70075	3.62959	3.35824	3.54513	3.609	3.4247	3.47911	3.46682	3.55707	3.44999	5.51933	3.6487	3.84976	3.56217	3.59776	3.45462	3.53876	3.86957	3.60028	3.65609	3.50833	3.80023	3.67679	3.60932	3.63286	3.44104	3.4657	3.50833	5.6983	3.69591	3.57827	3.56267	3.69383	3.79186	3.47314	3.83287	3.50722
"1552955_at"	4.35594	4.23049	4.2447	4.15954	3.9238	4.28132	4.07709	4.08682	3.86735	3.92037	4.01265	4.31723	3.75369	3.79652	3.85531	4.02484	3.84469	3.9787	3.83117	3.62628	3.85631	3.95525	4.29868	3.99523	3.98248	3.9044	3.91479	3.86807	3.9751	3.87798	4.37642	3.80203	3.88188	4.0636	4.01697	4.1201	3.78842	4.25903	4.13068	3.9496
"1552957_at"	2.91452	2.83074	2.77898	3.10763	2.9756	2.92699	2.83586	2.744	2.79823	3.111	3.02853	3.32907	2.94643	3.08937	2.91067	2.92641	3.00372	2.91122	2.85252	3.05335	3.04794	2.90112	3.2854	2.92366	2.62531	3.04794	3.00019	3.12901	3.35265	2.8962	3.03135	3.00227	2.96326	2.94015	3.19212	3.40048	2.87422	3.0227	3.10049	3.33447
"1552960_at"	3.52379	3.45466	3.0138	3.02181	3.22779	3.13435	3.86815	3.21806	3.34065	3.07921	3.32587	3.18955	3.15276	2.96922	2.95641	3.23594	3.19181	3.34305	3.45486	3.08991	3.05858	3.30493	3.10776	3.10274	3.26835	3.25537	3.19203	2.95096	3.26511	3.21342	3.37455	3.18662	3.16502	3.07054	3.32614	3.478	3.30902	3.49311	3.10999	3.06334
"1552961_at"	3.18857	3.33431	3.46553	3.19689	3.33003	3.24546	3.47002	3.32498	3.50237	3.19334	3.24045	3.45433	3.00425	3.14922	3.42391	3.32673	3.25664	3.19793	3.11091	3.10815	3.1656	3.19097	3.38768	3.27053	3.29374	3.23603	3.29864	3.09219	3.04524	3.23465	3.41898	3.53147	3.15242	3.31544	3.3287	3.20902	3.28955	3.23441	3.41287	2.95905
"1552964_at"	4.54778	4.51082	4.44128	4.35361	4.04436	4.40007	4.16551	4.42563	4.39289	4.23972	4.51538	4.84076	4.54674	4.30962	4.40168	4.60457	4.58962	4.39834	4.58852	4.93257	4.36891	4.56359	4.54674	4.44128	4.6637	4.4397	4.35853	4.60018	4.39483	4.79507	4.70029	4.36185	4.36274	4.44128	4.42286	4.3891	4.26237	4.56465	4.26675	4.96045
"1552965_a_at"	4.14803	4.27381	4.23874	4.07403	4.03867	4.52699	4.35632	4.21162	4.24416	4.16623	4.06992	4.17664	3.84276	4.04976	4.29551	4.2739	3.77206	4.12764	4.0632	4.09268	4.2455	3.98765	4.18433	4.43191	4.06595	4.3363	4.10425	4.19154	4.06255	4.21916	4.33024	4.10877	4.06925	4.25821	4.22147	4.35808	4.26029	4.09268	4.41854	4.14793
"1552967_at"	3.95075	3.81626	3.89293	3.47095	3.58965	3.5111	3.79649	3.81341	3.45327	3.54205	3.59752	3.76993	3.50373	3.47168	3.44994	3.64606	3.29496	3.59617	3.60916	3.35473	3.71982	3.5195	3.57486	3.45749	3.57587	3.57016	3.65354	3.52774	4.04708	3.55876	3.97514	3.78151	3.4717	3.39401	3.46704	3.49459	3.38753	3.74872	3.85053	3.78653
"1552969_a_at"	3.75369	3.58502	3.79969	3.57887	3.69658	3.14866	3.42791	3.53309	3.71429	3.69885	3.87437	3.67158	4.08933	3.8001	3.7334	3.69162	4.13731	3.8555	4.07121	3.74911	4.23888	3.58423	3.506	3.70148	4.01511	3.69856	3.19096	3.70131	3.35331	3.88111	3.82883	3.95657	3.5018	3.43105	3.66682	3.66779	3.48419	3.83571	3.58087	3.60292
"1552970_s_at"	2.9992	3.35754	3.20825	3.33701	3.51062	3.08376	3.11003	3.18172	3.03471	3.13752	3.51016	3.21938	3.36328	3.21305	3.18783	3.15791	3.14861	2.99827	3.61553	3.18153	3.13331	3.34312	3.26227	3.5859	3.63133	3.13069	3.0718	3.40208	2.98282	3.04975	3.16169	3.77284	3.18662	3.03479	3.34168	3.20627	3.51702	3.41121	3.42299	3.24113
"1552971_at"	3.38142	3.28292	3.37163	3.09649	2.91242	3.18924	3.10509	2.9562	3.06031	3.17227	3.10953	3.3184	2.97532	3.15943	3.1208	3.08533	2.8436	2.89646	2.96505	3.12539	3.19133	3.0975	3.09713	3.11345	3.23643	3.1161	3.28399	3.43045	2.80849	3.08377	3.01806	3.292	2.84344	3.22057	3.14701	3.3672	3.1113	3.52186	3.06344	3.16242
"1552972_at"	2.62285	2.50689	2.46036	2.45718	2.51337	2.62345	2.61325	2.38601	2.47371	2.38669	2.41261	2.39476	2.31369	2.43602	2.52057	2.33563	2.41371	2.46345	2.4644	2.49912	2.71081	2.35266	2.41792	2.68305	2.39008	2.87422	2.59171	2.38344	2.70143	2.4676	2.70743	2.55492	2.75904	2.68537	2.33678	2.46095	2.53789	2.48706	2.82934	2.44433
"1552973_at"	3.85595	4.00358	4.16528	3.90961	4.04001	3.85403	4.03592	4.20672	4.05322	3.81994	3.94322	3.79899	4.17888	3.8414	3.92023	3.92291	3.83586	3.88534	3.71691	3.94664	4.17643	4.12727	4.10657	4.25175	4.2033	3.89587	3.86445	4.03432	4.05662	4.1959	4.13964	4.05908	3.82948	4.02492	4.00344	4.02481	4.18075	4.03509	3.84254	4.09103
"1552974_at"	2.29592	2.44143	2.33664	2.45662	2.51538	2.38373	2.46655	2.58705	2.4966	2.55209	2.45249	2.58361	2.40684	2.54256	2.41547	2.54194	2.3741	2.40683	2.33448	2.46565	2.50886	2.36962	2.49037	2.48671	2.54272	2.36812	2.62701	2.43306	2.38527	2.58296	2.4435	2.48919	2.4716	2.49517	2.44095	2.65202	2.4784	2.57841	2.66793	2.26525
"1552975_x_at"	2.5145	2.40781	2.68931	2.54603	2.51241	2.67726	2.64053	2.56631	2.45988	2.43136	2.50338	2.69493	2.63089	2.48681	2.49868	2.37312	2.40582	2.58973	2.54716	2.47377	2.59263	2.53607	2.53804	2.60945	2.53504	2.42354	2.45567	2.55344	2.67036	2.57907	2.56631	2.56629	2.46457	2.67142	2.58759	2.67142	2.45376	2.84753	2.44927	2.47988
"1552976_at"	5.58174	5.45483	5.37246	5.37802	5.20946	5.51342	5.55867	5.72658	5.4516	4.87174	5.4355	5.53282	5.42404	5.16359	5.16993	5.63717	5.4299	5.33317	5.20176	5.16377	5.41843	5.18279	5.88658	5.6646	5.34714	5.43227	5.62595	5.50955	5.76159	5.61526	5.71082	5.53692	5.32626	5.45057	5.33859	5.42748	5.50632	5.46824	5.69285	5.56121
"1552977_a_at"	9.49221	9.2481	9.15734	9.12789	8.96487	9.21082	9.40088	9.0482	9.44752	9.44072	9.44355	9.6238	9.34011	9.34034	9.42913	9.31812	9.86547	9.56316	9.57233	9.52976	9.55168	9.36451	8.99192	9.92775	9.34716	9.34933	8.95752	9.62772	8.62239	9.77793	9.49897	9.1057	8.85841	9.04831	9.11866	8.81013	9.34549	9.49637	9.4717	9.26018
"1552978_a_at"	6.65312	6.60661	6.0559	6.48526	6.88472	5.15352	6.10737	6.16781	7.37413	6.94001	6.671	6.50599	7.57274	6.91057	6.66621	7.08823	6.78797	6.6482	6.83296	6.53224	6.78406	6.94885	6.50462	6.72102	7.54481	6.62323	5.90103	6.85783	5.58644	7.07261	6.25723	7.09506	6.47101	6.11097	6.53676	6.34351	6.15275	5.90474	6.18076	6.39674
"1552979_at"	2.69954	2.57292	2.80818	2.637	2.72138	3.0677	2.77052	2.73346	2.42761	2.65993	2.68492	2.70304	2.70702	2.62253	2.56785	2.68416	2.59456	2.67065	2.57183	2.77229	2.539	2.59109	3.08936	2.67978	2.70489	2.63185	3.31563	2.78174	2.85421	2.66119	2.7721	2.6563	2.65858	2.7252	2.70714	2.82485	2.67031	2.71752	2.83697	3.0604
"1552980_at"	4.18607	4.31748	4.93785	5.01979	5.11234	4.12363	4.18174	4.38805	4.88033	5.10235	4.67214	4.58352	4.97248	5.32078	5.09254	4.96241	5.4019	4.37156	5.26343	5.06695	4.6249	4.76738	4.75433	4.70407	5.17903	4.65995	4.84303	5.20012	4.54159	5.27404	3.80965	4.71894	4.66586	4.80726	4.89029	4.62939	4.82134	4.75839	4.55886	4.7424
"1552982_a_at"	3.97356	4.10372	3.84791	3.77965	3.67603	3.85267	4.03842	3.43461	3.81133	3.77126	3.83488	3.86385	3.83752	3.91197	3.98167	4.24972	3.90272	3.87303	3.86695	3.756	4.04491	3.99032	3.85059	3.87994	3.89603	3.78416	3.93462	3.90205	3.97879	3.90428	4.10272	3.7804	3.76216	3.71607	3.65767	3.93951	3.76704	3.99238	4.11732	4.13823
"1552985_at"	4.0247	3.76475	4.34641	4.17926	4.0733	4.13175	4.10518	4.42497	3.95811	4.10196	3.92228	3.96844	4.12886	4.02296	4.11935	4.32249	3.79632	4.09587	3.95938	3.79712	4.02303	3.92518	4.01868	3.69144	3.89198	4.09022	4.24973	3.89816	3.83362	4.22191	4.03894	4.16258	3.97819	4.11472	4.14945	4.30518	4.40879	4.13442	3.95653	4.39207
"1552986_at"	5.48228	5.59472	3.93113	3.75951	4.04143	4.85135	4.16885	3.32853	3.9529	3.65866	3.53919	3.82565	3.83688	3.43617	3.49927	3.4007	4.53892	4.76582	3.16474	3.6937	3.70634	4.56044	3.86966	4.14932	3.64609	3.92435	4.57091	3.58603	3.7717	3.34064	4.40435	4.22708	3.4788	3.77448	3.96619	3.97407	5.53499	3.78733	3.74513	4.49792
"1552987_a_at"	2.5595	2.43923	2.47715	2.46419	2.47212	2.57877	2.60267	2.58415	2.55997	2.55801	2.43748	2.47147	2.65202	2.58031	2.54695	2.60398	2.69984	2.58766	2.61761	2.77653	2.61876	2.65128	2.55302	2.44391	2.52494	2.48269	2.56407	2.55177	2.68174	2.52191	2.51453	2.35014	2.56805	2.50967	2.45267	2.56839	2.46875	2.52092	2.80758	2.63884
"1552988_at"	2.78434	2.72465	2.64337	2.90024	2.83586	2.79856	3.04121	2.66839	2.7196	2.87091	2.852	2.6051	2.49817	2.61388	2.30097	2.65519	2.6171	2.80313	2.96875	2.79205	2.52394	2.63728	2.53004	2.39661	2.51232	2.70671	2.75251	2.56187	2.70515	2.5914	3.31219	2.82677	2.9172	2.90501	2.7461	2.7937	2.73961	2.85138	3.08047	2.69519
"1552990_at"	3.29802	3.20679	3.29026	3.24467	3.17553	3.55382	3.54153	3.18478	3.28326	3.21715	3.27312	3.30155	3.35212	3.15487	3.40831	3.09522	3.06437	3.31429	3.28022	3.21809	3.22327	3.26914	3.28165	3.47982	3.26732	3.24901	3.30056	3.4811	3.27446	3.29597	3.17278	3.35408	3.2286	3.175	3.15081	3.22274	3.31205	3.4287	3.36506	3.35955
"1552991_at"	4.01205	4.42461	3.88573	3.93535	3.99282	3.94823	3.8656	4.11833	3.7982	3.81108	4.0741	3.97779	4.0225	3.80026	3.88769	4.11451	3.82396	4.00863	3.79114	3.66306	4.17643	3.85522	4.07718	3.90911	3.9654	3.98287	4.32837	3.94623	4.54074	3.79232	4.1281	3.8491	4.17605	4.03961	4.01689	3.77161	4.3947	4.32402	3.97573	4.77018
"1552993_at"	2.74455	2.69784	2.67235	2.77177	2.5821	2.73253	2.7544	2.80808	2.65178	2.66584	2.69326	2.888	2.69705	2.85024	2.71396	2.7141	2.61448	2.87023	2.76203	2.73635	2.70042	2.74865	2.68691	2.84583	2.73253	2.84232	2.8356	2.86815	2.75574	2.77578	2.79582	2.83988	2.76728	2.71995	2.71435	2.71555	2.71885	2.48551	2.9087	2.8065
"1552995_at"	5.47606	5.61252	5.56506	5.57353	5.52187	5.39522	5.67088	5.31106	5.39252	5.22654	5.51692	5.87752	5.56056	5.56298	5.56014	5.42739	5.69633	5.28994	5.49772	5.28784	5.64422	5.42768	5.44894	5.74609	5.5297	5.5661	5.51374	5.70003	5.34867	5.60225	5.60522	5.6207	5.32816	5.4407	5.27999	5.70925	5.53313	5.50518	5.60434	5.7429
"1552997_a_at"	4.2744	3.9262	4.24193	3.9474	3.94674	4.2707	4.48067	4.23204	3.77364	3.90861	4.10078	4.47071	4.15856	3.95525	3.85571	4.27944	3.9449	3.77209	4.00554	3.8984	4.18003	3.89357	4.13591	3.8132	3.85157	4.27352	3.84392	4.09039	3.99084	3.99761	4.31299	3.88568	4.16535	4.25354	3.99304	4.14397	3.94156	3.91911	4.09944	3.93737
"1552998_at"	2.8855	3.67993	3.16438	3.04177	2.91484	3.43769	3.20835	3.20068	3.10472	2.98475	3.17007	3.07483	2.99275	2.90279	3.35518	3.09992	2.71842	3.02183	3.1457	3.08821	3.28291	2.90112	2.88737	3.06353	2.94967	3.42399	3.15302	3.11031	3.02815	3.0432	3.05776	3.13101	3.1259	3.0469	3.07715	3.04436	3.13218	2.95383	3.18321	3.26248
"1552999_a_at"	4.36126	4.41352	4.20506	4.04451	4.14382	4.52348	4.22807	4.12872	4.11	4.20118	4.31662	3.90126	4.12148	4.21389	3.80369	4.08582	3.98533	3.99549	4.08139	4.17246	4.13111	4.19328	4.21421	4.34196	3.99744	4.33551	4.1649	4.13541	4.24385	4.09214	3.95628	4.02258	4.32732	4.04921	4.14139	4.30943	3.95482	4.10341	4.26577	4.32617
"1553002_at"	3.01246	3.22098	2.92975	2.99519	2.9892	2.93211	3.30458	3.13867	3.1492	3.1133	3.24193	3.40665	3.2079	3.39507	3.12249	3.252	3.14264	3.19676	2.99937	3.00878	3.13912	3.20643	3.83708	3.0913	3.10529	2.87506	3.23557	3.18179	3.3796	3.23645	3.13592	3.11808	3.07571	3.33032	2.90226	3.43336	3.12707	2.96338	3.02493	3.62642
"1553003_at"	3.51444	3.50308	3.67797	3.40518	3.68168	3.41543	3.46388	3.49914	3.45024	3.25781	3.32518	3.57029	3.60605	3.27247	3.53671	3.33791	3.39181	3.37983	3.48209	3.36172	3.35739	3.50872	3.99817	3.62982	3.38742	3.54401	3.49254	3.28583	3.35625	3.46279	3.55592	3.51009	3.2535	3.44032	3.34557	3.29903	3.44032	3.52399	3.65153	3.60525
"1553004_at"	3.28366	3.25262	3.08838	3.19831	3.07414	3.26921	3.34875	3.28095	3.42267	3.1073	3.35033	3.35401	3.594	3.06627	3.18045	3.25671	2.98796	3.02397	3.08838	3.35076	3.32002	3.43673	3.67697	3.34862	3.22787	3.46807	3.27304	3.38545	3.17711	3.49136	3.15327	3.3151	3.27771	3.38687	3.33791	3.30015	3.34319	3.01146	3.61068	3.4595
"1553006_at"	3.42994	3.58696	3.45368	3.45779	3.38201	3.37348	3.61898	3.42555	3.46591	3.23059	3.23186	3.75518	3.2514	3.23955	3.54818	3.46388	3.45129	3.72523	3.23337	3.28607	3.20468	3.34887	3.41808	3.41512	3.48411	3.29487	3.60245	3.45906	3.73252	3.53405	3.62918	3.53431	3.17498	3.4353	3.48391	3.61661	3.4063	3.64774	3.45341	3.619
"1553007_a_at"	3.7364	3.76236	3.65093	3.39844	3.63623	3.47628	3.80426	3.50014	3.34156	3.61383	3.79232	3.74435	3.723	3.74435	3.62876	3.63122	3.2444	3.79574	3.83718	3.49847	3.62968	3.53848	3.61304	3.83659	3.54992	3.41226	3.23369	3.38199	3.8149	3.67142	3.31297	3.68367	3.78125	3.63742	3.73245	3.98188	3.84255	3.70575	3.37202	3.72104
"1553009_s_at"	3.42793	3.61716	3.68633	3.50146	3.4983	3.42936	3.31926	3.30113	3.36936	3.37963	3.47486	3.66501	3.36995	3.47774	3.38344	3.82329	3.25009	3.65099	3.5094	3.46651	3.54459	3.56422	3.3664	3.53618	3.52755	3.57215	3.49547	3.82771	3.30197	3.56549	3.51786	3.51336	3.21562	3.26222	3.49357	3.38252	3.57215	3.50963	3.3753	4.326
"1553011_at"	5.25554	5.33003	5.439	5.28738	5.41724	5.17008	5.32516	5.31839	5.07065	5.03505	5.64839	5.63326	5.13062	5.17848	5.66203	5.05682	5.12587	5.46349	5.08557	5.5649	5.20119	5.35555	5.32341	5.5804	5.25554	5.49127	5.33866	5.28303	5.59889	5.25554	5.37973	5.34324	5.15437	5.48524	5.32984	5.39503	5.52512	5.27994	5.44382	5.78683
"1553013_at"	3.67862	3.62304	3.53238	3.49946	3.51975	3.43457	3.34985	3.36275	3.40252	3.05164	3.39905	3.63119	3.71774	3.57744	3.58786	3.37184	3.31711	3.48588	3.50502	3.41103	3.41816	3.63213	4.11933	3.9954	3.48392	3.59096	3.52826	3.62496	3.70109	3.5471	3.51571	3.6186	3.55822	3.42544	3.54394	3.63531	3.54619	3.94593	3.54755	3.83403
"1553015_a_at"	5.75051	6.14819	6.12828	5.9836	5.89816	6.05104	5.99691	5.98741	6.14779	6.15872	5.78901	6.0048	5.87341	6.1317	6.14465	5.89569	5.83735	5.98241	6.13985	6.18203	6.04994	6.0006	6.1106	6.04845	5.84862	5.99023	6.05755	6.19318	5.82852	6.1783	6.42288	5.92956	5.9186	5.96018	6.02615	5.98502	6.03051	6.00319	6.03202	5.95907
"1553016_at"	4.5232	4.75789	4.20037	4.27653	4.26728	4.1688	4.58617	4.438	4.20542	3.99566	3.88095	4.78885	4.05727	4.2341	4.14033	4.58011	3.89999	4.20591	3.86445	4.13187	3.98047	4.30867	5.0497	4.35854	4.30153	4.36002	4.40488	4.33534	3.91537	4.45053	4.74435	4.47495	4.5635	4.27431	4.03427	4.35591	4.24994	4.46233	4.19715	4.92534
"1553019_at"	5.6579	5.88637	5.68727	5.46638	5.40414	5.29188	5.38524	5.43734	5.40371	5.40008	5.21907	5.73709	5.7828	5.41518	5.42095	5.56606	5.48765	5.60204	5.35712	5.65143	5.39692	5.7081	5.86502	5.81297	5.6531	5.52846	5.23784	5.56826	5.51751	5.59548	5.76856	5.37725	5.65819	5.55367	5.49754	5.65892	5.62269	5.21212	5.56806	6.11084
"1553020_at"	3.42508	3.34412	3.38075	3.66703	3.5343	3.73038	3.54402	3.48573	3.40629	3.39119	3.47603	3.55585	3.2632	3.56796	3.17396	3.36941	3.37494	3.55585	3.03276	3.21051	3.35307	3.26574	3.56207	3.66245	3.28772	3.46637	3.27018	3.36776	3.6527	3.47677	3.46849	3.54026	3.24995	3.51089	3.50382	3.74818	3.74201	3.1958	3.26113	3.77277
"1553021_s_at"	5.73149	5.382	4.67125	4.84274	5.06401	4.6553	5.47206	5.27581	5.91254	5.33772	5.13711	5.0298	5.89482	5.40632	5.35511	5.1946	5.85864	5.58408	5.48879	5.43767	5.57525	5.61657	4.85712	5.55691	5.75466	5.26463	5.11534	5.38027	4.88665	5.45045	5.06826	5.04511	4.76246	4.92518	5.17108	4.9413	5.2059	5.21464	5.12522	5.26354
"1553022_at"	2.91925	2.72071	2.50479	2.47549	2.67332	2.83257	2.84849	2.63799	2.61238	2.87706	2.67621	2.7633	2.74398	2.96173	2.72645	2.61212	2.70882	2.6493	2.78628	2.67329	2.45171	2.64975	2.78556	2.75678	2.64534	2.65885	2.57762	2.72232	2.53811	2.66936	2.86956	2.61752	2.90371	2.72511	2.61761	2.74187	2.91923	2.69876	2.7885	3.17389
"1553023_a_at"	4.10215	3.7899	4.03282	3.91524	3.93158	3.99825	3.7535	3.92567	3.85674	4.03436	3.89572	4.14829	3.98044	3.6396	3.9744	3.98362	3.92267	3.80275	3.9195	3.9874	4.4055	4.11535	3.96822	3.91524	3.7054	3.83155	3.88364	3.68333	3.81748	4.23307	3.89577	3.70648	3.92264	4.01875	3.93033	4.05376	4.01339	3.87595	3.94365	3.70007
"1553024_at"	2.5488	2.81056	2.71961	2.47074	2.78239	2.66299	2.6669	2.66206	2.57857	2.63012	2.57302	2.86312	2.85271	2.47841	2.66821	2.82085	2.61431	2.46399	2.63631	2.62567	2.62892	2.52181	2.84773	2.66187	2.65792	2.46832	2.67528	2.56945	2.74068	2.46399	2.71966	2.6908	2.5825	2.69778	2.76526	2.57127	2.6613	2.52451	2.6198	3.5037
"1553025_at"	3.30802	3.41609	3.22712	3.10593	3.4784	3.14775	3.39958	3.37464	3.03471	3.20276	3.18943	3.33588	3.4525	3.25229	3.25529	3.33444	3.2444	3.3166	3.27967	3.26479	3.43962	3.24183	3.50315	3.54272	3.5258	3.41285	3.32448	3.39224	3.17516	3.47717	3.38275	3.49462	3.10675	3.46887	3.2258	3.54578	3.46727	3.09578	3.24977	3.89749
"1553027_a_at"	3.38717	3.66763	3.2759	3.58122	3.33513	3.21189	3.54875	2.97262	3.51966	3.49081	3.64766	3.5402	3.55596	3.44139	3.52266	3.33814	3.61728	3.48176	3.57579	3.37548	3.48845	3.47726	3.64191	3.40748	3.35876	3.36828	3.2988	3.49659	3.50624	3.60059	3.55553	3.41187	3.33685	3.43791	3.71185	3.45711	3.52029	3.5955	3.58805	3.61339
"1553028_at"	4.17391	3.52912	3.66289	3.61711	3.3474	3.70339	3.51186	3.52751	3.68633	3.76338	3.60346	3.6572	3.79017	3.68137	3.74498	3.90547	3.83078	3.65139	3.73992	3.69657	3.77672	4.21159	3.82659	3.85694	3.89027	3.50314	3.72099	3.57016	3.26369	3.82492	3.60834	3.61937	3.6907	3.2765	3.57707	3.66352	3.5998	3.35128	3.57447	3.67
"1553030_a_at"	4.67029	4.89545	4.67934	4.45478	4.5204	4.87353	4.65578	4.84616	5.13954	5.40499	5.25359	5.22465	5.00335	5.5021	5.42529	4.87013	5.13301	5.05389	5.534	4.78537	5.29886	5.07178	4.28019	5.25537	5.0601	4.63334	4.76987	5.22164	4.46597	4.8694	4.85827	4.44545	4.436	5.04789	4.83895	4.35247	4.8537	4.62561	4.45682	4.81833
"1553031_at"	4.08363	4.76995	3.68633	4.01204	4.06591	4.03258	3.9603	4.17013	4.35179	4.01511	4.10792	4.78219	3.96262	3.89502	4.29142	4.1021	3.72764	3.93498	3.9334	4.19793	4.04793	4.20043	4.60689	4.17644	3.8545	4.09828	3.89994	3.85512	4.50881	4.01853	3.94177	4.24121	4.1021	4.34451	4.17108	4.5143	4.144	4.25746	4.15252	4.56295
"1553032_at"	3.5754	3.53109	3.71617	3.43229	3.64243	3.61394	3.57944	3.52856	3.65278	3.42582	3.81775	3.83371	3.67178	3.51161	3.5443	3.46368	3.58154	3.35211	3.51152	3.49152	3.68677	3.51717	3.62875	3.77272	3.54838	3.57539	3.40359	3.62034	3.29922	3.59447	3.48567	3.75616	3.49598	3.55666	3.4163	3.59984	3.54016	3.60859	3.86835	3.58854
"1553033_at"	3.15101	3.64301	3.46988	3.47206	3.27746	3.49142	3.81924	3.51638	3.4801	3.30082	3.76317	3.59293	3.25419	3.47168	3.36232	3.42036	3.75428	3.36854	3.53929	3.67337	3.58118	3.60007	3.63955	3.46354	3.43221	3.30985	3.75984	3.44104	3.63939	3.3778	3.7479	3.64823	3.44736	3.57317	3.33791	3.46185	3.40733	3.55925	3.64371	3.25037
"1553034_at"	4.77442	4.17537	4.3378	4.54312	4.64479	4.66056	4.57989	4.09691	5.06966	4.54425	4.78431	4.94484	4.48299	4.44114	4.47011	4.06785	4.34232	4.62391	4.24989	4.88024	4.38147	4.39279	4.18256	4.97834	4.69595	4.52548	4.58345	4.91107	4.16134	5.71363	4.25188	4.47073	4.30809	4.52127	4.50377	4.49039	4.26352	4.66937	5.01359	4.03169
"1553036_at"	3.18715	3.49678	2.67746	2.91876	2.9722	2.81168	3.18254	2.97462	2.92117	2.80641	3.29413	2.98217	2.84589	2.96498	2.95663	3.11137	2.93577	2.97077	3.07654	3.37341	2.85981	3.03476	3.4748	2.99594	3.01638	3.11317	3.2081	3.03471	3.11145	3.1345	2.81024	3.04811	2.84128	2.73421	2.88023	3.07539	2.99081	3.13028	3.05176	3.26326
"1553037_a_at"	3.88338	4.04651	4.13814	3.89779	3.85206	3.83741	3.95711	3.647	3.64155	3.95227	3.62633	3.50623	4.07826	3.71927	3.70573	4.0533	3.75585	3.82021	3.98347	3.98208	3.91319	3.97841	3.9971	3.98084	3.93423	3.67432	3.89189	3.86708	3.93067	4.11306	4.19516	3.87486	4.04976	3.858	3.67304	4.08864	4.61468	3.59735	4.27887	4.26007
"1553039_a_at"	6.53768	6.47871	6.51117	6.04853	6.05188	6.50272	6.42287	6.64168	6.39841	6.19154	6.30962	6.73925	6.34365	6.19356	6.36278	6.44507	6.28535	6.24488	6.36959	6.5011	6.38808	6.30092	6.54775	6.52627	6.11312	6.40911	6.21687	6.43227	6.17356	6.67398	6.48437	6.43307	6.2142	6.07203	6.38863	6.437	6.42259	6.73157	6.59557	6.76507
"1553041_at"	4.56935	4.3181	4.02463	4.41933	4.13735	4.37967	4.28265	4.43173	4.15508	4.27798	4.12487	4.64161	4.35986	4.34176	4.49325	4.30294	4.17207	4.0621	4.08862	4.38638	4.30785	4.4376	4.68844	4.41697	4.07407	4.2005	4.26987	4.50867	4.20766	4.35326	4.1997	4.32389	4.14018	4.23167	4.30785	4.42629	4.30602	4.15647	4.46301	4.56697
"1553042_a_at"	8.29406	8.30679	7.67279	7.5813	6.1743	7.08454	6.96727	6.39336	6.23492	5.55411	6.06688	5.69378	5.95259	5.74069	5.78859	6.08156	5.85227	5.99353	5.5574	6.20521	6.31344	6.57782	5.77069	6.69861	5.7349	6.57728	6.04572	5.97745	5.07547	5.76758	8.83215	7.39654	7.58564	7.07563	6.61586	7.53698	8.15911	7.1408	7.27916	6.21698
"1553043_a_at"	10.0126	9.85456	9.78411	9.69139	9.6934	9.84312	9.96753	9.59235	10.1117	9.83466	10.9959	10.7827	10.1605	10.5336	10.7657	9.81887	10.9079	9.90983	10.5877	10.7206	10.1295	10.3211	9.87626	10.9817	10.3208	10.5501	9.70564	10.4855	9.3486	10.356	10.1082	9.45837	9.10779	10.454	9.97054	9.21752	9.99062	10.7825	10.3736	10.0178
"1553044_at"	3.87204	4.23377	4.23795	4.16172	3.75528	4.05556	4.02876	4.60883	3.97581	3.71248	3.88932	4.2198	3.90062	3.92815	3.84414	3.98022	3.91236	3.72335	3.7659	3.67544	3.80977	3.67501	4.80474	3.80685	3.63122	4.04808	4.17346	3.7157	4.06392	3.85592	3.50507	4.44846	3.86375	3.85326	3.8828	4.15348	3.54969	4.29236	4.17157	4.4368
"1553045_at"	3.27738	3.11715	3.1816	3.08821	3.31547	3.18228	3.13341	3.16129	3.31547	2.94249	3.26361	3.29241	3.17861	3.26069	3.29186	3.27031	3.09444	3.20367	3.11299	3.28263	3.16909	3.20978	3.16766	3.4409	3.27886	2.98911	3.21431	3.24337	3.02229	3.45692	3.2374	3.21456	3.10431	3.1583	3.385	3.42701	3.22887	3.22637	3.26329	3.18172
"1553046_s_at"	5.68564	5.9282	5.7566	5.83497	5.69654	5.85257	6.1197	5.67848	6.05849	5.64346	5.93671	5.9385	6.02655	5.58947	6.055	5.95135	5.8822	6.06741	5.677	5.95667	5.86846	5.83019	5.8298	6.17042	5.96473	5.87646	5.78805	5.89248	6.00194	6.06248	6.04029	5.70712	5.75577	5.61507	5.63861	6.01595	6.02186	5.94127	5.70606	5.72823
"1553047_at"	5.77816	5.79346	5.51844	5.86099	5.49427	5.77362	5.77339	5.7901	5.70073	5.47107	5.85413	5.75222	5.31123	5.41695	5.78879	5.62094	5.74139	5.73839	5.54533	5.73251	5.51569	5.74938	6.0197	5.64706	5.55435	5.53381	5.36934	5.50484	5.32559	5.40485	5.40202	5.69142	5.64128	5.6912	5.72761	5.71323	5.59272	5.60903	5.58322	6.00686
"1553048_a_at"	5.29396	5.16588	4.89619	5.17865	5.07822	4.65501	4.73634	4.99752	5.53572	5.45251	4.9994	5.02309	5.32754	5.07416	5.2201	5.29231	5.21789	4.91241	5.14592	5.26646	5.06467	5.25812	4.90639	4.9259	5.54388	4.96867	4.78485	5.02309	4.0782	5.13179	4.82196	5.27412	4.94625	5.18544	5.07309	5.22128	4.98709	5.06061	4.96476	4.9982
"1553051_s_at"	4.3634	3.95373	4.19954	3.98825	4.07541	4.09285	4.06034	3.83718	4.14746	4.1172	4.08083	4.26537	4.3085	4.19746	4.09285	4.24572	4.005	4.10661	4.51372	4.41401	4.37333	4.36322	4.10047	4.22313	4.17142	4.07707	3.90049	4.2468	4.25267	4.46177	4.36766	4.23917	4.03756	4.35793	4.10101	4.6302	4.38143	4.08721	4.28056	4.00469
"1553052_at"	2.95134	2.89138	2.68904	2.75884	2.7184	2.6411	2.72424	2.58454	2.69029	2.56407	2.67856	2.89309	2.68643	2.7449	2.7281	2.60007	2.69831	2.5875	2.61761	2.91187	2.71698	2.84833	2.6008	2.6411	2.64534	2.58221	2.7	2.72052	2.51881	2.67132	2.8468	2.55988	2.7389	2.70158	2.55174	2.86447	2.93238	2.77259	2.78003	2.5919
"1553053_at"	3.90259	4.1521	3.81585	3.82745	3.69414	4.26516	4.11948	3.77481	3.9257	3.70389	3.92263	4.03977	3.72752	3.67903	3.92802	4.19491	3.67594	3.98194	3.92292	3.88202	3.82776	3.95345	4.12398	3.81418	3.85865	3.89813	3.962	4.17685	3.93566	3.93423	3.81585	3.80317	3.98718	3.93165	3.69337	4.43987	3.9116	3.8577	3.99017	4.1246
"1553055_a_at"	5.81463	5.77506	6.5597	6.43769	6.78488	6.80194	5.95769	5.85713	6.91928	7.01923	5.20979	5.52755	7.05371	6.1158	5.85899	7.12114	6.29455	6.94171	6.33665	6.01503	6.02794	5.54643	5.83893	5.67675	7.0307	6.09329	5.51374	5.83426	5.3883	5.8597	5.6158	7.176	6.28974	5.10698	6.31183	6.08631	5.97575	5.79105	6.14204	4.80021
"1553057_at"	4.60292	4.45502	4.61078	4.35795	4.38777	4.65411	4.67097	4.69268	4.54145	4.29368	4.3882	4.41746	4.32158	4.1549	4.00168	4.14831	4.34668	4.05426	4.34228	4.44691	4.16724	4.27561	4.69628	4.29191	4.25196	4.5086	4.56726	4.14521	4.50187	4.29429	4.72702	4.45334	4.42234	4.50603	4.58478	4.51559	4.47876	4.34508	4.32445	4.40506
"1553058_at"	4.7864	4.2496	4.35423	4.36217	4.37082	4.60232	4.45463	4.37742	4.18559	4.32224	4.29778	4.33065	4.50601	4.18419	4.14721	4.20866	4.13308	4.38698	4.19355	4.36924	4.35715	4.18302	3.84451	4.24226	4.17417	4.3941	4.32837	4.22006	4.16855	4.08892	4.81902	4.35849	4.30213	4.1723	4.59689	4.68252	4.18345	4.3005	4.54437	4.24852
"1553059_at"	3.1629	3.57009	3.45767	3.21871	3.15866	3.12604	3.35354	3.06496	3.36877	3.18027	3.15964	3.62523	3.22609	3.06537	3.47055	3.25981	3.24835	3.16176	2.95856	3.09079	3.2369	3.01174	3.42827	3.41184	2.99445	3.32295	3.37977	3.29878	3.31111	3.41802	3.75199	2.99827	3.1753	3.04748	3.06064	3.28083	3.48039	3.13789	3.51749	3.78653
"1553060_at"	4.84963	4.91321	5.03903	4.9961	4.62111	4.95418	5.15606	4.85276	4.92615	4.62101	4.86475	5.55563	4.85825	4.92441	5.03096	4.8736	4.91525	4.77398	4.96813	5.09474	4.8921	5.21488	5.09588	4.98277	4.86343	4.91209	4.89	5.08908	5.14846	4.9089	4.76404	4.87299	4.62429	4.95613	5.11274	4.94756	4.87439	5.06311	5.12619	5.20773
"1553061_at"	4.86492	4.2177	4.36874	4.36304	4.3002	4.19314	4.40383	4.2564	4.15265	4.3639	4.55559	4.53892	4.13214	4.3558	4.61203	4.34451	4.14271	4.3042	4.41674	4.3247	4.33193	4.3335	4.23877	4.47338	4.1548	4.27306	4.38512	4.51308	4.33751	4.60042	4.57053	4.47599	4.3817	4.34874	4.35157	4.33027	4.57804	4.21837	4.22847	4.52483
"1553062_at"	4.56617	4.64475	4.31572	4.11625	4.35985	4.48699	4.34179	4.30926	4.35993	4.19504	4.36652	4.36193	4.6251	3.92815	4.16587	4.44419	4.24947	3.97648	4.27183	4.17629	3.83377	4.00436	4.77375	3.97551	4.53273	4.30874	4.10598	4.29162	4.33227	4.40264	4.41851	4.67115	4.22498	4.11606	4.21697	4.26558	4.31613	4.67603	4.32913	4.18601
"1553063_at"	5.51084	5.03705	5.42074	5.00594	4.99842	5.52548	5.18133	5.27295	5.27937	5.10645	5.00762	5.15139	5.05168	5.27007	5.34685	5.33116	4.7044	5.21808	5.10072	5.23949	5.15191	5.24952	5.12894	5.73722	5.1199	5.20597	5.48096	5.5195	5.31748	5.39743	5.64289	5.54149	5.25142	4.94815	5.02551	5.74796	5.32133	5.3633	5.42268	5.52548
"1553064_at"	4.11977	4.38682	4.05892	4.38856	4.14035	4.06716	4.17897	4.13238	4.27629	4.20404	4.17034	4.41776	4.40398	4.22327	4.35397	4.5413	4.24306	4.33311	4.42441	4.39386	4.24978	4.43078	4.36947	4.39527	4.48118	4.21823	3.87463	4.52124	4.02027	4.54622	4.43895	4.27153	4.18128	4.26258	4.0755	4.42756	4.38303	4.09494	4.2633	4.5485
"1553066_at"	3.66746	3.3208	3.59779	3.67153	3.63977	3.56322	3.74166	3.63279	3.71062	3.48669	3.67297	4.30098	3.72164	3.68226	3.44196	3.97768	3.50346	3.4988	3.45119	3.32252	3.86286	3.55736	4.0471	3.71535	3.69331	3.69856	3.92074	3.742	3.53316	3.70151	3.56382	3.84305	3.59269	3.63279	3.40618	3.65362	3.6604	3.26722	3.55998	5.03772
"1553067_a_at"	4.58966	4.72182	4.68698	4.51277	4.56212	4.58091	4.53592	4.63638	4.49142	4.5081	4.61183	5.10325	4.57814	4.61555	4.69549	4.85598	4.56708	4.56913	4.70464	4.66141	4.4386	4.77758	4.57776	4.78705	4.60183	4.6713	4.79521	4.72887	5.44971	4.87821	4.71884	4.67907	4.59316	4.94205	4.61863	4.96081	4.59576	4.61625	4.68335	4.85149
"1553069_at"	3.48601	3.87827	3.45434	3.18441	3.17269	3.38285	3.45734	3.18172	3.28404	3.299	3.18476	3.40851	3.23285	3.28555	3.11376	3.46293	3.05138	3.22191	3.21041	3.19758	3.51794	3.35739	3.25787	3.43673	3.38239	3.29917	3.21169	3.33574	3.29901	3.30174	3.85581	3.53874	3.21559	3.15777	3.17173	3.43564	3.51675	3.28115	3.66558	3.401
"1553070_a_at"	3.73908	3.8734	3.90329	3.46562	3.48083	3.84926	3.63414	3.73397	3.654	3.47711	3.57183	3.50513	3.57341	3.68459	3.50273	3.6229	3.40597	3.55433	3.50118	3.64176	3.49432	3.39708	3.49723	3.6989	3.54125	3.6327	3.58804	3.4957	3.54809	3.69979	3.66877	3.95333	3.6678	3.796	3.6306	4.02775	3.60505	3.65273	3.58087	3.65317
"1553071_a_at"	4.62409	4.65991	4.11219	4.15721	4.32345	4.06676	4.39253	4.32554	4.25508	4.29328	4.23167	4.44697	4.23123	4.36494	4.24503	4.13908	4.12851	4.24473	4.24802	3.94829	4.34563	4.11778	4.0483	4.45475	4.24936	4.30339	4.44417	4.45333	4.23906	4.18602	4.65609	4.39455	4.38663	4.49243	4.33235	5.35018	4.59376	4.40775	4.31945	4.34805
"1553072_at"	3.57953	3.79359	3.68633	3.57614	3.58545	3.69557	3.7014	3.74054	3.89018	3.76306	3.3952	4.21265	3.76697	3.66208	3.65749	3.67367	3.45028	3.26707	3.88653	3.62222	3.55456	3.9154	3.41887	3.70003	3.65211	3.845	3.95485	3.79069	3.58892	3.80072	3.45531	3.79588	3.76308	3.64739	3.79595	3.81563	3.90358	3.73631	3.51255	3.51404
"1553074_at"	3.42527	3.07168	3.60089	3.45537	3.35808	3.38145	3.31358	3.30779	3.27059	3.15457	3.48833	3.40851	3.49594	3.27909	3.41827	3.39527	3.21567	3.31777	3.30367	3.46785	3.51759	3.49969	3.55609	3.41092	3.50792	3.48253	3.65157	3.31295	3.59265	3.6121	3.30932	3.54205	3.45597	3.21466	3.40229	3.59603	3.42391	3.28968	3.57168	3.67795
"1553075_a_at"	2.50092	2.44857	2.75723	2.6188	2.5374	2.91844	2.59824	2.54207	2.46608	2.88905	2.62601	2.63778	2.79095	2.70271	2.60771	2.84046	2.6927	2.65578	2.78384	2.62313	2.68487	2.66053	2.65202	2.70681	2.75823	2.5285	2.62012	2.80404	2.61098	2.85831	2.77027	2.56761	2.70125	2.64639	2.52813	2.53291	2.56608	2.59518	2.83258	2.64287
"1553076_at"	2.99052	2.83622	2.91993	2.96426	3.20071	2.85157	3.00166	3.20899	2.93541	3.03856	2.93084	3.2172	2.96505	3.175	3.04074	3.08529	2.77801	2.88844	2.99141	3.04469	3.27342	2.96195	3.58804	2.7893	3.07642	3.06435	3.23392	3.08608	2.9607	3.21872	3.25981	3.08993	3.01974	3.07727	3.16054	2.89806	3.08193	2.96623	3.14642	3.33359
"1553077_at"	3.26895	3.13445	3.14318	3.29589	3.45987	3.03458	3.35057	3.02386	3.31827	2.96002	3.16491	3.1782	3.07281	3.24389	3.23411	3.3298	2.83277	3.14149	3.17483	3.01027	3.24809	3.10124	2.98464	3.47997	3.25628	3.08195	3.14389	3.452	3.17729	3.23021	3.16477	3.02148	3.09851	3.32658	3.02809	3.33552	3.19251	3.3105	3.25557	3.16828
"1553078_at"	3.62219	3.27599	3.5081	3.45889	3.59257	3.54431	3.73016	3.68205	3.56842	3.55433	3.58061	3.91457	3.34803	3.4839	3.77363	3.67931	3.33518	3.4446	3.63945	3.55167	3.6162	3.67828	3.77484	3.68207	3.65398	3.48429	3.77036	3.51092	3.4446	3.51623	3.49007	3.81724	3.63591	3.66109	3.55916	3.43734	3.67956	3.85472	3.50842	4.10606
"1553079_at"	3.36895	3.56021	3.3848	3.55665	3.48368	3.20392	3.44224	3.33595	3.54964	3.2677	3.55563	3.68696	3.52527	3.46109	3.25453	3.5459	3.14537	3.40949	3.29017	3.25649	3.48001	3.35584	3.69351	3.70277	3.398	3.65007	3.16928	3.68092	3.2639	3.59507	3.45085	3.65542	3.39717	3.36235	3.32348	3.66808	3.64683	3.4822	3.5758	3.34016
"1553080_at"	3.12874	3.3276	2.98621	2.99466	3.04899	3.4093	3.37136	3.184	2.92365	2.84406	2.90915	3.10484	2.84322	2.96048	2.85399	3.0278	2.89893	2.8679	3.15632	3.10821	3.05914	2.96726	3.38373	3.11805	2.99914	3.12816	3.06649	3.11721	3.05406	2.9327	3.15541	2.99491	2.97271	3.14135	3.07837	3.12544	3.23145	3.08078	3.25191	3.45951
"1553081_at"	5.72157	5.62183	5.37649	5.49555	5.46737	5.51587	5.51524	5.45055	5.62269	5.54413	5.53715	5.96581	5.79851	5.58375	5.4821	5.74968	5.44983	5.40633	5.67942	5.58776	5.60286	5.71819	6.02648	5.64218	5.68931	5.64998	5.45253	5.69354	5.68079	5.7974	5.7699	5.68435	5.66846	5.60609	5.71455	5.85613	5.88715	5.55089	5.467	6.12252
"1553082_at"	4.89849	5.06513	4.5449	4.3583	4.64779	4.52218	4.75604	4.57019	4.63845	4.58823	4.78612	4.52753	4.81962	4.39121	4.41525	4.50115	4.57086	4.49684	4.62596	4.58247	4.77368	4.52044	4.45856	4.82363	4.63401	4.83392	4.49707	4.72808	4.48229	4.73669	4.86982	4.66028	4.77014	4.57628	4.40051	5.09341	4.66032	4.61058	4.61087	4.67703
"1553083_at"	4.63047	4.82915	4.51956	4.6586	4.66119	4.85843	4.62055	4.79957	4.44541	4.25483	4.44282	5.31611	4.20372	4.58831	4.51009	4.40287	4.43072	4.33187	4.45249	4.54128	4.74142	4.40853	5.31347	4.07561	4.25876	4.67201	4.78704	4.60774	4.44318	4.53685	4.7774	4.62095	4.42051	4.49926	4.61736	4.47129	4.60684	5.11847	4.85416	5.60909
"1553084_at"	2.86525	3.20207	2.96537	2.99127	2.85997	3.04994	3.30689	3.34358	3.16403	2.90534	2.97456	3.18808	2.97459	3.23189	2.82425	2.98784	2.92557	2.78662	3.03449	2.91156	2.79388	2.82406	3.01059	2.96279	2.93434	2.8155	3.01539	3.0476	3.12938	3.01391	3.08248	2.87371	2.96326	3.28437	2.9221	3.26062	2.83799	3.27404	3.22188	3.45684
"1553086_at"	2.84378	2.96615	2.70257	2.86741	2.81684	2.99655	2.77044	2.95632	2.94134	2.86956	3.1133	3.29182	2.93342	2.87368	2.79436	3.08222	2.86357	2.90465	3.01493	2.7658	2.83787	3.00407	3.23691	3.02591	2.64732	3.00779	3.1404	3.3053	3.13016	2.94147	2.90131	3.00983	2.87057	2.81177	2.98576	3.13049	2.80037	2.97786	2.89343	3.1073
"1553087_at"	3.30705	3.32229	3.78324	3.29634	3.47177	3.3307	3.66978	3.31349	3.42502	3.27664	3.35189	3.63358	3.61738	3.28785	3.41382	3.33809	3.42333	3.24311	3.46715	3.19398	3.34552	3.34693	3.80888	3.43673	3.39743	3.27565	3.09729	3.74673	3.39052	3.37382	3.61701	3.62473	3.54437	3.52167	3.63248	3.57083	3.58599	3.43245	3.43536	3.87945
"1553088_a_at"	5.83092	5.93448	6.02731	5.89773	5.82548	5.65731	5.79695	5.81835	6.12791	5.89552	5.89454	6.24175	6.1013	5.95511	5.93243	5.93698	5.97328	5.77234	5.87485	5.96816	5.97438	6.12921	5.99869	6.06399	6.13773	5.93692	5.84308	6.30017	5.98172	6.31127	6.0292	6.00405	5.95272	5.82226	5.89873	6.24808	6.17016	5.74719	5.9378	6.25472
"1553089_a_at"	3.98871	4.02091	3.69196	3.96005	4.0807	4.22845	4.42193	3.80466	4.0365	3.95642	3.80626	3.71035	4.29118	4.08889	4.24052	4.26552	3.75903	4.01105	4.21206	4.2631	4.27048	4.16404	3.98233	4.18473	4.13592	4.03989	3.90089	4.29553	4.03753	4.23843	4.26504	3.77527	4.01281	3.77349	3.83569	4.37694	3.97565	3.88094	3.9306	3.75701
"1553093_a_at"	3.18894	3.07564	3.34528	3.10111	3.18947	3.16188	3.4748	3.30688	3.25533	3.03671	3.26115	3.45788	3.31448	3.20587	3.1876	3.05897	2.97533	3.19697	3.12368	3.07916	3.00199	3.31222	3.41365	3.44734	3.16299	3.47371	3.28357	3.09664	3.33985	3.0359	3.39808	3.5955	3.00565	3.09869	3.12109	3.30206	3.33023	3.36046	3.19023	3.46064
"1553094_at"	3.67012	3.19783	3.97686	4.06419	3.81265	3.38819	3.62219	3.83391	4.29839	4.1395	3.56449	4.32063	4.02421	4.43773	3.98335	4.04208	3.89593	4.17779	3.83243	4.18475	4.0778	3.71664	4.18361	3.96523	4.21006	4.0758	3.52241	3.86653	3.58439	4.33191	3.92762	4.16258	3.80759	3.88218	4.02169	4.18564	4.06183	3.9905	4.1075	3.50405
"1553096_s_at"	7.57051	7.25725	7.15098	7.27713	7.03833	7.40713	7.39833	7.36524	7.53019	7.26368	7.49207	7.47412	7.53434	7.26384	7.21243	7.74729	7.45353	7.23075	7.54628	7.3918	7.30486	7.37795	7.1531	7.7322	7.46576	7.27058	7.36428	7.66814	7.28565	7.71696	7.80899	7.57417	7.75945	7.3084	7.04002	7.36322	7.51554	7.40582	7.55055	7.4034
"1553099_at"	6.36634	6.39795	6.76464	7.05425	6.8	6.58702	6.33694	6.49993	6.67898	6.30729	6.65577	5.9282	6.58941	6.29681	5.73829	6.43032	6.06073	6.00238	6.01254	6.1481	6.34064	6.32245	6.60439	6.47139	6.50082	6.71103	6.61626	6.22145	6.44331	6.6608	6.38107	6.68473	7.11011	6.69068	6.45259	6.72403	6.23509	6.80462	6.57562	6.00543
"1553101_a_at"	8.71071	8.71268	7.83347	7.7279	7.61114	8.65921	8.81966	8.68149	8.60165	8.13504	7.71519	7.03732	8.41431	7.8941	7.88263	8.35028	7.95627	8.35285	8.10314	7.6288	8.77541	8.1867	6.79077	8.49471	8.48673	7.5708	8.44195	8.0975	8.03424	8.52357	8.68481	7.80131	7.7998	7.67134	7.60949	7.83863	7.71409	7.66527	8.0967	7.80941
"1553102_a_at"	9.27571	9.2791	9.07824	8.82364	8.86469	9.251	9.26031	9.3616	8.62883	9.0994	8.90087	8.49891	8.78124	9.17999	8.9887	8.70006	9.21913	9.22519	9.10011	8.90521	9.24957	8.95508	7.76813	9.31595	8.93321	9.00144	9.1278	8.92579	8.69668	8.64935	9.40765	8.8006	8.79802	8.89711	8.86145	8.64334	8.92147	9.37387	9.23386	8.50534
"1553103_at"	7.70286	7.57828	7.98029	8.19305	8.28509	8.17933	7.829	8.0425	7.96633	8.16571	7.98637	7.41675	8.32589	8.04483	7.77148	8.09727	8.00395	7.96327	8.34853	7.81754	8.03556	7.71119	8.04592	7.06536	8.03635	8.08741	7.66908	7.78116	8.02879	7.66609	6.90866	7.91702	8.52365	8.31759	8.38882	8.1551	7.99707	7.94333	7.6087	7.62389
"1553105_s_at"	3.07341	2.89612	2.98944	2.87847	2.80811	2.90871	3.00772	2.99377	2.95559	2.8597	3.05583	3.06674	2.89488	3.04715	2.93465	2.95337	2.81843	3.14929	2.89287	2.80191	2.95576	2.73417	2.99377	3.0529	3.0164	2.85206	3.11179	3.03974	2.87157	2.9853	2.86601	2.67624	2.96227	2.82962	3.14919	3.17608	2.86992	3.06938	2.81272	3.15113
"1553106_at"	4.05221	4.24352	5.09539	4.79614	4.87926	3.67579	3.54225	4.1605	4.08315	4.18616	4.30632	3.34365	4.65873	3.78645	3.554	3.52604	4.16028	4.18676	3.98587	3.98102	3.65411	3.7969	3.96963	4.24857	4.06342	4.28524	3.58965	3.83162	3.29475	3.7874	4.59469	4.89812	5.15681	4.56523	4.18445	4.49138	4.11561	4.59415	4.26242	3.84032
"1553107_s_at"	6.13933	6.03279	6.06674	5.99883	5.83874	6.0493	6.05843	5.87951	6.0306	5.82664	6.05169	5.866	6.04005	5.82883	5.74522	6.10296	6.16709	6.26887	6.15309	5.97446	5.98066	6.10687	6.15784	6.02333	6.13189	6.01567	5.46279	5.99087	5.60225	5.94725	6.12551	6.41423	6.10524	6.06456	5.77437	6.28261	6.15808	5.931	5.99024	6.26423
"1553108_at"	4.16128	3.69643	4.27972	4.16005	4.06968	3.72931	3.97252	3.78977	3.91122	4.32224	4.16095	3.85273	4.41599	3.8573	4.09932	3.69795	4.06449	4.31936	4.11375	3.91702	3.6651	3.98605	3.35861	3.84152	3.8904	3.89002	3.70159	3.51057	3.81995	3.73362	4.05322	4.39032	4.31936	4.33933	3.91842	3.89266	4.00306	4.34933	3.78567	3.57623
"1553111_a_at"	3.12897	3.26911	3.2366	3.47586	3.7861	2.98024	3.01304	3.31292	3.51442	4.15755	3.44747	3.04759	3.5857	3.85391	4.08032	2.73529	3.52647	4.10355	4.28191	4.40455	3.43365	3.45577	3.65609	3.58781	3.50656	4.04548	3.38282	3.1967	3.44055	3.35433	3.3979	3.43077	3.82565	3.70294	3.83878	3.34289	3.0235	3.46388	3.66308	3.11781
"1553112_s_at"	5.90705	5.73624	6.00022	5.86271	5.84741	5.24054	6.0624	6.091	6.32144	6.34971	6.03389	5.96662	6.42013	6.32486	6.20809	6.27128	5.98788	6.21098	6.35285	6.30154	6.27833	6.28111	5.43466	6.07702	6.01254	6.15408	5.38449	6.24298	5.78762	6.51458	6.09176	5.97135	5.79681	5.61778	6.03904	5.79574	5.34849	5.90312	6.10373	5.49091
"1553113_s_at"	6.28101	6.52012	6.68005	6.81608	6.72173	6.41887	6.51449	6.75649	6.69317	6.6969	6.63724	6.49766	6.61029	6.60184	6.61058	6.3377	6.79613	6.4841	6.75896	6.58218	6.4654	6.13338	6.51108	6.4372	6.62946	6.53897	6.32508	6.54894	6.71415	6.51003	6.21139	6.7699	6.91609	6.81168	6.81074	6.44125	6.49934	6.69681	6.55708	6.32453
"1553114_a_at"	5.55295	5.55555	5.57801	5.41377	5.35593	5.49978	5.5848	5.45495	5.41377	5.16516	5.54446	5.8782	5.33617	5.34145	5.4531	5.41907	5.18966	5.33967	5.26987	5.49453	5.51156	5.32988	5.54716	5.73038	5.40472	5.39882	5.58135	5.47758	5.6945	5.55892	5.70901	5.36991	5.33885	5.36004	5.23734	5.39008	5.44838	5.25757	5.55306	5.90181
"1553115_at"	5.69951	5.61662	5.59161	5.47122	5.56652	5.60309	5.8449	5.60732	5.47375	5.626	5.42173	5.56437	5.54761	5.56861	5.53121	5.61229	5.34526	5.31351	5.34984	5.59292	5.60187	5.50332	5.76383	5.485	5.52005	5.57684	4.97674	5.77339	5.33162	5.86859	6.03877	5.46353	5.59942	5.65092	5.492	6.2633	5.89955	5.52957	5.61342	5.54506
"1553117_a_at"	8.5275	8.73641	8.64519	8.93334	9.47504	8.21956	8.2885	8.82287	9.2502	9.65635	8.99226	9.04377	9.41608	9.63057	9.71275	9.44745	9.4589	9.71698	9.61242	9.44821	9.62093	9.31712	8.63873	9.59973	9.6015	9.17045	8.97677	9.11142	9.05806	8.91165	8.87384	8.56024	8.59764	8.64487	9.47716	8.38078	8.20694	8.72101	8.64497	9.08881
"1553118_at"	7.67148	8.2004	8.42514	8.22506	7.85774	7.84147	8.5991	8.62244	8.27711	8.04219	7.45771	5.87807	8.48178	8.23377	7.50194	8.61234	7.43275	8.53285	7.93136	7.00203	8.51167	7.94679	7.12701	7.85656	8.33414	7.72273	8.8416	8.42071	8.04565	8.20261	8.62462	8.18267	8.53666	7.99894	8.0167	8.09428	7.53189	7.87582	8.30354	7.65554
"1553120_at"	2.72287	2.81929	2.8953	3.01259	2.94059	3.21189	2.72017	2.83408	2.71744	3.03305	3.02129	2.82112	2.82846	2.93091	2.939	2.92364	2.89142	2.92993	2.73247	2.99428	2.8293	2.82406	3.12447	2.79643	2.79272	2.83425	3.01675	2.77718	2.79979	2.87556	3.05564	2.73368	2.70401	2.81807	2.83682	2.90955	3.05996	2.89332	2.73341	3.0167
"1553122_s_at"	3.0997	3.0843	3.31558	3.94706	3.73293	2.90618	3.23885	3.38441	3.82599	3.52154	3.49386	3.22327	3.70685	3.66887	3.60902	3.2974	3.73967	3.28406	3.7146	3.29209	3.37267	3.39868	3.51372	3.38127	4.31056	4.06651	2.76676	3.44784	3.05554	3.51507	3.20503	3.48615	3.58231	3.29358	3.63844	3.40268	3.07795	3.2562	3.37131	3.03484
"1553123_at"	4.04318	4.29296	4.3121	4.31076	4.15545	4.23586	4.25927	3.98991	4.24957	4.00932	4.34982	4.48671	4.14027	4.3837	4.39919	4.39657	4.11553	4.414	4.50513	4.47949	4.12949	4.323	4.32584	4.65779	4.35797	4.32005	4.64907	4.64916	4.76961	4.9523	4.97589	4.39808	4.35902	4.44647	4.38318	4.70119	4.47531	4.24245	4.4021	4.52163
"1553125_x_at"	3.71854	3.46601	3.65731	3.76216	3.42429	3.44567	3.94317	3.37523	3.46695	3.47339	3.47128	3.7932	3.46004	3.49151	3.73044	3.857	3.40113	3.90107	3.57384	3.67614	3.71319	3.73396	3.72609	3.57433	3.73918	3.60693	3.95315	3.81189	4.18991	4.09273	3.74373	3.84583	3.48463	3.63937	3.39308	3.79371	3.74504	3.50597	3.61473	3.60197
"1553126_a_at"	2.66625	3.4473	3.00803	2.50098	2.72535	2.68283	2.84845	2.71433	2.73915	2.68493	2.96238	2.86751	2.66432	2.58932	2.48203	2.66668	2.62227	2.49481	2.51748	2.6584	2.48374	2.68096	2.93206	2.62392	2.68305	2.68709	2.77365	2.7312	2.66519	2.76693	2.77656	2.86989	2.63344	2.67534	2.75718	2.49965	2.68493	2.98757	2.90951	3.19529
"1553127_a_at"	3.12552	3.21094	3.22431	3.00321	3.33003	3.12604	3.24245	3.33721	3.3892	3.3775	3.16919	3.12417	3.24574	3.17615	3.14532	2.87269	3.12903	3.28545	2.88712	3.34933	3.35162	3.51822	3.01285	3.06619	3.43273	3.34053	3.38277	3.43766	2.98613	3.51969	3.26157	3.41826	3.38487	3.05475	3.27897	3.45966	3.2809	2.95675	3.09277	2.61877
"1553129_at"	2.55443	2.85592	2.68931	2.6223	2.67227	2.79974	2.77052	2.64924	2.676	2.63137	2.8563	2.61347	2.41652	2.62138	2.24028	2.73895	2.65973	2.50811	2.52228	2.52242	2.91193	2.84148	2.6115	2.57333	2.48307	2.7658	2.67696	2.6258	2.90428	2.50671	2.87562	2.60018	2.58468	2.63501	2.51457	2.77019	2.58462	2.82244	2.76889	3.29404
"1553130_at"	6.1254	6.03283	5.69491	5.81623	5.87341	5.81145	5.78216	6.40116	5.90556	6.00927	6.30024	6.21234	6.02312	6.00423	5.98174	5.97034	5.85332	6.20225	5.90487	6.00669	5.92288	6.24868	6.25036	6.29112	6.11718	5.92393	6.16962	6.25518	6.04854	6.21323	6.24821	6.24061	5.94048	6.17866	6.07781	6.18154	5.66155	5.90621	5.93878	6.33906
"1553131_a_at"	5.33741	5.45411	4.92594	4.98358	5.12635	4.95238	5.08615	5.12962	4.9977	4.78346	5.17749	5.43432	5.20161	5.03264	5.01908	5.29402	4.9091	4.94117	4.98427	5.17371	5.16258	5.43516	5.36166	5.42027	5.13132	5.10833	4.97674	5.06975	5.18877	5.06866	5.36024	5.14189	5.11939	5.17063	5.1101	5.34915	4.91439	4.84264	5.36115	5.49251
"1553132_a_at"	7.79981	7.67276	7.93836	8.67901	8.41716	7.60805	7.82986	8.4433	8.72191	8.11882	7.06994	6.01874	8.46124	8.04187	7.4951	8.20322	6.62634	7.8516	7.71956	7.10273	8.2387	8.13285	8.0961	7.87285	8.01551	7.98781	7.82069	8.24086	7.76876	8.01078	7.96861	8.56218	8.60523	8.16607	8.17367	8.98985	7.82792	7.49345	8.13936	7.23007
"1553133_at"	10.3406	10.239	10.6553	10.3752	9.41751	10.0236	9.62513	9.6707	9.8794	8.8771	10.448	10.7019	9.28901	9.00134	8.93094	9.27152	8.82583	7.89113	8.71338	8.74401	9.50591	9.98706	9.87534	9.70459	9.31141	9.76061	9.73235	9.67874	8.30089	9.78135	10.1146	10.2671	10.2977	10.5457	9.93208	10.2666	11.0601	10.4746	10.3492	9.7698
"1553134_s_at"	6.65109	6.94885	7.59446	7.22062	6.51037	6.48758	6.68622	6.68145	6.8687	5.96925	7.22644	7.84034	6.13151	5.61469	5.66693	5.99032	5.55554	3.77951	5.34278	5.3552	6.2168	6.64357	7.28679	6.21083	6.11973	6.4763	6.57118	6.45654	5.36282	7.05321	6.4998	7.15341	6.93802	7.36923	6.82929	6.84332	7.50878	7.14817	7.24649	6.5947
"1553136_at"	5.63317	5.85491	5.4936	5.57629	5.597	5.59257	5.57533	5.4233	5.67282	5.36052	5.5381	5.54377	5.50701	5.51571	5.44939	5.64364	5.55578	5.49826	5.39408	5.73571	5.37008	5.63722	5.78592	5.4873	5.5402	5.54859	5.97992	5.62009	5.56886	5.52468	5.64589	5.58825	5.53428	5.32692	5.36775	5.64569	5.51363	5.58579	5.44811	6.07404
"1553137_s_at"	5.03368	4.996	4.7156	4.85485	4.60747	4.70693	4.79137	4.47497	5.92851	5.07863	5.2969	5.29371	5.57162	4.98	4.997	5.34689	5.20604	4.75278	4.73414	5.02433	5.03892	4.94661	4.40851	5.66702	5.17366	5.08373	5.46558	5.42493	4.47866	6.04481	4.99414	4.65954	4.84849	4.78007	5.06645	4.69852	4.61091	5.43517	5.07279	5.05764
"1553138_a_at"	4.5783	4.24534	4.26397	4.24846	3.91703	4.35386	4.51619	4.08379	4.42905	4.79455	4.01603	4.62157	4.56203	4.6935	4.36623	4.11098	4.35413	4.2024	4.79507	4.79756	4.78888	4.47097	3.97102	5.15728	4.52891	4.45648	4.20552	4.78854	4.35775	4.47861	4.19919	4.41222	4.41905	4.03706	4.41369	4.22159	4.70312	4.74714	4.56339	4.02909
"1553139_s_at"	4.49097	4.64891	4.60778	4.85759	4.62111	4.83428	4.82648	4.98058	4.43376	4.84921	4.80432	4.05434	4.68866	4.70044	4.57395	5.01649	4.35512	4.65737	4.41148	3.96161	4.93447	4.89318	4.45996	5.00054	4.79146	4.8943	4.28636	4.63285	4.71288	4.62771	4.89808	4.71161	5.02709	4.58393	4.73662	4.77785	4.17892	4.79156	4.82799	4.47913
"1553140_at"	2.84551	2.78955	2.72664	2.863	2.78785	2.88731	3.23263	2.71496	2.64056	2.98083	2.79766	2.89336	2.62774	2.79097	2.91352	2.75433	2.69923	2.71646	2.92887	2.83866	2.99827	3.02254	2.60049	2.81569	2.99178	3.04947	2.71238	2.85373	2.81804	2.57639	2.63501	2.65533	2.71781	2.96096	2.69679	2.75687	2.82334	2.63963	2.98516	2.85641
"1553141_at"	3.87584	4.30549	3.82037	3.5782	3.51754	3.54671	4.00898	3.99845	4.31056	4.02995	4.20076	4.62453	4.11615	3.73865	4.04709	4.01261	4.32052	4.01404	3.8421	4.23213	4.05781	3.80069	4.20456	4.41097	3.89597	4.09016	4.32837	4.35396	4.10612	4.12638	4.26504	3.83154	3.90488	3.80174	4.11777	3.94302	3.98174	3.46388	3.72109	3.80882
"1553142_at"	2.64909	2.62993	2.7672	3.09649	2.96833	2.84732	2.58189	3.03855	3.03937	2.92897	3.38519	3.78783	3.33167	3.30109	3.09755	3.19828	3.53277	3.19264	3.20552	2.96955	3.30595	2.92283	2.5999	3.71833	3.2564	3.30799	2.84025	2.98977	2.74345	3.14776	2.67403	2.78008	3.02979	2.83438	3.25336	2.79563	2.84169	3.22149	2.88109	2.93326
"1553145_at"	4.44317	3.78345	4.12369	4.84345	4.47691	5.13613	4.85204	4.56219	4.21881	5.48223	4.80748	4.34294	4.39715	4.67502	5.42906	4.83094	5.64928	6.69828	5.13578	5.25054	4.7077	4.91247	3.99061	4.53888	4.37975	4.94824	4.8619	4.79482	4.99201	4.18963	4.16022	4.07629	4.57814	4.20838	4.36414	4.01832	4.48448	4.30647	3.69298	4.18699
"1553146_at"	3.41202	3.1652	2.85652	3.09304	2.83313	3.12604	3.2259	3.30483	3.12736	2.9692	2.97272	3.10333	2.88833	2.85398	2.9663	3.20271	2.86734	2.87718	3.18308	3.02023	3.04506	3.00048	3.24067	3.12237	3.00977	3.11234	2.92725	3.04078	3.18172	3.02542	3.10245	3.10887	2.88086	2.94518	2.9836	2.98055	3.04235	3.19604	3.42227	3.38687
"1553147_at"	2.84551	3.05496	2.82824	2.65966	2.67095	2.6958	2.95277	2.95695	2.66921	2.55298	2.77693	2.89285	2.62364	2.6706	2.7648	2.6217	2.68668	2.75849	2.85252	2.71612	2.63467	2.54977	2.8154	2.80481	2.71937	2.9531	2.73012	2.68966	2.73203	2.76607	2.84226	2.7312	2.85285	2.71433	2.75884	2.85597	2.82232	3.00933	2.84442	3.11771
"1553148_a_at"	4.60609	4.5657	4.83382	4.48623	4.89081	4.18741	4.59398	4.55249	4.85883	4.87241	5.09627	4.63723	5.39973	4.85182	4.80822	4.50721	5.18023	4.9179	4.98242	4.42217	4.60013	4.5395	4.4266	4.49148	4.711	4.75889	4.62423	4.49823	4.16594	4.56687	4.4751	4.79518	4.76206	4.59626	4.84472	4.26296	4.37555	4.95245	4.4895	4.59268
"1553150_at"	5.46987	6.22788	5.90876	5.6114	5.63832	4.97359	5.74107	5.12825	6.22724	6.28205	6.52937	6.96108	6.65778	5.94481	6.4788	5.22348	6.43146	5.22348	6.34955	5.41609	6.36574	5.69926	5.36614	7.43284	6.14387	5.82081	4.54871	5.77704	4.63854	5.87774	6.31265	5.42404	5.08635	5.41217	6.27326	4.89043	5.83334	5.93645	5.23358	5.97678
"1553151_at"	2.84551	3.20811	3.08663	2.70597	2.95387	2.91658	3.0172	3.04844	3.09972	2.92566	2.6413	3.34338	2.99281	3.05741	2.9979	3.08804	2.87107	2.80682	2.98041	2.79168	2.97175	2.87254	2.90955	2.72054	3.01638	2.8576	2.92725	2.89444	2.91175	2.94042	3.19615	2.96052	2.94346	2.75353	2.9204	3.1891	2.78918	2.83681	2.92032	2.876
"1553153_at"	5.7056	5.60043	5.74222	5.60081	5.59265	4.95951	5.65994	5.76089	5.80595	5.50029	5.67826	6.89541	5.65655	5.58443	5.63881	5.8478	5.57744	5.40405	5.43159	5.62255	5.30557	5.72785	6.95702	6.04269	5.55821	5.66184	5.85045	5.64497	6.03532	5.78852	6.19293	5.68514	5.43139	5.69347	5.54944	5.55383	5.6633	5.65927	5.60658	7.21274
"1553155_x_at"	4.10716	3.97203	4.0035	3.89374	3.86189	3.7077	4.12427	3.75141	3.90826	3.73466	4.05297	4.35957	4.01204	3.74536	4.06061	4.09485	3.98915	3.92648	3.43261	3.86625	3.89263	3.96788	4.46683	4.24022	3.84623	3.90323	4.29512	3.99993	4.46495	3.89164	4.12004	4.18323	3.72908	3.83452	3.84054	4.00009	3.97569	4.02033	4.0158	4.88102
"1553156_at"	3.9009	3.88342	4.18858	4.27502	4.13795	3.90009	4.19248	3.99396	4.18248	4.32383	4.23906	4.4119	4.25636	4.2103	4.13473	4.3591	4.09846	4.19882	4.18009	4.11559	4.19463	4.26193	4.33069	4.21473	4.32228	4.38415	3.98565	4.32441	3.82906	4.31027	3.97509	4.14029	4.16896	4.08211	4.3418	4.36682	4.02464	4.19588	4.10114	4.25284
"1553157_at"	3.30394	3.09301	3.34253	3.86229	3.37316	3.09438	2.83586	3.07614	3.37432	3.41668	3.18982	3.37781	3.55392	3.3498	3.42035	3.47789	3.25505	2.95058	3.75337	3.0682	3.53214	3.34887	3.45167	3.58316	3.36097	3.3714	3.13041	3.44561	2.96844	3.52259	3.38955	3.26897	3.38587	3.39466	3.55877	3.81222	3.26511	2.89369	3.48596	3.43718
"1553158_at"	6.27602	6.13737	5.75861	6.14176	6.39714	6.59547	5.80016	6.40488	6.40616	6.77779	5.96837	6.27679	6.75228	7.18017	6.61254	6.15253	6.62103	7.14921	7.00161	6.56842	6.72759	6.66229	5.58954	6.64985	6.98806	6.81815	6.16656	6.16585	6.83422	5.78766	6.26977	6.018	5.56012	5.98054	6.54807	6.0419	5.53642	5.97304	6.32668	6.45978
"1553159_at"	5.93408	5.92991	5.8416	5.42579	5.69915	5.70254	5.67753	5.93596	5.69633	5.30814	5.61641	5.6696	5.61574	5.49803	5.45143	5.42579	5.4364	5.51934	5.50315	5.45436	5.79896	5.70385	5.61857	5.70746	5.45076	5.42294	5.74401	5.4743	5.64241	5.6435	5.7221	5.56454	5.54162	5.57029	5.49821	5.98957	5.76777	6.07439	5.60995	6.05275
"1553162_x_at"	6.19834	6.10165	5.8616	6.06217	5.85078	6.21666	6.39755	6.20244	5.71763	5.52098	5.97435	5.83224	5.82589	5.68414	5.57351	5.86387	5.51493	5.57644	5.62977	5.76053	6.04029	5.77375	5.61836	6.16726	5.80033	6.13462	6.04997	5.69376	5.93701	5.815	6.03125	5.96367	5.75146	5.90912	5.62923	6.08808	5.80035	5.89332	5.93458	5.58908
"1553163_at"	4.74579	4.95847	4.71202	4.60321	4.58175	4.41793	4.96242	4.47683	4.68598	4.43733	4.49767	4.88154	4.5122	4.75289	4.68784	4.83911	4.739	4.8164	4.59933	4.95935	4.67756	4.69484	4.91936	5.00771	4.79416	4.57419	4.63005	4.77729	5.09046	5.01705	4.93911	4.65444	4.36943	4.50313	4.63126	4.8128	4.70815	4.81322	4.87769	5.16117
"1553165_at"	4.84051	4.88961	4.90522	5.04416	5.13457	4.55964	4.95921	5.42827	4.8035	5.07829	4.97899	4.4751	4.46784	4.82061	5.4212	4.80389	5.63534	6.06811	5.16977	5.09261	5.28421	4.89166	4.62641	4.87896	5.08519	4.73687	5.72374	5.0495	5.69633	4.77668	4.45258	3.72255	4.59248	4.62752	4.77776	4.40794	4.07343	4.24236	3.76046	4.44105
"1553166_at"	4.90861	4.86407	4.69007	4.46714	4.86152	4.83335	4.80243	4.90591	4.54128	4.56305	4.81509	4.997	4.4948	4.5765	4.436	4.65009	4.44635	4.46597	4.47515	4.45792	4.59508	4.57544	4.87364	4.6932	4.62111	4.80681	4.66472	4.71819	4.79062	4.54871	4.70869	5.14027	4.54746	4.64176	4.63921	4.98297	4.7617	4.65793	4.78242	5.11086
"1553167_a_at"	3.7398	3.23343	3.5456	4.10716	4.66734	3.48074	3.26378	3.23268	4.26742	5.10842	4.12994	4.25058	4.77529	4.86787	4.85621	4.23269	4.79232	4.35591	4.74673	4.71588	4.23796	4.25465	3.69369	4.21787	4.47601	3.95852	3.64999	4.18533	3.62796	4.09336	3.75976	3.78134	3.93354	3.86183	4.53454	3.62733	3.78943	4.30602	3.55171	3.7926
"1553168_at"	5.06908	4.579	4.39536	4.5263	4.38859	4.52164	4.71101	4.72714	4.65901	4.32198	4.343	4.78945	4.72228	4.61201	4.68294	4.52425	4.21466	4.56198	4.61661	4.43308	4.68219	4.62802	4.90813	4.54631	4.47703	4.58068	4.2904	4.65809	4.66351	4.57094	4.54778	4.52734	4.35494	4.381	4.58478	4.41154	4.45865	4.80039	4.73253	5.25987
"1553169_at"	4.75977	5.11715	4.46814	4.76735	4.70643	4.80342	4.96414	4.75617	4.67277	4.45158	4.65022	4.70372	4.51813	4.73796	5.04229	4.94716	4.47948	4.88654	4.3893	5.00019	4.57288	5.00559	4.91038	5.21219	5.01721	4.71181	4.77701	4.87757	5.13994	4.88357	5.16613	4.73725	4.81059	4.6241	4.79679	5.33033	4.59372	4.41168	5.24121	4.76314
"1553171_x_at"	3.36331	3.50528	3.51176	3.30675	3.18172	3.45239	3.46388	3.42143	3.34855	3.27152	3.32936	3.41557	3.01146	3.48754	3.30185	3.4319	3.00005	3.50295	3.15684	3.28342	3.39011	3.47749	3.31562	3.97768	3.29906	3.29917	3.75369	3.35686	3.48444	3.58667	3.43038	3.40836	3.41641	3.40434	3.26322	3.76892	3.52383	3.20102	3.43038	3.39518
"1553172_at"	6.27631	6.1944	6.96872	7.37118	7.04544	7.4421	6.58304	7.13978	7.06102	7.09557	6.7341	6.92353	7.0147	6.8599	7.03745	7.01675	7.13968	6.89466	7.02835	6.78405	7.254	6.47367	6.79129	6.54972	7.03323	6.99921	6.79123	6.98175	6.94184	6.84266	6.67334	7.1355	7.64263	7.50116	7.19605	7.23451	6.9328	6.92791	7.07599	6.74689
"1553174_at"	5.73925	5.25487	5.45687	5.63594	5.56652	5.00481	5.2109	5.32327	5.40496	5.30331	5.54132	5.70083	5.33564	5.28173	5.28361	5.41473	5.13687	5.10558	5.39252	5.32551	5.55909	5.36241	5.47839	5.40299	5.23707	5.66478	5.15521	5.34869	5.09054	5.5372	5.49821	5.68954	5.46731	5.47602	5.2399	5.61896	5.44937	5.52656	5.52362	4.87736
"1553175_s_at"	3.71267	3.88943	3.71291	3.53118	3.34152	3.50001	3.83813	3.4495	3.82102	3.27121	3.69871	4.03444	3.60921	3.61882	3.37253	3.42618	3.46085	3.71456	3.37288	3.45942	3.30346	4.30504	4.13185	3.67435	3.67159	3.67159	3.94908	4.01037	4.02234	3.92097	3.74968	3.50961	3.27507	3.44009	3.66769	3.63779	3.55488	3.62813	3.69041	4.9364
"1553176_at"	7.11023	6.9961	7.47589	5.12809	8.06553	5.67287	6.04771	7.19842	6.83215	8.12446	7.98507	5.24591	6.8773	7.54567	7.21581	7.85216	6.39808	6.24662	7.06879	7.05772	6.06669	6.37674	5.07805	6.8001	7.43913	6.2408	7.2587	6.07541	6.03532	6.6106	7.81711	6.27388	6.48592	6.43099	6.81732	5.97134	6.16757	6.77756	6.90086	5.82755
"1553177_at"	9.28469	9.42976	10.3451	7.56196	10.1222	9.3224	8.64821	9.83137	8.50368	9.99607	10.1261	7.74445	8.57552	9.70097	9.11481	9.52085	8.33513	8.14812	8.91921	8.84595	8.13934	8.41856	8.01727	9.30338	9.14917	8.07731	10.0346	8.24837	9.38247	8.37224	9.9682	8.51719	9.07802	9.28498	9.28426	8.49027	9.01459	9.49886	9.40824	8.74862
"1553178_a_at"	6.18929	6.44287	6.19151	6.28205	6.33976	6.02651	6.28331	6.22563	6.27454	6.21309	5.98204	6.41277	6.43257	6.37154	6.27506	6.36387	6.19013	6.19508	6.23072	6.30147	6.21523	6.2946	6.3741	6.36974	6.32435	5.9664	6.34421	6.44033	6.34944	6.24255	6.25005	6.31517	6.17578	5.9429	6.03422	6.40539	6.29814	6.27788	6.39668	6.39686
"1553179_at"	3.09475	2.92628	3.29773	3.28906	3.25371	3.32258	3.33589	3.1039	3.18428	2.79685	3.18206	3.28281	3.10789	3.33579	2.98637	2.90955	3.29773	3.17109	2.95518	3.20744	3.34155	3.10003	3.53762	3.06875	3.21305	3.14798	2.99039	3.22757	2.91179	3.04696	3.25981	3.31939	3.17265	3.14638	3.13012	3.26919	3.28906	3.12506	3.53779	3.43723
"1553180_at"	2.62629	2.59595	2.61735	2.55228	2.50792	2.54323	2.47352	2.48772	2.59143	2.5514	2.43068	2.42269	2.42839	2.3966	2.3546	2.52479	2.40341	2.52392	2.36516	2.4441	2.52057	2.49626	2.48851	2.40314	2.2818	2.38339	2.60306	2.44328	2.85678	2.5297	2.65606	2.58785	2.55042	2.48568	2.48666	2.50092	2.45104	2.62502	2.6004	2.72133
"1553181_at"	5.15738	4.75301	4.49177	4.47441	4.60546	4.43843	4.62083	4.56786	4.72765	4.61655	4.54183	5.02532	4.67725	4.51485	4.47866	4.74951	4.31855	4.35871	4.38068	4.58983	4.63578	4.56382	4.71201	4.62596	4.40833	4.67162	4.48647	4.60388	4.44855	4.79642	4.57387	4.55914	4.47779	4.56446	4.5096	4.5907	4.50169	4.69042	4.34418	4.95904
"1553183_at"	2.75093	2.67669	2.7238	2.52148	2.55021	2.57149	2.65202	2.47296	2.70027	2.50567	2.55928	2.84295	2.4826	2.874	2.75093	2.75867	2.58681	2.91208	2.72109	2.58882	2.7828	2.62988	2.66098	2.61057	2.86217	2.5743	2.52295	2.62933	2.54896	2.63319	2.73372	2.73677	2.67882	2.67289	2.94938	2.60404	2.5452	2.71894	2.61634	2.5953
"1553185_at"	7.20994	7.13947	6.39822	7.44018	6.68127	7.27049	6.82627	6.97025	7.28938	6.96844	7.79025	9.77037	7.1554	6.94115	7.37477	8.70446	7.82697	8.29132	6.5536	7.4405	7.16417	7.67087	10.7166	8.01233	6.78141	7.5703	9.06697	8.56739	8.50185	6.9854	6.95164	7.02437	7.00101	6.98151	6.84827	7.06328	7.12728	6.62057	6.66065	10.1972
"1553186_x_at"	5.65673	6.03013	5.26711	6.15038	5.61908	5.90916	5.52498	5.93162	5.83155	5.92106	6.51663	8.68173	5.95672	5.87878	6.01907	7.53171	6.55703	6.92909	5.42828	6.02035	5.76588	6.34796	9.4653	6.79674	5.56538	6.33531	7.73016	7.168	7.08165	5.64425	5.43599	5.85833	5.73466	5.68832	5.14622	5.91656	6.04009	5.2342	5.38468	8.85846
"1553188_s_at"	3.42842	3.15403	3.51322	3.25311	3.25701	3.40929	3.36462	3.47286	3.33733	3.16126	3.61061	3.35933	3.31758	3.25879	3.3343	3.09805	3.23949	3.13849	3.3634	3.23629	3.30595	3.25651	3.2878	3.53579	2.9856	3.63847	3.19925	3.06885	3.4407	3.34338	3.75638	3.45073	3.15929	3.23769	3.21901	3.34522	3.33707	3.30898	3.24808	3.2444
"1553190_s_at"	5.37065	5.08865	5.28893	4.98	4.99953	4.96822	5.01695	5.09607	5.29099	4.76988	4.98299	5.17684	4.99049	5.15366	5.01023	5.03743	4.8831	4.8574	5.06602	5.23274	5.00403	5.07037	5.61111	5.08218	5.04521	5.01518	4.97674	5.24124	4.91944	5.08273	5.20362	5.20173	5.1484	5.22366	4.97984	5.6706	5.34062	5.09312	5.32425	5.3321
"1553191_at"	2.69186	2.6938	2.8082	2.68628	2.57803	2.83716	2.50808	2.906	2.86088	2.74412	2.6456	2.79687	2.63892	2.77931	2.63224	2.59188	2.65202	2.53282	2.86272	2.88098	2.66927	2.8018	3.21947	2.74442	2.68305	2.7658	2.85813	2.72025	2.81014	2.56684	2.78773	2.60887	2.68392	2.6691	2.66292	2.74943	2.78685	2.70418	2.80331	2.60834
"1553192_at"	2.83945	3.13743	2.67396	3.14407	3.09	2.88757	2.82507	2.93084	3.33981	3.57885	2.94525	2.68663	3.37612	3.24732	3.20662	3.10425	3.06209	3.07813	3.33863	3.48262	2.98527	3.15833	2.96955	2.95845	3.14576	2.91293	2.69573	3.20257	2.90789	3.04708	3.08849	2.71814	2.95106	3.01402	3.39244	2.95195	2.7885	2.95023	3.08753	2.85577
"1553193_at"	2.22892	2.49373	2.67742	3.1209	2.97555	2.40031	2.66738	2.49547	2.63073	3.10017	2.87082	2.71064	2.81461	3.4141	3.08191	3.02255	2.96749	3.14277	3.32212	2.9774	2.66749	2.58917	2.62799	2.52166	3.16158	2.82235	2.68392	2.7298	2.73841	2.76739	2.48504	2.5297	2.57373	3.03889	3.34288	2.72911	2.65519	2.80038	2.79135	2.37222
"1553194_at"	3.35679	3.05852	3.1235	2.91594	2.7924	3.401	3.19831	3.12685	3.01302	2.99269	3.07682	3.11828	3.58684	3.03852	3.09861	3.14424	2.94059	3.15697	3.08462	3.09733	3.26021	3.26709	3.34905	3.39737	3.13357	3.06774	3.10677	3.20629	3.09781	3.27175	3.2487	3.27099	3.13816	2.93807	3.16876	3.14794	3.16502	2.69075	3.21488	3.25993
"1553196_a_at"	6.82756	6.69301	6.56238	6.84294	6.28516	6.33961	6.68198	7.0084	7.27182	7.00774	6.25629	5.35176	6.83087	6.5105	6.30894	7.24245	5.62568	6.65201	6.31911	5.9656	6.91342	6.15952	5.78793	6.07029	6.7656	6.02027	6.43472	6.5803	5.85344	7.07438	6.53507	7.27341	6.32709	5.85676	7.0934	6.56504	6.40378	7.00108	6.71106	5.87033
"1553197_at"	2.83579	2.86856	3.23468	2.74387	3.11346	3.08043	2.71097	2.77396	2.85401	2.80146	2.76204	3.11346	2.8385	2.7971	2.80575	2.66469	2.80237	2.68528	2.8967	2.75842	2.88606	2.71925	2.97899	2.73473	2.81605	2.78536	2.91599	2.91396	3.26511	2.64579	2.80173	3.14402	2.86419	2.65966	2.83579	2.96243	2.95075	2.87211	2.91807	2.97742
"1553199_at"	2.62333	2.531	2.66041	2.5264	2.61491	2.86566	2.83279	2.49182	2.60427	2.52567	2.80885	2.73947	2.55475	2.49004	2.61408	2.69299	2.68204	2.64562	2.5987	2.72448	2.53566	2.65324	2.80889	2.68778	2.38067	2.50412	2.69409	2.58813	2.77225	2.55998	2.60148	2.6014	2.72669	2.53534	2.70519	2.6414	2.65345	2.61592	2.4064	2.5541
"1553202_at"	2.77827	3.00792	2.80469	2.84557	2.7184	2.77076	2.70749	2.98147	2.88632	2.91418	2.61837	3.04463	2.78185	3.05358	3.00626	2.79665	2.85352	2.67746	3.10189	2.80116	3.11834	2.9934	2.81918	3.04678	3.00781	3.02454	2.87352	2.97344	3.2561	3.05235	3.31786	2.988	2.78395	3.17262	2.91115	2.87063	2.8867	3.00236	2.80042	2.78754
"1553204_at"	4.81728	4.82409	4.68386	4.36394	4.54518	4.65575	4.6222	4.62254	4.59761	4.41335	4.62696	5.12193	4.3818	4.57572	4.62111	4.59675	4.43837	4.67601	4.62111	4.65541	4.55114	4.52926	5.16823	4.79685	4.51822	4.53472	5.0636	4.76167	4.61913	4.67196	4.82736	4.71515	4.7718	4.53063	4.55245	4.85351	4.55159	4.42648	4.70997	5.15109
"1553205_at"	6.60852	6.58624	6.39038	6.35339	6.19494	6.34419	6.19735	6.69612	6.55756	6.07954	6.12716	6.63923	6.42076	6.30532	6.14889	6.59121	6.29748	6.19539	6.15049	6.27391	6.35289	6.30308	6.47453	6.40374	6.54875	6.3674	6.57259	6.39805	6.61916	6.60471	6.45028	6.59457	6.3728	6.41824	6.41379	6.71825	6.45869	6.23013	6.53542	6.52835
"1553207_at"	5.00396	5.36241	5.42758	5.30595	5.51224	5.52023	5.47001	5.45398	5.38088	5.21825	5.58585	5.69825	5.61155	5.2845	5.38989	5.31621	5.65793	5.31083	5.41536	5.67343	5.42751	5.43803	5.34646	5.5805	5.49476	5.21214	5.48055	5.21615	5.30281	5.37174	5.13478	5.48139	5.38233	5.47817	5.51729	5.40986	5.53032	5.5228	5.38652	5.62048
"1553208_s_at"	3.41221	3.15527	3.34179	3.275	3.2805	3.09477	3.40452	3.1207	3.20276	3.142	2.99624	3.95968	3.32982	2.88043	3.10056	3.05956	2.89334	3.20396	3.13644	3.20401	2.86474	2.98635	4.32958	3.3001	3.35231	3.35715	3.53446	3.17427	3.79833	3.247	3.32774	3.19753	3.34439	2.88337	3.24105	3.34624	3.14154	2.86693	3.11289	4.22804
"1553209_at"	4.80029	4.82293	4.78668	4.68232	4.79031	4.29171	4.46107	4.47778	4.56376	4.5956	4.63742	4.5908	4.87555	4.53207	4.63856	4.57443	4.5956	4.51935	4.4509	4.56122	4.8172	4.70304	4.78712	4.6439	4.57501	4.81154	4.44179	4.58612	4.50594	4.81377	4.71671	4.60275	4.72843	4.66901	4.54552	5.07581	4.7753	4.64808	5.01501	4.71423
"1553211_at"	3.3702	3.46921	3.44396	3.29773	3.57546	3.26955	3.63883	3.69773	3.749	3.59984	3.77154	3.86844	3.64785	3.57091	3.45431	3.65205	3.40924	3.36929	3.52944	3.46584	3.4114	3.57252	3.78525	4.04452	3.58732	3.71924	3.35303	3.69715	3.64225	3.54964	3.50782	3.7146	3.57437	3.3605	3.33203	3.66792	3.58102	3.55288	3.74768	3.78311
"1553212_at"	4.53429	4.3156	4.7426	4.5891	4.49821	4.13769	4.29739	4.4152	4.40136	4.27798	4.67413	4.67933	4.38064	4.29553	4.25401	4.38526	4.10199	3.98194	4.24802	4.39259	4.26999	4.57049	4.67738	4.98427	4.41766	4.52209	4.53968	4.51894	4.70925	4.38533	4.62512	4.92438	4.52031	4.40923	4.28131	4.3652	4.51616	4.4801	4.54112	4.22726
"1553213_a_at"	3.54473	3.40832	3.35814	3.46249	3.40556	3.17638	3.06473	3.19151	3.35814	3.2062	3.85292	3.59962	3.18221	3.4234	3.17327	3.34711	3.21176	3.11759	3.40743	3.43144	3.32574	3.38416	3.52311	3.49352	3.29397	3.18606	3.2038	3.3781	3.21418	3.52673	3.33892	3.4494	3.3396	3.31143	3.275	3.39398	3.42178	3.28442	3.50323	3.33923
"1553214_a_at"	2.67204	2.71956	2.73081	2.99625	2.6627	2.88852	2.75214	2.95534	2.61716	2.56331	2.66909	2.41966	2.70276	2.5775	2.83692	2.79232	2.89702	2.90829	2.55774	2.72706	2.59646	2.49992	3.06185	2.71915	2.76151	3.04989	2.62701	2.67283	2.64579	2.56219	2.66251	2.71766	3.20674	2.8196	2.72522	2.77855	2.90643	2.72644	2.60171	2.43345
"1553215_s_at"	5.36343	5.56442	5.16109	5.40714	4.94848	5.37176	5.40158	5.0844	4.65747	4.73128	5.11402	5.33834	5.00103	4.97574	4.74842	4.93157	4.85392	4.94632	4.835	4.93941	4.93618	5.08712	5.44893	5.35941	4.98967	5.16373	5.55596	5.35255	5.39257	5.14369	5.49998	5.06435	5.07037	4.92528	4.93021	5.20619	5.22654	5.40672	5.19601	5.15251
"1553216_at"	3.90009	4.1647	4.05788	4.33247	4.53499	4.09384	3.98253	4.32554	4.77471	4.91507	4.44896	4.03941	4.94968	4.76911	4.90956	4.42351	5.08522	4.94858	4.94982	4.8983	4.95287	4.56365	4.22992	4.63252	4.99163	4.56194	4.37315	4.38172	4.07603	4.53816	4.38868	4.3	3.81901	4.36799	5.05336	3.82047	3.94704	4.26696	4.41489	3.54819
"1553217_s_at"	2.95472	3.47924	3.30556	3.26477	3.53842	2.99633	3.42226	3.19833	4.00265	3.79717	3.54069	3.27931	4.21063	4.04927	3.8042	3.65912	4.09558	3.65906	4.04124	3.7184	3.47397	3.85688	3.45819	3.69481	4.14233	3.57016	3.43956	3.504	3.70481	3.41669	3.25209	3.30298	3.27977	3.31033	3.88416	2.86659	3.28089	3.52187	3.50655	3.1417
"1553218_a_at"	7.41459	7.81197	7.61548	7.65488	7.74199	7.59729	7.77602	7.75964	8.18518	8.17348	7.63318	7.27862	7.80973	8.2106	7.83662	7.88564	7.7208	7.71833	7.98212	7.76269	7.89907	7.83388	7.61677	7.708	8.00833	7.71187	7.69944	7.81963	7.68591	7.94852	7.6984	7.1408	7.51075	7.22336	7.83617	7.35881	6.87751	7.51324	7.70814	7.58823
"1553219_a_at"	4.05753	4.08832	3.82899	4.05688	4.03179	3.54925	4.17569	4.62938	4.61154	4.45561	3.8049	3.66903	5.42807	4.35471	4.11261	4.8751	4.15322	4.53442	4.16568	3.45106	4.54292	4.72702	4.12366	3.54359	4.84512	4.4116	3.9693	4.35127	3.72649	4.69927	3.94055	4.47925	3.62196	3.83383	3.82012	3.49094	3.36955	3.67751	3.62919	3.98559
"1553220_at"	6.16657	6.39053	6.33313	6.35104	5.93873	6.36567	6.37247	5.87944	6.55812	5.92588	5.66685	5.6955	6.57278	5.49785	5.71527	6.25014	6.61513	5.28267	6.53507	5.41072	6.23061	6.32252	5.92429	5.86105	6.32583	6.03047	6.28181	6.46183	6.17856	6.21754	6.38725	6.4127	6.37253	6.67441	6.14306	5.93757	7.12013	7.0124	6.48656	5.58459
"1553221_at"	5.89164	5.69138	5.68695	5.66057	5.74465	5.80288	5.918	5.84255	6.10488	5.87821	5.71304	5.66838	5.93665	5.7789	5.89814	5.76403	5.73934	5.51707	6.07573	5.58625	6.01422	5.69625	6.04039	5.70006	6.10563	5.86727	6.1024	5.61728	6.28641	5.81078	5.58906	5.77694	5.57498	5.53225	5.88684	5.14293	5.43803	5.64911	6.24888	6.27085
"1553222_at"	6.63565	6.51149	6.48255	6.52149	6.61773	6.431	6.5199	6.56714	6.66292	6.20099	6.74484	6.7008	6.68432	6.71399	6.62176	6.71553	6.51447	6.53775	6.42589	6.62798	6.71805	6.7631	6.8373	6.77493	6.79084	6.5338	6.71672	6.76958	6.587	6.7568	6.62432	6.64429	6.50272	6.5199	6.60917	6.83423	6.53651	6.60822	6.63453	6.99242
"1553224_at"	3.44259	3.1596	2.96932	3.17626	3.21415	3.66088	3.01869	3.33791	3.02158	3.23956	3.28577	3.44598	3.0878	3.07244	3.49131	3.28271	3.19695	3.50166	3.06065	3.15032	3.21905	3.21988	2.99181	3.17418	3.16768	3.27218	3.13041	3.37766	3.41745	3.07381	3.31056	3.22098	3.46126	2.96458	2.88631	2.95031	3.19576	3.30312	3.1375	2.97404
"1553225_s_at"	5.52227	5.26544	5.42738	5.35856	6.17852	5.1286	5.53465	5.84978	6.28459	6.24662	5.4233	5.15139	6.47367	6.40055	6.02799	5.95646	5.87195	5.94463	6.34598	6.04573	6.20919	5.67862	4.79996	5.73722	6.13343	5.92672	5.27255	5.68224	5.38527	5.88865	5.307	5.40218	5.63707	5.37818	5.98563	5.45812	5.03549	5.42491	5.58229	4.79301
"1553226_at"	3.75369	3.62331	3.65942	3.65314	3.56621	3.65361	3.35231	3.89109	3.32838	3.6031	3.71128	3.97537	3.71444	3.43201	3.77988	3.96288	3.8338	3.60901	3.88891	3.8157	3.73093	3.67437	3.73816	3.85648	3.63142	3.84924	4.05072	3.78218	3.73413	3.72272	3.76644	3.6148	3.74831	3.71403	3.70984	3.87542	3.65701	4.00367	3.63486	4.00666
"1553227_s_at"	4.83901	5.21187	5.78387	5.66421	5.42678	5.04521	5.00347	5.26478	5.61344	5.7384	5.40024	4.81468	4.97899	5.18099	5.3048	5.66235	4.7483	5.35122	5.31056	4.99062	5.54527	5.89991	5.27844	5.32546	5.24237	5.24938	5.25554	5.47124	5.36088	5.26322	5.14873	5.56783	5.75462	5.48257	5.45438	5.14795	5.01806	5.32387	5.34832	5.08025
"1553228_at"	2.90416	2.60299	2.72601	2.45739	2.48292	2.587	2.6364	2.61549	2.41188	2.51925	2.52338	2.5133	2.51134	2.35738	2.21147	2.56049	2.37889	2.46394	2.20779	2.40208	2.44433	2.48785	2.68077	2.67595	2.51137	2.46246	2.58461	2.58672	2.60194	2.45801	2.78429	2.53577	2.56565	2.38993	2.49623	2.40958	2.34231	2.7772	2.64563	2.94863
"1553229_at"	3.27525	3.21094	3.31213	3.07241	3.01632	3.071	2.93198	3.16345	3.13449	3.36957	3.33238	3.73188	3.23691	3.38285	3.33246	3.41439	3.21155	3.22414	3.56267	3.24552	3.26511	3.25118	3.70864	3.18172	3.25981	3.32331	3.05302	3.20827	3.22598	3.24158	3.43021	3.21825	3.00449	2.96306	3.16925	2.91535	3.24106	3.22383	3.11492	3.67821
"1553232_at"	3.73607	3.31164	3.51134	3.53138	3.42098	3.75021	3.65315	3.69202	3.51311	3.7139	3.31971	3.59909	3.31961	3.44314	3.66633	3.49341	3.35195	3.18586	3.35634	3.58366	3.1962	3.3825	3.55161	3.79405	3.23783	3.77661	3.36294	3.47093	3.37742	3.74847	3.55407	3.4991	3.34961	3.6913	3.65657	4.10611	3.49164	3.90801	3.22339	3.54883
"1553234_at"	4.98	4.95142	4.62058	4.80036	4.74328	5.1344	4.709	4.81372	4.59483	4.51665	4.8152	4.80921	4.87529	4.652	4.74289	4.83883	4.35434	5.00776	4.6994	4.93338	4.64389	4.61875	4.87763	4.80452	4.72444	4.85486	4.72257	4.67373	4.74463	4.76724	4.68263	4.78831	4.67223	4.84203	5.04515	5.03498	4.91497	4.49646	4.74094	4.74315
"1553235_at"	4.09018	4.17545	4.35952	4.32172	4.06968	4.40501	4.18174	4.13015	4.45121	4.04132	4.05824	4.25281	4.29518	4.39539	4.00172	4.34199	3.74531	3.74308	4.37998	3.89767	4.07485	4.14767	4.30712	4.11307	4.06343	3.98419	4.0703	4.21425	3.96873	4.45374	4.1663	4.20591	4.42407	4.02509	4.15506	4.72454	4.32682	4.08701	4.53749	3.96023
"1553237_x_at"	4.07019	4.12966	4.35873	4.26629	4.01085	4.16659	4.72819	4.37897	4.31056	4.15099	4.34678	4.25577	4.02736	4.05502	4.14628	4.16587	4.06856	3.98906	4.17389	3.99118	4.21844	4.21317	4.263	4.41359	4.26252	4.05087	4.29537	4.07011	4.31474	4.29279	4.24442	4.26629	4.20774	4.23167	4.15242	4.40775	4.40656	4.54141	4.52188	4.2778
"1553238_a_at"	6.68794	6.79682	6.64249	6.56621	6.66683	6.67206	6.81454	6.60371	6.68269	6.64531	6.69625	6.8964	6.71427	6.35349	6.62508	6.76925	6.55842	6.63162	6.49594	6.71736	6.71778	6.78303	6.80484	6.85769	6.68435	6.73778	6.6873	6.83925	6.7057	6.8798	6.87163	6.78722	6.5668	6.58879	6.75897	6.80464	6.75627	6.48357	6.82569	6.91662
"1553239_at"	5.37815	5.22155	5.50785	5.44983	5.58585	5.51082	5.38191	5.22043	5.46793	5.4957	5.70092	5.64751	5.41541	5.53647	5.56885	5.51374	5.35403	5.49102	5.45581	5.45692	5.5479	5.92825	5.78539	5.82313	5.51374	5.5215	5.38542	5.63525	5.23811	5.6216	5.4839	5.51374	5.5537	5.77903	5.476	5.40321	5.56553	5.6838	5.44999	5.84842
"1553241_at"	4.00197	4.0785	3.55681	3.64765	3.45601	3.96873	3.44307	3.52991	3.67581	3.50914	3.90251	3.95585	3.83319	3.63745	3.45592	3.68625	3.40557	3.52919	3.66445	3.47647	3.86168	3.44306	3.77911	3.63847	3.60306	3.76169	3.69793	3.88001	3.52971	3.92074	3.80527	3.66712	3.38875	3.58333	3.78777	3.92411	3.44885	4.1022	3.67264	3.92733
"1553243_at"	3.34763	3.24993	3.66776	3.14078	3.27632	3.31902	3.25573	3.19447	2.98359	3.17673	3.41235	3.43055	3.12178	3.17125	3.21529	3.10046	3.23847	3.35158	3.05996	3.18917	2.9546	3.19006	3.2632	3.28904	3.03774	3.18026	3.18957	3.23287	3.23082	3.09648	3.15507	2.94877	3.37454	3.02786	2.97795	3.41306	2.99689	3.09067	3.25073	3.39329
"1553244_at"	2.66053	2.88335	2.80876	2.84515	2.85933	3.0337	3.16639	3.1073	2.59701	2.82408	2.79047	3.07532	2.8143	2.8571	2.86275	2.92643	2.97675	2.60504	2.84396	2.67833	2.78256	2.79512	3.12754	2.76327	2.8671	2.92764	2.87995	2.68367	2.71898	2.69496	2.9918	2.94961	2.72666	2.71386	2.75337	2.82444	2.83833	2.81878	2.86313	3.08404
"1553246_a_at"	4.88659	4.62484	4.04424	4.53955	4.24637	5.08182	4.6245	4.87119	4.6332	4.19895	4.60585	4.7528	4.78171	4.60939	4.51744	4.62815	4.38128	4.37013	4.32544	4.4141	4.4385	4.5335	5.14942	4.50636	4.948	4.79226	4.66135	4.5833	4.46513	4.88211	4.85909	4.66556	4.60677	4.67749	4.52783	5.19094	4.7517	4.78959	4.83117	5.49594
"1553247_a_at"	2.90955	3.04605	2.84795	2.97045	2.95416	2.82732	3.20232	2.68024	2.91281	3.36995	2.82346	2.66345	2.92329	3.02859	2.88207	2.91099	3.04193	2.89283	3.17078	2.83906	2.96652	2.91274	2.48706	2.77689	3.21305	3.00942	2.92725	2.97864	2.92404	2.74984	2.81024	2.86924	2.91919	2.68607	2.95416	2.70269	2.69836	2.81005	2.77243	2.84416
"1553248_at"	4.49676	4.26829	4.43217	4.42606	4.44566	4.94784	4.40649	4.56646	4.32359	4.3077	4.6989	4.54297	4.34668	4.64502	4.38838	4.31873	4.52531	4.82577	4.10109	4.40406	4.42859	4.37793	4.10007	4.54402	4.54868	4.32837	4.58926	4.52802	4.36601	4.71673	4.60014	4.83631	4.43644	4.33878	4.79381	4.65784	4.36502	4.60838	4.48015	4.36119
"1553249_at"	3.77372	3.38103	3.58094	3.17232	3.42776	3.33056	3.37737	3.6573	3.47047	3.3797	3.43226	3.34796	3.55356	3.3717	3.63052	3.57843	3.42348	3.42095	3.63687	3.3158	3.25945	3.52487	3.5493	3.15541	3.50422	3.36828	3.62515	3.31295	3.25267	3.66825	3.45607	3.36139	3.38247	3.44994	3.43381	3.52041	3.49797	3.64751	3.50402	3.7086
"1553252_a_at"	5.468	4.97694	5.0238	5.36533	5.22164	5.46898	5.62356	5.27057	4.87815	4.73727	5.38264	5.13404	4.97725	4.75603	5.48632	5.15488	5.61344	5.51058	5.18376	5.13578	4.9544	5.21712	5.52454	5.13651	4.9659	5.28146	5.57127	4.94904	5.49942	5.04978	5.37899	5.50087	5.4718	5.00282	5.1446	5.13348	5.42817	4.96004	5.23514	5.19619
"1553253_at"	5.46347	5.7486	5.46128	5.54607	5.30796	5.38676	5.81383	5.28049	5.31972	5.43532	5.15542	5.86073	5.22538	5.23167	5.19525	5.49299	5.14106	5.5172	5.24184	5.39794	5.47596	5.41485	5.85543	5.60947	5.45025	5.52227	5.41819	5.72396	5.66414	5.49786	5.6798	5.52406	5.1266	5.45895	5.44998	5.68611	5.73267	5.60954	5.88999	6.06447
"1553254_at"	3.29986	3.29124	3.41365	3.21401	3.43152	3.77941	3.62271	3.40616	3.28238	3.45758	3.51746	3.5332	3.47692	3.45177	3.44823	3.54436	3.40518	3.29669	3.20214	3.6406	3.43812	3.5335	3.50759	3.40182	3.46009	3.31568	3.64728	3.42151	3.6222	3.58798	3.73046	3.46327	3.61998	3.45595	3.38245	3.51268	3.4692	3.65946	3.46314	3.71592
"1553255_at"	3.58965	3.78737	3.35885	3.43666	3.26241	3.51895	3.79228	3.59248	3.70583	3.3405	3.54267	3.34338	3.39885	3.46382	3.28799	3.34218	3.27952	3.25806	3.28835	3.2637	3.40861	3.32349	3.54465	3.42487	3.49058	3.47642	3.62485	3.52428	3.48078	3.63456	3.75116	3.61686	3.40277	3.41657	3.42579	3.64512	3.47895	3.48593	3.57921	3.57212
"1553257_at"	5.79426	5.71608	5.28078	5.28327	5.11963	5.3292	5.55811	5.23586	5.36075	5.03722	5.28468	5.25432	5.11435	4.83256	5.0498	5.24519	4.99341	4.82831	5.23124	4.99684	5.25532	4.92713	5.45832	5.34935	5.03429	5.39326	5.37025	5.02005	5.09911	5.30662	5.26444	5.24812	5.23487	5.17534	5.28822	5.39851	5.37552	5.36954	5.6325	5.48987
"1553258_at"	3.92074	4.38289	4.0048	4.23571	4.05982	4.32837	4.1622	4.22015	4.10486	4.00696	4.07476	4.21011	4.10859	3.9728	3.85879	3.99014	4.09846	4.05703	3.86647	4.23167	3.94013	3.95251	4.12316	4.03128	4.15332	4.15626	4.46779	4.13748	4.1021	4.03453	3.90707	4.10505	4.12157	4.2885	4.02195	4.56512	4.15953	3.90466	3.97793	4.21568
"1553260_s_at"	2.53303	2.64476	2.77143	2.77224	2.68053	2.71265	2.83586	2.807	2.74635	2.75343	2.66149	3.04166	2.79854	2.70228	2.77848	2.73656	2.74123	2.76639	2.75162	2.76894	2.80166	2.82046	2.76712	2.67306	2.7967	2.70923	2.79746	2.78311	2.79209	2.61818	2.67614	2.55965	2.68466	2.48679	2.53166	2.48421	2.69923	2.8694	2.41265	2.70315
"1553261_x_at"	2.60536	2.44143	2.46058	2.35102	2.2706	2.33817	2.53311	2.52753	2.51093	2.59552	2.41642	2.31714	2.45667	2.30037	2.4653	2.46959	2.55579	2.44143	2.4409	2.51773	2.55579	2.51173	2.43575	2.42634	2.44809	2.4401	2.81941	2.48896	2.47696	2.44311	2.82082	2.5297	2.3108	2.35826	2.28224	2.75629	2.27587	2.43268	2.4661	2.39691
"1553262_a_at"	7.63521	7.51309	7.36727	7.22976	7.18117	7.37736	7.42094	7.33701	7.38597	7.17323	7.44061	7.3871	7.33493	7.33612	7.09555	7.37654	7.04309	7.43561	7.56146	7.28666	7.44995	7.41547	7.45769	7.51319	7.39	7.25633	7.28999	7.431	7.28941	7.50545	7.75233	7.33777	7.24723	7.26312	7.34805	7.51634	7.41688	7.35672	7.41324	7.46211
"1553263_at"	7.19706	7.40759	6.80925	6.91621	6.71834	6.97904	7.23776	7.01289	6.90304	6.638	6.76804	7.1084	6.68201	7.02794	6.72149	6.91575	6.90158	6.76258	6.80486	6.82245	6.91597	6.90072	6.79744	6.96332	7.03172	6.90373	7.0293	7.05551	7.16933	7.08652	7.22805	7.0596	6.95261	6.79538	6.54003	7.20909	6.92289	6.77091	7.12217	7.10907
"1553264_a_at"	6.9381	7.06372	6.87539	6.75723	6.52447	6.87698	6.90926	6.92039	6.8953	6.62844	6.8777	7.15794	6.77997	6.66999	6.54999	6.59189	6.69069	6.78964	6.75896	6.80883	6.89064	6.85205	6.88942	7.20195	6.78748	6.75496	6.8673	7.02585	6.78366	7.04479	7.01741	6.82515	6.95094	6.83834	6.83738	7.3358	6.87561	6.73833	6.95765	7.40325
"1553265_at"	2.885	3.38142	3.04534	3.15224	3.23383	3.45393	3.28477	3.42272	3.31386	3.21615	3.14699	2.98008	3.50362	3.29582	3.55925	3.39909	3.76709	3.65153	3.53944	3.32253	3.12326	3.22686	3.1479	3.42906	3.00789	3.32702	2.99724	3.21521	3.30459	3.27228	3.28011	3.08271	3.11734	3.08058	3.17481	3.18296	3.21793	2.8889	3.1819	3.08271
"1553266_at"	2.91149	2.77282	2.87302	2.87343	2.63084	2.79632	2.65005	2.78503	2.63449	2.51622	2.62475	2.63771	2.46177	2.67528	2.6434	2.41986	2.79035	2.64807	2.51586	2.53322	2.5967	2.45848	2.63498	2.56037	2.83971	2.84747	2.4402	2.62502	2.64808	2.47561	2.58766	2.84529	2.77396	2.61131	2.59866	2.62474	2.7622	2.87908	2.77937	2.63389
"1553267_a_at"	4.91952	4.57397	4.28249	4.2271	4.6887	3.55358	3.76886	4.43616	5.1055	4.32392	4.23226	3.63122	5.00364	4.42525	4.25833	4.72109	4.31207	4.2699	4.20608	4.15892	4.36266	4.44909	3.76671	4.08618	4.91743	4.23624	3.60875	4.80619	3.76861	4.52557	4.41488	4.67907	4.50226	3.99037	4.23298	4.72276	3.70558	4.05322	4.03104	3.78653
"1553268_at"	4.31489	4.61814	4.86017	4.77903	4.643	4.41525	4.88081	4.57613	4.5975	4.4221	4.75642	4.35179	4.44538	4.58793	4.66403	4.60757	4.59563	4.6827	4.65181	4.70209	4.63275	4.92945	4.32532	4.60206	4.4459	4.66764	4.35989	4.52137	4.70299	4.85137	4.75226	4.95423	4.68311	4.84016	4.70984	4.60236	4.68195	4.69152	4.98927	4.59543
"1553269_at"	3.83756	4.48254	4.36211	4.37466	6.29154	5.56292	4.75058	4.7228	5.7685	5.10235	3.95336	4.54254	5.28051	5.21711	3.75136	5.37774	4.60351	4.44808	4.84523	5.0277	5.1253	5.6079	4.64247	4.93532	5.91434	4.87537	4.67602	5.04123	4.86794	3.30027	4.1178	4.28193	4.81133	5.11119	6.40539	4.24251	4.31673	4.74811	4.69863	4.59492
"1553271_at"	2.66807	2.6139	2.62814	2.81648	2.76793	2.87246	2.77739	2.51026	2.86216	2.99358	2.85928	3.07407	2.9575	2.88959	3.25485	2.92975	3.48919	3.02626	3.158	2.96382	2.85275	2.8303	3.05906	2.70577	3.17826	2.58046	2.84879	2.89016	2.91955	2.7055	2.58766	2.60945	2.81788	2.49665	2.72272	2.47319	2.65789	2.84355	2.90554	2.64797
"1553272_at"	4.91371	5.36087	5.1359	4.93358	4.84408	5.37087	5.26698	4.97955	5.28643	5.0663	4.80416	5.16624	5.29194	5.15685	4.91252	5.16799	5.14443	4.84902	4.90146	5.21315	5.14586	5.16322	5.34901	5.26763	5.44477	5.24938	5.17288	5.34149	5.2883	5.15006	5.21917	5.00673	4.96953	4.94556	5.19474	4.99252	5.15622	5.22161	5.17951	5.50497
"1553274_a_at"	5.56535	6.06639	6.25763	6.59509	6.78462	6.36387	6.01958	6.58289	6.43861	6.36336	6.49139	6.24391	6.78173	6.00086	6.55792	6.7571	7.14499	6.74833	6.45541	6.62484	6.21336	6.02962	5.90212	6.14018	6.82073	6.41194	6.36519	6.13774	6.79447	6.25738	5.91248	6.31335	6.4126	6.75538	6.99952	6.23012	6.50052	6.44109	6.13929	6.06034
"1553275_s_at"	2.67836	2.51373	3.04535	2.73504	2.66745	2.87587	2.95665	2.75046	2.80045	2.59094	2.8123	2.8127	2.64137	2.73788	2.56021	2.83663	2.5244	2.45566	2.65519	2.61309	2.62134	2.74661	2.82262	2.83828	2.63152	2.5928	2.69641	2.5185	2.71605	2.84251	2.92292	2.6086	2.71322	2.73647	2.63609	2.65946	2.54568	2.72057	2.97227	2.90547
"1553276_at"	2.6481	2.70275	2.57196	2.55708	2.6602	2.59421	2.72016	2.72686	2.66921	2.6473	2.69337	2.67936	2.65917	2.64417	2.47759	2.64293	2.66987	2.72937	2.75276	2.60097	2.67865	2.69969	2.79887	2.65604	2.80977	2.65885	2.67166	2.59769	2.53491	2.6505	2.93696	2.65202	2.49882	2.55846	2.78965	2.39235	2.65789	2.75386	2.77692	2.83823
"1553277_at"	2.76284	2.75593	2.79285	2.82936	2.72082	2.67792	2.66069	2.70023	2.58646	2.54046	2.72819	3.04811	2.59014	2.75899	2.73985	2.75749	2.78402	2.67533	2.67755	2.49424	2.82892	2.69564	3.45073	3.0312	2.67319	2.71097	2.96112	2.68524	2.89218	2.76955	2.59957	2.51484	2.77368	2.77029	2.64971	2.56187	2.73985	2.59214	2.87337	4.27893
"1553279_at"	5.88801	6.12483	5.80804	5.59965	5.60262	5.68632	5.938	5.91947	5.75838	5.58006	5.64214	5.69962	5.53451	5.37231	5.7705	5.63273	5.44204	5.71246	5.46425	5.81569	5.58807	5.77867	5.84912	5.8742	5.67827	5.90231	5.69232	5.93316	6.22403	5.72189	6.0017	5.80645	5.86818	5.54147	5.87683	5.75604	5.83521	5.73975	5.76312	6.22175
"1553280_at"	4.31141	4.37254	4.59447	4.56322	4.68927	4.14352	4.03931	4.75486	4.6988	5.24201	4.40317	4.98073	4.6988	4.70845	4.89904	4.7848	4.6128	4.43247	4.90139	4.86228	4.47133	4.58093	4.57869	4.75308	4.75308	4.61082	3.92977	4.39395	4.51389	4.3914	4.29983	4.60755	4.47383	4.61868	4.81627	4.59934	4.14557	4.5784	4.73902	5.08583
"1553281_at"	4.62467	4.53499	4.95873	4.6236	4.5917	4.63296	4.97532	4.8954	4.71972	4.64691	4.95873	4.91461	4.32967	4.55735	4.52811	4.60106	4.48158	4.53382	4.24953	4.56981	4.78411	4.49009	5.02587	4.86167	4.70387	4.99448	5.03206	4.7064	4.34364	4.7183	4.89133	4.71988	4.82681	4.74343	4.84051	4.94526	4.73192	5.0667	4.93672	4.76952
"1553282_at"	3.81078	3.34629	3.47735	3.51315	3.43593	3.38433	3.46074	3.40542	3.4435	3.04737	3.52364	3.5332	3.49578	3.41544	3.46283	3.18172	3.1931	3.12038	3.46388	3.23955	3.59804	3.24341	3.55983	3.49412	3.37018	3.63847	3.32997	3.54694	3.73617	3.44967	3.43286	3.83287	3.71406	3.4494	3.54253	3.81606	3.37101	3.47127	3.61576	3.26178
"1553284_s_at"	3.92967	3.60116	3.69419	3.71646	3.99607	3.56698	3.7072	3.92303	3.83758	3.69822	3.85689	3.81947	3.79984	3.78307	3.53436	3.56424	3.61728	4.1838	3.83718	3.89263	3.57416	3.57708	3.43315	3.43673	3.98651	3.73883	3.6755	3.63747	3.77263	3.48854	3.88118	3.93423	3.58256	3.71866	3.83955	3.85327	3.72674	3.6633	4.06651	4.02971
"1553285_s_at"	3.05373	3.30604	3.18115	3.03944	2.94572	3.27785	3.07387	2.96955	3.36384	3.02059	3.01273	3.05189	3.02552	2.96506	2.83851	3.29615	2.97604	3.09016	3.09684	3.05075	3.07357	2.9917	2.86402	3.1576	3.22459	3.08617	3.08907	2.93443	2.97234	3.18935	2.93106	2.87114	2.76355	2.97869	2.84412	2.83692	3.09547	3.01146	3.07003	3.42532
"1553286_at"	5.03916	4.70767	5.13503	5.48297	5.41457	4.94443	5.02916	5.42462	5.47615	5.91518	6.19382	5.93752	5.88414	6.29062	6.07178	5.12272	6.70555	6.15263	6.69923	6.33023	5.87754	5.53183	5.71221	5.60754	5.84491	5.74102	5.06314	5.82138	5.60401	5.68521	5.12375	5.32732	5.54283	5.24237	5.65252	4.79324	4.77709	5.65693	5.03102	5.12189
"1553288_a_at"	4.26507	4.53499	3.93307	3.78734	3.8167	3.63977	3.90032	3.80927	3.99992	3.69371	3.77384	3.88598	3.83856	3.98815	3.89435	3.83221	3.68392	3.85557	3.66692	4.20459	3.87287	4.00696	3.99684	4.01639	3.83865	3.99522	4.09752	3.96395	4.1021	4.20639	4.26504	3.9097	3.7255	3.84749	4.13446	3.95934	3.90044	3.77874	4.06731	3.95158
"1553292_s_at"	4.58127	4.54255	4.66171	5.46208	4.92829	4.28119	4.71834	4.24845	4.92617	4.93476	4.94143	5.43233	4.68832	4.9699	5.44856	4.57329	5.49873	4.84377	5.04525	5.40458	4.35187	4.96853	5.24392	4.66671	4.91979	4.80166	5.14838	4.95706	5.27061	4.61304	4.77419	3.87411	4.90938	5.19419	4.62114	4.11684	5.10324	5.19335	4.30451	5.10415
"1553293_at"	3.09699	3.36447	3.37145	3.08089	3.15273	3.06085	3.56565	3.2203	3.25322	2.84697	3.32518	3.10333	3.17748	3.38418	3.15796	3.09581	3.26063	3.20603	3.41746	3.41677	3.40477	3.32701	3.25225	3.20377	3.07985	3.03011	3.20405	3.2481	3.15523	3.22928	3.31033	3.2681	3.67528	3.13568	3.39308	3.70941	3.49268	3.32137	3.71053	3.5997
"1553295_at"	2.52342	2.65375	2.73333	2.63683	2.51627	2.60616	2.62102	2.52162	2.51542	2.48571	2.60981	2.47853	2.69052	2.57286	2.54057	2.55666	2.71322	2.55986	2.74042	2.57473	2.66983	2.55099	2.64014	2.89265	2.61444	2.66665	2.55487	2.54609	2.59587	2.49857	2.57578	2.62102	2.4351	2.63434	2.54041	2.62042	2.70686	2.7221	2.60141	2.57815
"1553296_at"	3.19212	3.07622	3.02218	2.81016	2.86365	3.27181	4.58214	2.86913	2.93929	2.73354	2.758	3.09347	2.82846	2.75821	2.93486	2.96687	2.49104	2.7579	5.60134	2.80349	2.81175	3.05357	3.13978	2.72453	2.79432	5.92818	2.85416	2.93038	3.10949	2.79948	3.06864	2.83456	2.74831	3.02542	2.98143	2.96822	2.7618	3.15671	2.8694	2.76641
"1553297_a_at"	10.025	9.58765	9.01044	9.42065	9.07441	8.82346	9.21452	8.91336	9.45327	9.28362	10.1268	9.94812	9.73214	9.5844	9.71408	9.18893	9.97912	9.88463	9.58932	9.85808	9.63491	9.85664	9.24711	10.2279	9.44643	9.86705	8.96917	9.66049	8.75204	9.87646	9.69397	9.33076	8.79161	9.46543	9.34113	9.28085	9.83168	9.51963	9.70023	9.72689
"1553298_at"	2.56542	2.76035	2.34585	2.62859	2.65235	2.58628	2.88949	2.50142	2.62617	2.6456	2.6217	2.60024	2.47503	2.62722	2.55379	2.73948	2.89651	2.53654	2.72963	2.65883	2.61683	2.59476	2.55175	2.87057	2.52354	2.74084	2.79984	2.62512	2.69257	2.68712	2.67079	2.41823	2.55214	2.58699	2.51624	2.80242	2.53926	2.45177	2.63459	2.67787
"1553299_at"	2.86391	2.69162	2.87881	2.54296	2.5772	2.95227	2.65841	2.75216	2.61001	2.59828	2.78752	2.78884	2.68821	2.78285	2.66712	2.68931	2.69923	2.67816	2.58201	2.65254	2.56929	2.47401	2.68692	2.56036	2.72616	2.82649	2.86391	2.84461	2.62805	2.51344	2.61658	2.67816	2.58636	2.74187	2.65662	2.42764	2.65664	2.95956	2.65435	3.35781
"1553300_a_at"	2.78822	3.36801	3.07727	3.13149	3.16009	3.19672	3.43542	3.33791	3.17438	3.29498	3.24851	3.22803	3.05229	2.94555	3.21064	3.15626	3.09451	3.06638	3.16872	3.40441	3.51435	3.2136	3.75768	3.37616	3.15093	3.31298	3.2038	3.22905	3.44104	3.16897	3.3374	3.29663	3.26266	3.02334	3.19083	3.14349	3.20334	2.94384	3.14349	3.55191
"1553301_a_at"	3.41211	3.38584	3.52493	3.21323	3.34129	3.32807	3.4582	3.22033	3.30512	3.3478	3.15934	3.23269	3.33167	3.28549	3.0541	3.0314	2.99668	3.24239	3.10405	3.0975	3.20493	3.09959	3.09152	3.15248	3.13108	3.28058	3.44675	3.28458	3.70925	3.16151	3.512	3.53186	3.59983	3.47456	3.28897	3.35878	3.69966	3.34076	3.58633	3.63466
"1553303_at"	4.6069	4.30034	4.78984	4.37201	4.38456	4.27606	4.42677	4.59961	4.70769	4.542	4.37147	4.76028	4.30074	4.46787	4.34763	4.6069	4.38875	4.39459	4.42454	4.54128	4.67242	4.60646	4.71281	4.90017	4.48997	4.31105	4.83996	4.88953	5.0093	4.76268	4.94058	4.38674	4.27988	4.56322	4.56576	4.92958	4.65928	4.73799	4.60815	4.87102
"1553304_at"	4.41729	4.29377	4.23199	4.52549	4.28706	3.63955	4.18099	4.2592	4.40136	4.60476	4.30934	4.66315	4.5535	4.28189	4.30951	4.48512	4.14156	4.55501	4.1932	4.32389	4.69278	5.00948	4.24415	4.76477	4.48427	4.30254	4.4237	4.5881	4.03472	5.26616	4.46543	4.85416	4.36253	4.27916	4.54871	4.69619	4.57482	3.9602	4.09227	4.02971
"1553306_at"	4.35665	4.05112	4.25767	3.82273	4.09458	4.06608	3.94013	3.87125	3.94788	4.04299	4.37024	3.94525	3.91831	3.93646	3.91811	3.95613	3.9013	4.06175	3.9248	4.04959	3.95628	4.32605	4.19973	4.02858	4.00514	4.20151	4.11347	4.10333	4.06357	4.05923	3.99783	4.31929	3.75141	3.92027	3.83989	4.08088	4.17952	4.05368	4.28154	4.4016
"1553310_at"	2.74638	2.60299	2.76395	2.89834	2.97518	2.88779	2.78326	2.77955	2.86969	3.24245	2.74797	2.90972	3.07212	3.21147	3.18168	3.01637	3.00322	2.98154	3.1621	2.84475	3.13835	2.74816	2.86712	2.9156	2.86702	2.85084	2.81467	3.35686	2.69595	3.01205	3.02713	2.93468	2.78786	2.81511	2.80019	3.03091	2.69923	2.77203	2.63154	2.83681
"1553311_at"	3.18857	3.15747	4.46005	3.38628	4.10601	3.15407	3.34119	3.77124	3.20977	3.56589	4.54793	3.58884	3.60431	3.97832	4.21311	3.76451	3.75216	3.23869	3.30333	3.62395	3.27774	3.54391	4.12951	3.69453	2.97333	3.3556	3.75369	3.37856	3.60339	3.61554	3.59932	3.63289	3.76164	3.76452	4.16995	3.15516	3.59971	3.9376	3.43208	3.4931
"1553313_s_at"	3.68459	3.97814	3.71676	3.51287	4.15639	3.89484	4.07644	4.06603	4.07815	4.01847	4.06981	4.00652	4.20365	3.69576	3.64243	4.01511	4.09846	4.36064	3.87817	3.84891	4.01099	3.93401	3.86668	3.90733	3.88405	3.77478	4.17111	3.92074	3.5216	4.03472	4.15518	3.74258	3.6573	3.52322	3.86456	4.06927	3.67668	3.45738	3.4797	4.08339
"1553314_a_at"	3.45551	3.35904	3.50869	3.80977	3.75662	3.37869	3.6454	4.08682	3.54354	3.45966	3.15384	3.4401	3.26997	3.4199	3.59252	3.68436	3.16406	3.20616	3.31325	3.79127	3.57671	3.51016	3.36847	3.637	3.25921	3.45796	3.49948	3.53518	3.34047	3.46118	3.32227	3.40315	3.51304	3.40345	3.37719	3.65486	3.32247	3.43279	3.34338	3.07256
"1553315_at"	3.03001	3.1161	3.01302	3.02309	3.02407	3.08257	3.27692	3.68466	2.97832	3.20717	3.14419	2.973	3.26456	2.92172	2.83742	2.68931	3.08865	3.18826	2.89038	3.02085	3.10112	2.89547	2.93979	2.96232	2.98378	3.009	2.80822	2.9157	3.34875	3.15439	3.02872	3.21266	2.9126	2.99366	3.01084	3.18293	3.0237	2.95854	2.91043	3.21262
"1553316_at"	4.01935	3.90949	4.23055	4.27798	4.11543	4.14951	4.23012	4.23347	4.28512	4.17433	4.11543	4.37348	4.41674	4.76271	5.07839	4.35726	4.53816	4.79972	5.08257	5.03857	4.29523	4.36119	4.41644	4.464	4.54737	4.01051	3.97059	4.07957	4.68643	4.31444	3.91029	4.26777	3.86311	4.23226	4.29593	3.87108	3.96216	3.89601	4.1841	4.50816
"1553317_s_at"	2.97857	2.93972	2.74183	2.87042	3.01779	2.89807	2.77792	3.22031	2.74617	3.43229	2.94404	3.54575	3.14915	3.5219	3.94013	3.29312	3.37033	3.37403	4.49926	3.70488	3.16501	2.94628	2.97739	3.71818	3.42227	2.83947	2.99246	3.03471	3.14123	3.50416	2.91251	2.55702	2.73294	2.83692	3.03445	2.78865	2.91246	2.77263	2.97262	2.98871
"1553318_at"	3.61863	3.62806	3.43947	3.69836	3.48546	3.21189	3.80722	3.90105	3.8735	3.71276	3.55817	4.18218	3.75138	3.79925	3.60342	3.7558	3.67007	3.28792	3.6578	3.8012	3.50958	3.65764	4.19583	4.02051	3.89409	3.75953	3.79328	3.80253	3.77605	3.71846	3.73858	3.60043	3.54399	3.53808	3.8511	4.07989	3.84255	3.20099	3.66086	3.59513
"1553319_at"	3.67012	3.32449	3.59367	3.19689	3.61455	3.15347	3.30936	3.45944	3.38977	3.38102	3.38937	3.82242	3.45387	3.44403	3.34445	3.42085	3.3493	3.22486	3.3954	3.35181	3.60068	3.67111	3.64034	3.78887	3.50792	3.35596	3.17642	3.1204	3.42673	3.56977	3.76796	3.3299	3.61511	3.39936	3.33987	3.28894	3.42127	3.56278	3.65956	3.37488
"1553320_s_at"	2.62998	2.50721	2.47651	2.64247	2.69599	2.72907	2.75863	2.57203	2.50703	2.66496	2.55639	2.59353	2.53447	2.46451	2.48822	2.4648	2.69669	2.686	2.40204	2.40602	2.7672	2.47089	2.50023	2.58325	2.29887	2.4562	2.72487	2.41825	2.59587	2.55352	2.5392	2.43392	2.63231	2.54151	2.62953	2.61387	2.37973	2.47473	2.63794	2.78718
"1553321_a_at"	2.73557	3.13453	3.01162	2.93076	3.03471	2.89428	2.77052	3.07242	2.72286	3.22896	2.888	3.0166	2.75884	2.8563	2.73713	2.87674	2.8416	2.86177	2.97271	2.66674	2.91187	2.78058	2.9632	2.8399	2.70226	2.9872	2.64149	2.7312	3.20753	2.94147	2.94905	2.6162	2.70226	2.87022	2.87755	2.99601	2.9802	3.09839	2.68428	3.119
"1553322_s_at"	3.17465	3.33733	3.03392	3.03709	3.15778	2.7816	3.44236	3.2209	3.08815	3.06306	3.13828	3.11603	2.99908	3.09188	3.13818	3.13818	3.08266	3.31233	3.27506	3.13685	3.2714	3.11821	3.10966	3.47871	3.04602	3.3723	3.04678	3.19856	2.99622	3.39225	3.09875	3.13621	2.91837	3.16389	3.26942	3.26385	3.22361	3.06232	3.05856	3.15194
"1553323_a_at"	3.75555	3.56107	3.47721	3.55654	3.68777	3.61538	3.5444	3.39571	3.67383	3.85578	3.368	3.86868	3.70651	3.72596	3.89131	3.80276	3.40518	3.46923	3.36193	3.64327	3.38266	3.77009	4.27502	3.79054	3.40606	3.50425	3.61731	3.48506	3.91136	3.35766	3.6813	3.59088	3.62501	3.73712	3.44748	3.91434	3.80171	3.5649	3.8751	3.66609
"1553325_at"	3.98597	3.31188	3.53576	3.42136	3.4621	3.8645	3.26208	3.50016	3.3832	3.14442	3.7039	4.14027	3.41089	3.77549	3.35115	3.58411	3.61593	3.60111	3.50523	3.29858	3.65017	3.65555	3.73061	3.73727	3.53879	3.52356	3.55757	3.58501	3.63113	3.55581	3.7913	3.39995	3.504	3.22293	3.48219	3.50523	3.72633	3.6069	3.62831	3.82458
"1553326_at"	2.9562	2.79211	2.88588	2.79944	2.72281	2.85168	2.93671	3.00186	2.89542	2.62974	2.73144	2.94565	2.74356	2.66225	2.79884	2.90732	3.08024	2.60194	2.81538	2.84979	2.60974	2.78563	3.00986	2.7379	2.65963	2.87648	3.32818	3.05386	2.92586	3.03168	2.96558	2.87094	2.86596	2.90024	2.76528	2.62645	2.91838	2.87593	3.04082	3.15349
"1553327_a_at"	3.97772	3.83747	3.62225	3.78653	3.62141	3.95129	3.62692	3.66501	3.81538	3.7687	3.88988	4.06968	3.84366	3.92667	3.83228	3.86625	3.5106	3.59785	3.81951	3.71878	3.50323	3.61475	4.14958	3.99363	3.78938	4.16467	3.92913	3.62663	3.83827	3.77969	4.14377	3.82103	3.6858	3.54614	3.86625	4.06933	3.95245	3.80402	3.74768	4.20734
"1553328_a_at"	3.7002	3.87157	3.66536	3.64627	3.52962	3.80031	3.58517	3.36857	4.14067	3.52606	3.99682	3.82997	3.70664	3.6646	3.62914	3.82305	3.3448	3.50989	3.68201	3.845	3.75852	4.09314	4.06465	3.93958	3.80031	3.88975	3.70181	4.16178	3.81998	3.90104	3.62914	3.98693	3.72278	3.94961	4.12892	3.79315	3.95231	3.86561	3.90904	4.24725
"1553329_at"	2.97334	2.71021	2.87302	2.75285	2.72888	2.75884	2.8679	2.89686	2.91194	2.56702	2.85027	3.03103	2.91878	2.58559	2.7281	2.87122	2.65663	2.79864	2.39923	2.81121	2.88252	2.62065	2.86849	2.80678	2.90428	2.89363	2.82986	2.89608	2.99225	2.79279	2.82645	2.82647	2.86786	2.92276	2.69131	2.7658	2.78187	3.05025	2.85838	2.97051
"1553330_at"	2.85673	2.97966	2.82432	2.86279	2.85107	2.76354	2.82823	2.79561	2.83697	3.09906	2.74518	2.9024	2.89038	2.92803	2.94458	2.95082	2.81116	2.84796	2.81659	2.79139	2.91332	2.81618	2.91463	2.68268	2.85653	2.68305	2.62701	3.01178	2.89429	2.89159	2.96913	2.90392	2.91044	2.90345	3.08382	2.84563	2.57995	3.04497	3.09906	2.64295
"1553333_at"	2.79071	2.62153	2.63333	2.70317	2.73502	2.89741	2.64071	2.71433	2.54144	2.52972	2.60358	2.48719	2.73231	2.67837	2.55189	2.57628	2.55642	2.62546	2.69739	2.56833	2.75159	2.6742	2.65202	2.85856	2.62914	2.66305	2.7429	2.66987	2.59563	2.72024	2.68917	2.73046	2.72877	2.78881	2.64639	2.77686	2.654	2.48042	2.91629	2.68857
"1553335_x_at"	3.73813	3.62529	3.66063	3.38268	3.38828	3.77493	3.5206	3.81199	3.79567	3.69848	3.37362	3.91795	3.81767	3.77228	3.76817	3.69947	3.7298	3.58577	3.83718	3.73221	3.74296	3.9381	3.58591	3.48364	3.90106	3.4923	3.64677	3.93196	3.35427	3.79441	3.51906	3.37089	3.43707	3.54368	3.57016	3.62328	3.50918	3.46388	3.4067	3.71662
"1553336_a_at"	3.71549	3.58399	3.26997	3.01581	3.28909	3.21189	3.17236	3.22844	3.59326	3.24188	3.38937	3.46036	3.62056	3.21432	3.34884	3.3163	3.38986	3.31064	3.31284	3.22296	3.04086	3.21558	3.18139	3.31068	3.48848	3.21762	3.12498	3.40005	3.12505	3.48073	3.27549	3.43963	3.16502	2.92506	3.24022	3.28783	3.26511	3.21449	2.94483	3.44092
"1553338_at"	6.75529	6.48994	7.07322	6.52629	5.69207	6.65951	6.22938	6.43242	6.0788	5.36464	6.04727	5.86601	6.07831	5.03389	5.36568	5.76424	5.23884	5.19971	5.39943	5.47002	5.3563	5.2223	5.32245	5.78259	5.50625	5.44939	5.67693	5.66984	5.40947	5.69526	6.78902	6.85477	7.0351	6.60259	5.65642	6.79945	6.26219	6.75829	6.49731	5.42532
"1553340_s_at"	4.96205	5.14442	5.31326	4.96968	5.03088	4.98529	5.38984	5.34008	5.39026	5.16374	5.12151	5.41834	5.12612	5.19818	5.27909	5.05049	5.22493	5.2668	5.17801	5.05363	5.31003	5.24448	5.42836	4.78587	4.90184	5.21343	5.11167	5.01905	5.25851	5.41007	5.32319	5.10534	5.17074	5.06647	4.97062	5.17287	5.11352	5.37868	5.01836	4.98802
"1553341_at"	3.75369	3.96661	3.3514	3.61085	3.50708	3.87286	3.61898	3.36982	3.59332	3.27724	3.52971	3.58752	3.35608	3.36813	3.18873	3.2352	3.41174	3.57622	3.62178	3.41428	3.62303	3.55728	3.69692	3.67064	3.31618	3.86687	3.46866	3.44104	3.55403	3.52037	3.82349	3.73423	3.71286	3.54907	3.61014	3.576	3.6359	3.34978	3.78159	3.57527
"1553344_at"	2.57103	2.53721	2.56379	2.54883	2.58298	2.59178	2.65202	2.59115	2.58646	2.46028	2.44978	2.70781	2.67302	2.63342	2.72762	2.53747	2.46984	2.84306	2.65288	2.54193	2.59205	2.68897	2.59477	2.68245	2.56753	2.58298	2.70975	2.65555	2.42014	2.66496	2.54201	2.4577	2.53423	2.63765	2.59228	2.32692	2.4846	2.52717	2.45709	2.63884
"1553346_a_at"	4.62593	4.8819	4.76462	4.6782	4.57963	4.14706	5.10364	4.47778	4.86185	4.34975	4.82277	4.53291	4.52255	4.29495	4.70111	4.60884	4.18227	4.3624	4.62325	4.55994	4.62329	4.66477	4.55707	4.54631	4.56536	4.53368	4.9398	4.68229	4.09579	4.82521	5.05249	4.58506	4.69575	4.89222	4.54072	4.5169	4.50071	5.08984	4.80312	4.28023
"1553347_s_at"	4.31689	4.07525	4.13371	3.74786	3.85706	3.77257	3.93789	4.04252	3.85363	3.87524	3.78651	4.0061	3.77736	3.82659	3.60932	4.09867	3.57609	3.66025	3.83727	3.98976	3.97916	4.10009	4.11697	3.8592	3.86941	3.79299	4.24992	3.96095	3.79982	3.87799	4.08972	3.91493	3.76959	3.78938	4.03387	4.01523	4.05353	4.11061	3.97951	4.44343
"1553348_a_at"	6.593	6.05323	6.14686	6.66826	6.57751	6.35825	6.60993	6.73002	6.41928	6.75072	6.65798	6.20897	6.60305	6.80284	6.39917	6.51752	6.50561	6.33278	7.05466	6.43857	6.50049	6.26634	6.43257	6.43455	6.74524	6.64032	6.40636	6.40602	6.02995	6.72153	6.26895	6.40616	6.56901	6.08906	6.54115	6.45724	6.08162	5.95468	6.09995	6.31719
"1553349_at"	5.61395	5.55471	5.2872	6.04095	5.52301	6.26363	5.91007	6.34414	5.79849	5.89366	5.83673	5.58852	5.30636	5.49394	6.46606	6.34266	7.30037	6.87746	4.88429	5.69372	5.33325	6.14694	5.50105	5.22378	5.48181	5.3176	6.93979	5.39657	7.0205	4.89903	4.90596	4.67273	5.49937	4.78238	5.18335	4.912	5.21223	5.28259	4.57062	6.26309
"1553350_at"	4.13867	4.0803	4.17013	3.78653	3.71445	4.13967	4.22745	3.9505	3.8457	3.78653	3.9184	4.06973	3.79857	3.74416	3.90656	3.98127	4.11713	3.76231	3.58784	3.99846	3.77241	3.9593	4.26195	3.82323	4.05918	3.99533	4.13017	4.02504	3.81554	3.86858	4.18734	3.94842	4.18801	4.04193	3.99453	4.17834	4.0141	3.93167	4.30129	4.32995
"1553351_at"	4.07343	4.445	4.16965	4.27502	4.18377	4.04956	4.65963	4.24224	4.14976	4.0867	3.97242	4.02419	4.05482	4.1529	3.99587	4.34923	3.98997	4.10619	4.06758	4.25682	4.26139	4.028	4.08299	4.04627	4.065	4.60799	4.32837	4.33525	4.14313	4.49749	4.52364	4.28627	4.61076	4.1403	3.76794	4.3426	4.52989	4.251	4.69889	4.10836
"1553352_x_at"	3.88171	4.10214	3.77324	4.06183	3.85943	3.72571	4.17312	3.98431	3.79592	4.28814	4.43806	4.30726	3.9414	4.01286	4.01577	3.90788	4.02447	4.0938	4.14673	4.09164	4.30005	4.13231	4.12901	4.22403	4.17315	4.45527	3.877	4.07469	3.97655	4.41757	4.28466	4.27066	3.89069	4.3128	4.13914	4.01329	4.31917	3.79472	4.50576	4.10879
"1553354_a_at"	5.00028	4.78912	5.14944	4.80696	5.21098	4.74865	4.97416	5.14944	4.84743	4.91373	5.1968	5.82218	5.19335	4.67404	4.70637	5.02308	4.44105	4.53032	4.94607	4.96403	4.8471	5.02549	5.78642	5.03416	4.9241	5.03678	5.64997	5.03254	5.19376	4.9706	4.90302	5.18095	4.89555	4.94811	4.90407	4.76462	4.62571	5.31504	5.05946	6.40153
"1553355_at"	4.27815	3.89191	3.95363	4.02421	4.0682	3.9251	4.30643	4.25643	4.02787	3.89395	4.02446	4.24982	4.09565	4.203	3.96267	4.1021	3.96372	4.22454	3.99392	4.15885	4.21696	4.36371	4.36901	4.10934	3.89007	4.03495	4.48304	4.12136	4.25437	4.09618	4.09566	4.47162	4.08926	3.89264	3.7572	4.47389	3.93574	4.24046	4.1845	4.22741
"1553356_at"	2.95043	2.68728	2.57398	2.68468	2.60917	2.75234	2.58769	2.75689	2.57233	2.6276	2.72607	2.64432	2.60172	2.86109	2.6904	2.72304	2.39513	2.85849	2.77412	2.7363	2.61956	2.82406	2.83782	2.58819	2.59115	2.60893	2.86589	2.68084	2.85523	2.90411	2.68755	2.451	2.57795	2.49405	2.52977	2.61714	2.5613	2.74377	2.78068	2.72852
"1553357_at"	2.72172	2.84589	2.68502	2.71458	2.61991	2.68264	2.65912	2.74659	2.71986	2.5853	2.67412	2.81742	2.68162	2.67694	2.68794	2.74917	2.59901	2.62601	2.58487	2.71745	2.68104	2.75891	2.65202	2.69324	2.74033	3.01085	2.6368	2.78062	2.76766	2.80532	2.59624	2.66103	2.7281	2.51095	2.88572	2.71944	2.62369	2.60288	2.57112	2.9929
"1553359_at"	7.25305	7.19707	6.95866	6.81367	6.62299	6.903	6.98171	6.9177	6.93606	6.69515	6.7341	6.96411	6.79043	6.95038	6.72444	7.09377	6.77216	6.80977	7.04366	7.09018	7.03312	6.98077	6.98846	7.15256	6.93179	6.88328	6.89279	7.08571	6.91654	7.02799	7.32194	6.87566	6.66403	6.85734	6.82017	6.90968	6.82662	6.68153	6.94755	7.24352
"1553361_x_at"	6.81739	6.79721	6.53422	6.36207	6.28459	6.29207	6.75997	6.43881	6.47105	6.34542	6.18099	6.54997	6.08544	6.24096	6.16405	6.28614	6.30826	6.46111	6.40221	6.3715	6.42719	6.40873	6.3642	6.42683	6.38227	6.25781	6.56546	6.34999	6.46951	6.41008	6.64686	6.33073	6.2229	6.23614	6.17709	6.4997	6.29908	6.68874	6.81725	6.8805
"1553362_at"	2.46239	2.52907	2.52965	2.37914	2.3405	2.33128	2.38765	2.82055	2.63035	2.40162	2.34363	2.41236	2.41893	2.418	2.46142	2.68931	2.55579	2.40418	2.56058	2.4574	2.65883	2.49181	2.59079	2.55281	2.45956	2.40831	2.59702	2.45866	2.44759	2.47031	2.57129	2.44797	2.49147	2.5534	2.51528	2.37155	2.42111	2.57281	2.53544	2.68776
"1553363_at"	3.41659	3.36828	3.30844	3.12651	3.62966	3.45067	3.35604	3.41668	3.55088	3.50346	3.45469	3.36711	3.3361	3.30017	3.18277	3.79851	3.21423	3.36141	3.09526	3.40398	3.31694	3.34178	3.43342	3.18639	3.58408	3.35506	3.27283	3.48506	3.47754	3.56363	3.34698	3.55792	3.40608	3.38848	3.26286	3.35734	3.68649	3.14727	3.23507	3.4465
"1553364_at"	3.74583	3.71834	3.32352	3.56096	3.28581	3.48457	3.73819	3.61187	3.34733	3.70724	3.75351	3.81917	3.51849	3.70123	3.3754	3.42227	4.00735	3.26115	3.84107	3.80567	3.44104	3.52029	3.42277	3.50449	3.46388	3.54951	3.21594	3.81559	3.33497	3.58558	3.83779	3.42777	3.47021	3.88353	3.51447	3.48713	3.89501	3.62663	3.8313	3.79372
"1553365_at"	2.93355	3.45578	3.00585	3.04684	3.13704	3.38586	3.23261	3.15276	2.91349	3.12458	3.38557	3.38557	3.07178	3.01386	3.35195	3.15276	3.24649	2.88108	2.67857	3.15429	3.22032	2.96846	2.97001	2.83988	3.13357	3.16112	3.08781	3.09056	3.28593	3.11982	3.11037	3.2736	2.93504	3.07518	3.11988	3.14888	3.26427	3.05555	3.15196	2.94191
"1553366_s_at"	5.88236	6.10243	5.96921	5.95715	5.7938	5.95914	5.99691	5.7837	5.93593	5.5591	5.99946	6.21792	6.01739	5.6207	5.71252	6.05876	5.61424	5.62748	5.77572	5.73817	5.81966	5.72693	6.24347	6.0497	5.76729	5.81452	5.62191	5.97055	5.92274	5.69887	5.98292	5.71638	5.67916	5.69006	5.5751	5.95297	5.79284	5.62562	6.00216	5.4866
"1553367_a_at"	5.82155	5.55818	5.37831	5.49823	5.377	5.57614	5.51354	5.06148	5.38186	5.37047	5.53331	5.9282	5.38538	5.49652	5.36505	5.46769	5.10415	5.57093	5.39607	5.55691	5.46907	5.78388	5.52875	5.62395	5.37496	5.61578	5.26318	5.64807	5.48293	5.81105	5.44989	5.60761	5.34587	5.39326	5.48542	5.96657	5.68609	5.32901	5.69053	5.88535
"1553369_at"	5.46274	5.27229	4.65241	4.8455	4.5809	5.29392	4.88849	5.1574	5.23999	4.72679	4.61643	4.13068	5.01198	4.81482	4.42592	4.65851	4.69744	5.10421	5.26121	4.67959	4.57418	4.63495	4.52154	4.29381	5.01642	4.86558	4.40554	4.67081	4.44808	4.85423	5.08719	4.51643	4.95815	4.56925	4.63993	4.78635	4.917	4.82994	4.62312	4.48527
"1553371_at"	3.92074	3.48477	3.77481	3.52546	3.68282	3.98156	3.5799	4.04138	3.82858	3.74382	3.71256	4.01636	3.9703	3.69241	3.73044	3.71497	3.51171	3.57741	3.87163	3.64357	3.62109	3.77227	4.13045	3.73304	3.60588	3.73663	3.44387	3.78798	3.50632	3.75698	3.6848	3.78078	3.51459	3.64442	3.69124	3.73208	3.82692	3.72057	3.86396	3.86977
"1553372_at"	4.01707	3.63946	3.60366	3.75282	3.6067	3.80241	3.6734	3.4921	3.67159	3.55364	3.67563	3.95206	3.74211	3.47566	3.66993	3.63506	3.51315	3.67449	3.47804	3.492	3.8397	3.66114	3.54918	3.73487	3.72005	3.71508	3.46448	3.46185	3.52427	3.6381	3.43502	3.79793	3.44316	3.66879	3.72715	4.06615	3.62737	3.83553	3.73679	4.02566
"1553373_at"	3.13728	3.60815	3.55128	3.58764	3.18439	3.21189	3.33028	3.3673	3.49212	3.2447	3.4821	3.77798	3.27429	3.11319	3.35195	3.58965	3.08319	3.18004	3.46388	3.36995	3.6309	3.53742	4.03191	3.71276	3.24842	3.63847	3.7193	3.67341	3.62979	3.37187	3.3949	3.387	3.52675	3.53653	3.77382	3.2234	3.73822	3.70038	3.4077	3.37716
"1553374_at"	2.77152	2.67872	2.58265	2.58077	2.58703	2.79095	2.72401	2.42439	2.6009	2.418	2.607	2.77312	2.43852	2.48374	2.5611	2.57336	2.59788	2.55173	2.54227	2.50657	2.36259	2.63884	2.69923	2.68431	2.52344	2.49397	2.80893	2.52874	2.79664	2.55193	2.931	2.59599	2.47295	2.485	2.61761	2.42209	2.57208	2.5967	2.58776	2.52814
"1553375_at"	4.11246	4.36317	3.87476	3.84638	3.78469	4.04673	3.78031	3.75571	4.06526	3.8953	3.87821	4.20029	3.89095	3.68782	3.73044	3.78534	3.81402	3.59341	3.73671	3.67287	3.91895	3.86128	3.88244	4.09869	3.86612	4.41549	3.82111	3.49862	3.73129	4.0011	4.18423	4.23	4.04547	3.84917	3.98947	3.99467	4.03199	4.05322	4.06651	4.1024
"1553376_a_at"	2.77038	2.77449	2.6797	2.6795	2.62694	3.00553	2.80663	2.8166	2.72649	2.805	3.10323	2.7317	2.69326	2.91704	2.73233	2.61964	2.69127	2.61987	3.11649	2.38245	2.59663	2.74801	2.80757	2.582	2.72241	2.72562	2.68048	2.53978	2.53604	2.72695	2.65965	2.60119	2.88935	2.90549	2.86236	2.62358	2.84724	2.86354	2.84889	2.69512
"1553378_a_at"	4.37302	4.52818	5.06742	4.93622	5.29495	4.3977	4.63561	5.01192	4.43558	4.66369	4.60843	4.31536	4.73855	4.8186	4.88281	4.7919	3.97558	4.49046	4.35585	4.71371	4.78554	5.12792	4.58663	4.93678	4.30397	4.38648	4.74428	4.68076	4.5583	4.53381	5.21474	4.57167	4.94554	5.10631	5.07285	5.4416	4.58867	4.81342	4.58257	4.18378
"1553380_at"	4.49115	4.17323	5.1288	4.90438	5.07343	4.09798	4.18684	4.6122	4.5429	4.65732	4.68739	3.60855	4.75503	4.58785	4.32952	4.70684	4.06488	4.18464	4.2426	4.46706	4.50171	4.97031	4.21065	4.19225	4.64465	4.39624	4.1275	4.16346	4.22162	4.12094	4.80175	4.70871	4.61985	4.27727	4.79402	4.49751	4.67108	4.71896	4.43145	3.66758
"1553383_at"	2.51552	2.49419	2.62814	2.8116	2.55785	2.67712	2.6658	2.57004	2.77609	2.75812	2.63723	2.63255	2.60227	2.66074	2.65759	2.50293	2.6873	2.56517	2.52888	2.65888	2.62768	2.66385	2.55592	2.682	2.71526	2.72877	2.81201	2.96924	2.77795	2.85293	2.70332	2.93152	2.49372	2.65885	2.68754	2.86106	2.57421	2.65953	2.63565	2.49537
"1553385_at"	5.30642	5.31378	5.15336	5.03137	4.76968	5.37016	5.49451	5.12803	5.06686	4.994	5.02594	5.06544	5.14984	4.8806	4.92162	5.03703	4.92747	4.80541	5.00202	4.87013	5.15658	4.77016	4.97158	4.76571	5.0678	4.76443	4.8119	4.75673	4.81185	4.92075	5.08095	5.14523	5.15969	5.00923	4.85397	5.4794	5.0956	4.91522	5.02498	5.01477
"1553386_at"	5.46553	5.62273	5.20107	5.28225	4.5064	5.65496	4.9086	4.43347	4.88321	4.47112	4.57873	4.94568	4.47286	4.72128	4.11712	4.46635	4.57363	4.85168	4.52953	4.77634	4.52245	4.94543	4.53878	4.85808	4.19248	4.4755	4.4481	4.36692	4.28193	5.01627	5.06043	4.91031	5.46863	4.83504	4.84002	4.96224	5.99467	5.08935	5.27937	4.72097
"1553387_at"	5.11385	4.66192	5.0605	5.41587	5.59219	5.47028	5.35759	5.32103	5.23671	5.36373	5.44342	5.0669	5.38737	5.07055	5.93095	5.8532	5.49355	6.19454	5.04999	6.06127	5.31088	5.59458	5.34548	5.27671	5.00444	5.32469	5.97291	5.35824	6.10688	5.08224	4.60712	4.80911	5.08938	5.23283	5.44039	5.32046	4.91032	4.81115	4.98302	5.49251
"1553388_at"	3.06702	3.73365	3.6185	3.26201	3.3756	3.28244	3.44675	3.54879	3.1199	3.6714	3.50507	3.51056	3.33167	3.3163	3.28289	3.30793	3.29905	3.16666	3.35726	3.23519	3.36897	3.45833	3.57109	3.48763	3.44007	3.43673	3.34435	3.4285	3.62594	3.45969	3.77947	3.44675	3.27962	3.5913	3.39308	3.60547	3.33428	3.64225	3.91625	3.90513
"1553389_at"	4.17269	4.72937	3.87335	4.44829	4.59069	4.74024	4.31543	4.95401	4.53343	4.29738	4.29191	3.90855	4.45035	4.04054	4.24306	4.38585	4.49097	4.88703	3.87104	4.65876	4.41241	4.32222	4.03237	4.30812	4.72486	4.53108	4.40949	4.44126	4.60425	4.22299	4.4751	4.06154	4.38994	4.28697	4.31432	4.34844	4.16242	4.21596	4.08029	4.19973
"1553390_at"	3.22978	3.34945	2.93205	3.12545	3.43832	3.29146	3.31205	2.99334	3.29287	3.1073	3.50587	3.63147	3.31741	3.3018	3.20328	3.31525	3.3076	3.32433	3.22666	3.09922	3.15777	3.25129	3.75019	3.2444	3.24153	3.24564	3.05852	3.20347	3.52971	3.38198	3.386	3.36632	3.57625	3.5511	3.39308	4.31297	3.28241	3.35173	3.11456	3.50778
"1553391_at"	2.85608	3.17304	3.5266	3.05821	2.9525	3.02851	3.16637	3.04356	3.04803	3.14724	3.09735	3.4152	3.07354	2.72096	3.02653	2.9646	2.89653	3.24879	2.96378	2.93645	2.98286	2.90851	3.10284	3.1888	2.92751	3.19064	3.22935	2.90055	3.09484	3.27213	3.27482	3.08902	3.02296	2.98404	3.07675	2.66861	3.05244	3.11856	3.18267	3.15485
"1553392_at"	2.7136	2.54752	2.596	2.7205	2.73588	2.58832	2.72056	2.79415	2.67996	2.59948	2.85573	2.76603	2.61642	2.77267	2.60599	2.64082	2.71836	2.54113	2.60113	2.64617	2.62142	2.67999	2.74828	2.68077	2.51142	2.91184	2.83714	2.7905	2.85775	2.70156	2.66886	2.62912	2.68901	2.71515	2.74506	2.73604	2.78761	2.91263	2.71	2.59679
"1553394_a_at"	3.01287	2.79286	2.66849	2.70228	2.68235	2.87492	2.65202	2.54743	2.69425	2.90724	2.82043	2.89452	3.0325	2.94348	2.6904	2.93376	2.91083	2.87026	2.65519	2.77567	3.17608	2.97742	2.72125	2.80669	2.78861	2.73258	2.59103	2.69923	2.78249	3.22928	2.86585	2.74492	2.80757	2.73213	2.82335	3.17966	2.69786	2.55221	2.74194	2.73691
"1553395_a_at"	5.89806	6.00362	6.18117	6.77462	7.46501	5.65497	6.31142	6.76727	7.24525	6.95688	6.41892	6.34282	7.40093	7.17895	6.97242	7.07814	6.71148	7.21114	7.46134	6.33102	7.15683	6.76361	6.71951	6.41275	7.44847	7.607	6.10639	7.14024	6.93856	6.60341	6.23148	6.1067	6.20715	6.50089	6.99834	6.41767	6.48511	5.92618	6.72663	6.68121
"1553396_a_at"	5.45874	5.04273	4.71521	5.07894	5.27592	4.83779	5.10109	4.62981	5.11745	4.71622	5.47168	5.21763	4.93872	4.95982	5.01456	5.22197	5.20908	5.24798	5.31866	5.30306	5.20118	5.28357	5.33629	5.70205	5.9327	5.59667	4.92509	6.09228	5.02359	5.77506	5.08305	5.68775	5.27429	5.06213	5.28058	5.97277	5.373	4.84264	4.88552	5.14614
"1553397_at"	6.45215	6.50974	6.61045	6.2451	6.15635	6.02271	6.50655	6.21664	6.44598	6.07516	6.68003	6.70854	6.10962	6.07597	6.37791	6.44962	6.21058	6.05887	6.08816	6.48304	6.30016	6.53249	6.74534	6.61909	6.30069	6.52372	6.36369	6.58773	6.36903	6.41751	6.54506	6.32907	5.94719	6.15952	6.51426	6.26855	6.33629	6.3898	6.55728	6.89903
"1553398_at"	3.11878	3.12217	3.14857	3.11754	3.03471	3.07982	3.165	3.01375	3.01985	3.20112	2.84476	3.09153	2.88872	3.26784	3.17754	3.15737	2.82199	2.90201	3.17399	3.04949	3.08377	3.02484	3.15849	3.20137	3.0553	3.07086	3.42405	3.14432	3.30341	3.11766	3.09444	3.20942	3.07121	3.11358	3.12472	3.05227	3.25574	2.98323	3.06819	3.59743
"1553399_a_at"	5.5755	5.35873	5.71318	6.05346	5.60994	5.82684	5.67126	5.52651	5.93443	6.01113	5.71064	6.05948	5.82029	6.01976	6.04829	6.08589	5.64709	5.93645	5.92594	5.58014	5.99464	6.35605	5.94724	5.91732	6.37646	5.88874	5.73177	6.31094	5.42293	6.54102	5.9285	6.21818	5.94246	5.83941	5.92516	6.37847	6.20746	5.53509	5.85808	5.67755
"1553400_a_at"	3.48725	3.43507	3.51143	3.54327	3.34405	3.38162	3.74244	3.49636	3.65892	3.3079	3.5965	3.33235	3.48178	3.1946	3.19149	3.42326	3.40518	3.72573	3.69272	3.60524	3.67069	3.32795	3.37294	3.52959	3.64511	3.37885	3.46725	3.37975	3.4163	3.50534	2.9918	3.55623	3.59785	3.50886	3.25722	3.16746	3.41151	3.12055	3.7748	3.37896
"1553401_at"	3.25219	3.47013	3.38113	3.02777	3.31782	3.09088	3.18022	3.12811	3.26099	3.15825	3.06901	3.41924	3.24884	3.03282	3.23015	3.25392	3.18431	3.20081	3.13899	3.15031	3.06415	3.36867	3.2885	3.18451	3.22748	3.06297	2.98352	3.31907	3.28515	3.26395	2.84052	3.22504	3.19757	3.23161	3.20777	3.07904	3.07449	3.18172	3.08696	3.33349
"1553402_a_at"	3.83902	3.45873	3.32956	3.45685	3.36676	3.38433	3.49363	3.24352	3.73272	3.54382	3.35616	3.66495	3.69669	3.6526	3.53494	3.45479	4.18104	3.45276	3.48644	3.38994	3.56103	3.10219	3.12209	3.50873	3.63606	3.44823	3.15399	3.59687	3.16262	3.49363	3.2871	3.22311	3.10047	3.3891	3.12349	3.2967	3.3612	3.38805	3.90418	3.11249
"1553403_at"	4.13308	3.95436	3.93604	3.7458	4.16953	4.17853	4.05768	3.78724	4.17193	4.05394	4.00431	3.99569	4.04656	4.00582	3.87056	3.90288	3.9365	4.10583	3.80361	3.99846	3.99305	4.18468	4.02285	3.92497	4.15707	4.27039	4.06549	4.05482	3.8194	4.24286	4.02199	4.19802	4.00532	4.07974	3.89783	4.56694	3.89783	3.97437	4.17251	4.15361
"1553405_a_at"	3.31752	3.26411	3.22327	3.25305	3.27987	3.33149	3.36625	3.09421	3.38106	3.26114	3.35301	3.51302	3.83494	3.41531	3.15019	3.22677	3.19181	3.37365	3.29087	3.4224	3.47155	3.23731	3.64761	3.4673	3.30604	3.22677	3.0557	3.50322	2.89922	3.6687	3.52114	3.29663	3.3231	3.11382	3.16777	3.48878	3.46532	3.39755	3.31146	3.36608
"1553407_at"	3.70522	3.47736	3.55357	3.89548	4.00759	3.98629	3.7432	4.19099	3.80616	3.8637	4.22336	3.7644	3.77835	3.51387	4.78883	4.3753	5.31971	5.79353	3.51775	5.00437	3.80092	3.68809	3.59438	3.74852	3.93416	3.88661	4.43253	3.86588	4.70869	3.81998	3.75369	2.93125	4.01334	3.55925	3.76746	3.31085	3.63833	3.76147	3.56486	3.97786
"1553409_at"	2.76416	2.89003	2.98947	2.66253	2.66356	2.80143	2.92167	2.56995	2.64776	2.70619	2.75587	3.33342	2.56111	2.6893	2.77862	2.76449	2.64575	2.74128	2.79436	2.80331	2.75465	2.75088	3.20968	2.90106	2.63948	2.74848	2.66452	2.86731	3.02095	2.74921	2.92522	2.85549	2.77396	2.69184	2.60739	2.92601	2.91747	3.10523	2.77046	3.22254
"1553410_a_at"	3.98616	3.6244	3.7089	4.10162	4.07313	3.84838	4.11472	3.80686	3.7089	4.15191	3.95688	4.05129	3.8119	3.94575	4.1064	3.87342	3.67012	3.63821	3.87567	3.79877	3.81394	3.96825	3.83045	3.71769	3.80857	3.88586	3.80707	3.82002	3.60916	4.07571	3.90258	3.92365	4.03342	3.60523	3.61679	4.33661	3.78289	3.85907	4.09782	3.64484
"1553411_s_at"	3.74351	3.77878	3.47465	3.45511	3.55473	3.58022	3.27194	3.66501	3.39695	3.16979	3.52971	3.56638	3.49381	3.41556	3.27178	3.40313	3.25206	3.20391	3.24239	3.36901	3.26511	3.21971	3.50723	3.25089	3.52755	3.34807	3.62352	3.50958	3.43156	3.61596	3.3793	3.511	3.32085	3.58666	3.35338	3.5658	3.54331	3.4342	3.52427	3.80357
"1553412_at"	3.77694	3.7801	3.74217	3.61382	3.59087	3.92332	3.96824	3.75119	3.68987	3.77091	3.67694	3.50702	3.51975	3.88183	3.5986	3.73063	3.30997	3.53744	3.6586	3.55455	3.75387	3.72342	3.88641	3.91042	3.8904	3.72296	3.27725	3.65851	3.7041	3.81487	3.81838	3.8272	3.60186	3.61031	3.75486	3.72641	3.66277	3.61062	4.04282	3.92738
"1553413_at"	3.73253	3.76309	3.59385	3.45337	3.53745	3.73626	3.84118	3.51229	3.83257	3.37154	3.59259	3.49213	3.60342	3.23074	3.4134	3.56462	3.44777	3.754	3.64139	3.65778	3.66671	3.57227	3.80011	3.42259	3.49016	3.63847	3.86072	3.65732	3.44863	3.60019	3.62861	3.57649	3.34353	3.68328	3.75989	3.58755	3.81589	4.0258	3.44255	3.77159
"1553415_at"	2.61254	2.68125	2.98884	2.46351	2.67495	2.64671	2.57515	2.67923	2.70132	2.5721	2.63804	2.64453	2.49551	2.33702	2.49648	2.55905	2.51262	2.62603	2.48122	2.46351	2.63058	2.43054	2.49525	2.46898	2.46351	2.60893	3.19225	2.43375	2.7296	2.56508	2.714	2.65462	2.56441	2.5185	2.34596	2.37936	2.55484	2.91223	2.58815	2.76057
"1553417_at"	3.50064	3.98137	3.32428	3.3158	3.26146	3.41087	3.97992	3.53991	3.5856	3.27019	3.37679	3.60625	3.15398	3.30956	3.25522	3.43893	2.91379	3.26512	3.34533	3.32233	3.54387	3.45373	3.46352	3.70148	3.10726	3.16958	3.66668	3.25941	3.44104	3.2608	3.63488	3.2444	3.34466	3.49962	3.7585	3.50403	3.39011	3.44619	3.34338	3.70633
"1553418_a_at"	4.20181	4.31125	4.1002	4.06452	4.19277	4.11034	4.08622	4.1132	4.00605	3.91729	4.08999	4.15081	3.96805	4.04965	4.159	3.9289	3.40497	4.11532	3.71283	4.1352	4.17348	4.00457	4.44579	4.34398	3.96378	4.45248	4.3349	4.16323	4.33104	4.21154	4.30161	3.9899	4.16894	4.18897	4.24179	4.1441	4.17484	4.24236	3.86824	4.10046
"1553420_at"	2.94144	2.96615	2.71821	2.64703	2.86108	2.75884	2.90004	2.97661	2.81652	2.70257	2.88146	2.99189	2.49679	2.78569	2.69452	2.83059	2.94059	3.13675	2.87073	2.94094	2.85	2.90029	3.22587	2.88763	2.66112	2.87862	2.92086	2.81981	2.95534	2.73349	2.80184	2.76866	2.94849	2.64368	2.78536	3.02122	2.89185	2.80504	2.9131	2.96889
"1553422_s_at"	4.76984	4.70086	4.762	4.85537	4.67714	4.46842	4.95438	5.18461	5.12989	4.73901	4.79931	4.87166	4.86735	4.91339	4.85658	5.12185	4.74552	4.5954	4.97237	4.84679	4.84549	4.7318	5.38415	4.95007	5.07851	4.63659	4.97674	5.17199	5.19773	4.93886	5.19998	5.21615	4.7023	4.99304	4.55421	5.06861	4.82088	5.04553	5.05297	4.87994
"1553423_a_at"	4.71201	4.62615	5.016	4.23214	5.33025	5.7914	4.62026	5.47758	3.87218	3.9133	4.86787	3.39657	4.01204	3.87952	4.26545	4.53256	3.79915	4.46897	3.76952	3.86805	4.2375	3.77815	3.58813	4.5452	4.00907	3.48721	5.49918	3.72858	4.70179	3.69184	5.01128	4.42546	4.94093	4.74382	4.56616	4.15919	4.17644	4.10359	4.02443	3.39126
"1553424_at"	3.69272	3.46531	3.58759	3.29591	3.33225	3.2147	3.34073	3.55323	3.4818	3.59794	3.75724	3.68931	3.28927	3.4443	3.41591	3.45566	3.32118	3.44709	3.29558	3.36286	3.50225	3.48057	3.64859	3.63413	3.46388	3.39946	3.75602	3.61399	3.64003	3.51523	3.70557	3.34206	3.37081	3.2695	3.33791	3.82442	3.57172	3.44398	3.56029	3.88833
"1553425_at"	3.82989	3.94216	3.66235	3.93267	3.72769	3.91574	3.94208	3.83718	3.6313	3.75483	4.13433	4.20863	3.82881	3.69724	3.57831	3.86783	3.68931	3.61658	3.78468	3.96363	3.76445	3.82098	3.77581	3.90849	3.89146	3.66503	4.06808	3.8713	4.23782	3.54988	4.05322	3.73205	3.96317	4.0688	3.88189	3.75198	3.8277	3.79294	4.00632	4.46096
"1553426_at"	3.93475	3.98655	3.42103	3.31204	3.48937	3.50804	3.48677	3.61003	3.06476	3.03736	3.94737	3.88839	3.36995	3.42103	3.36488	3.55863	3.4347	3.38846	3.53842	3.58341	3.38894	3.60985	3.75129	3.80629	3.63122	3.47744	3.49616	3.46736	3.771	3.50371	3.51385	3.82225	3.42827	3.26061	3.33091	3.27174	3.5994	3.92468	3.50314	4.57151
"1553427_at"	5.0559	4.99929	5.07992	5.19508	4.94865	5.24117	5.364	4.95421	4.94702	4.80304	5.34134	5.18198	5.18521	5.21662	5.03619	5.07581	5.13403	5.26756	5.19764	4.97042	5.28706	5.01814	4.97598	5.2596	5.26017	5.10142	5.15521	5.12546	5.07128	5.33218	5.3465	5.4857	4.95205	5.19364	5.00865	5.75573	5.10967	5.23366	5.0289	5.2299
"1553428_at"	3.47849	3.2906	3.4494	2.86245	3.04753	2.96955	3.3519	3.03064	2.9505	3.14065	3.07002	3.5332	3.1144	2.95254	3.16993	3.17252	3.1787	3.242	3.14328	3.23287	2.97044	3.19459	3.23695	3.27588	3.23815	3.26223	3.22956	3.31558	3.48571	3.32549	2.97728	3.19041	3.01799	3.03411	2.90471	3.22977	3.11292	3.19319	3.14876	3.51801
"1553429_at"	4.1819	4.21403	4.19645	3.9641	3.92617	4.39563	4.17595	3.96288	4.26896	3.82063	4.31734	4.33996	3.87703	3.72574	4.25068	4.05657	4.16775	4.19595	4.33522	4.21337	3.9755	4.10969	4.16317	4.38547	4.00783	4.12738	3.98649	4.20634	4.34428	4.24448	4.7005	4.2763	4.156	4.21046	4.16209	4.17401	4.2062	4.09083	4.21989	4.24609
"1553430_a_at"	4.05671	4.13093	4.42074	4.16107	4.29022	4.14438	4.11091	3.60073	4.13708	4.078	3.97258	4.38201	4.75245	4.21452	4.26302	4.05952	3.80159	4.20745	4.25544	4.13906	4.30204	4.29925	4.56268	4.1054	3.95124	4.05785	3.747	4.15245	4.35031	4.10788	4.42622	4.34354	3.93935	4.22582	4.27771	4.60934	4.04063	4.04272	4.17697	4.1303
"1553432_s_at"	4.40395	4.22672	4.53282	4.29903	3.94941	4.35689	4.4119	4.24954	4.28154	4.23508	4.2033	4.66315	4.32201	4.14353	4.28207	4.20699	4.16145	4.28207	4.31628	4.74387	4.31108	4.27535	4.45996	4.42981	4.11378	4.29444	4.1151	4.29071	4.58447	4.59808	4.29959	4.43524	4.33941	4.39431	4.30785	4.53177	4.69201	4.24199	4.34877	4.00424
"1553433_at"	2.76628	2.49647	2.19648	2.47163	2.55992	2.41955	2.58509	2.28463	2.56485	2.44265	2.72607	2.46575	2.50843	2.44013	2.44563	2.83692	2.9021	2.73351	2.65844	2.53141	2.4457	2.67678	2.44484	2.68954	2.55165	2.49713	2.62701	2.54024	2.79664	2.78659	2.64432	2.49512	2.657	2.4579	2.64413	2.54708	2.46334	2.41127	2.59969	2.74695
"1553434_at"	3.02789	3.09209	3.18786	3.09209	3.17568	3.16927	3.02364	3.1073	2.97654	2.72655	3.06306	3.27358	2.79095	2.86447	3.01322	3.13056	3.07519	2.99301	2.91194	3.06831	3.23333	3.13751	3.04115	3.24753	3.16298	2.92986	3.06826	2.87505	3.11622	3.10918	2.98046	3.17245	2.89289	3.00389	2.90641	3.14888	3.27384	3.22994	3.1654	3.39187
"1553435_at"	4.56983	4.70167	5.10659	4.67455	4.73062	4.78821	5.12728	4.82486	4.84286	4.60322	4.77058	5.12591	4.59704	4.6405	4.73414	5.12671	4.8496	4.6791	4.75588	4.59188	4.52134	4.79342	4.48443	4.77633	4.70607	4.87616	4.77119	4.89774	4.7425	4.92519	5.17777	4.79337	4.92193	5.01214	4.70607	5.02525	4.66012	4.82715	4.90825	5.27296
"1553436_at"	3.67012	3.7395	3.5957	3.45594	3.46564	3.69218	3.66092	3.67719	3.59869	3.61883	3.72688	3.86665	3.88553	3.64809	4.05927	3.71925	3.36849	3.41963	3.62868	3.77101	3.54962	3.82447	3.64542	3.84802	3.633	3.63847	3.67575	3.65267	3.89248	3.74882	3.53321	3.71227	3.62567	3.60767	3.45434	3.87818	3.68633	3.76234	3.72324	4.00934
"1553437_at"	4.90699	4.37507	4.47068	4.1973	4.55073	4.56825	4.4118	4.20222	4.57636	4.26352	4.39063	4.42423	4.08273	4.35591	4.4515	4.22663	4.39438	4.29935	4.68455	4.65234	4.59136	4.69032	4.70127	4.43532	4.16636	4.52594	4.3277	4.33129	4.1838	4.62111	4.29546	4.44662	4.33308	4.31451	4.5159	4.70923	4.86017	4.30141	4.38585	4.63774
"1553438_at"	6.06776	6.20545	5.91331	5.8025	5.69502	6.10682	6.29608	6.10862	5.87405	5.67433	5.90321	5.97111	5.82795	5.83503	5.80431	5.95795	5.82233	5.96532	6.02567	5.7639	5.85126	6.00411	6.08911	6.2199	5.80381	5.98761	6.1549	5.74931	6.42424	6.22526	6.59642	5.96094	5.85424	5.63161	5.71355	5.92623	5.87527	5.95313	6.03325	6.53869
"1553439_at"	4.66903	4.60587	4.46844	4.62329	4.63762	4.3834	4.59386	4.67257	4.67016	4.23507	4.48261	4.71022	4.61929	4.50666	4.33318	4.4677	4.45345	4.08966	4.48466	4.42545	4.55591	4.34237	4.75779	4.39402	4.59085	4.22722	4.57086	4.58476	4.66172	4.76808	4.75879	4.71173	4.78191	4.4474	4.59347	4.78713	4.57708	4.68259	4.20046	5.10946
"1553440_at"	2.79583	2.76689	2.78552	2.73336	2.79088	2.80578	2.65202	2.96731	2.75884	2.91794	2.81201	2.64432	2.77021	2.7752	2.7639	2.53295	2.69923	2.51241	2.92979	2.60334	2.55744	2.78715	3.02952	2.68106	2.7957	2.81126	3.11902	2.78938	2.79319	2.7312	2.48952	2.66814	2.56766	2.69219	2.61393	2.86184	2.82454	2.67657	2.93129	2.74423
"1553441_at"	2.36484	2.40356	2.32131	2.44129	2.32907	2.4684	2.29852	2.47681	2.36111	2.35657	2.30002	2.42669	2.54298	2.36376	2.29289	2.23005	2.37599	2.34881	2.40204	2.43419	2.24687	2.23182	2.38555	2.47681	2.41053	2.51467	2.47363	2.49944	2.44548	2.37067	2.49895	2.35552	2.39216	2.33563	2.3774	2.50164	2.445	2.50981	2.22254	2.45627
"1553442_a_at"	3.57099	3.14676	3.15763	2.99748	3.00506	3.1177	3.23096	3.12535	3.1356	2.77905	3.14908	3.337	3.01781	2.87793	2.9377	3.22471	2.88142	2.76024	3.10916	3.06385	2.97052	3.40575	3.36808	3.30347	2.93231	3.10618	3.40575	2.97312	3.31177	3.25298	3.34296	3.337	3.24304	3.00918	3.21072	3.34782	3.18177	3.07884	3.11035	3.0015
"1553443_at"	3.53703	3.46258	3.36933	3.15391	3.17012	3.32329	3.52419	2.97131	3.14856	3.02384	3.2152	3.46262	3.1897	3.14493	3.07886	3.33149	3.12811	3.04811	3.0348	3.13279	3.27458	3.3981	3.52202	3.55231	3.29167	3.23642	3.45545	3.28834	3.04828	3.36937	3.32696	3.41246	3.55262	3.27323	3.31643	3.53201	3.34142	3.10451	3.27372	3.61961
"1553444_a_at"	5.76783	6.00073	5.7264	5.76715	5.6998	5.66856	6.00774	5.4136	5.81953	5.69285	5.86724	6.08439	5.66369	5.68744	5.68374	5.81201	5.77198	5.82574	5.81563	5.91886	5.81264	5.88997	5.86412	5.60517	5.65036	5.66644	5.57218	5.88551	5.70916	5.91716	5.95188	5.79725	5.67617	5.49381	5.72598	6.12461	5.74131	5.8034	5.76328	5.77057
"1553446_at"	2.99003	2.97684	2.90755	2.86252	2.67301	2.88003	2.8967	2.97583	2.94615	3.21577	3.06313	3.35203	2.94151	3.00851	3.16796	3.14044	3.10036	2.86854	3.0594	3.22667	2.93611	3.09705	3.57555	3.13598	2.93715	3.04149	3.13041	3.03471	3.21163	3.09482	3.04193	3.04484	2.98345	2.91153	2.91691	2.85804	2.82727	2.90862	2.96506	3.39262
"1553447_at"	3.21823	3.50005	3.18318	3.38371	3.53049	3.33902	3.31205	3.61276	3.29202	3.19181	3.06306	3.36276	3.2173	3.21602	3.23107	3.47977	3.09444	3.3236	3.33323	3.2903	3.12744	3.67768	3.20407	3.63514	3.42988	3.42243	3.09767	3.1208	3.33021	3.33254	3.54304	3.39981	3.1113	2.94758	3.28605	3.20476	3.33758	3.34467	3.4136	3.31812
"1553448_at"	2.9823	2.80616	2.8018	2.58064	2.88162	2.89805	2.85668	2.9181	2.91409	2.92296	2.82761	2.83692	2.95567	2.87136	2.89034	2.93392	2.85427	2.73529	2.98895	3.06077	2.83129	2.7885	2.87225	3.23386	3.18631	2.82616	2.89034	3.03471	2.7281	2.89772	2.8103	2.91959	2.78024	3.01188	2.56796	3.1756	2.77299	2.76175	2.91043	2.79567
"1553449_at"	3.77493	4.17001	4.42076	3.62324	3.93986	4.41525	4.26159	3.69352	4.42221	4.27358	4.15618	4.42514	4.08054	3.78108	3.85874	3.81253	4.29739	3.56682	4.22603	4.32839	4.10952	3.97768	3.53123	4.51787	3.89486	4.2122	4.34726	3.7831	4.0931	4.22191	3.78789	3.84936	3.87239	3.91972	4.43566	4.13563	3.91187	4.74523	3.92286	4.06284
"1553450_s_at"	3.16719	3.42766	3.28525	2.96017	3.15498	3.24578	3.44446	3.26115	3.44936	3.14116	3.20717	3.3342	2.97532	3.03988	3.027	3.24957	3.16097	3.22929	3.30382	3.22157	2.86764	3.10892	3.40278	3.30202	3.05717	3.31711	3.43435	3.10924	3.11873	3.12913	3.39454	3.1566	3.1296	3.21054	3.17877	3.41652	3.60675	2.96125	3.3758	3.46479
"1553451_at"	3.3107	3.39794	3.53522	3.81766	3.22779	3.43313	3.2905	3.63791	3.34786	3.46722	4.02274	3.56462	3.13668	3.30101	3.07968	3.34205	3.43875	3.39798	3.07161	3.47267	3.48831	3.36947	3.57631	3.77249	3.27024	3.4873	3.58556	3.16964	3.27554	3.39798	3.36532	3.36231	3.03945	3.26078	3.30425	3.48921	3.53962	3.29942	3.41495	3.87089
"1553452_at"	3.21639	3.14466	3.14623	3.0948	3.20478	3.12996	3.71359	2.71433	3.1505	3.07347	3.01821	3.22327	3.08308	3.14307	2.8798	3.17192	3.08635	3.24886	3.09338	3.1718	3.17608	3.16241	3.3458	3.23179	3.18845	3.30009	3.34652	3.06039	3.29048	3.41196	3.4784	3.34072	3.13436	3.07727	3.21314	3.47441	3.19919	3.39134	3.24552	2.91444
"1553453_at"	4.5267	4.25657	3.97548	3.80643	3.94885	4.12537	4.14054	4.2701	3.80474	3.7405	3.92806	4.19177	4.05482	3.97699	3.69333	4.02122	3.75742	3.91093	3.7893	3.83982	4.04163	3.78247	3.98124	3.94977	3.62296	4.07316	4.26646	3.83575	4.01444	3.92529	4.08959	4.14246	4.16872	3.89006	3.76746	4.2548	3.9798	3.96125	4.26304	4.53793
"1553454_at"	2.95944	2.96409	3.1457	2.77366	2.77802	2.81901	2.88497	2.69096	3.03061	2.77343	3.02724	2.88535	2.78377	2.77966	2.87622	2.66632	2.61317	2.91458	2.84574	2.76699	2.73111	2.93381	2.80597	2.72071	2.94147	2.79268	3.08829	2.80597	3.02895	2.96049	2.84037	2.92401	3.12348	2.98779	3.09228	3.09649	2.87492	2.98507	2.91059	3.18411
"1553456_at"	3.87369	3.72841	4.11466	3.73044	3.6829	4.04603	3.90392	3.98839	3.71526	3.4728	3.71073	3.79877	3.75203	3.71817	3.75495	3.69824	3.52105	3.76233	3.54256	3.61837	3.60825	3.84152	3.49128	3.66394	3.52772	3.79767	4.02765	3.64425	4.14044	3.79721	4.12224	4.08857	3.90724	3.53606	3.57016	3.76742	3.64109	3.69985	3.78138	4.15035
"1553457_at"	5.27594	5.44381	5.26017	5.12644	5.27132	5.36211	5.35786	5.17023	5.28703	5.06287	5.48623	5.59688	5.09576	5.12914	5.0131	5.16139	5.00664	5.1915	5.25861	5.13188	5.25676	5.25214	5.47101	5.24569	5.16013	5.32297	5.31876	5.14073	5.0378	5.27115	5.3017	5.52744	5.27046	5.46232	5.20705	5.36962	5.44402	5.373	5.837	5.38483
"1553458_at"	4.41406	4.75638	4.35558	4.46281	4.32916	4.61209	4.74142	4.44927	4.37123	4.23508	4.17028	4.74038	4.26462	4.48067	4.39395	4.58983	4.08884	4.20281	4.2649	4.54128	4.39836	4.18895	4.74977	4.42822	4.23212	4.35461	4.70237	4.38608	4.6306	4.44434	4.47053	4.2568	4.34139	4.26695	4.27152	4.53843	4.55611	4.51412	4.4372	4.83649
"1553459_at"	4.18349	4.29295	3.8706	3.58404	3.68519	4.22552	4.01763	4.16827	3.93817	3.67012	4.12389	4.01214	3.93438	3.718	3.70759	3.88538	3.76021	3.85053	3.78784	3.79877	3.85519	3.5975	4.89907	3.71794	3.90251	3.77045	4.15882	3.9578	4.11794	3.72878	4.30012	4.1451	3.78907	3.75005	3.79777	3.93759	4.07879	4.52485	4.19051	4.54577
"1553460_at"	3.97614	3.61728	3.96622	3.59133	3.62775	3.29652	3.60677	3.82145	3.74136	3.72198	3.81457	3.8335	3.51782	3.69862	3.73593	3.42888	3.85626	3.54648	3.83236	3.40724	3.51395	3.8582	4.13479	3.20015	3.64628	3.62905	3.77015	3.70869	3.48966	3.77425	3.76224	3.77482	3.84881	4.05536	3.62797	3.52044	3.81164	3.66545	3.79323	3.79443
"1553461_at"	3.07434	3.14895	3.38901	2.99091	3.18172	3.20328	3.38703	3.36012	3.15104	3.30306	3.01507	3.38095	3.03764	3.12895	2.84499	3.26961	3.0784	3.19016	3.13327	3.18479	2.98093	3.07574	3.61991	3.1789	3.17978	3.31775	3.39119	3.43797	3.60767	2.90049	2.94171	3.19697	3.1113	3.21636	3.12205	2.9463	3.24285	3.42319	3.4218	3.78767
"1553462_at"	2.64902	2.94609	2.74538	2.71365	2.72695	2.79389	2.76534	2.66391	2.84414	2.71233	2.83065	2.58323	2.69641	2.80199	2.94938	2.66055	2.76638	2.57562	2.77415	3.0077	2.75555	2.82304	2.64945	2.69454	2.88201	2.81019	3.07535	2.92793	2.72552	2.77388	2.68328	2.7312	2.69468	2.67674	2.70714	2.65333	2.61761	2.84889	2.54769	2.49383
"1553464_at"	6.63162	6.88393	6.98106	6.88201	6.75557	6.72525	6.93147	6.60371	6.89265	6.80436	7.03277	7.2576	6.83294	6.73798	6.9555	6.88289	6.64264	6.70262	6.80436	6.89458	6.80061	7.09459	7.35032	6.77474	6.78486	6.93169	6.87434	6.84869	6.57729	6.8576	7.11279	7.01854	6.87285	6.76726	6.8116	7.06399	7.07442	6.83612	6.99543	7.05656
"1553465_a_at"	3.62717	3.8197	3.62951	3.57988	3.6636	3.79449	3.80008	3.74919	3.63073	3.49633	3.80057	4.31848	3.41442	3.80049	3.7834	3.71482	3.2696	3.55004	3.64017	3.89263	3.60283	3.6869	4.06839	3.71757	3.68844	3.60969	3.95596	3.49078	4.16383	3.59795	3.4077	3.69837	3.76291	3.50314	3.97303	3.54146	3.68413	3.64211	3.72937	3.7114
"1553466_at"	3.99097	3.5779	3.36272	3.59161	3.70956	3.40684	3.57808	3.60546	3.61193	3.45966	3.47346	4.08868	3.45407	3.51928	3.4641	3.62531	3.36398	3.48616	3.57432	3.32689	3.30865	3.64968	3.82394	3.28373	3.41423	3.54563	3.54301	3.72637	3.87724	3.51928	3.59832	3.72255	3.472	3.45691	3.49984	3.52995	3.43039	3.38413	3.82787	3.94708
"1553467_at"	3.34672	3.37805	3.26364	3.3114	3.39135	3.16167	3.26213	3.51307	3.6455	3.72324	3.64539	3.59461	3.48079	3.52911	3.4579	3.45266	3.32329	3.35258	3.73986	3.33726	3.32329	3.63517	3.56581	3.46049	3.374	3.27097	3.72814	3.29336	3.18172	3.63999	3.5023	3.28221	3.41183	3.29615	3.17262	3.37535	3.31854	3.45555	3.556	3.78653
"1553468_at"	3.56519	3.56174	3.37735	3.15396	3.13127	3.29773	3.47277	3.44833	3.34837	3.32393	3.12077	3.48276	3.24496	3.1713	3.38013	3.04467	3.12077	3.35904	3.29726	3.41343	3.22351	3.35883	3.28789	3.15735	3.29107	3.20656	3.37718	3.26846	3.30287	3.3482	3.61381	3.32963	3.3464	3.31995	3.34263	3.49257	3.6248	3.31155	3.61361	3.21202
"1553470_at"	3.40702	3.53447	3.50181	3.24884	3.57343	3.43419	3.39036	3.25643	3.35179	3.23259	3.35187	3.4093	3.39613	3.62293	3.16065	3.35263	3.3807	3.44667	3.66502	3.27519	3.40081	3.57577	3.27098	3.42797	3.35805	3.11413	3.25827	3.54661	3.02063	3.26511	3.51383	3.4225	3.54059	3.4009	3.39308	3.46662	3.53648	3.37179	3.66348	3.30641
"1553471_at"	3.43382	3.26868	3.11199	3.37543	3.12744	3.26346	3.33258	3.40374	3.17067	3.18034	3.33956	3.18402	3.19425	3.25338	2.94873	3.33684	3.07326	3.24144	3.33232	3.13118	3.23065	3.24412	3.10228	3.15493	3.50834	3.15693	3.25712	3.21982	3.37876	3.25548	3.23518	3.3918	3.30963	3.23185	3.08967	3.19869	3.09849	3.53338	3.21427	3.54318
"1553472_at"	2.92029	2.58981	2.68589	2.75884	2.72503	2.83306	2.7176	2.65801	2.75483	2.76221	2.89357	3.26399	2.79127	2.77052	2.71935	2.7087	2.67781	2.67451	2.8181	2.72542	3.05144	2.89458	3.21897	2.7545	2.83089	3.20312	2.95119	2.88603	3.00831	2.81361	2.83614	2.79863	2.72305	2.79618	2.76385	2.89552	3.03533	2.71946	2.7288	3.2444
"1553474_at"	2.59062	2.56528	2.69806	2.68165	2.67495	2.7344	2.67943	2.77798	2.62502	2.52289	2.71896	2.78657	2.80185	2.60322	2.6904	2.49182	2.85184	2.66594	2.76094	2.75538	2.63284	2.78066	2.9975	2.67722	2.659	2.79416	2.56226	2.70022	2.56418	2.62924	2.9179	2.71868	2.49465	2.52086	2.65247	2.76539	2.55866	2.68183	2.63885	2.92316
"1553475_at"	3.68096	3.57887	3.30408	3.43791	3.42458	3.51949	3.43235	3.58025	3.78007	3.44223	3.26767	3.59681	3.5119	3.37021	3.3274	3.44558	3.45393	3.35183	3.37987	3.14873	3.53958	3.41752	3.45462	3.64049	3.43353	3.26355	3.21957	3.61518	3.35226	3.2552	3.6848	3.60361	3.50473	3.18187	3.48311	3.60393	3.38796	3.23488	3.4778	3.31812
"1553478_at"	3.98576	3.80639	3.61337	3.48034	3.69946	3.33809	4.13156	3.63975	3.4327	3.38007	3.77818	3.65902	3.67041	3.96496	3.62365	3.4283	3.35775	3.50467	3.51634	3.50044	3.66671	3.21897	4.01048	3.9507	3.63455	3.64757	3.75369	3.65276	3.39914	3.67259	3.57545	3.66	3.56744	3.63629	3.48441	3.78066	3.79114	3.72267	3.76459	3.95885
"1553479_at"	4.18257	4.58084	4.44239	4.06923	4.24779	4.18779	4.54776	4.2097	4.12692	3.92983	4.12557	3.8698	3.85707	4.05699	4.14547	4.22535	3.95469	4.30934	4.24356	4.17059	4.33757	4.38342	4.05093	4.58113	4.18172	4.10583	4.31097	4.19201	4.54347	4.39576	4.66901	4.26105	3.9953	4.09151	4.11931	4.45467	4.22757	4.54764	4.46077	4.44171
"1553482_at"	2.90955	3.38254	2.93004	2.72735	2.77214	2.80106	2.92545	2.91982	2.58047	2.75122	2.92455	2.85384	2.54095	2.75628	2.65498	2.88635	2.74707	2.89066	2.636	2.70516	2.6681	2.88108	2.89769	2.82457	2.70415	2.83348	2.96755	2.93443	2.93263	3.08377	3.17911	2.79433	2.65459	2.65581	3.01214	2.91573	2.88944	2.8226	2.86112	2.91193
"1553483_at"	4.96746	5.338	5.33151	5.28579	5.11001	5.23395	5.14449	5.23871	5.18161	5.10601	5.13984	5.16162	5.02863	5.00594	5.25399	5.19122	5.1768	5.27795	5.21923	5.11069	5.55556	5.17565	5.2965	5.15417	5.2003	5.2072	5.34518	5.2143	5.13139	5.31394	5.2181	5.11441	5.13647	5.23697	5.1499	5.37378	5.13268	4.73669	5.49197	5.12696
"1553484_at"	3.33251	3.10651	3.12138	3.08723	3.27419	2.99493	3.11202	3.41009	3.13815	3.04149	2.95782	3.10432	3.0464	3.03443	3.21339	3.02218	2.89702	2.9285	3.04477	3.12027	3.16948	2.88572	3.1071	2.98042	3.00177	3.21287	3.51852	3.11361	3.22154	3.05089	3.2332	2.9952	3.1113	3.23161	3.1113	3.0228	2.9566	3.30889	3.30513	3.27455
"1553485_at"	4.11385	3.93226	3.76859	3.68135	3.38656	3.62171	3.38952	3.94947	3.49904	3.39526	3.60346	3.70494	3.52981	3.51935	3.3003	3.64932	3.34723	3.35267	3.66929	3.48774	3.61546	3.58143	3.55037	3.93998	3.49665	3.60028	3.65079	3.60518	3.96674	3.54743	3.81484	4.16258	3.66577	3.61412	3.59962	4.00392	3.79412	3.72783	3.54192	3.54127
"1553486_a_at"	3.39941	3.70424	3.38834	3.14783	3.16087	3.62238	3.47946	3.49752	3.34368	3.31549	3.22574	3.57322	3.24231	3.11574	3.3477	3.46534	3.05947	3.18997	3.51125	3.52204	3.34397	3.26233	3.47703	3.29932	3.23458	3.12227	3.78545	3.23287	3.39261	3.22574	3.41469	3.1903	3.54251	3.39912	3.21194	3.3311	3.6227	3.627	3.404	3.7244
"1553488_at"	3.86541	3.6683	3.64852	3.89263	3.79456	4.06028	3.83045	3.67673	3.88947	4.00104	3.49368	4.02678	3.79295	3.98048	3.85459	3.78385	3.75301	3.94076	3.76348	3.9683	3.69436	3.99517	3.73805	3.99205	3.74521	3.83343	3.73413	3.82752	3.7406	3.93423	3.83312	3.66889	3.79837	3.80407	3.82771	4.02008	3.90888	3.55925	3.81143	3.86557
"1553489_a_at"	4.09391	4.07823	3.42907	3.66002	3.73469	3.56711	3.74933	3.66501	3.61747	3.43788	3.77418	3.86909	3.57826	3.68214	3.62567	3.61457	3.40476	3.45139	3.85228	3.61605	3.70906	3.71932	3.31802	4.1767	3.78868	3.60599	3.29875	3.71467	3.65912	3.69217	4.09391	3.94546	3.50524	3.59724	3.38368	4.38605	4.02655	3.60735	3.73442	3.83419
"1553491_at"	3.35043	3.89303	3.65417	3.3154	3.44907	3.56112	3.56383	3.48033	3.6454	3.74733	3.43317	3.81001	3.6276	3.26751	3.60293	3.89041	3.49649	3.84152	3.73041	3.61356	3.52155	4.11488	3.74605	3.66916	3.61185	3.5318	4.00953	3.96395	3.43715	3.95948	3.75781	3.68552	3.53997	3.89344	3.45407	3.83712	3.68633	3.54711	3.84867	3.58849
"1553492_a_at"	4.17644	3.91221	3.92197	3.90211	4.13499	3.7895	4.42866	4.08349	4.16412	3.83445	4.29968	3.93124	4.2589	4.06654	3.99263	4.1021	4.17216	4.15148	4.07641	4.01627	4.05735	3.84152	3.74127	4.24364	3.99635	4.1294	4.04744	3.87521	4.11172	4.10371	4.37412	3.9734	4.05796	4.03117	3.84109	4.60651	3.94952	4.00919	4.22899	4.21814
"1553493_a_at"	4.60289	4.73823	4.44662	4.22003	4.11737	4.60867	4.8479	4.29992	4.68248	4.37041	4.19764	3.82591	4.32426	4.47473	4.55741	4.58871	4.13465	4.38434	4.34899	4.50412	4.64733	4.65287	4.37198	4.2961	4.55334	4.09011	4.42517	4.5912	4.4434	4.40918	5.07485	4.57811	4.50979	4.43557	4.24958	4.63151	4.78404	4.30244	4.44173	4.51016
"1553494_at"	2.60653	2.61241	2.54186	2.67317	2.48734	2.58851	2.58213	2.62994	2.47861	2.66915	2.52396	2.56277	2.51108	2.51744	2.48114	2.66524	2.56138	2.55809	2.44048	2.54272	2.37802	2.54447	2.48602	2.61558	2.5788	2.54703	2.81326	2.56082	2.84134	2.3648	2.53791	2.42392	2.50879	2.4767	2.81429	2.65486	2.53828	2.46158	2.58751	2.50513
"1553497_at"	3.02815	3.00969	2.96248	2.66248	2.64653	2.62433	2.88432	2.65036	2.81397	2.443	2.62186	2.88881	2.8616	2.68067	2.69403	2.61364	2.67234	2.85833	2.71743	2.80039	2.48374	2.8616	2.96955	3.31468	2.8567	2.54631	3.23818	2.82436	2.96039	2.57349	3.19787	2.68665	2.82164	2.60466	2.66025	2.89819	2.764	3.01146	3.08118	3.18172
"1553498_at"	4.48676	4.40944	3.97148	4.04824	4.1454	3.55319	4.21177	4.0037	4.05524	3.68797	4.30124	5.62127	4.23432	3.93841	4.28913	5.16512	4.16193	4.21362	4.20175	4.2875	4.17846	4.62892	6.06733	5.21514	3.92561	4.19161	5.48129	4.87667	5.48841	4.26807	4.34995	3.94281	4.16167	4.23369	4.12128	4.16454	4.26922	4.09732	4.22899	6.17806
"1553499_s_at"	6.22291	5.92576	5.7859	6.01464	5.90506	5.97845	5.89655	5.81059	6.04334	5.93437	6.08038	6.32722	5.87495	5.81836	6.07578	5.95321	5.58441	5.86479	5.83573	5.76908	5.94885	5.96765	6.22926	6.08648	6.0079	6.07685	5.64695	5.86479	5.77572	6.0408	5.95205	5.94994	5.88087	6.07772	5.89532	6.38521	5.9445	5.9423	6.07048	6.29109
"1553500_at"	2.85402	3.11917	3.05323	2.94006	2.94466	3.54506	3.09557	3.14867	2.8519	2.88155	2.87605	3.1447	2.77791	3.16675	3.07117	3.03302	2.89183	2.82525	2.93807	2.91396	3.04309	3.0188	3.39641	2.9449	3.04637	2.95051	3.19428	2.95306	2.9839	3.10221	3.42596	3.03971	2.97483	3.15784	2.85149	3.22818	3.19112	3.06263	3.1459	3.25004
"1553502_a_at"	3.28613	3.16098	3.22885	3.24605	3.29788	3.17556	3.26029	3.27521	3.23724	3.29736	3.22741	3.28477	3.17345	3.36162	3.11088	3.13751	2.8416	3.18536	3.29662	3.23602	3.07943	3.2814	3.33109	3.16008	3.38177	3.35413	3.1435	3.26426	3.49273	3.23117	3.32696	3.55654	3.21653	3.27129	3.42312	3.55356	3.41143	3.13475	3.5341	3.41186
"1553504_at"	3.8628	3.53211	3.61226	3.55131	3.44108	3.62645	3.87071	3.70085	3.37344	3.57288	3.47219	3.46836	3.38503	3.37088	3.48517	3.47908	3.35304	3.39657	3.35692	3.51126	3.36676	3.52816	3.58202	3.49638	3.31995	3.49769	3.72864	3.53597	3.59557	3.56504	3.78363	3.61456	3.48194	3.51539	3.26227	3.53314	3.37571	3.52197	3.63735	4.08976
"1553505_at"	4.62398	4.97063	4.52855	4.35167	4.39675	4.27737	4.57327	4.16287	4.31917	4.31718	4.11405	4.25469	4.29003	4.49906	4.24476	4.16331	4.29649	4.82371	4.60086	4.45912	4.35376	4.26665	4.42778	4.47715	4.44792	4.41781	5.0058	4.42637	4.06011	4.40675	4.7863	4.60718	4.50251	4.41771	4.47001	4.46482	4.44332	4.73816	4.70418	4.91653
"1553506_at"	3.43136	3.37725	3.1457	3.09913	3.49225	3.54148	3.16639	2.87193	2.97912	3.15647	3.41273	3.59962	2.9251	3.01389	3.19501	3.02377	3.14184	2.92114	3.08003	3.26112	3.00212	3.39671	3.28817	3.20224	3.10046	3.61321	3.56962	3.08112	3.52932	3.37315	3.33681	3.22682	3.07669	2.93706	3.22031	3.41585	3.40913	3.19133	3.32626	3.8648
"1553507_a_at"	4.91774	5.34979	4.92382	5.09085	4.58721	4.94203	5.0846	5.10879	5.05019	4.79545	4.82852	4.80588	4.84163	4.84591	4.51912	4.98427	4.67173	4.65635	5.07485	4.74103	4.64722	4.81365	4.70566	4.92864	5.04879	4.42945	4.64552	4.93674	4.33354	5.0202	5.33412	5.03908	4.94159	4.67638	4.7276	5.01649	4.84665	4.91342	5.16422	4.98344
"1553508_at"	3.54246	3.49066	3.26377	3.52244	3.29188	3.7915	3.43652	3.45772	3.74437	3.17239	3.41976	3.05295	3.3388	3.78397	3.20131	3.24697	3.34959	3.20744	3.31525	3.56288	3.30974	3.74762	3.74197	2.98684	3.26622	2.98932	3.63813	3.38506	3.62344	3.45055	3.83133	3.33216	3.56494	3.30825	3.4835	3.08367	4.00914	3.64709	3.48815	3.54536
"1553510_s_at"	6.65663	6.54289	7.20207	7.15041	7.5162	6.67772	6.80869	7.04898	7.18871	7.28863	6.81545	6.87844	7.04603	6.90905	6.71191	7.07604	6.55674	6.50221	7.10151	7.01098	6.94525	6.54945	6.91981	6.62443	7.01961	6.99724	6.82803	6.91031	6.63547	6.92139	6.67524	7.08889	7.0352	7.11616	7.2554	6.99666	6.73235	6.99879	7.03758	6.84
"1553511_at"	5.03965	5.21416	4.73442	4.96084	5.04909	5.11344	4.95047	5.07431	5.08343	5.25984	5.10796	5.19152	5.32648	4.92068	5.1245	5.16527	4.87373	4.90635	4.75664	5.27486	5.00642	4.9399	5.06708	5.39136	5.04208	5.21025	5.27223	5.47758	5.41082	5.25258	5.50081	5.08265	5.00589	4.94586	4.88626	5.43579	5.18718	4.87995	4.95134	5.19725
"1553512_at"	4.33981	3.94189	4.19478	3.98978	4.00622	4.08972	4.00009	4.17582	3.72445	3.95558	3.85858	4.06849	3.77229	3.70706	3.80333	3.96287	3.88575	4.06241	4.07336	4.13501	3.79883	3.81876	3.80781	3.89994	4.13089	3.77661	3.87589	4.30826	3.81093	4.09577	4.43539	3.77527	3.97756	4.16763	4.03907	4.31321	3.98409	3.97279	4.18399	4.39257
"1553513_at"	3.64627	3.57661	2.91834	2.90154	2.98801	3.01611	2.98785	3.16275	2.77892	2.72945	3.17022	2.87084	2.97151	2.92775	2.81595	2.78397	2.82304	2.88558	2.73247	3.02394	2.73818	2.9753	3.24301	3.02739	2.91792	2.98681	2.68392	2.99318	3.07539	2.80905	3.11855	2.99258	3.01959	2.89972	3.0231	3.15946	3.07182	3.02005	3.31096	2.95351
"1553514_a_at"	5.51433	4.67496	4.41535	3.96454	4.37635	4.10454	4.28651	4.45877	4.39451	4.45936	4.77139	4.72002	4.61943	4.45936	4.37962	4.68846	4.10384	4.40247	3.95083	4.36924	5.24489	4.21013	4.6164	4.32807	4.54324	4.52182	3.98367	4.75907	3.91873	4.65339	4.43711	4.59321	3.95229	4.36305	4.30654	4.54498	4.51552	5.30166	5.02265	4.10711
"1553515_at"	3.28835	3.98782	3.69624	3.55514	3.91217	3.61071	3.74365	3.74431	3.62327	3.80163	3.67127	3.47673	3.7417	3.86459	3.64243	3.62435	3.48654	3.69576	3.6526	3.75526	3.66671	4.01265	3.89848	3.94122	3.66413	4.05998	3.81206	3.98051	3.7211	3.70209	3.89725	3.70416	3.65877	3.81435	3.61666	4.01511	3.62001	3.41149	3.70922	3.74007
"1553517_at"	4.36117	4.46041	4.24796	4.27958	4.43249	4.23167	4.44484	4.46543	4.98504	4.25676	4.30625	4.49914	4.50547	4.62616	4.51566	4.38806	4.06832	4.27233	4.58132	4.50516	4.55126	4.55144	4.5638	4.44386	4.65333	4.25498	4.43066	4.6165	4.52406	4.91902	4.4751	4.83706	4.63755	4.57448	4.45064	4.88212	4.5478	4.48995	4.62419	4.60505
"1553518_at"	3.93382	3.97286	4.11151	3.97624	4.00481	4.14093	3.9717	4.09885	3.94652	3.94118	3.86334	4.00945	4.02262	3.92148	3.85765	3.83285	3.73983	4.07775	4.02008	3.99696	3.86585	3.79025	3.87664	4.70641	3.91532	4.00627	4.12242	4.0316	4.07286	3.89263	3.76568	4.15613	3.96921	4.21539	3.93651	4.24379	4.00379	4.24076	3.99413	4.1906
"1553519_at"	2.58992	2.70296	2.71714	2.46921	2.5587	2.728	2.71172	2.69714	2.63585	2.59094	2.76092	2.68856	2.5716	2.75086	2.63133	2.66461	2.77932	2.5446	2.62182	2.69206	2.64236	2.5703	2.63209	2.64968	2.6876	2.75102	2.50415	2.62426	2.55171	2.62601	2.57925	2.46789	2.71393	2.51466	2.56385	2.63992	2.5703	2.71429	2.59175	2.63172
"1553521_at"	3.71294	3.7025	4.05887	3.60663	3.44932	4.12274	4.02446	3.81695	3.49769	3.37253	3.76893	3.64265	3.70204	3.45978	3.56927	3.55508	3.39134	3.69666	3.2819	3.82583	3.44597	3.48253	3.82018	3.75348	3.54992	3.51921	3.83586	3.66392	4.1021	3.58269	4.01991	3.72736	3.66213	3.65886	3.76339	3.86149	3.65886	3.68084	3.7034	4.05681
"1553523_at"	4.20454	4.02194	4.38259	4.35402	4.18804	4.18634	4.12885	4.06907	4.21884	3.70958	4.1833	4.4558	3.88417	3.81981	4.08712	4.01511	4.16464	4.00217	4.10991	3.86252	4.16576	4.21103	4.2017	4.25066	3.95152	4.27858	4.58677	4.06318	4.28516	3.84445	4.37435	4.34455	4.35032	4.06337	4.35632	4.23012	4.2017	4.48916	4.56137	4.41386
"1553524_at"	2.58554	2.47497	2.54773	2.42289	2.52981	2.7042	2.67936	2.54896	2.60709	2.4517	2.66776	2.78826	2.67546	2.51488	2.7281	2.61712	2.55893	2.47974	2.75922	2.57103	2.60528	2.5922	2.68452	2.6775	2.59026	2.50082	2.74187	2.60362	2.60316	2.40138	2.78385	2.65223	2.63781	2.83482	2.70714	2.80862	2.64859	2.81492	2.47866	2.55837
"1553525_at"	5.05428	5.1983	4.9111	5.00441	4.9158	4.9396	4.97655	5.2229	5.18214	4.70398	4.87633	4.87064	5.00842	4.83232	5.02839	5.07581	4.71733	4.94029	4.88593	5.12056	5.02754	4.79574	5.16015	5.06159	4.89388	5.10492	5.13965	5.21615	5.0627	5.11057	5.21277	5.32018	5.08957	5.20921	5.29489	5.16705	5.22735	5.04667	5.29506	5.38483
"1553526_at"	5.61393	5.59879	5.7515	5.47023	5.30526	5.49251	5.63428	5.46282	5.57233	5.06726	5.29758	5.80779	5.34337	5.31777	5.31302	5.30249	5.15543	5.3278	5.54702	5.3292	5.26634	5.45531	5.55248	5.65203	5.31915	5.36494	5.34319	5.36896	5.65622	5.35757	5.99936	5.34231	5.21002	5.53626	5.32735	5.53211	5.22611	5.68949	5.94523	5.70849
"1553527_at"	3.66704	3.8065	3.99248	3.9043	3.71975	3.71272	3.54174	3.99108	3.84725	3.77082	3.96658	4.11167	3.59426	3.77413	3.75976	3.38198	3.50821	3.77386	3.79886	3.84947	3.89263	3.80573	4.44631	3.81848	3.72922	3.64248	3.87186	3.83584	3.69062	3.66168	3.72598	3.82594	3.94157	3.7806	3.81597	4.31303	3.80641	4.19035	3.70508	4.26733
"1553528_a_at"	5.31011	6.13327	6.37305	6.21213	6.82581	5.87337	5.87749	6.62394	6.34221	7.06599	6.39317	6.43222	6.70021	6.7772	6.80877	6.40339	7.01519	6.63162	6.97002	6.72779	6.59537	6.519	5.80502	6.44481	6.81808	6.68114	5.8709	6.25609	6.63919	5.83603	6.21088	5.75752	6.43971	6.65377	6.75496	5.65533	5.60258	6.51783	5.91115	6.38562
"1553529_at"	3.75587	3.38922	3.34934	3.40359	3.45738	3.57343	3.74631	3.59416	3.73079	3.52482	3.61582	3.55628	3.77066	3.65383	3.28238	3.52036	3.47484	3.71156	3.57186	3.61772	3.66061	3.40097	3.70498	3.42822	3.73751	3.76795	3.65955	3.56587	3.32003	3.54527	3.62413	3.83654	3.41463	3.46574	3.62724	3.82562	3.48041	3.64709	3.24344	3.9463
"1553530_a_at"	9.64088	9.70387	9.27919	9.21776	10.1076	8.37947	8.94429	9.55785	10.4379	9.87889	9.12351	8.70083	9.95309	9.87449	9.7705	9.86603	9.40453	9.53286	9.58862	9.50167	10.2553	10.0164	9.04739	9.54262	9.74157	9.66778	9.29429	9.8926	8.99229	9.6412	9.1864	10.0499	9.21371	8.66818	9.71717	9.54117	8.70158	8.85715	9.4318	9.35252
"1553531_at"	3.88134	4.539	3.73807	4.31054	4.08548	4.58555	4.25947	4.09098	4.03265	3.7728	4.19991	3.98674	4.09817	3.7756	4.11217	4.00829	4.26547	3.94452	3.95126	4.14121	4.14886	3.93818	4.33501	4.40942	4.15476	4.26911	4.29074	3.9025	4.30481	4.10078	4.08649	4.04937	4.30806	4.26265	4.12128	4.08485	4.06707	4.0298	4.05489	4.2514
"1553532_a_at"	6.07685	6.06685	5.96844	6.00983	5.74389	5.90983	6.18618	5.98407	6.30816	5.94348	5.94531	6.00038	5.8823	6.06204	5.97838	6.18254	6.00138	6.00927	6.0705	5.83659	6.26999	6.0497	5.80089	6.50556	6.20939	5.8007	5.92582	6.02046	6.13554	6.20914	6.25128	5.91425	5.99635	5.77687	5.91185	5.91741	5.92354	5.83115	6.02264	5.91275
"1553533_at"	3.1835	3.45522	3.39028	3.20505	3.12728	3.09219	3.2261	3.38822	3.13087	2.94058	3.11092	3.21004	3.13918	3.37323	3.24701	3.15383	3.20015	3.09752	3.1457	3.22709	2.96754	3.27504	3.26529	3.31518	3.25351	3.19891	3.36818	3.17624	3.13924	3.28091	3.2851	3.24352	3.11571	3.14558	3.27818	3.33689	3.27818	3.426	3.33251	3.37775
"1553534_at"	3.47832	3.95483	3.72749	3.61045	3.67604	3.75921	3.56965	3.76231	3.72852	3.78748	3.5101	3.53428	3.8428	3.81395	3.58259	3.66202	3.45648	3.46145	4.03026	3.80144	3.53887	3.90575	4.05947	3.85016	3.74068	3.53223	3.54965	3.41726	4.07037	3.51281	3.80611	3.97278	3.43807	3.77773	3.6311	4.08076	3.57979	3.58949	3.85529	3.71926
"1553535_a_at"	7.54036	7.24105	7.16049	7.26581	7.54504	7.61442	7.65898	7.56114	7.51169	7.74966	7.37776	7.29525	7.6259	7.47813	7.29551	7.58444	7.46835	7.618	7.64284	7.38848	7.6777	7.51039	7.12124	7.57355	7.67229	7.33068	7.51909	7.33444	6.97938	7.56358	7.60533	7.37955	7.3933	7.20735	7.56129	7.08959	7.16139	7.04943	7.48164	7.12066
"1553536_at"	3.63168	4.11877	4.23896	3.65647	3.7655	3.92542	3.33513	3.89525	3.81028	3.27008	4.05279	4.06968	4.36699	3.86196	3.87023	4.15504	3.90535	3.92423	4.25429	4.42339	3.7118	3.97949	4.11477	3.99984	3.94813	3.34159	3.64079	4.02649	3.78399	3.97864	3.9397	3.99188	3.80024	3.78509	3.79938	3.98151	3.89694	3.89355	3.974	4.17832
"1553537_at"	4.0061	4.11425	4.42679	3.70822	3.37289	3.41699	4.18174	4.12962	4.11372	3.64696	4.04753	3.53561	3.67299	4.03059	4.21894	3.60319	3.84223	3.84456	4.32271	3.63792	3.93007	4.09265	3.60081	3.68999	3.98664	3.83744	3.74461	3.91171	3.70757	4.24749	4.43627	3.64214	4.01756	3.89263	3.60514	4.23593	3.73423	4.02801	4.00623	3.88836
"1553538_s_at"	13.8389	13.8131	13.5509	13.9746	14.0455	13.6588	13.8843	13.8302	13.833	13.9415	13.9611	13.8456	13.9512	14.0071	13.921	13.9824	14.0286	13.9597	13.9399	14.0047	14.0127	13.219	13.9124	13.9727	13.9605	14.0362	13.9635	13.9502	13.938	13.9485	13.8721	13.8446	13.8941	13.8358	13.694	13.9962	13.9467	13.8574	13.8167	13.9918
"1553539_at"	4.41714	4.49653	4.45997	4.51637	4.65978	4.42385	4.62111	4.75676	4.46713	4.3639	4.43153	4.44191	4.03679	4.66709	4.55088	4.85639	4.31363	4.53499	4.3763	4.36048	4.24221	4.37074	4.46733	4.55674	4.55655	4.33937	4.4689	4.7111	4.53564	4.82583	4.66214	4.49624	4.64691	4.43849	4.47623	4.88525	4.6492	4.20299	4.11756	4.73729
"1553540_a_at"	5.02715	5.17436	5.12099	5.04846	5.12522	4.91365	5.06879	4.98525	5.04469	4.86986	4.84938	4.87756	5.132	5.2814	4.98217	5.09485	4.70436	4.67248	4.89318	4.77024	5.11553	5.13006	5.40583	5.08238	5.12062	5.19273	4.79916	4.9135	4.92655	4.96346	4.97687	5.04271	5.14745	4.59191	4.87334	5.18832	5.28234	4.72364	5.21408	4.73947
"1553541_at"	3.81085	4.40691	4.18049	3.58739	3.99757	3.72662	4.01961	3.91891	3.65246	3.6377	3.757	4.0061	3.98497	3.74084	3.85807	3.84188	3.34315	3.71359	3.78784	3.45924	3.51991	3.61406	3.86587	3.98838	3.71261	3.87139	3.86828	3.84053	3.82199	3.65599	4.04655	3.92504	3.83448	3.69966	3.8033	3.84123	3.63595	3.69456	4.06651	4.43126
[truncated: 17,644,145 more chars]
