# Supplementary material for: Is Immune Suppression Involved in the Ischemic Stroke? A Study Based on Computational Biology
Source: Front Aging Neurosci. 2022 Feb 10;14:830494. doi: 10.3389/fnagi.2022.830494 (PMC8896355; doi:10.3389/fnagi.2022.830494)
Supplement: Supplementary file 1 [file Data_Sheet_1.ZIP › Raw data_source data_working sheets - 1/step_1/LM22.txt]

Gene symbol	B cells naive	B cells memory	Plasma cells	T cells CD8	T cells CD4 naive	T cells CD4 memory resting	T cells CD4 memory activated	T cells follicular helper	T cells regulatory (Tregs)	T cells gamma delta	NK cells resting	NK cells activated	Monocytes	Macrophages M0	Macrophages M1	Macrophages M2	Dendritic cells resting	Dendritic cells activated	Mast cells resting	Mast cells activated	Eosinophils	Neutrophils
ABCB4	555.7134486	10.744235	7.225818568	4.311280198	4.605860048	7.406441697	8.043975587	6.469992914	7.833081747	9.312294624	13.68283856	4.556712661	6.202495893	7.951360487	27.55771004	121.4322774	114.6367466	4.872184408	4.72798535	34.11365858	15.03053048	14.90688846
ABCB9	15.6035437	22.09478724	653.3923279	24.22372293	35.67150717	30.04819243	38.45542286	17.60479495	46.07365684	19.71572161	21.8637228	16.39614273	20.30942573	56.25188749	29.38087813	40.39026017	123.9933055	23.38460308	53.46675672	23.61574571	29.78644179	33.67914681
ACAP1	215.3059512	321.6210208	38.61687228	1055.613378	1790.09717	922.1527467	340.8834245	1107.798265	1995.482601	280.0757192	512.636909	387.5817422	190.8790244	48.97221651	30.97425375	23.05515036	61.38654966	26.41292251	104.2001984	73.60793243	696.4428018	596.0259609
ACHE	15.11794931	16.64884729	22.12373672	13.42828841	27.18773248	18.44492663	13.44126834	14.80554182	24.65271196	33.65844838	16.65373849	13.44126834	16.37526833	13.6929629	1373.06962	48.58576071	16.71547355	193.1599772	13.9487779	20.50124852	40.41492672	22.76649356
ACP5	605.8973843	1935.201479	1120.104684	306.3125193	744.6565995	557.8198203	248.5469318	711.9497439	958.9160181	493.96912	340.8201368	239.2770679	512.9313823	13644.1723	1062.475909	7633.960182	13825.05363	3989.865169	263.4979304	323.3812772	860.5633739	307.1427978
ADAM28	1943.742699	1148.120138	324.7808001	22.6897181	40.06171311	21.23331069	15.20961988	24.28140623	74.76633501	24.37075223	193.6093922	94.40581808	58.3112027	54.96648703	274.639997	360.6820442	37.29172579	53.21964861	137.8536284	116.8795038	546.0061574	128.6860657
ADAMDEC1	371.0335929	318.478799	127.9674477	44.61628687	80.9645004	47.43351387	30.55297649	68.73789331	156.7076551	231.8272543	68.27758592	48.39924584	106.301336	4464.262133	8524.022801	5004.969419	164.8412494	1784.613941	730.1921708	1569.761722	175.1699108	185.5059228
ADAMTS3	146.1955683	106.052311	74.3391695	42.39041586	79.24179515	57.38590645	53.41302407	35.41107579	76.28061758	65.26798809	31.43526856	50.81967419	54.79707074	45.56049098	32.34016681	33.35142773	48.69796983	44.22693487	650.1825865	406.2334876	100.7360208	124.3571431
ADRB2	486.3438163	510.0813396	289.7984504	899.6485015	77.15395496	595.2105488	142.8319114	97.17422647	217.0627702	2378.452129	1957.53925	2360.471299	664.8839501	143.0178779	787.6239741	363.1850058	175.6334734	82.9116614	4628.681578	2887.874236	1969.028818	735.6634863
AIF1	24.0742984	20.32185897	21.96957308	742.8158187	718.6147868	35.1722477	39.50876033	19.07768435	29.36703511	1086.959659	105.7345527	23.17042572	8655.680002	1841.269508	1611.228571	11610.29035	3285.640815	26.9238589	1851.124125	1672.630327	51.17646344	6260.640469
AIM2	327.9580556	4538.991046	1429.674088	294.4846139	57.08079673	250.2995803	3311.978393	1115.681612	315.6458748	407.592905	87.22742351	134.4958651	536.1118999	181.9571	2965.888162	148.2845223	176.9615884	907.0399616	93.47144882	62.12545422	117.5077056	794.2145572
ALOX15	12.23359461	13.75323798	9.073509293	9.774971658	18.5565618	12.00966261	5.239540575	13.15225266	22.38142497	14.4527592	30.17685432	9.776317635	9.800855372	6.621226619	5.412216318	430.3353048	2907.327994	30.34226562	11.13947086	10.6548502	355.2522822	30.06854621
ALOX5	1799.683549	2425.680554	190.3314674	78.68443963	74.93090365	132.0101224	59.08735916	35.00087493	143.0134329	441.5556233	157.0365044	121.9977952	1979.301155	788.5397751	83.30089783	248.3724724	118.4834954	73.10596198	641.1396907	590.9257381	1460.758519	2917.27138
AMPD1	263.7450621	217.7617272	3012.768061	66.1074899	68.66194527	85.31836726	68.46140597	53.95513652	79.26421174	114.0495383	59.1404365	60.67685001	98.2326067	76.54456664	62.39764428	59.95269372	89.21099812	60.64349611	56.2085768	75.44109945	118.498452	173.7766404
ANGPT4	23.12217296	21.31255675	230.6806713	44.68465936	22.06014827	44.47513375	99.59399622	101.445586	29.46507768	29.2585845	9.380755775	26.17664299	16.91869965	39.33257003	21.218127	11.8097012	17.89428495	12.01870358	33.41141421	31.32955998	14.81234386	34.7186708
ANKRD55	284.4126543	218.9158033	117.2003668	141.6981114	1853.335599	436.4203479	79.77497227	1077.33032	123.8806106	176.2438812	83.38527977	88.45957062	126.1078201	123.600429	96.20392388	48.55417359	108.0271283	133.5596277	153.2289329	104.3009962	1068.295022	415.2425186
APOBEC3A	102.4291739	89.60068607	99.59399622	64.35533705	107.2355131	52.73721382	57.78231649	71.37789026	36.39006843	723.1437605	253.3068151	132.2193618	2415.197908	85.2400852	4501.140479	148.7993403	107.913789	2637.278954	71.9207859	33.35485521	1137.484256	5584.333309
APOBEC3G	1283.451966	1135.293933	2034.562362	2090.85254	336.6456997	2340.674986	1540.772502	386.0535874	979.7203756	5415.054458	6314.770723	8895.302228	865.7405246	278.7681406	1036.993881	258.3004281	203.4477818	1393.358139	627.1314036	327.1943796	306.3062145	464.4412542
APOL3	222.6275107	530.3981335	754.8680347	1209.122376	950.7902718	1615.032254	1119.486881	351.1290483	993.4624966	1173.270474	1172.693097	1002.837652	1000.826958	238.5980956	11009.29392	437.5272083	219.6004846	861.4587391	264.675663	98.21606371	107.8051428	106.4245095
APOL6	17.31182151	11.60650829	7.831610308	8.448971352	11.96227918	8.439383107	57.5171862	7.177587337	13.36764224	9.718189532	12.85527177	370.3966282	11.82068745	13.10943681	967.6451456	7.784612131	9.135536319	159.5346364	23.12992518	8.195434224	5.952127004	19.07117143
AQP9	21.34280658	15.11459289	15.66433549	13.67548268	14.1921014	14.8941249	13.11596785	18.66670647	64.26406026	188.8727485	93.46925864	12.57775597	2044.034835	4583.500675	4309.341662	399.4746192	1132.650087	1454.899429	576.553304	1876.266127	128.8196425	13705.68672
ARHGAP22	34.63556475	48.31289928	23.83351793	45.01409912	71.86055345	22.63123607	15.45266056	25.40966715	32.56780804	12.49456627	82.42753503	27.39864055	54.80800174	175.4574354	351.5922058	272.9890572	319.7744126	2985.731104	46.74782224	52.54547172	81.64009182	20.41036041
ARRB1	15.93115384	15.19815814	18.99250539	19.09130442	18.71219759	25.18421938	23.05515036	18.44492663	7.896579688	15.11426723	57.39670667	138.9893405	440.2370047	333.3962724	946.0138184	395.5562302	43.10758498	32.66449377	44.46607563	31.29032739	26.07419288	32.74962107
ASGR1	40.87013431	42.49782741	42.61290526	12.18880923	10.8262442	13.27420938	8.195551244	5.122171371	19.55662923	304.7934605	10.82390469	15.2477554	976.7071792	108.7218916	25.23626149	155.4913385	76.17616916	33.71862306	55.01698406	65.87597482	40.3944073	75.07267777
ASGR2	30.26095627	33.90854185	33.91363549	29.78023761	36.87140683	41.82249473	34.46381595	31.38273532	113.2301347	167.1042382	29.55398187	29.87461252	1484.961048	36.11978652	26.3738691	760.7257707	48.75909319	23.49623112	23.98629172	20.52967572	51.1819622	49.90264894
ATHL1	367.9599908	535.7827614	782.0675728	806.0999282	5333.944658	794.9480224	231.1788185	1765.552386	250.5151658	216.9823771	570.547141	277.0846656	183.2808703	52.25820981	167.5032595	132.631945	31.12354897	26.36096779	72.34940321	60.48932464	329.5023981	1241.008114
ATP8B4	123.6149862	86.80594392	83.72565704	69.79360213	59.88926338	51.01417813	77.34829047	29.05340287	58.6310728	106.4715425	612.7580118	1035.862627	219.3440174	106.0706443	33.35142773	1163.254876	641.207958	109.3567651	1798.044318	2105.047172	386.1946805	95.69691227
ATXN8OS	19.03486997	17.5814772	131.4519579	12.10850879	11.61080204	12.65987353	12.98839722	12.42360351	16.7813537	24.88673795	10.34693112	9.398323168	10.41544387	10.99877982	13.34400281	11.40281159	10.34858245	12.37331355	22.20849492	8.571375787	19.43850977	15.56008373
AZU1	26.08448842	37.31588708	54.50569955	75.49418368	9.996682874	45.14159359	20.30359339	12.10187282	11.81131187	32.59050723	411.6451897	118.8706557	96.50450872	51.60165293	163.9010445	315.8328244	63.667765	58.98475492	600.0026635	1034.586818	114.3003623	82.37125482
BACH2	4442.146224	1237.156184	145.9248694	716.5762166	1423.65694	449.1787857	442.4757485	245.0583665	444.6850323	597.1505699	478.0988813	511.1200359	52.1091524	60.73069122	78.3338478	56.28089968	58.86433429	82.81441868	78.94686859	68.30005918	187.9346031	132.7648842
BANK1	7633.960182	9177.359918	108.7748971	27.08870144	39.56449682	35.51276327	4.929861418	18.99250539	33.46526866	55.75942073	33.00482498	37.1948578	86.58724759	7.014183016	16.02027146	29.19263501	49.22937803	19.41137259	79.8154876	92.53939613	993.0314299	39.18510516
BARX2	16.2562128	22.62509146	15.03185841	14.68073716	13.89894647	10.89927471	17.9020085	19.74347261	400.0920776	134.5869269	19.02444933	26.10193827	18.15622799	17.14187893	15.56608274	28.07283413	22.65017098	21.75934628	48.17655596	26.33223631	65.61241103	61.55854792
BCL11B	166.5812991	133.7136259	149.8210195	4183.738789	7177.230404	4962.937555	842.2142194	3186.537019	2748.114787	2581.692496	818.2107999	512.27635	88.02675109	78.00838097	68.0390322	51.07857308	95.81819269	76.4604343	53.86480939	52.15823403	306.9880201	166.8927472
BCL2A1	112.6417383	314.019133	76.39326014	575.0352025	452.9144897	755.8584033	1206.5058	698.6513948	171.062582	431.9749142	539.9592883	526.5774707	2261.391134	5560.455558	7038.536622	195.959802	135.5924775	5551.253657	869.1471248	3291.227822	13257.93204	8790.33201
BCL7A	1097.312303	437.9146743	201.8089576	119.2680253	118.1838416	78.52160611	52.25679554	70.53816317	182.5834686	53.79298261	31.50174882	60.22893457	53.33648066	55.79800075	131.3538432	185.7375226	281.3217082	211.8047471	156.3160764	190.530536	79.74570454	121.2861905
BEND5	571.2009408	267.7407888	197.8545424	159.6750731	219.5683455	64.9845649	51.46605096	54.2462042	28.02242234	56.17742997	74.64354417	37.21954547	57.98412082	67.04718628	57.11383215	51.61492393	66.09074337	79.33688539	54.23882638	63.18438861	82.16727965	102.1569818
BFSP1	8.615516504	12.0925165	9.834897324	19.66358081	130.3828712	8.910362721	12.08950821	59.32684348	14.5326211	111.388406	34.61450761	19.45168576	21.37855994	15.68206397	36.95107529	30.8024485	19.39633132	12.20057862	34.02291075	49.68496671	13.21796321	19.08652196
BHLHE41	227.283923	379.2503375	981.1066215	45.2704192	17.67634993	26.70594032	66.17589119	22.22269743	114.5180865	88.6299037	51.53421812	51.58608454	42.84587819	5455.337361	143.8681079	325.12977	328.1155298	552.0522552	257.3486083	252.5016943	54.15551876	77.67945327
BIRC3	1762.323129	1072.239215	363.8164437	370.9307246	677.9807091	1121.424012	2888.707681	402.5623243	2449.370773	238.9246256	283.6871924	1173.96483	159.952492	230.7650134	1971.112539	237.5017836	442.7298273	10553.57544	71.25617244	1951.560424	1582.230325	132.8542597
BLK	1788.424777	3284.235489	42.03948876	136.3936481	67.99945866	19.16528476	10.42128191	89.85602787	9.580065844	20.71481403	10.05664906	12.25757399	34.13408456	15.52409402	11.8204986	14.41666747	15.2857867	16.7439792	10.55696945	8.164952674	38.700173	9.863599005
BMP2K	282.3095234	216.4337119	104.8531332	117.76525	109.3081052	42.06887765	146.6778838	224.3125249	77.32098601	118.8177698	107.0425872	117.2003668	350.5910579	323.5873864	655.4319287	971.8036512	427.6761572	620.4619299	2822.782124	2472.95602	900.2382074	588.9037939
BPI	10.46971467	14.03167905	15.2477554	64.13890515	41.29948278	12.50772288	6.382539853	15.19584325	10.77959704	19.43743846	837.2008291	166.0621042	280.0017084	15.02182134	16.53368601	25.96026018	13.48246933	14.91304029	973.6001576	829.760687	390.5882271	60.80053179
BRAF	2571.803933	974.3131867	492.0692023	178.6931052	101.0267209	155.551421	178.3523031	102.1260256	593.3232903	441.0280541	298.7194597	257.1799046	264.8782577	312.9311159	369.770593	191.008753	230.0949786	360.063401	153.4806628	301.8437696	925.5224912	721.2799495
BRSK2	10.44585498	4.456868898	34.32244633	10.46220047	7.924164041	16.19041478	40.50367377	54.73054355	14.7642389	61.61611091	18.27029466	17.22013091	11.75864418	9.848570784	10.52617889	8.886630463	7.49854918	28.80995339	46.23597972	15.48193395	8.252301573	11.86171476
BST1	65.21842011	67.5879307	33.76856098	68.85559845	129.3703853	67.69994038	71.82322708	62.2914124	44.30333794	322.4608558	151.4101449	86.13707715	1567.219569	390.5390601	73.76833139	209.4648222	154.2773488	113.982438	427.4998589	444.1675314	10.16106693	1750.231329
BTNL8	15.22236138	13.26757452	9.870549848	13.49547351	23.17042572	17.46905843	21.218127	16.64319163	35.14611792	44.08665866	11.54872001	13.71677829	20.1092024	25.72341908	18.63943005	10.71025113	16.44465145	18.98239767	13.13000302	16.68244608	99.58265357	1062.582186
C11orf80	531.8492615	393.7715656	2192.7069	162.5847884	91.4854186	158.5148937	138.9893405	136.961868	92.03471807	149.3466966	100.49005	141.0093392	85.67243058	99.33436102	34.48872876	88.34055902	103.7648187	141.8654708	147.6024091	142.9001411	157.069336	101.6588003
C1orf54	41.71079514	44.30946814	113.0970394	244.0295762	292.5617552	288.2644361	109.8410784	87.19841264	51.31778403	125.6817604	162.6593193	73.10888641	395.0230177	1418.001252	1157.753062	2036.475768	4773.895505	1134.906101	277.2757208	305.2108103	422.5487977	49.30939393
C3AR1	131.0995558	97.68302989	235.8730787	218.067024	100.57262	198.3433582	109.0856459	110.3968405	521.2960334	667.738611	753.7180287	473.1714371	1337.368233	799.6447121	4247.947251	2754.457112	879.0878468	259.2776033	4587.545998	4865.330497	9437.290602	746.04456
C5AR1	92.39233333	64.88366132	25.374709	71.29814039	39.1758312	24.57422621	23.7998802	27.36083709	42.31424562	422.4027943	335.1748215	170.9594157	4237.561451	4989.998907	262.8037637	1920.668117	1195.953955	889.9578222	536.888673	756.9007984	2647.728393	12587.17469
C5AR2	8.032047496	16.66742886	15.10593558	5.512627066	50.36671815	6.818438323	16.3457722	8.182355675	46.59340554	21.2390901	35.45497764	28.87408345	56.84374943	41.54578326	16.69585423	59.05366978	24.61393679	18.84768096	3.57062816	40.86964441	286.0155699	383.2737567
CA8	17.99617948	18.54386568	16.86720259	13.31718235	19.53973873	16.42178108	15.32647154	200.6236992	43.54005187	62.32018113	14.15699793	14.46846851	14.00907196	12.5219856	31.46897563	13.25016669	11.51310402	32.21701547	72.2168953	144.6321597	15.50755364	25.59129039
CAMP	32.24981999	29.66511957	52.127423	76.14506063	148.5655127	101.7397638	32.63242659	121.3399664	33.09276144	40.18619522	1655.267194	130.333791	126.178855	187.3573662	81.65650077	105.4403669	94.82321767	41.52861367	223.2341403	175.1542212	529.4562817	1507.37221
CASP5	16.22879037	25.41117138	7.489070848	20.72194816	11.62316713	9.073509293	7.44133492	44.6725684	117.8506598	13.78588342	35.16192527	57.15128061	120.1766089	50.41398411	518.0757148	31.73041766	21.43059083	52.52248298	9.129396815	70.37132603	59.19731483	483.5047319
CCDC102B	7.52422977	6.165616203	6.184617618	17.7200176	9.251047619	13.31038127	1.761755136	6.133755741	5.824258226	17.08721371	21.31213885	3.261428192	5.674857963	207.1228817	1.538367713	2.556420269	146.6828382	8.571628691	36.9435694	6.50271849	30.7604336	6.416534838
CCL1	9.151450435	10.41823708	10.05715446	10.7845404	22.5839555	9.669430796	15.97030854	12.61652384	9.104707458	11.24956199	11.53343942	29.60547378	11.12331494	12.30972478	13.39276407	10.20717886	10.50372943	366.165883	7.259316561	1266.591321	9.884652732	9.407691897
CCL13	195.3507704	171.4302952	101.3596853	120.948249	41.65976896	118.4029297	66.04578922	12.70708557	75.51129905	72.33766521	95.02050924	96.66643251	87.08769892	166.9319287	182.2839096	6581.432651	3717.503489	5513.790278	101.0268889	675.8697907	121.9773443	105.3162645
CCL14	70.01715851	58.91915912	153.5523731	71.06446098	31.21088513	91.76959128	77.60907212	33.08789345	152.0417291	152.9884125	67.54459099	72.99488239	105.0702474	166.0197886	1233.172359	2459.096418	283.0117609	172.6730315	98.30151884	149.3226672	119.0063797	248.3181959
CCL17	42.21616032	58.99587921	82.14621562	78.50428281	19.48358652	30.30478142	170.3383554	38.03375116	393.9264602	59.77162048	75.01179342	38.77174192	67.76049878	114.8422294	55.41158071	620.2134606	2541.410819	6414.906541	26.61741896	45.95170735	91.92866442	34.28591541
CCL18	19.93877192	21.68816978	56.60919591	35.31761702	24.35123147	12.82579482	81.202364	31.27670734	20.56828687	109.4946381	39.1384328	79.51319871	40.68134871	2820.01871	1252.527933	12334.37123	1697.959294	1749.786143	423.1104795	930.7824996	47.81945962	49.52876721
CCL19	78.52160611	139.7443318	258.1016824	77.62297831	36.87140683	60.92923205	89.77834495	48.98562369	34.99339888	21.17848138	109.9231796	146.4600699	115.5525527	114.3667988	32553.88074	137.0742038	170.8471166	3048.871233	38.04867174	19.15243809	152.8012995	117.2636391
CCL20	39.50876033	26.99246182	13.71677829	61.54110043	13.08202394	29.40136468	1562.138826	188.6755023	12.36926288	18.13033499	18.43517451	20.31818041	18.85113165	11.31047112	724.6148681	12.8049967	14.52087814	1509.776445	13.96528518	5473.438695	31.12895874	22.44468073
CCL22	46.07125476	31.32507211	19.84751256	24.03529684	39.42959137	27.87853733	28.17031886	24.33306321	560.1844434	23.02227816	26.9167755	76.9655571	33.117333	2604.46642	464.9729614	880.2022045	4123.086134	30950.32751	24.52312784	113.920916	94.52151623	59.92678374
CCL23	19.74347261	16.59253631	53.41302407	15.31837372	19.69815613	27.6569304	5.971548735	13.44126834	70.65994811	22.99098158	64.61571582	43.88212709	37.98614378	244.4793596	615.574234	5505.223986	321.7810006	377.5397731	662.6987872	545.134546	534.1983137	58.68966344
CCL4	1661.464071	817.4816647	307.8066133	2564.294556	270.8722361	442.4757485	11191.41447	356.4726389	481.2791164	8310.145807	11202.80591	38944.01868	3000.888772	1968.542066	11885.1113	3139.008389	2072.163482	4282.933369	1133.500818	35339.68536	6568.915331	2680.048326
CCL5	19.56849893	88.23956549	30.32542187	11434.94887	189.4932768	3143.971755	1850.010235	69.75841522	171.0009164	19080.91475	17238.65692	11744.53738	102.8425968	100.2336827	16862.16904	250.750217	59.29347738	6507.212063	46.19150568	660.0913807	300.4379114	133.3630669
CCL7	80.54919503	45.94840622	58.10858778	54.29720304	48.24358597	38.5055913	22.95842907	53.34937988	55.4673111	74.50448787	33.53994623	21.32839265	36.20654238	651.3648029	241.0650179	85.74723008	24.2434917	72.95235312	137.7438512	956.4362847	108.0688126	97.336807
CCL8	229.3383995	97.02939896	105.7382506	35.05420149	31.42579269	64.22389989	82.98777026	40.64411705	77.90022347	105.8701548	49.61858818	49.04713211	126.7672449	152.3193862	4535.517152	2829.09296	85.43977671	1523.493213	59.52076258	1333.111492	24.19311858	94.60984879
CCND2	299.0433892	447.6145479	677.7138981	682.2085787	363.696915	1162.572673	2369.155331	460.6314841	1118.95465	330.7988708	1065.420393	6016.733404	196.775837	378.8110795	81.43053168	108.189616	428.1711403	308.3936468	337.1012133	466.6854945	449.4451946	314.0695212
CCR10	52.98873326	92.31546536	773.8184665	130.744128	64.30250203	282.9223926	67.60022415	100.7324553	54.44144843	50.76403215	81.81890669	50.05941379	68.90758909	63.12794941	57.58401637	73.7311384	54.79311967	76.23824701	50.87012491	73.11439148	139.3579335	97.53796277
CCR2	420.0370653	360.0216463	1710.33313	312.6203444	64.9467235	756.5516447	297.1447653	95.47693449	258.8984705	1151.152529	92.11909435	97.00535628	2908.726283	122.7713689	80.9645004	74.52120484	115.7528109	117.1398876	115.0116104	63.82847845	213.9862512	243.2288166
CCR3	135.0222303	31.14530202	52.48031743	51.21539926	12.07805481	88.58205857	53.98997768	20.4848163	260.9680321	37.49630312	128.2007913	81.07845472	83.4012701	79.25178432	59.88926338	39.09280883	83.69246929	66.10168276	33.17881936	72.43377329	6575.502616	1435.2148
CCR5	98.76355416	93.00951267	46.81934	992.0442583	75.4038863	462.1524294	423.3973006	530.4856724	503.0168012	2444.179396	578.4832233	1425.773385	489.987509	2191.941547	1493.347557	787.3000077	1515.597414	624.5662045	149.3747509	260.5538316	130.089752	85.86154472
CCR6	327.4987971	331.0843447	40.64411705	173.0896162	69.04044011	486.3438163	155.6717837	151.0907582	101.9853805	262.8582877	46.43838291	122.9424087	29.59035049	17.97363923	25.58895596	29.92011687	30.03002814	42.18974701	27.61848758	31.69929888	34.98004676	45.63378677
CCR7	3811.326733	1939.045683	202.9261759	5074.201816	8788.597127	2693.556404	2885.120974	1858.531026	6339.949771	490.8051753	672.4665585	482.4429323	165.2353496	328.1949289	17366.91051	123.7463123	290.530233	14223.15516	66.65895255	81.24584846	647.9636327	376.1557339
CD160	446.1294222	281.8251718	129.5641036	1145.34982	114.9678358	125.3243228	159.1785523	73.65633284	249.1195624	3283.208487	2499.533496	688.496341	93.85626167	89.41070681	67.99945866	36.95107529	71.95840084	78.86266197	64.10120829	95.57948479	170.0131077	231.9423322
CD180	1502.166724	2247.885466	1123.318028	78.77964471	23.15489547	37.96319899	83.10064157	48.86157308	179.2163466	131.4034549	37.04952547	30.94941671	576.4469199	201.3638474	120.0804247	2787.643912	108.5104996	93.2676663	64.1551368	52.74308227	108.1883623	110.5409754
CD19	7315.689158	5295.93686	1743.474914	132.2416591	128.2039752	55.61361754	93.42592839	148.8556127	217.5476871	147.7927672	90.4860579	98.40190703	164.9026221	98.83889476	106.4449014	146.6235694	122.9982229	161.3344231	121.1411991	130.640189	393.1656925	257.8963108
CD1A	1294.174017	818.7834717	504.0040168	208.3949257	135.3722907	191.4053509	139.7165139	156.4816454	511.8243369	265.2998497	152.5357864	145.9248694	312.0225877	224.9858071	160.945247	156.9391502	14772.22773	1315.229715	110.8168315	174.7119173	260.6061886	419.7944138
CD1B	1351.157456	338.3307439	343.6898904	55.67758898	22.28653167	192.5532686	45.50400457	21.53089091	52.94106332	252.4165956	152.9052072	109.5758377	198.2817057	165.9539997	76.0826143	132.2193618	15969.53236	2349.595156	124.0396525	158.8890881	118.1030265	356.8836932
CD1C	1349.225244	2899.133023	31.29737364	44.14189025	77.23468675	204.5100438	33.58018677	40.92391452	16.8510481	50.88172305	36.32319474	30.67802465	526.834127	29.85115497	22.85969301	167.5032595	9523.260691	1002.723527	32.85124884	34.92829111	24.63751709	258.2129965
CD1D	243.5748238	416.3030749	201.5321093	16.92273192	30.19763591	10.79075018	6.357029724	48.61705515	52.42348265	288.6345968	16.24955986	17.37783232	2785.253606	49.35527967	373.0594532	39.50876033	90.82975345	51.31081795	69.97612949	23.92167028	51.54152805	136.9215217
CD1E	53.25152761	49.96271254	49.27253115	52.56295023	80.73544092	55.87769713	33.11414254	61.98706623	75.82638966	32.86570534	53.71078497	34.07711005	91.10615096	48.57029757	40.47880872	112.6050172	8828.20894	1421.6131	49.95483864	51.76582224	49.63979787	41.44795696
CD2	419.4350192	409.5822139	377.8722518	8182.951228	8002.722844	9578.936337	7866.426688	14057.43026	11226.69889	5897.393241	6247.906848	3097.47128	222.357789	149.914948	112.6050172	188.1947985	187.6124847	146.9688776	332.6238386	138.5888054	614.9120433	576.8272959
CD209	68.81156687	26.73032883	23.37353986	21.6089747	99.59399622	16.53368601	21.60591559	24.14453092	154.8153429	116.6935326	42.60499233	31.86953296	84.17376676	315.2176797	190.945084	2758.297802	2461.153302	228.3870623	66.9779578	173.3203491	91.6159891	130.8839822
CD22	3293.629651	1803.150148	19.03486997	37.47048645	53.38200923	54.37437693	40.69767509	45.41225697	127.573896	80.6118876	41.94230156	32.52035914	31.15232509	153.7017175	62.36131967	221.7347708	154.8175221	36.801049	287.7290641	205.9169697	104.7638451	72.3215622
CD244	59.70898915	38.51177638	28.83176888	623.6947469	174.4389829	69.11006059	23.25507848	123.3772483	85.18075466	1115.507714	1823.542464	1702.765135	828.4298346	22.32433652	46.7586588	96.28143387	23.85077614	18.38716012	105.2985222	38.33766231	2465.483607	51.86506899
CD247	23.66779296	53.69027623	65.55259868	5508.526368	7038.536622	5318.708728	2156.371127	5302.661793	9743.994501	9129.432322	16099.47966	15108.26954	35.27406041	23.92868112	26.9337182	81.83870096	43.67897681	32.48553108	128.4661867	105.4058403	459.1326292	59.83784952
CD27	388.8197482	4138.587476	7350.586942	5506.313911	4042.377012	4188.175594	1125.960048	5710.976341	6979.725316	2288.252945	196.4705551	127.3316351	136.4091916	90.85495783	137.4401366	136.436149	125.1576644	111.9872056	123.9116687	89.47064836	468.4975465	300.1045211
CD28	170.6541081	183.9284292	145.7577865	527.4027958	462.9998637	961.774233	2294.871098	1326.705724	1614.199583	524.1543544	77.96041968	71.78378935	79.14901833	62.22720273	64.48080982	207.2614073	87.37183838	66.03630917	62.4258293	75.16641	89.18080942	177.5405702
CD300A	30.69853755	77.94519325	103.7065116	738.0313132	193.2963626	414.3723032	54.40588795	46.81934	84.09971859	2268.609727	5340.892712	4668.361682	2187.807203	691.3037154	211.1048289	1737.241257	59.48756952	26.19487356	777.7278706	1075.456564	2406.92936	4130.857899
CD33	25.374709	16.71748672	29.48171985	21.33635265	17.83717204	11.69136762	10.49185361	16.00738743	55.45160433	146.4620047	13.328498	14.20413975	1494.400184	388.0381883	241.8450557	562.1160422	731.6958076	15.47840391	811.3522325	870.835795	36.39003364	36.74188801
CD37	13247.62405	11610.29035	802.2248179	4472.430176	2997.964479	4287.536344	865.4159386	3602.317619	4831.809557	1823.236151	2090.502205	1604.568691	4508.112105	1453.500603	340.0169777	2337.797784	408.0617171	99.31070429	783.7092702	1104.720671	1908.23192	3204.567177
CD38	588.2648306	659.9477137	12117.94539	318.883456	296.2994306	205.305051	492.6276527	1145.360549	696.5074435	224.0112245	1418.265485	867.2194289	237.7018615	90.8542014	12009.36242	642.6104871	65.77761797	3371.628895	814.6736615	1366.953817	298.7045221	400.4888321
CD3D	103.2248459	174.4025802	88.37677893	14396.85632	14916.803	12009.36242	7456.754789	18921.47848	12721.06851	11894.34724	250.8695535	243.8532814	79.18206065	74.30949816	26.01377304	12.22050099	106.1967153	132.5505719	40.77673955	13.20972496	795.027696	250.9974436
CD3E	1233.172359	756.7993492	1163.254876	5787.182458	3554.437369	6370.192958	2850.795927	2993.594839	5302.45403	1748.883874	461.7145711	342.1231155	225.2808846	188.3816952	172.5351641	175.317922	195.4486787	276.20651	144.3993653	129.5942842	425.8648102	809.110134
CD3G	55.98119171	87.6081271	31.36207011	3348.560467	2859.409338	3066.253514	1149.980649	2416.241107	1298.021187	1121.515185	252.9163802	117.4404361	31.97464945	31.47187386	22.5839555	15.49172903	29.83579519	38.2153575	19.63068007	17.90169501	114.9902097	160.0909817
CD4	138.4573773	118.3512664	351.0163026	164.9509326	2495.269425	3710.379943	1725.414846	4363.016183	5524.681644	399.5375472	81.07568775	75.96955929	3343.906153	552.3052303	1574.336844	10105.34674	1340.751384	701.0986434	213.8663803	287.7837723	163.6390935	364.5571609
CD40	1493.347557	1328.267122	838.3890443	203.0571538	119.8051169	168.9573287	169.3131278	129.5124355	338.6601465	269.4014427	164.1619074	204.8063535	298.5733076	1146.591678	12966.60573	643.639203	1598.408075	4943.303284	111.7010328	416.0597275	204.0560124	275.5927662
CD40LG	65.37231327	51.83259142	34.65893963	186.4853205	464.1789801	852.1721059	660.7418675	809.450384	31.04806788	449.7694466	29.30316525	52.25679554	24.75213495	29.86059304	26.39060217	32.06615205	20.16451827	16.89038862	15.73172412	21.43431914	36.42693635	51.29818379
CD5	482.7709118	212.2007839	459.3251879	947.6570017	1101.084704	1734.374565	918.9690411	1464.692495	3513.782725	508.249512	283.2620394	201.6701633	312.9288878	259.243454	285.0923469	188.25878	270.5730739	259.6191632	182.0748079	219.5267689	296.9402652	223.7346793
CD6	75.85653173	91.34978305	295.0724091	1720.140098	738.2321164	3148.85189	2731.999076	1835.581311	2092.360886	342.3979908	623.8033823	348.4243243	90.96996824	94.71792103	137.1320082	88.93386715	96.80906697	90.20058102	41.95697606	41.71625038	329.7270655	155.6335945
CD68	3.286119074	8.41213334	9.182953598	51.10845475	21.15896542	15.76945271	30.90820518	26.97070262	23.8360063	97.22500992	93.83368418	13.92293323	806.3047213	1705.45606	748.5959447	2770.911453	1137.825995	687.7634179	172.4465903	226.1109905	45.59685457	36.20155225
CD69	8246.962733	5037.059721	131.1507128	3798.407191	4397.041606	5489.202469	1071.887678	6081.160743	539.3938343	4572.324665	1781.265844	5471.704926	66.10288756	31.65121441	59.02137051	28.81247015	39.31238934	69.45698718	440.3983738	1484.634024	6363.149838	436.4221698
CD7	15.62904812	17.28012062	18.02258618	2234.707961	2032.402798	1507.773715	1271.833268	2132.53501	7917.977191	415.8325753	1666.682281	2106.83981	20.48373388	16.0113349	13.36812571	80.61769372	27.07256267	22.00857195	12.17345488	20.04765141	48.57212298	25.19240764
CD70	294.6566184	647.9228093	528.1256069	247.6214563	116.5526077	266.2959935	388.2749858	214.2359544	1999.95277	301.4293391	226.6449338	186.4718703	189.6644237	162.091307	365.3486293	116.8363113	163.5181238	705.6011675	205.9889771	115.0885118	280.4419984	309.3411047
CD72	1434.004736	194.0589782	8.359413914	18.8127059	43.04528298	8.195551244	15.72935292	10.23080265	37.64694269	11.4839684	67.34451995	21.03489045	9.096324111	9.476286725	9.588069329	123.9520803	24.27133459	8.05889839	6.665661843	15.55213132	13.37742609	9.272238244
CD79A	12117.94539	9835.923	3860.541888	425.4456431	183.3771612	161.6033691	97.84605147	437.0541054	424.1217962	196.7666923	149.4947867	139.2030869	174.974517	124.5658582	108.8170218	63.57950923	138.9136781	189.639752	61.91581828	118.775806	511.4149111	261.960019
CD79B	5975.189254	4719.84198	900.5698225	229.2346632	284.1304512	341.3861217	192.0177626	425.1070045	863.4669544	277.8145759	364.2599841	254.4761746	158.7986952	68.04622904	64.07909887	79.32420695	61.59710526	72.14957289	38.49728027	61.7152637	209.7392117	232.5557133
CD80	131.2576257	345.1713796	367.1492638	73.52859919	102.0859478	92.39233333	195.416557	109.7080589	392.7464198	196.5982704	163.1921911	139.2568175	148.4294518	350.482739	3650.811207	160.4810794	596.4318172	4526.24129	120.790446	177.1857239	109.740993	132.6404432
CD86	354.7433616	599.8609321	309.4183226	108.8922088	35.145174	95.47693449	90.30112485	29.58459024	176.4166456	341.3536821	110.1384066	87.77041198	1398.4001	764.4811798	1444.502959	2791.659069	1729.206247	4490.947531	161.7655034	203.6194781	107.8833958	161.5053365
CD8A	564.4780916	348.1087905	44.21285974	9990.737125	41.07506248	147.1712529	161.1817391	172.4731305	80.70305906	1127.953469	959.5951565	1190.400365	203.576442	135.9847653	45.89341104	63.47614462	176.6671569	163.4447696	87.086495	102.8346227	176.3456177	623.2298556
CD8B	21.53089091	18.55930203	22.19126923	3697.963718	143.5770588	16.54639136	12.46145751	118.4547967	12.43551104	108.6995574	20.09303314	16.68319539	14.49443263	14.7839247	9.306658239	9.973398059	14.20160728	13.49794899	9.973784848	10.95016398	33.0054369	31.43329135
CD96	140.0696821	182.4215585	83.87781162	1718.974851	1432.94769	1571.924274	253.7390252	473.0050907	2933.320651	3005.007369	1629.78438	2127.768209	35.69766875	37.23265829	64.30250203	32.94807285	50.26149649	56.78650106	103.3665611	42.58554439	433.031001	90.84379933
CDA	7.453474496	8.282139574	18.8378526	10.06514533	9.6818797	14.73210587	10.15946955	10.55001689	11.57836151	167.1780478	98.13957615	8.147551977	1040.419935	346.9958858	8.817496805	28.81247015	343.4091893	36.03732383	88.0510502	82.11698268	346.4833211	3592.43191
CDC25A	14.44417944	13.22104832	18.49909288	9.90420085	13.45315049	9.040054131	226.961818	31.42579269	29.61784034	25.27567657	13.26647127	142.2923317	14.74858062	18.97174653	22.0447246	14.74324112	14.79591225	12.77212168	27.83891458	74.24230416	14.87374833	17.78100586
CDH12	10.62580967	18.14764196	6.994769751	7.907398998	7.285693652	8.59290329	20.54473142	9.729238863	130.5611509	197.4542946	27.0789387	9.729238863	9.440421022	12.70746733	12.51970773	9.085608856	33.16857129	23.20574621	84.74034858	38.3494807	62.3285341	24.73256754
CDHR1	15.70334805	21.35717484	8.220261044	32.70000097	86.84214478	12.73061175	27.50039747	22.14183418	7.934015528	130.6180895	237.0997067	29.5032353	10.5027912	9.74632817	9.294987078	23.8492483	6.785695372	8.710620771	19.2193508	11.06215587	8.510053764	27.59515717
CDK6	30.69853755	23.04874713	15.94453415	65.1412171	25.78013421	99.98686977	45.35113413	24.21507209	69.53996611	24.45714861	27.05878945	289.5847031	21.06647043	23.49923645	16.71107549	12.82579482	75.85179982	67.41087913	47.96802384	14.10751406	64.38971117	19.40986991
CEACAM3	68.46140597	61.8011542	104.89154	69.08981156	59.64008096	55.44751849	46.69869297	65.12057481	133.397401	120.6353537	189.912654	109.5758377	242.1017704	156.08054	123.6149862	113.8352122	147.5042141	210.180427	186.2935686	166.5230648	132.0579064	2096.525977
CEACAM8	77.91715796	86.88656507	22.74378501	143.8250498	7.285693652	73.7311384	35.28849776	4.767545237	39.35635057	15.77579613	956.067675	162.1045877	6.650645086	5.093941607	14.10673265	11.65755142	14.18862492	19.05023187	2385.025776	1835.208959	235.2654646	149.8673485
CEMP1	28.85299608	26.05680615	5.783504523	9.51802003	44.87716404	8.245074698	8.750532337	66.92570007	210.0815605	135.6592715	24.7914552	47.37880726	12.41773777	13.43483203	19.10532833	44.64572595	6.045328615	7.792685483	11.22269837	40.31486949	54.48869834	30.29430793
CFP	4.573719127	4.646460043	5.382740888	14.38688428	371.8319741	50.46125007	5.783504523	13.9469182	47.25871943	471.1297374	33.99443636	6.982740503	3702.502521	27.13104189	219.1912001	1971.112539	7.548560149	451.2500358	47.82909649	214.9062825	14.58477024	2060.180409
CHI3L1	9.040054131	10.11185342	10.0823446	13.16060514	12.37533181	7.285693652	12.94364358	9.949791059	19.88900634	16.32499594	344.721706	59.67623931	12.16796964	8959.873277	3395.663462	2050.816822	89.88071419	473.9150298	477.0548529	636.7916524	89.33007873	3791.328311
CHI3L2	574.7325605	445.1279343	320.5064848	362.8779127	662.9063033	312.1882039	166.1811986	4770.057676	515.3473004	404.1369074	322.0390633	170.2202856	200.9927361	181.8142129	1765.552386	175.3835932	184.1091199	210.5699575	148.963857	171.1295117	317.4730696	356.9094548
CHST15	375.0617962	380.4544171	2248.878473	37.3682688	56.31496953	41.68602369	34.12601784	41.65976896	82.84147995	339.1261865	43.29669296	21.63834323	3334.89402	1452.251166	103.4871553	1051.6856	317.7544695	99.79101855	1121.27006	895.2054973	1106.193591	4602.158626
CHST7	15.2998514	17.07503774	105.3543147	26.28908826	70.20092794	367.4048158	234.0049091	401.8384715	78.75058598	56.03427065	29.82523398	23.03809769	291.0641772	314.6462296	350.8883739	421.2349567	193.2489244	3085.840231	152.218479	368.050649	27.24137463	793.1481128
CLC	317.0133169	263.8099578	158.2726851	91.38509289	21.54663623	110.2519917	184.5831263	91.98053835	38.52410842	337.9147534	509.9159527	237.9275689	86.56595204	69.27115976	226.7134742	172.4089256	98.81299309	102.2341069	3917.54615	3098.629915	26617.23891	4605.247829
CLCA3P	17.20651635	25.26232098	11.94994798	10.28448645	11.3209152	2.307902038	0.972464723	4.366178616	10.45160006	25.67823744	4.29075067	1.761755136	2.691185739	2.022563272	0.251594145	9.029403736	2.311940973	0.758567527	5.985711194	5.420513422	18.88573028	6.90793389
CLEC10A	110.2519917	95.48720378	67.3906821	80.05432796	56.97214117	77.30955315	36.92529104	66.46616213	123.3530513	154.0857258	56.08638386	61.70274209	481.4264713	159.5970517	69.39655423	5770.127086	5129.9883	145.4750722	107.2146881	150.2976889	35.23355032	145.6285415
CLEC2D	1012.819733	595.0445595	134.5503286	1510.850313	1443.461253	1711.865828	1875.9525	1689.599596	2808.690677	332.2360807	979.2239401	344.4100434	93.13451585	78.64035879	1465.741277	187.9865712	66.49062417	2002.179445	45.51634127	41.11000417	92.59123087	68.77784236
CLEC4A	270.684059	105.2173251	19.48358652	43.67169279	94.87431986	19.995556	35.566978	67.3906821	75.54705953	326.2228204	66.20219764	39.06798479	2802.254283	1137.937654	51.67871576	6742.94324	4209.628791	558.9934716	321.2172134	548.5828994	234.9146008	2814.377261
CLEC7A	148.8556127	142.0062175	58.64250526	86.04241069	106.6702025	89.98404196	50.52462737	936.3792246	94.16503856	628.3365071	143.1492688	89.37299011	6165.953009	3760.306028	283.2038076	3071.447657	5359.771755	1178.503785	634.4501909	1330.094243	159.5272392	5247.49398
CLIC2	8.195551244	7.671472425	116.2438106	6.339831804	11.06762282	4.799625554	7.65617701	5.412216318	6.36193044	14.6317676	24.68882499	30.3854209	103.5590934	437.0461122	1393.382865	2233.164343	2244.054642	5239.88349	8.029450285	36.79183022	8.446042556	10.41872533
CMA1	77.95639785	68.10609278	75.6389405	25.22954469	42.09518393	46.6365232	76.31621718	29.75313496	40.08632954	77.40398982	57.33259038	53.020637	58.76829357	46.37300953	65.76280884	64.11513732	44.7774243	53.12239382	1378.879998	1622.195863	164.6813549	48.25538871
COL8A2	135.2230196	73.45098986	23.48774462	60.53487072	79.43023238	61.77215124	55.34420893	62.18440951	122.1817822	76.59825958	88.02552084	68.46140597	275.8747733	1233.715268	33.84353695	151.5623553	129.2643777	109.1988225	70.07666952	59.73326622	89.9998803	186.4210163
COLQ	28.85299608	27.39812397	23.55278029	152.7740895	66.85032911	135.3256446	36.18719498	48.33458991	163.7532278	410.2594987	406.5670516	351.0163026	33.83180651	24.84089345	86.1812316	128.1562926	31.5991765	20.18679185	51.67336008	36.89214997	27.50524235	40.46415035
CPA3	786.5967435	653.570348	431.8870773	147.6958112	25.20265438	243.2991012	226.7134742	148.1833551	145.5265348	271.5067499	458.1363071	308.1273629	135.1465191	139.386735	247.6828366	206.9088618	132.4987072	149.4195584	28290.30984	22328.97153	1091.417527	522.5988941
CR2	1471.268235	559.6347831	139.9135207	245.2703384	285.69747	67.24739132	17.8883765	25.49933683	25.46161624	22.26236223	25.27012551	64.40632604	35.1557773	27.25115703	55.67688175	39.48271435	16.28183461	51.3593367	16.71082041	16.32654871	122.0795542	33.0622167
CREB5	30.97425375	24.5582079	32.02053189	12.41011504	43.39553244	7.370460489	10.97804588	9.555358782	9.368720456	15.69291933	13.03890087	14.41666747	360.9106341	22.86410106	11.76274946	59.21766228	227.5494335	257.4524083	23.96095789	23.33830393	15.15801623	1385.315828
CRISP3	27.37818895	16.54772888	6.508150101	3.235495107	4.203532154	7.582193721	10.20717886	5.210162458	647.7895425	34.44926679	164.0262277	41.73838224	5.032005451	11.29862608	10.66334011	5.556158206	5.950386602	5.355044803	140.2065177	33.50781403	75.7877931	15.93701737
CRTAM	54.88908823	66.10701896	54.0562838	1443.48038	308.5611006	114.0594238	661.2766113	42.15294578	47.76902833	829.6692685	261.1619294	652.8575264	212.0416867	761.03216	38.22269719	85.70898291	128.6403474	153.9609051	15.54962061	106.1592663	78.33058859	83.96491114
CRYBB1	8.51087882	9.160277762	16.77479438	8.78944775	20.22798354	10.6390921	8.277095789	10.18494196	10.55258875	7.618702951	9.40235754	7.972776848	9.396148118	9.70690203	12.12718124	166.9553981	9.016747265	8.796010004	38.37689323	16.78915846	9.497994228	9.876168345
CSF1	22.1078749	21.81521667	14.62640697	22.99418539	21.94024148	32.27097928	235.5590589	24.17762134	159.729662	39.12354971	21.72047615	24.48518696	24.56893179	687.8844582	35.28849776	23.12217296	112.5821168	93.53462038	28.21718786	61.84446433	73.59342702	22.5275051
CSF2	24.24874392	18.24411695	43.36581215	24.4197256	40.95236426	25.87142267	1283.451966	22.7587994	16.26218479	62.26959997	47.27814858	741.3146239	27.09459243	28.52989192	18.82453343	16.29360796	34.06423073	38.03034172	29.73723499	1722.887037	20.96429003	19.5960694
CSF3R	99.76628743	29.61360061	22.72781743	24.3859179	107.0724606	36.16508067	25.6594246	38.93185048	85.4433645	338.8415636	115.6437107	45.2333023	2331.948628	214.3427639	860.3372222	737.8599039	92.48429351	67.25193329	186.0953351	212.2561883	248.3966271	9175.361959
CST7	29.71165699	21.33475082	14.02145998	5181.597893	197.8545424	1470.064999	746.2695012	322.0620463	1323.231227	12102.63842	11514.68497	10179.78364	63.6732263	254.880064	186.8061087	292.5617552	1490.444911	4059.440795	2285.360966	2487.597945	616.2101884	2347.728878
CTLA4	19.39158332	12.05483904	12.39999002	19.09265901	282.3095234	606.1036832	1865.797683	2019.936149	4077.44587	22.98413575	11.01469755	18.71219759	18.619765	14.31666435	8.580759955	18.03666634	16.48246747	12.49357301	18.08044096	14.80064982	62.02243666	38.69364838
CTSG	247.7712501	204.7033855	205.3757047	113.3980465	134.4958651	81.23896111	73.69460204	38.09184417	224.9735167	156.8702985	309.0786617	105.3144058	88.12615549	65.31852439	88.66013895	141.0660169	69.98276175	42.00016699	5638.069687	5475.90797	137.176414	185.0082007
CTSW	16.65790643	14.10507421	16.31812595	4894.215252	487.0683652	963.2767736	23.08754551	14.6382422	12.83317361	4144.004572	6980.778276	10811.41236	16.93731154	15.94992913	13.08202394	26.76355546	16.23954329	15.8711173	119.4688824	272.4656742	41.78979254	20.49140221
CXCL10	761.3944185	395.6381026	246.2438258	157.22658	120.4987696	152.9758784	529.512254	127.9224652	256.6183684	488.5453368	201.1109308	1510.914551	500.9300164	163.1981892	31273.67963	278.3434035	163.7176364	11302.3948	112.8085953	313.9187307	332.722032	486.9671286
CXCL11	90.26229276	71.79483122	44.79050636	22.77124293	6.633637977	14.33061258	52.00544678	23.48774462	42.51314662	42.34729139	28.53859717	183.3079432	38.41873667	16.90510228	9059.841342	29.35940998	21.12034731	3956.496269	27.84781811	33.7735536	33.86659948	74.22060498
CXCL13	50.1800947	22.77083572	17.24705732	22.35743472	6.024967349	8.95713845	280.5297599	9578.936337	13.50429071	7.577261926	10.02644064	16.12512522	10.31783604	11.75346746	627.930517	16.76076868	12.71410384	20.93152388	25.70939324	10.94557061	11.1092851	29.79046571
CXCL3	73.07039801	28.30659504	56.44753053	26.71170482	17.02062149	30.02788375	26.84183085	27.69750654	136.6242482	45.90656617	17.38441257	30.21807353	175.8826199	1496.816	271.246673	233.3303549	81.03679349	157.0218318	149.9605608	7936.428599	44.00159828	75.7691719
CXCL5	94.16490321	83.04902879	43.36581215	18.42018765	7.759898576	41.21600403	24.94052208	18.93654262	73.85830951	78.88888206	25.08008077	29.07388553	32.93471403	5315.265079	91.98053835	46.38135018	37.39284051	387.4036234	49.57406448	621.7471315	29.25747912	69.6139163
CXCL9	597.5841917	438.2088306	268.3992061	125.8362376	77.45884479	151.5042347	259.4612394	143.5770588	159.2182742	220.9114526	186.9242102	590.3615841	265.0825127	168.4971354	38944.01868	199.4359175	179.9813131	2918.819703	123.5555835	99.76021313	193.9209434	403.0543959
CXCR1	260.5780432	187.0592932	146.6778838	214.6841388	320.9597732	253.8205315	76.35489937	71.48534098	216.8895181	691.7310759	515.9159844	417.1870896	82.78141165	72.0058534	61.26982624	53.22101207	65.52991342	64.12271586	263.7886674	267.9679786	239.4764818	5613.081304
CXCR2	26.76355546	12.64597482	20.8510013	73.61765642	5.107669662	20.88194891	7.644655016	11.15831089	62.58074509	341.3628029	963.1701029	280.0023863	408.3528365	115.5505074	174.1206652	64.07909887	176.8360878	48.42702155	126.093962	56.93465721	442.7589038	17610.41012
CXCR5	368.7814351	298.694373	10.14786303	32.70801147	29.79215867	181.8245372	207.1265648	2508.080521	32.4851772	31.93919539	16.03380756	15.13101608	14.61246054	17.36373676	212.2750073	14.43114488	17.53626408	26.90915848	13.73208623	18.88504854	55.85644925	19.29227122
CXCR6	143.966553	137.922284	129.4184927	239.577985	92.27701669	190.1248095	1140.294509	187.5232686	914.3089198	1037.795776	175.2851029	139.1507517	89.88376184	60.50454252	68.56018671	56.08489855	61.54906754	93.76432338	58.16905397	53.14506673	86.73337152	166.6014244
CXorf57	39.26542516	19.44447612	10.62580967	102.1724937	236.7644719	111.2439257	152.5108229	14.24242632	12.49889885	284.2716475	54.61125396	77.38738398	8.024895821	11.29730888	6.694465385	10.44585498	7.429375053	5.419912679	7.400067061	6.598985716	73.86823463	12.15912559
CYP27A1	28.17031886	29.93010894	40.80982734	35.11559608	57.08079673	18.92107732	20.98904773	60.30106853	55.89770913	88.19698455	36.91521067	30.40510025	761.5963848	9212.241151	72.62100796	75.71085354	807.5821247	1970.12216	731.4259977	853.0000301	71.57804711	52.96843829
CYP27B1	839.568697	393.1234511	544.7418911	123.385104	89.21509024	112.6050172	253.1007469	62.71521001	451.157092	198.9157769	95.8119075	117.9119847	96.6530619	1182.186949	6662.564771	145.7011205	203.4468878	2253.07628	88.73893452	231.5401669	179.3795601	291.0919657
DACH1	8.110268958	6.614252509	7.019305551	6.072925338	26.64846634	6.332890006	3.990985982	4.929861418	16.74879697	14.24749768	34.41652414	18.5565618	63.04081707	7.182118842	4.273621867	8.23248634	5.418450145	6.024269222	30.55282309	11.69596161	232.9448016	80.62449793
DAPK2	50.49233083	52.66107689	24.63126285	36.778245	35.93880485	53.08765217	21.06633463	20.19963341	71.83050785	55.81143763	75.19081972	65.98252315	50.3687963	36.29552204	35.145174	76.65867431	50.65432393	57.82502739	260.2593867	126.5670604	1104.766554	494.7641499
DCSTAMP	38.69538004	19.46232551	134.084158	45.95452314	33.84353695	19.29191355	61.87372226	68.52517722	60.49713226	77.66579469	39.23336722	85.31836726	100.3959971	3167.902414	171.5562529	278.806442	919.9504445	632.4755841	126.0151417	250.4705436	145.246652	90.65655649
DEFA4	364.8313155	262.8085775	213.2412028	580.4081606	61.9081487	252.1933458	165.640875	89.90011254	42.80616145	290.2323357	3153.504694	224.7841847	108.489886	59.8115536	76.11959313	88.37677893	79.53417974	104.1710485	246.9127303	174.0874482	885.3172017	453.7054493
DENND5B	47.963256	82.49743428	338.5948695	4.937003728	5.354735415	6.171513508	8.639430617	2.140728959	35.50090535	5.928172884	28.75548047	4.929861418	5.019653713	14.58676995	7.808323788	36.71555117	12.87739467	28.44840466	6.111045892	12.88881259	9.439454235	11.06939913
DEPDC5	23.00370479	33.44683221	30.00802014	42.10826584	192.0177626	41.85091261	38.53463959	136.4948062	91.68554625	53.64503254	74.53481103	143.2597854	40.17793365	96.61739385	168.2830482	190.192431	106.0520414	38.1781776	110.3343475	32.01670875	572.5456158	27.33916292
DGKA	426.967722	460.0096029	200.6236992	2223.016764	3066.253514	2690.021108	845.8491856	3860.541888	2953.650091	550.2709334	393.4296648	301.113803	300.9545855	170.0857145	169.0248855	215.9013618	198.328799	236.2697561	148.5136694	129.2895441	429.5993645	314.1795669
DHRS11	53.98997768	69.55072395	70.16756594	88.61812105	123.9520803	27.7175438	149.3668195	72.38497496	59.33234796	34.77276169	61.62409019	85.55342451	46.95962914	266.5013357	18.60026599	242.6906605	1090.33834	299.290358	69.86702041	69.59671194	27.38267333	54.33030883
DHX58	13.86362993	16.88361737	12.83845224	67.97505932	298.2898502	30.99587635	14.48068577	86.56913311	85.15077625	19.01547885	126.714319	29.64538132	66.42778065	21.95980512	1394.307066	233.5831274	34.01497516	1538.10279	27.39483764	21.85490233	18.05914553	20.09780832
DPEP2	695.4566346	459.3705381	11.18070884	469.0254782	1220.279156	631.2800075	9.029403736	327.6079697	341.7222111	496.445567	636.0698166	22.1565212	1471.477094	116.2735817	16.21638188	2410.189476	502.9110289	37.70324907	158.0635767	131.4440963	4131.564833	4347.71622
DPP4	19.45168576	16.56719599	15.7816761	686.98687	689.9495562	1042.227242	892.3150761	22.53108052	866.5973448	383.7055093	43.07303297	391.9641115	19.65506451	17.52701962	175.6975199	32.80967907	11.79647193	138.2117037	68.77332318	25.76939706	18.57167619	19.5766283
DSC1	82.26251271	48.0259129	44.79050636	408.664347	788.0190869	15.6035437	10.21829304	7.631831021	23.3327929	82.60097115	21.21931052	23.81586063	18.85006161	14.93885569	11.66918119	6.707735929	45.60303808	14.70793626	34.51256333	35.70681106	71.06536769	42.13322455
DUSP2	13.29827708	139.2748932	32.34016681	4083.939908	318.0170106	2005.427058	2312.349458	2300.259226	319.7380921	4596.059629	494.2129873	307.9165172	404.8953793	490.424434	567.6636334	261.4949956	292.3186781	536.6914932	39.90444703	758.6700823	1013.317761	88.7690473
EAF2	3181.18246	2020.339327	4989.763973	219.0176307	240.986393	138.142275	265.1751702	197.1649083	208.0767508	181.1618028	198.0166857	184.1015768	683.9617628	281.0119542	284.1304512	281.4216469	230.8171913	468.0738156	401.7261393	399.8816761	742.5341803	240.8539709
EBI3	10.50267123	16.93649086	8.897758981	12.21399038	15.05714204	11.53252065	119.0986128	11.63480358	164.024998	8.368172831	10.01431702	16.85549775	12.4947299	13.18836854	20437.69231	311.2058679	16.81680477	6496.243408	8.959876311	134.9737807	9.497299095	11.62603766
EFNA5	5.427660306	9.117018877	8.933068014	12.03201722	116.9246518	24.29954135	13.95930187	76.65867431	240.3423442	77.73188438	29.85222409	43.79639678	16.87392513	14.68073282	64.26624737	56.80709441	19.84796253	35.5318796	59.94184526	12.07275719	81.94476603	38.58771285
EGR2	122.3401907	98.24319728	54.47162284	35.39583074	35.24465136	36.23835539	2100.112826	1667.329269	131.119	151.2415422	155.2354783	1331.912221	466.5929482	3919.367365	23.08754551	2175.756551	4531.291492	1121.590168	293.4561431	1906.729264	1430.716563	198.0753053
ELANE	11.04729816	8.908551164	9.3286347	103.4864778	12.73061175	12.43682411	6.90617027	9.857216379	16.19604013	18.50447818	734.2988939	167.9222444	28.96336488	15.08601415	103.3533021	206.3156576	12.68932527	13.01751849	4503.039803	4464.6663	119.9375404	31.87881829
EMR1	499.0111023	383.0612119	194.3869003	195.8964573	428.0646447	312.812165	400.2184096	182.9389251	335.8350828	447.9667425	348.0789413	188.5213167	1815.513906	203.312067	3528.214438	404.3935503	178.6781861	237.420847	287.3791829	248.1729828	16330.70798	1253.613443
EMR2	145.9766252	106.053844	67.17486231	43.05953599	56.18573504	83.26351882	72.53685465	21.24976442	96.27230625	165.095489	174.2285945	87.43886769	1319.424101	1045.041824	1516.793563	363.8164437	863.0024859	357.6021098	829.2405253	1558.475521	3871.759806	3956.252694
EMR3	55.17004911	124.3420312	135.3256446	104.1704046	89.37299011	63.19960659	89.53763691	139.7591552	112.6019046	136.763141	63.86912529	64.8769987	379.6236682	38.87513434	13.53604074	5.690710112	17.83104509	19.31544328	185.9826158	322.1691705	4792.729376	3015.993844
EPB41	21.98416943	67.00924563	15.20961988	235.3351386	12.29355102	385.6302551	240.8141851	89.94208868	45.47875651	9.639752894	104.9505198	97.80292842	25.10456886	51.91551646	7.165488052	25.55686935	17.91341178	73.20980687	9.708024058	7.155722446	104.6317907	16.47488638
EPHA1	47.02936831	46.76894576	52.03367718	400.0482873	763.4010715	292.8838925	35.76999194	57.88335321	43.93245365	61.83016944	155.7830488	99.21173158	63.80169822	58.11820163	45.61964119	38.90350151	60.8481688	58.64760753	39.16381447	38.69471267	56.73556026	71.4205995
EPN2	46.90834881	42.21678294	109.4328043	31.50834858	64.62199466	96.20392388	50.11843442	55.41158071	17.84892932	62.36421567	31.97660478	27.97705381	32.43586908	32.22402237	30.74111032	22.48126594	59.13787146	31.56870199	43.97341673	70.25798406	554.8063768	51.26114266
ETS1	988.8726693	792.2524045	410.3171187	613.4935899	287.8283832	1902.189462	1261.517205	701.5416085	1031.179862	99.66586714	759.7185652	696.2669173	85.66933558	96.62991012	130.1202875	75.4038863	120.6221577	115.7021417	147.1300736	156.3004608	230.763415	243.6131706
ETV3	37.98662268	36.84623894	103.0952183	49.08454024	20.64868683	455.2117491	21.48427937	32.1556293	21.61892339	14.30737014	33.20716288	38.00908858	40.95675962	24.47191439	90.34410993	33.76856098	40.52550185	2091.702661	17.83028298	22.50028072	60.82035259	40.75588852
FAIM3	11191.41447	8362.288551	254.0902643	5723.984822	8841.004838	5134.615329	1145.360549	7380.970003	4680.731681	1866.749257	2548.903709	478.4201622	117.871065	315.0175529	53.69761011	157.4129632	147.2831703	49.08029322	58.68422735	45.15325264	488.4465999	735.0353714
FAM124B	21.67016354	15.40803255	18.92107732	14.04816696	17.18073516	20.50088961	16.26784814	16.06928085	13.18060161	10.75869747	20.02563485	18.188607	29.15950369	19.3314478	9.129359328	22.79147187	16.61570142	11.26463001	473.0941252	126.8779546	96.55065376	19.72983414
FAM174B	117.7226808	92.46718738	82.29386042	94.16937409	137.0201675	104.0881916	92.90928381	163.1153582	160.6169251	69.86697577	40.33600095	37.77736037	39.85052889	53.40511981	57.84876862	68.59561619	42.79765197	40.87114944	866.8101902	390.2498203	73.78985768	103.0050021
FAM198B	9.800664188	16.43893928	9.140836633	4.526894401	30.53349636	8.45170015	5.598819437	13.63143065	20.58243315	54.27641657	23.76109791	10.27433459	515.249292	519.5115003	36.63587146	398.2258384	563.731154	45.53321991	34.9096904	48.35776342	58.16319768	8.88467942
FAM212B	49.97014577	48.44610942	115.1532722	23.00981627	12.55533168	25.23626149	70.72102235	17.60479495	98.45119026	31.95594959	13.78507742	20.4848163	95.87273144	44.3949005	15.81931361	15.45266056	19.30988108	12.50084037	52.82638983	87.80595326	113.7106812	569.9349175
FAM65B	4719.699579	5267.741473	237.5875518	3376.093302	4454.485846	2808.159439	256.5379971	665.2076215	910.8875823	2376.662113	1586.716996	696.5310083	2428.861545	92.82935445	193.0268711	86.87890188	136.2081634	126.2864186	187.4701407	170.8249765	2755.053484	8329.197426
FASLG	342.8390554	274.6088916	188.93844	169.2167794	144.0787779	140.8491762	478.9874938	126.7421568	171.4953465	600.2580034	1537.723722	2218.049204	108.383093	101.1502198	80.50952615	85.78259883	70.64960056	101.0667448	128.362777	147.2678931	115.7068375	250.192653
FBXL8	7.713639432	3.515112115	15.05714204	91.19310135	53.47478762	313.0593206	66.28866703	53.28186176	99.56256588	47.42553518	12.81344642	32.60848091	43.1055926	14.5008585	148.2319802	114.7348137	67.36258689	55.64683088	7.765887386	6.318548034	4.601188064	8.576738645
FCER1A	106.1351171	80.99986492	88.81589691	111.3010937	70.33336588	129.667324	64.11513732	29.85402332	73.23250104	286.9014407	168.922198	98.18855945	622.2119019	45.65742898	56.54869661	801.8866109	2215.373887	88.29115522	4443.124585	4222.609307	2525.841586	106.8980281
FCER2	990.3077473	210.1913338	26.3738691	8.626141867	19.37674145	10.14786303	17.85021806	10.37726055	30.97494747	9.772859254	12.55432737	13.36812571	12.66527557	212.7516179	10.52617889	352.9280319	1104.166801	98.25529772	13.539828	16.26399175	31.52912247	11.25081202
FCGR2B	3389.8606	4533.908058	2656.037745	65.97309417	8.255798098	30.69853755	59.92126523	108.5578105	127.1097924	121.0118537	119.9451162	181.4820226	287.6388369	991.9681697	311.314882	1548.943526	1529.233028	137.2036108	626.9589967	1610.39688	645.9279905	1302.127371
FCGR3B	434.6883898	191.9423831	121.1090782	178.1993614	61.46749025	133.7448215	106.4982845	64.11513732	203.850527	446.2450155	494.7560439	369.6606901	402.4458452	256.3156774	154.0822062	155.6717837	158.6201963	125.0983352	290.4715044	123.6149676	321.0470841	27546.9664
FCN1	160.5487443	92.91123613	109.9311142	130.0754644	144.5883358	98.71765801	63.37271678	116.5979064	122.2714734	5094.70768	465.2336051	121.8089713	29800.42108	1401.079575	306.8296547	593.0958939	121.7194027	120.9633626	483.4804269	562.6779332	168.3568238	5370.355855
FCRL2	4384.737162	3466.953007	714.6372738	73.7221496	34.17485561	55.77947477	79.24179515	46.90834881	24.53453756	157.2790481	54.32604608	49.01458544	47.6563456	36.19137437	30.94941671	17.75900367	61.14907238	38.40731991	42.54800493	30.86969384	82.33991761	116.1844543
FES	8.544430362	8.676013229	10.34392287	9.520155138	8.032047496	6.024967349	7.843078446	7.262313101	8.504060287	97.09901245	211.838797	258.841965	826.5409485	41.65766393	20.94215824	982.2000845	345.415859	10.72101379	121.9591412	76.89948356	389.5499618	534.5825131
FFAR2	12.83845224	15.54382491	20.15690171	11.77579288	11.92870205	15.89364427	16.94262088	14.98197508	28.272854	24.4582214	73.96615142	13.44126834	101.05938	31.01207332	454.5513273	87.81654144	17.74165652	16.51972226	76.33948281	89.36683692	1048.091741	4025.755477
FLJ13197	129.5124355	51.64103294	16.11115902	167.3200623	260.3922902	110.1171051	19.8911471	41.76287856	30.5070053	30.25891777	147.0679625	36.95107529	15.24807194	7.575081726	15.19584325	10.88684503	10.0917531	8.549571152	22.40135257	16.54334331	76.45802449	11.65518546
FLT3LG	26.22845437	56.33557728	33.23725547	1267.031752	2489.205564	1471.268235	234.4917711	309.7698509	644.6131105	222.022152	226.7845957	367.4048158	69.27835254	18.86233643	18.188607	60.37056445	18.33062213	62.75049101	22.87589336	47.4891672	156.402118	26.35814025
FLVCR2	69.18049192	86.59482486	45.35113413	83.37381583	90.1471958	145.8719106	242.0193671	256.9226064	217.1777617	144.8106524	140.2531417	88.34055902	566.9712028	1142.352389	1989.419532	951.2228505	2317.021706	1056.886238	266.9231614	198.7626785	75.80729715	108.4609673
FOSB	200.0093028	243.4082578	2911.316126	41.65285438	401.5583963	59.70898915	32.1556293	5833.248925	24.99410874	37.53954222	32.22859594	31.75264764	3422.450435	29.34004788	23.17042572	22.49743226	28.8254167	45.83078441	92.82531833	644.5586469	7325.609904	80.15125244
FOXP3	135.9782583	93.5353139	41.24636078	65.14694151	129.5124355	190.192431	478.810999	146.8412284	2001.919746	103.9721613	31.98561018	56.57949837	76.15295297	62.1654919	171.731211	63.79022174	63.27839509	64.02824977	69.49716875	23.27253143	140.8020324	164.6742962
FPR1	361.3212533	387.2639146	343.9217634	210.2034137	161.9808797	240.3083941	161.2444569	248.213136	222.4633603	911.9483813	397.2639649	303.3669097	9800.634834	880.9211063	801.8866109	408.5415267	281.0707287	222.4014754	660.8588777	716.9951177	3809.534017	27644.58995
FPR2	227.4506603	162.9187996	101.1071972	54.91749032	60.78015047	57.00754952	24.31747659	56.44753053	97.93080766	168.8394702	88.1553815	69.04044011	964.2419055	182.3163119	274.9365739	95.43864594	62.80252929	48.59895914	195.1670966	344.4167653	150.7924613	3797.403194
FPR3	325.6674246	243.6605005	84.16107071	105.807962	97.29879579	116.5979064	99.98686977	128.4835934	153.046445	196.9377727	112.657984	94.70041249	203.421307	3004.448975	608.2692535	2357.542622	5751.146697	4194.211448	200.0838912	328.0502272	211.1145595	277.4149037
FRK	138.3048999	125.3630578	59.60491785	26.38936082	11.24943836	5.639101241	6.171513508	3.210667699	6.588217809	57.57067756	3.655442581	6.694465385	7.43265118	10.88453313	3.762990897	3.129845825	13.42127435	18.05689621	2.434618453	5.775390014	6.41696694	61.16828044
FRMD4A	57.81750686	73.55800845	17.18073516	49.31923782	24.03797283	71.89460431	48.33458991	211.2458646	38.98612196	23.15443689	46.14200777	43.21756185	52.74025927	161.857003	256.1732314	1094.097795	229.1834068	57.27849364	43.95612501	57.91160526	76.09249167	21.62064394
FRMD8	197.3732828	150.7395951	80.20078747	28.9702418	14.61435957	141.1237411	249.2964218	228.186585	1019.519496	70.74900337	249.1822219	162.813157	247.2516889	125.8231332	271.9483575	170.7725366	241.4254373	290.6920702	31.1452567	134.4864268	132.1534127	172.2630314
FZD2	40.20305932	10.76683514	25.20265438	13.86980966	23.74932601	6.482478073	10.89927471	9.463569762	14.54663645	68.17805047	21.52230454	11.61080204	455.2912189	98.02418421	409.5554813	777.4188883	831.7517546	236.3498633	210.0179936	171.534545	40.47220877	16.40047837
FZD3	121.5674974	138.3505755	181.1627863	50.26515479	96.62044786	39.04159069	136.5432862	449.1787857	63.60598821	59.00916719	29.43502605	38.82769283	39.70835546	31.33678222	32.63242659	195.3507704	77.88233881	24.30648198	58.84581105	68.23533874	28.00346067	73.00874476
GAL3ST4	69.54706802	72.93354863	48.67912609	335.5930908	942.3193748	238.0119755	123.3772483	256.2684015	169.488552	50.30538263	35.6643216	36.41518352	44.09898382	84.21537991	40.44995594	141.0660169	141.2340099	57.36368731	198.8061414	98.79983558	310.5298451	77.37112075
GALR1	2.661554274	4.348941107	5.90308276	3.908160923	41.01608039	6.212037366	3.847184414	6.994769751	4.835860747	18.63540007	4.227180464	3.69898121	4.179834102	2.442423079	4.897631255	8.968861076	2.493139629	3.475112044	4.223909018	18.24601309	15.43906987	6.071751695
GFI1	27.63680315	25.20303785	40.28604041	293.640883	48.08423235	132.9727705	700.6608098	561.1786244	587.5134761	337.3673177	508.7800779	394.3207649	19.38352568	29.03365269	24.66700128	26.60841604	34.30719036	53.2689152	1114.642442	628.8432206	40.27670531	41.43881952
GGT5	11.49823256	9.101161188	16.62951352	12.99967839	24.53939902	9.261514296	11.57823288	10.13745863	6.912133983	14.80259974	16.95386801	13.68021641	11.13018839	10.60327972	290.2150742	407.7940357	21.9710094	12.62902183	15.14646617	52.37771168	99.69997101	16.79237197
GIPR	8.245074698	8.69890136	5.570829264	10.90883943	20.2876468	5.19508538	9.251047619	30.90820518	32.74751321	67.5773091	13.45361226	11.72814867	8.506723418	7.247773205	31.73041766	23.65144355	8.587227324	11.2653381	17.06083294	25.50899867	110.9133339	10.05277019
GNG7	768.0078466	1494.305763	2218.049204	133.5514698	99.42210121	104.2562884	75.96955929	63.64624142	214.2818797	51.82499254	60.45334031	53.08765217	112.449475	82.41009583	94.49057817	243.4861493	187.5124462	70.79123977	170.2524464	115.3507975	197.7715925	455.4134725
GNLY	9.016559093	14.52025513	19.25302109	3732.536058	134.9186388	1198.37505	233.4211369	12.65987353	24.36657201	8201.567151	21760.60028	23235.35012	19.94743339	16.57744727	20.40693277	15.74284151	22.37056888	21.45038814	26.17106781	18.37211337	24.52606794	118.2602821
GPC4	126.6902267	73.41170643	105.523008	43.02443597	59.39944184	77.95639785	53.75861921	60.05830259	60.95504449	92.09947118	77.48575035	42.58445228	56.14456485	1153.718547	129.3188315	145.8719106	161.2550359	86.47333389	72.23389989	79.65437831	31.55476171	111.2722902
GPR1	3.129845825	4.79850122	2.493139629	1.559283973	44.35621868	1.244201526	0.453354164	17.15481458	52.08421325	14.99847133	17.25032467	1.863695454	5.245664557	1.064159643	0.972464723	0.453354164	1.025582915	2.979127268	37.47986528	12.27884037	1.869736619	4.064088815
GPR171	33.51495052	22.98219258	13.87497835	924.3717963	899.2846127	969.236538	2693.556404	227.8557261	6933.009161	4853.059657	443.0770732	1041.132076	14.67922106	12.06520012	25.51768362	54.79422344	19.22969007	560.4038043	84.11631212	46.41606111	1086.272212	30.67179408
GPR18	3056.84082	1822.014185	15.28674853	1037.066376	1241.790015	678.2573057	431.4075402	1521.532591	215.7526442	840.8407261	1204.171373	2025.829576	109.6660347	23.11613842	51.61492393	54.63497421	21.83449399	33.94734448	52.30100217	39.9013615	266.0015774	156.3072275
GPR183	275.8348106	2308.149818	296.6071048	630.5280037	854.0807595	3012.768061	2265.096641	965.2070375	454.3725611	475.9389405	216.2351844	201.5996553	196.979149	437.1733508	1631.804333	2474.434424	437.8462334	1945.433337	303.5641536	795.5512127	5121.174533	144.0671927
GPR19	27.02537152	36.08351025	78.06875407	40.61246787	73.33196188	71.86055345	373.0594532	336.9689608	397.8626539	29.76682384	42.35493987	65.65533364	19.81202335	19.66810706	10.56154776	11.00115106	19.86290214	14.74706676	17.35908885	16.0100968	237.9715496	49.98684446
GPR25	4.292572754	29.42735453	141.0660169	28.7191378	10.77863651	138.1919025	12.75467855	21.82778451	41.74363822	10.93345478	11.1673751	21.43533197	14.04592183	8.494154594	27.36083709	14.41666747	11.76229619	4.701007424	22.81784638	15.84215873	18.26386402	16.9118569
GPR65	507.5709281	490.2704567	162.813157	1518.573945	572.3060778	1499.931247	850.211608	252.2799806	608.4463585	2511.23381	2138.331722	2137.237334	1473.160908	702.0291957	263.7450621	993.5543835	607.4918095	155.0751578	1700.97754	1507.86671	8034.40209	2530.19965
GPR97	154.4101049	141.428644	207.6511007	104.9389313	57.15128061	138.4573773	94.40581808	39.81497642	136.0103845	96.9370486	295.1646205	418.1169425	71.26388228	98.36835876	137.5495819	92.19065542	119.263697	138.6725511	261.4611106	460.8781982	4581.696353	2246.982554
GRAP2	12.62708927	15.00203046	11.63480358	280.9234111	318.9107126	269.2219489	151.959726	201.2672093	189.8106758	166.772216	200.763896	307.2558216	11.82509864	9.44203317	15.99426095	20.12785138	7.973524377	10.11500312	234.8866301	140.1321556	13.68032754	10.85570109
GSTT1	6.958858985	12.48982331	12.11447678	18.64410933	43.10259613	14.99403456	14.09510035	83.68091706	24.66756578	14.72558502	15.93181405	15.76945271	17.31196185	51.03653105	82.52506061	520.5704059	634.2257819	64.6589982	349.3679467	391.8491675	40.40866355	23.00205986
GUSBP11	8048.07448	10388.03123	30254.0679	521.3361484	587.5664324	151.2654723	9.073509293	447.7619209	268.2718711	15.07275333	311.6532884	98.43888337	43.51505491	6.401562035	14.61435957	286.719961	9.045254731	9.611149339	51.74630466	22.89358188	371.5811685	277.7647569
GYPE	38.71816582	61.40275529	35.67150717	26.87927605	8.008517109	3.69898121	4.833493917	6.90617027	75.98982389	61.8922118	15.90605862	24.75298907	6.627731906	7.19407517	7.071638638	13.09271261	5.369616159	8.386579586	9.235760341	3.745156913	8.022460261	14.23666653
GZMA	204.958358	217.1903236	91.85142742	6301.839315	440.9534741	4034.52042	1173.96483	130.7405303	318.1893547	14188.10221	13660.47953	22380.29444	132.0433731	95.37711154	109.7080589	68.0390322	93.29389844	128.6984558	50.07477091	68.27005989	150.5888289	334.8696127
GZMB	102.255299	68.32230989	62.71521001	2080.697741	85.36127082	58.9177582	21960.79819	64.03542312	53.64876826	6018.578754	15276.85279	23235.35012	61.71915165	136.87295	159.2974346	111.0281937	30.67820522	82.17563279	947.0769465	5600.547397	226.9706864	154.330993
GZMH	21.35853068	33.95743123	41.24636078	8555.821981	198.9335618	630.7749174	896.7120375	26.30390688	79.31202778	10428.44501	11889.00904	7419.827913	36.90093477	24.82219085	15.89364427	14.88173325	17.75887232	26.34630303	17.9815414	19.61378309	52.48247611	41.85793547
GZMK	184.0395826	278.1808222	100.8148697	8814.387272	1423.65694	3724.329794	187.7181578	119.8476496	51.85294841	15903.70006	1967.19369	233.6749633	67.13748264	69.54165218	107.0724606	24.66700128	79.45607344	81.98912286	38.19756342	76.14236186	151.2474716	421.2121304
GZMM	6.305414565	16.45527256	12.3063871	1048.989355	1215.533292	884.0128037	529.132872	1030.215674	644.0425249	893.7767856	3771.290343	2616.387026	13.20630847	17.49904782	29.38087813	10.33284771	10.30937689	20.75077043	10.50550296	31.99969933	137.5324623	65.82671625
HAL	380.2322774	308.5027329	108.9091177	84.17530879	61.60426486	75.48182942	78.63381891	548.1212227	79.74092409	191.4998166	99.60146076	96.12281291	877.1793038	102.784423	90.95985764	76.24018935	74.77632532	54.11520645	130.3179977	91.4599882	192.0721184	3105.095231
HCK	273.5706061	489.3443473	130.5834263	106.4569423	107.2851313	80.31784648	81.79892574	43.76861448	75.08844559	737.406205	391.7033029	184.1658664	7368.002228	3576.179245	8146.586422	4811.755806	4370.59343	3772.369126	616.1411859	834.9287387	3730.856433	7443.161769
HDC	147.9736788	177.8451002	310.1156544	123.8596636	18.24228689	118.9595662	82.7123624	23.22265447	91.91206074	90.33473739	200.3498771	150.8083027	129.5522336	114.2614669	200.9810494	172.2889652	149.3724413	109.8186109	9299.383668	9389.503009	1119.899701	150.6140872
HESX1	6.869435614	5.810228378	9.073509293	7.046990167	8.172396024	5.971548735	7.370460489	8.369699084	37.84864451	7.64453315	8.440480409	9.195676707	8.365084929	7.285721879	2324.301051	100.3133583	12.06326019	1074.504512	6.47248879	11.36628394	10.3966513	7.283926945
HHEX	4489.488986	2773.84053	93.42592839	139.0353705	83.41360206	105.0214682	88.61808798	78.89317933	55.90922856	263.6249346	245.8936654	202.8459866	1914.137567	489.3080097	66.50542817	566.3249387	929.3017456	94.43877672	1317.400196	636.7392929	999.3650819	946.2641209
HIC1	5.092351833	4.093578948	6.795317032	8.159927666	18.79636185	5.971548735	7.057961151	6.633637977	88.0877177	11.44970382	15.68354842	41.82249473	7.017818913	6.432515224	12.57775597	6.223850888	7.589776753	12.15568636	8.937587114	8.052876552	12.829329	7.476611925
HIST1H2AE	35.26722995	21.8243194	277.7164299	29.91298037	30.34545814	45.64822436	11.24943836	110.4902286	64.89000999	15.85352471	14.84822972	6.198523194	8.28188422	6.633607497	6.332890006	9.272327825	17.89759376	41.34339654	16.93785386	29.36019802	79.29384956	22.11671753
HIST1H2BG	17.44318854	42.30455978	689.6460957	78.31604621	138.8837705	190.054614	52.48031743	182.147041	117.0121723	72.04696546	68.37610587	11.21409988	23.39236935	11.49352112	10.13745863	8.737345423	38.3658796	137.8269375	49.45247756	29.77503454	62.63375304	45.19348156
HK3	12.94364358	9.44765425	13.29827708	21.81413027	25.374709	12.81515335	21.8935711	15.36690486	19.81013313	140.6970049	222.5053519	32.40772779	3103.136582	3713.557866	31.97610013	159.1217051	1093.669785	294.1705912	37.91335842	234.2311504	1199.688932	1255.80611
HLA-DOB	6607.334733	4832.779431	4287.536344	212.2757519	54.34069564	47.963256	44.00072194	118.2666793	117.0529938	44.15872342	230.4248523	188.3202183	102.1825691	49.6673024	1573.187324	41.5765162	37.2824505	2006.948626	63.49779998	48.71801042	227.8449074	96.88647987
HLA-DQA1	942.7749076	1379.121703	161.7246112	173.4117383	122.6942485	106.9349988	167.0688665	89.17794598	621.2518682	356.7324528	219.2102706	214.9325691	275.3534268	874.2342868	4169.716387	5225.867112	7712.247914	6417.316621	190.2949934	390.0099509	68.2343922	218.2099668
HMGB3P30	30.97425375	30.88530653	36.51263796	42.79987867	3.547906137	52.31915781	40.80982734	5.822857646	359.7407068	101.6070301	38.72002482	62.1534728	27.19577484	39.38790361	55.10360905	37.55103381	46.97065338	53.61427074	36.03095911	16.65415201	69.89874699	76.9105534
HNMT	61.73602193	55.47571769	28.54732378	19.61866274	10.96771886	11.06762282	31.71073352	8.992612544	24.60168339	79.57214932	26.91293797	13.5847049	815.4265044	774.9294257	161.3031858	948.8385009	636.1739965	279.1068543	131.7566915	122.4906095	25.91241295	29.96288574
HOXA1	12.90856012	10.23319877	9.656741815	12.85536224	13.26159685	6.91970575	11.04729816	18.89413582	11.40467609	14.51961531	11.76733746	9.61033962	10.68723722	12.91531933	6.869435614	9.891781855	11.52610311	8.30653615	760.2924663	450.3900541	8.713825016	17.61748588
HPGDS	203.7910498	224.547027	125.9523542	83.72110944	88.13751751	182.147041	92.78922471	56.70706623	219.6942345	118.9847774	177.6752993	148.3391263	36.75265198	239.7846459	64.8769987	138.6741034	195.4447153	125.1233721	21760.60028	17743.45795	256.5193159	219.1322864
HPSE	30.8024485	29.58277474	32.74521328	55.34751097	132.3282146	207.2614073	494.245822	234.9215764	157.5455198	302.9255809	29.9724331	54.88908823	1285.833086	61.93696691	841.0904631	894.528267	27.69056049	30.84139727	164.6993882	103.8988856	39.27972971	973.4037642
HRH1	206.5394742	165.4581351	161.4809975	75.97436695	26.48229454	101.1491714	284.8186666	78.2920509	108.9553664	212.4319062	54.07639831	42.47010982	72.1745748	217.6585736	145.2834807	2195.073255	202.5321442	128.2673018	119.1113422	116.6680467	81.41713941	227.8748322
HSPA6	70.64960056	148.2879125	17.74602894	106.7169109	89.65418124	21.31200497	20.34672736	259.1902042	358.1515065	78.69909351	184.8377232	284.0317902	641.2142131	22.41022369	139.8627137	207.4981375	65.31326001	20.58127818	69.23074494	129.0246893	727.0675325	3303.08264
HTR2B	6.171513508	13.11478166	26.40774882	22.71063607	11.3103513	5.822857646	4.605860048	9.317338154	26.43901488	77.03535453	30.97175272	6.958858985	13.85052231	6.900538825	31.86953296	216.0502815	19.64801361	382.9194372	52.69279218	4.888042211	8.275869344	7.446654092
ICA1	191.4053509	115.3270172	209.3903648	134.2533776	149.651559	289.2721081	160.7794316	2419.169387	216.2736493	194.6366579	133.7203845	135.275358	183.2555042	198.8629383	192.8882167	157.9232363	204.0001741	190.5740318	218.8477587	198.9860864	165.6905432	309.3789708
ICOS	6.458825767	8.407302028	6.147205936	194.1905981	1018.135876	786.5967435	1804.928958	7744.01596	738.9703291	36.42210641	12.554434	22.53108052	5.362446048	4.485992218	18.58723205	5.065226719	6.702810599	6.159261216	5.202255893	5.256582916	13.9959794	6.199101199
IDO1	241.0650179	312.4524995	345.5621343	241.3331484	192.0869901	248.9097098	201.7392421	241.4925332	91.27779079	183.5919996	667.1972433	671.6285143	269.4662793	338.8974249	26473.42255	91.36792646	131.5732395	20536.85787	207.8915127	164.8463693	1389.417624	527.4082419
IFI44L	24.57422621	37.30993947	52.98873326	84.26221988	147.4365503	127.385545	18.32015721	132.631945	3323.895627	492.7938791	302.4006942	311.314882	307.8493777	12.5901686	6016.733404	984.7302507	11.03225551	4019.777684	81.33879659	95.98817333	165.2059275	74.97678161
IFNA10	63.51120873	158.4224613	31.21088513	12.57137446	14.25566764	13.99751273	9.372947039	15.27320006	155.2422393	10.459288	8.565645005	13.16479841	13.10429637	10.54848621	8.485896389	7.997120003	21.86200716	8.554973126	31.31689645	22.44617229	11.35404201	20.7783228
IFNG	233.2462403	168.0836515	137.3910104	249.0786281	107.3272359	142.1822906	6344.879706	208.3394234	174.2692818	269.3932002	247.3486217	3575.236664	108.1486375	105.0542732	96.36432219	71.1513012	75.83739524	92.78571972	109.1827541	70.32219401	157.0213934	187.1620872
IGHD	10811.41236	2526.481303	21173.52695	62.3476822	125.466199	26.14159933	21.20380232	135.5693196	28.36731347	27.10540257	32.58210537	21.68739568	50.4303708	44.70050298	97.72702921	106.3962528	78.42668997	56.63839916	32.60266038	30.03853946	257.5071029	79.25564732
IGHE	18.17410575	73.92464991	4949.619115	15.63289317	46.81934	54.27863199	23.03809769	51.74744263	18.57562555	28.07995577	19.3650878	15.52894714	25.291882	23.51249171	11.92870205	16.09778833	36.23816826	14.94842	67.3916899	25.52891416	62.78628164	45.89295939
IGHM	21960.79819	14250.20741	31273.67963	361.7379219	46.93569691	156.9391502	260.5780432	2116.005563	593.8569709	226.0772361	162.309451	134.8648186	127.0436672	32.10709446	32.67724104	26.51832445	44.41793335	41.25586808	70.02577331	41.64994169	834.002996	98.13122154
IGKC	27164.52012	30254.0679	36524.44074	3097.474216	489.1798399	40.36292074	67.88787751	329.5978842	351.6837529	2059.744494	324.3571791	121.6124805	318.0695055	78.07530888	235.9541063	170.8361038	64.18688874	223.333702	100.706419	162.9166765	1108.467068	119.9968023
IGLL3P	6633.535586	8962.420222	42851.28444	217.4652812	18.00926412	41.51758679	96.40860336	50.27476208	551.6984117	36.19278033	33.45486904	62.78986393	70.0394246	45.93797103	157.7551766	102.1260256	159.0326323	142.2968228	37.36510829	56.06416798	80.27971882	83.43489613
IGSF6	46.07125476	70.4016677	65.01794569	27.09871228	40.17569562	48.71083673	35.64452519	27.93727573	56.76437031	137.7959697	100.2893009	74.41451203	2662.140929	6076.582495	295.0724091	1626.552661	3679.737192	1231.557711	156.3302861	366.6351782	246.6944983	4222.728231
IL12B	105.275436	89.59925365	56.97214117	41.94288686	28.4476789	59.255418	77.91715796	42.09518393	43.47558877	84.12179397	85.58316556	56.90002211	42.42610973	43.55770236	513.0848293	18.65300514	73.47854562	2407.546497	38.07655929	72.40950258	68.62419013	127.5501333
IL12RB2	13.44126834	18.33818525	13.07042258	95.11508424	33.86467066	106.8888316	726.4496109	117.5335217	219.4383155	386.7126926	594.0469774	1531.023729	20.50390251	19.79170172	14.52740162	43.64768257	14.03060068	10.65230466	39.54913244	31.27438783	11.68834565	14.16736964
IL17A	24.10976356	31.66676526	13.1991983	7.018701499	6.547727883	6.560415317	294.032794	69.2200367	11.18736285	18.32724833	9.511607877	8.087608443	7.929351943	7.622591789	11.84351258	5.797213647	7.653355249	8.556203816	12.06834847	20.20321364	8.063350097	39.5476383
IL18R1	32.74521328	56.21530515	34.90083093	197.574303	73.22426678	243.8532814	400.3612339	119.2372786	512.4917243	1022.471148	829.4466231	1084.441173	19.50301241	19.54166867	7.9840431	32.56301861	22.9410599	21.814318	1442.746463	2220.298354	1494.967961	516.0935366
IL18RAP	63.16533501	45.38600163	22.92310159	541.6070596	83.75974388	275.2312246	367.9599908	101.4843406	113.0686831	4488.262918	6172.262928	5732.166309	92.02184739	93.75421468	24.97523206	38.64095647	88.07756471	89.09515062	239.2744548	362.4767389	1797.696657	2653.493356
IL1A	207.8094975	114.0328396	101.4843406	65.8236721	98.02150804	89.41077945	147.6537197	52.93205499	47.70844227	104.0011372	81.80415638	75.92997592	61.10993853	627.6075867	90.02342615	27.04752387	107.4684033	387.9719904	140.5103893	2906.366436	2009.795325	204.892697
IL1B	508.1423339	364.9197528	198.7896427	144.2186891	136.961868	251.1017935	200.4208119	204.2875485	284.0853434	352.1592413	250.0432905	241.5910262	1257.182131	1273.463059	675.1218227	291.824541	437.0700597	2781.903216	3282.430504	17770.60586	1137.887994	3099.346146
IL1RL1	161.2444569	100.3685885	109.8410784	34.56285806	19.32045331	70.12950502	95.88469778	69.00006431	60.40587603	98.27886377	65.350782	125.0829545	37.42366918	98.08944243	93.26068194	76.11959313	100.3189187	44.282995	730.4759326	1305.536765	971.1736917	102.9096081
IL21	346.0439646	299.7702438	161.7246112	59.42001123	21.34280658	81.58442785	333.1909722	1466.934174	42.0591226	87.99639559	38.68027919	68.0390322	103.5720427	83.58872184	59.64008096	42.67287335	78.1233779	62.52092002	96.13005298	60.01519603	93.38643807	201.0983497
IL26	6.120665994	7.623841163	26.26628742	7.410920044	7.902366544	9.532387256	273.5706061	116.5979064	20.82075804	10.73746674	7.691378335	5.136655175	3.424557859	2.491129956	4.330193687	4.366178616	4.355733897	4.531899492	3.032229715	38.01550446	4.776302225	4.557666573
IL2RA	151.2654723	216.016679	79.81202979	85.8239546	87.16147336	360.4452087	4978.13072	184.4383466	3823.559035	31.18038026	42.04435301	628.1600217	25.41115885	33.9871692	3963.774053	146.4600699	44.95064885	2221.900378	193.2645954	310.0050923	133.8083659	31.22286334
IL2RB	2118.459057	1945.518804	848.6873784	4000.216538	818.7927424	2988.605281	7562.491571	7279.249666	12662.47545	10958.76994	18026.39249	19190.61594	321.9612928	294.5506048	221.9788101	172.9682935	246.8795571	366.1434094	341.9687806	442.6048403	381.1943018	1044.851269
IL3	20.12785138	12.58545616	13.81492461	9.157134905	9.485254596	8.603842518	1689.599596	15.86814667	37.29223107	5.976390119	13.59206642	28.81247015	11.52632712	9.762406535	10.04573553	7.30958941	9.891831901	12.94335151	8.370755211	411.2800676	112.5425353	12.25400672
IL4	10.0823446	28.84260472	39.12138574	13.17067743	10.44585498	10.77863651	232.713076	118.0039289	31.86954261	32.63339605	12.25198156	9.624468251	8.872339575	7.664565106	8.673663183	7.429093546	9.549519912	9.284199738	7.282627513	10.14540159	52.56882157	34.58584621
IL4R	11009.29392	1883.66674	291.1304361	884.659355	2125.328314	1148.814515	864.1960215	414.2300341	3102.322518	913.5881164	851.30019	1609.901147	1192.215763	1054.288345	3007.592556	846.6140012	1093.752458	2410.484546	3106.475575	4652.787414	1117.612583	2809.100785
IL5	6.618252721	11.61192289	9.694581053	18.71157669	11.36906118	35.07363094	159.9554562	28.07283413	86.16972173	34.7038725	8.169496573	13.81492461	11.47899088	11.32827552	48.58576071	18.8378526	15.96329864	22.53916948	12.570626	317.6908754	22.81507783	13.25903543
IL5RA	122.2890422	101.5434264	197.2344989	42.9451164	26.5887412	63.93112851	43.62068846	32.20308963	103.1997215	118.4320183	45.67953351	44.27072755	41.02366335	36.13968537	43.73965746	22.0447246	51.58293868	55.86616787	154.5243618	105.6851394	713.1604697	256.0574097
IL7	250.9247833	611.4516464	40.0906413	41.57938135	34.7070222	69.25499148	30.32542187	68.38795936	43.15687677	27.39425876	24.76130902	26.22845437	51.3943268	93.50347161	133.4873015	79.20083093	68.88084979	143.5066148	55.59054639	25.03009419	18.13188477	14.89186794
IL7R	277.7164299	454.5504216	126.0983758	15195.16858	19513.31337	18085.9446	1965.113683	3066.253514	507.1604755	2118.827609	1159.340489	341.6294609	163.3050166	5078.293455	2163.365124	85.59144108	2156.179359	7799.647099	36.56114051	325.7294175	358.0842541	742.6718185
IL9	60.05830259	42.70618828	16.73521702	43.06562332	31.36207011	89.90011254	6525.444386	46.35002341	15.37426695	47.46140523	45.8168679	31.82797542	15.74553195	22.74633599	28.83176888	10.07084824	31.51470707	34.55584304	4.125140757	15.58698236	56.79210664	24.3295572
IRF8	9506.386392	7886.092193	218.3135972	350.3493603	279.6879535	45.41225697	487.5663213	610.5494813	196.6158219	992.3568261	1625.377439	2594.872072	2458.705658	1929.656915	12117.94539	3495.416283	1652.355711	2798.258545	363.7262259	798.9447795	519.9851623	281.068165
ITK	468.9985735	409.7558423	192.2179775	6471.889098	9578.936337	7704.627853	3954.854034	9006.839826	7176.363772	5787.063934	3056.935046	3981.741268	124.1014103	115.0222464	90.2244571	71.26574474	102.079759	166.1778128	1344.476541	1083.589895	654.6984165	380.4695205
KCNA3	306.2764477	411.3873405	1214.683767	573.9051164	465.479642	975.6549806	324.103216	263.9154835	74.99289378	440.6509136	411.3943392	577.1730417	143.5528595	102.9419725	129.9134995	20.61657512	23.54471	24.00174244	13.81687679	18.00422957	120.5070417	65.0351555
KCNG2	12.5310046	21.62331457	203.7216331	18.15238454	7.924164041	12.07805481	12.5310046	13.09271261	7.933580511	7.281883852	17.88167287	15.86814667	18.84293691	21.28655105	32.65230838	15.93115384	16.35770749	15.52250872	18.17240921	21.55778412	26.69902616	11.70521171
KIAA0226L	7209.224512	5267.694585	147.3808749	41.69784069	82.79229745	64.8769987	50.36671815	26.53483439	87.2937927	97.05270244	54.34410784	30.36307028	176.3964323	104.5999421	210.4700584	711.6687161	61.81257943	43.42734643	108.4065512	90.21510801	435.4505242	2046.296729
KIAA0754	9.870549848	7.165981269	4.818030863	23.11849958	80.9645004	7.879203828	4.366178616	76.11959313	56.16728339	60.22816379	151.0455484	150.2587239	44.79047534	7.819073969	414.8050146	157.7551766	7.952601123	4.64920776	7.690245228	54.64334078	85.39781903	7.870074424
KIR2DL1	7.406441697	5.157127328	4.493181638	8.01647279	12.79241876	6.332890006	4.126234993	6.198523194	24.55389477	24.17768826	281.9844186	532.2521388	5.116435124	4.751833847	8.603842518	8.522115249	4.531899492	7.023482621	30.90286056	25.65281368	7.453176714	12.34421311
KIR2DL4	331.7763894	242.5966898	326.5656738	122.2246008	125.3243228	79.00529624	62.54142777	71.00293957	119.6110333	247.0446849	602.9726262	1692.521387	128.8246048	99.74347628	300.0125058	75.07815363	110.773487	151.8311567	97.22199641	116.9912535	187.147452	282.8093
KIR2DS4	621.6999538	437.1452806	512.4557638	280.1613018	113.6054513	120.4987696	87.81654144	129.4623262	189.8263758	544.8216867	1172.82887	3017.546724	129.0849772	114.1247729	136.0850535	62.96408983	137.3858092	106.7559176	147.351626	135.0551191	121.4465272	344.8539572
KIR3DL2	12.24576038	10.57912504	7.59573833	22.06039056	14.16687271	9.251047619	13.16479841	9.926447424	30.03124066	214.4909511	511.2935608	1163.915182	11.38893073	9.60888568	28.01546378	13.76775417	10.64138208	9.637544809	17.20022019	14.72443266	13.64241979	20.01964437
KIRREL	15.52894714	13.70655219	28.13135229	34.23347857	26.78347553	9.694581053	12.95560951	23.95290683	171.4659907	30.4285789	18.20868192	12.13897809	13.64075973	10.87526239	22.74378501	37.96319899	14.30574871	11.31192453	42.11575303	19.78886308	34.10168949	15.74318836
KLRB1	119.5727193	241.3252476	39.37347577	8818.269216	317.5656356	10026.23944	500.6894521	4477.729529	1259.996581	12634.61161	12957.39238	5576.724303	90.24623781	26.68511703	33.3990692	13.5124231	94.79879985	37.00213293	37.48705237	72.13784357	276.4397193	322.6159656
KLRC3	13.84066629	44.61637486	9.097003233	724.7758509	13.18858231	32.02053189	12.41173255	5.4425507	47.20920823	586.9379733	1485.991589	662.1427421	12.58558886	6.245979354	14.44417944	9.753147704	18.67641809	9.447726589	8.281151752	15.21430708	34.50130668	8.77366203
KLRC4	68.25016134	85.07512829	24.46628657	218.1751146	48.80110093	17.67634993	22.20688826	9.624468251	33.76338165	124.8024312	205.1777143	119.9854466	20.05492885	24.93153862	17.06104789	6.458825767	10.4089605	5.35636677	14.14835289	12.25029921	4.900978773	44.4640693
KLRD1	204.0068731	170.2059521	244.5489843	1670.271427	75.78362334	207.8812187	155.9617882	149.0261337	59.999115	3580.074313	7278.146564	6195.927488	81.02147756	53.17243141	62.89115552	75.6389405	88.95467091	61.79015112	69.9817193	47.96373123	58.50047382	195.370024
KLRF1	153.1504496	198.6098814	112.8639054	851.1875307	21.90774996	127.2371142	37.05749544	13.02444905	8.539704435	4962.361286	10475.7852	5911.213148	100.1145382	41.2903796	76.15970242	182.5359056	75.15348707	65.02829076	69.58226846	59.59794077	107.0253016	121.9079756
KLRG1	1351.157456	1076.359373	482.7709118	3859.14824	467.4716087	1939.944493	275.5197677	283.2038076	373.3248469	4631.811312	1700.856514	912.2671752	305.4474128	270.2038954	253.1007469	148.5655127	250.0803963	224.2019093	1310.19144	1313.328247	448.570662	605.3949976
KLRK1	670.2708554	280.4713279	77.84292347	8228.460511	353.8455751	276.2455792	69.14462123	105.1489388	44.32349787	5199.517616	8790.503534	5454.73273	78.91616578	44.14759366	38.56086836	62.47198947	71.21203215	47.2591819	88.01964485	77.98871131	441.4201255	246.4439838
KRT18P50	23.97041806	28.15146632	87.81654144	23.80795592	44.1209146	22.87490438	18.71219759	30.47049066	73.21035599	162.0879363	23.74696304	16.91790381	58.20626127	20.18111153	56.97214117	20.17213484	10.05531958	51.62553838	14.97730628	18.08634139	163.0384385	68.38796964
KYNU	296.2994306	573.2552275	97.42434599	45.94858696	41.3563524	39.20610994	27.37818895	22.74378501	128.3281017	117.085962	70.07148215	66.70647411	858.7450615	3089.346164	6316.573655	1059.119128	1973.598471	7308.577846	132.0617598	327.6913744	62.48037948	100.1093538
LAG3	36.29565926	8.732532802	10.14786303	521.3214165	6.264629561	175.1856105	999.6943311	1296.73277	656.8213603	884.9362538	139.8539928	23.50429099	7.92284356	6.759088639	1427.702674	97.67723625	20.86020976	215.1741661	12.7599446	22.32766244	5.070710836	8.170942175
LAIR2	424.4791722	238.1828119	166.9553981	1078.390893	212.5228127	371.0335929	81.43053168	234.346304	3022.383345	1320.824363	1596.837227	1637.522871	103.0030242	85.54718583	207.8812187	88.73958185	96.22686841	78.2599751	85.27872952	114.86678	376.2549058	260.8513758
LAMP3	47.28278554	46.66817965	128.4317353	134.7841361	120.9265077	160.3048593	368.6319956	165.5835013	264.0396917	132.2010638	210.8261404	418.7096295	38.76231871	316.7767691	17116.19562	113.1413857	1014.136741	23356.30643	81.94628982	130.0600242	540.5707204	320.9232259
LAT	157.4129632	133.1507052	111.4231016	3224.978584	5669.605245	3282.260737	1447.742457	8480.619457	3200.697142	2738.316414	1722.578313	1262.245177	239.5833162	603.6863585	162.813157	181.9526719	205.2650782	218.7467931	3738.758621	2477.465096	405.7028156	209.6546017
LCK	337.4400897	327.1096376	40.80982734	8763.864592	8948.349603	7786.120969	4042.377012	9578.936337	6736.744097	4299.610023	3604.565205	2808.159439	80.75884433	64.45522652	25.99553349	22.85969301	43.79168499	57.6156067	33.89599017	20.84968098	245.2328838	186.8691266
LEF1	30.90820518	28.4865918	56.48122719	1204.840659	2704.715795	1154.223661	412.9279657	495.8728917	364.8725487	144.3431401	115.1927029	115.8526336	12.54164279	11.51825528	11.83156209	15.80624293	11.61178237	16.8510481	20.33091749	18.49440463	107.1460636	31.2755148
LHCGR	154.6890469	195.3792191	59.39944184	9.897454754	24.46628657	8.255798098	5.598819437	9.419742658	139.0898849	126.933563	21.7148195	26.06781415	11.47012114	31.7588928	23.03809769	22.03161941	20.63736847	21.31678215	31.75279947	22.23624099	51.25024965	82.91574196
LILRA2	20.88194891	19.97153628	13.23730918	20.16252339	27.39864055	18.02258618	13.56995609	14.6382422	11.58792629	151.8492133	101.3950793	38.77174192	1764.823942	852.0801094	317.6856228	220.1788316	135.3143975	67.56872756	133.8752859	107.1102323	283.3313914	2439.781118
LILRA3	7.153043448	6.787328787	5.58378914	9.02114446	28.11270143	6.052620848	7.382940272	5.625148525	40.72087151	19.25297574	20.37949338	12.10187282	880.456908	53.4640133	973.1747582	154.5203653	27.05609175	394.9475489	37.57554618	18.25338212	81.14096204	117.4599802
LILRA4	33.02123349	111.7082404	65.08699055	24.77824314	17.45746015	57.84876862	18.43170071	9.669430796	500.1910895	40.01532931	19.49828414	18.12117817	65.68769791	44.41590756	92.50411622	38.58613078	34.16139145	31.18408975	15.20381774	8.331049833	15.63266643	63.10838368
LILRB2	30.88657745	28.11397271	15.56608274	25.57422148	6.646385161	9.996682874	9.085608856	12.43682411	61.89822691	357.618743	201.7195756	36.09030097	3344.118855	541.4074958	4796.504314	1185.826811	250.1929104	291.7908682	334.3576063	328.4510229	1013.349786	2905.942642
LIME1	23.92087663	43.82308141	1021.385341	1287.731562	995.0546469	1225.59738	171.9065402	801.8866109	383.1735043	666.8094476	181.4780792	47.46263396	78.16252525	41.8287759	34.53702578	50.33543999	42.42770527	48.5118084	45.04108146	104.2880897	52.56517195	79.53831265
LINC00597	15.98296208	18.32668535	7.214039616	6.841729202	60.43870697	3.681017104	3.720542522	33.95721509	12.93495387	65.41694292	128.013785	72.72761985	23.18626902	11.37053999	87.56074506	126.3468697	7.572513244	6.369784788	68.98009213	313.742119	142.3813574	20.71458679
LINC00921	675.1218227	227.5869807	145.5963793	132.8112012	40.64411705	146.1436716	22.79147187	103.3123673	71.61705409	70.88276404	116.2458441	70.47336347	69.03803764	21.48566946	43.47348792	70.79707101	21.81066603	30.69076634	24.93138681	87.94657299	427.5881941	287.709765
LOC100130100	19.84751256	28.75087131	7525.221652	23.05076042	19.12046512	16.09778833	15.86814667	17.16741792	12.23607915	17.14185375	10.35285767	14.70906515	16.13831431	13.76101418	15.93115384	14.61435957	16.1139255	15.35656506	18.81189118	13.06014039	15.57160381	17.23014635
LOC126987	135.5693196	103.5430592	195.6949202	72.45319298	106.3115117	91.28169833	101.1966631	23.60168909	749.8002383	23.76710847	86.37729281	76.62216013	68.19210687	49.24995457	120.1283625	101.4058634	85.34834978	91.89975985	52.82210885	25.0176638	72.26321114	91.27327826
LRMP	2106.83981	2947.585258	1042.751166	631.9125478	861.6605651	327.4987971	185.1858088	2003.326231	135.9692767	613.0798899	1245.630394	436.5800269	1048.681062	155.3040258	38.79936244	773.4916653	535.9059585	114.6747087	727.1797268	621.2830904	6331.426168	3231.634624
LST1	29.98420127	20.94422774	39.94821809	520.3780954	264.6015763	332.3730932	131.0995558	36.87140683	71.2981542	1394.203591	672.9594285	291.3221307	5975.189254	2191.478522	2243.545374	2286.079952	3691.087351	946.6004764	1224.997584	1641.972335	4186.037105	9953.015759
LTA	11.68110017	12.01527664	12.60267124	21.16573991	258.3876509	27.69750654	2867.607058	524.4770391	138.2988262	13.28187351	24.18839952	2880.862643	12.51621864	12.5287015	114.1041953	14.98197508	14.60038983	12.82463268	12.95614608	17.78813205	26.31845898	16.83523098
LTB	10351.64143	12117.94539	106.6290931	9829.724672	13247.62405	12009.36242	5257.453469	9725.14216	17485.2086	3372.608476	1009.906661	16862.16904	321.3564756	127.317149	116.2863022	161.002021	184.5481051	112.0607213	222.2586327	400.9057785	2136.992363	5458.249488
LTC4S	61.1295924	25.94383276	66.32500458	132.3582101	77.11890893	78.40840372	50.09224489	112.5148376	13.48887099	117.9338674	162.8566162	97.97552647	91.87551209	110.0952748	145.9248694	581.6689523	224.3289545	67.02300291	1156.117714	1035.91691	595.9161078	114.1929024
LY86	6947.982466	7763.972248	815.0088739	382.951912	398.8717851	198.5520941	176.7444504	208.4980914	379.3366843	1584.314572	243.1158973	224.0756082	5218.063407	1832.781159	1246.621776	6395.572444	1997.214217	601.1020453	297.4214468	221.121219	654.4709644	691.7851206
LY9	289.0732036	607.833791	552.0344178	1310.964334	1851.721168	1298.433446	51.04583679	979.0134027	199.2633251	1132.316757	271.972779	28.5057754	30.00087721	34.01455014	28.29412112	252.2799806	74.17751535	32.7996725	53.62595267	25.98366937	71.60927294	59.93806713
MAGEA11	21.99996581	32.72734275	33.69520426	20.72781035	9.272327825	46.81934	31.49065027	14.26798853	78.55197164	84.08511613	19.87971163	10.00970252	5.93274616	8.165451989	6.881696305	5.473565526	12.44081637	7.145470373	5.96527055	28.6908932	54.72137242	18.05763943
MAK	20.11347878	20.28901775	15.05714204	8.152190939	13.44126834	9.822978292	40.92391452	13.84066629	9.960118091	22.0750038	11.47152467	14.95790508	24.81417634	11.76696799	40.72370334	106.2299542	13.83006736	54.01241952	27.90947126	58.25891278	356.3243879	1120.128556
MAN1A1	293.5258353	262.0187671	4141.039248	239.4182791	96.36432219	219.4246857	337.6772681	280.6334531	242.0517762	294.362322	381.9911766	308.6636084	205.5255231	541.5412754	493.8657698	534.8061268	366.5485771	444.6270407	641.7452468	519.5952215	169.353094	662.1081563
MANEA	3.436589508	17.60224736	658.3410173	52.68877507	48.36415338	63.61546587	343.1966006	85.74723008	33.23629102	24.98200909	72.1721013	132.9727705	67.09972733	120.265675	81.69270078	117.0081644	111.351923	130.2198315	87.12900391	34.12837499	4.4501978	3.047541504
MAP3K13	5.152513024	4.887907798	10.45807901	7.381955365	8.886630463	6.382539853	7.500776659	4.945111836	9.244897824	6.502030229	7.176074961	6.292627292	7.051783275	7.239320879	37.08407242	7.843078446	7.964226977	195.7507332	5.545198276	6.098718067	7.766884131	7.993696005
MAP4K1	48.65001463	923.4585215	201.4645711	1721.22046	2431.498593	1387.561664	1231.701055	4278.451524	2031.177327	1550.102008	747.3149188	451.4493332	317.9668785	25.60814698	31.1038533	367.2710553	58.98386899	23.10683533	361.741886	310.297677	272.9729346	35.18234699
MAP4K2	10.65044684	12.63242373	8.427360618	17.70603378	144.6964726	20.0115018	85.19343142	16.98151569	32.11507998	10.77970448	11.12538801	10.43288028	12.04202684	15.05384266	9.050871942	11.5997819	11.28413666	11.22679921	8.807533308	10.13352773	10.82778318	12.24076681
MAP9	10.29840785	13.08373168	8.288872254	93.40076641	96.15733766	25.30523597	55.74523407	64.48080982	22.3116708	3.353565773	37.63679768	43.71021332	1.421006596	2.140728959	2.387820415	3.785240835	2.574327617	2.772555856	2.778249883	2.815665601	8.739231654	2.738399982
MARCH3	611.9846331	264.9416398	286.0949186	78.87501105	110.8989432	78.59525306	79.73662851	183.64099	205.2571817	85.76984856	190.5710992	194.2572943	103.5658121	175.8754876	328.0740952	56.54869661	138.0560759	125.2511774	1744.531054	2814.293695	1152.378442	205.0752959
MARCO	9.029403736	10.74173048	14.46846851	14.45792523	38.56086836	10.71025113	14.49169961	24.0051092	27.25608933	12.81976422	16.1160018	13.72935017	236.7362055	2418.052513	48.77266347	117.1511345	17.52051452	15.15488638	14.22873553	26.61544932	21.0620827	14.64273507
MAST1	9.251047619	14.90583928	845.8491856	6.640168162	10.18494196	8.220261044	11.14631073	19.18028488	18.85451819	8.103482987	10.71480628	7.644655016	8.492607794	7.33322736	9.151450435	8.533286435	7.34003434	7.654391457	28.7744498	20.84717616	15.59997418	23.9863503
MBL2	59.05366978	96.12663648	15.69138202	2.661464134	21.37467901	6.171513508	3.594013	3.740216058	133.631472	38.13537967	14.15214366	6.332890006	4.939369175	9.464931333	5.398099627	9.195676707	8.24077408	23.80513621	4.872899118	5.575591779	2.332247338	21.75446848
MEFV	27.28348256	27.22990284	14.24242632	10.29578093	7.225818568	12.67206304	8.23248634	11.65755142	14.7398934	44.28123628	19.76334445	14.76826697	552.7124986	12.49592782	10.0823446	9.173433177	11.06899545	10.86423794	18.06194726	16.27540589	21.01530154	871.8164344
MEP1A	939.6261506	391.2004498	222.3862967	54.17625589	22.42983417	141.2290524	43.13043305	54.92226784	169.5472888	136.1749837	85.62849683	89.41077945	98.26125945	171.9329356	25.48235387	66.46616213	186.6180666	321.8834531	25.29772111	96.70274469	257.5044339	165.3704727
MGAM	8.043975587	5.311140732	5.166817607	3.964324624	4.929861418	6.159428432	5.092351833	5.783504523	9.150127078	48.51372535	314.5412721	47.87522011	159.713285	14.13313291	5.166817607	5.665802146	8.88168871	6.625392634	234.352858	137.7165021	609.1830453	5009.465768
MICAL3	328.9820884	319.7728118	89.29505406	100.6010965	19.30656418	126.6902267	131.4519579	93.58629209	14.43318731	38.76021394	40.04773519	117.9119847	15.57018571	19.84503831	25.35785089	17.81194748	21.72023967	22.58563747	150.5320494	127.6291786	47.68240621	10.63927101
MMP12	746.9258791	488.893271	163.9010445	79.27159307	52.70903607	114.8747346	105.1489388	81.69270078	265.1392895	233.2582309	98.16379	84.9536497	95.85109514	243.058639	399.1895721	221.5740634	15992.46965	3929.353984	207.7939338	2823.785573	241.2406344	296.4122687
MMP25	136.2875659	125.5332669	196.2250897	211.5319494	232.4626329	168.1540221	115.6721617	162.7569122	370.1045701	134.7329729	149.937847	457.3283307	446.4796965	119.3129296	1099.921767	583.9384858	563.3057559	1130.6098	147.1246374	181.1486053	1253.630786	4281.638501
MMP9	338.94428	388.1056494	357.9745698	286.9137339	359.6153524	395.4202673	258.4783862	424.4791722	396.8938938	338.8946519	688.2490954	284.1304512	335.4295326	38944.01868	2727.981464	16386.05747	3188.623948	2899.726139	1191.482432	12655.47888	635.0862911	6429.776491
MNDA	29.5032353	276.0791648	5.02270779	50.81863936	9.217386051	8.750532337	4.525700455	13.50066477	38.28622427	2157.226727	790.3716005	301.3206314	11447.56145	2609.874357	4016.523813	1867.617958	4559.644609	2133.559627	2154.019115	1279.186504	3154.581987	22598.07416
MROH7	23.05515036	26.76307736	330.0530055	28.67423007	29.60547378	31.49065027	27.55771004	33.16402421	19.72411436	52.90645478	19.11115142	24.83406901	31.92868262	30.49050205	26.72336531	24.0216752	27.38987274	29.81710869	39.08973983	67.89494755	37.2994064	35.65136128
MS4A1	18085.9446	17478.14564	396.3913895	343.9223112	52.22897356	220.8581711	125.466199	112.2871276	272.6999955	505.1556973	193.3316222	177.3861387	128.6338935	31.97803261	94.49057817	64.19016147	64.56613288	122.1899811	80.29122433	52.09389632	704.4005013	274.6589928
MS4A2	151.2024037	187.5914373	119.1973269	108.6218788	99.13536849	111.3833723	94.92027298	79.20083093	67.67598186	124.4244268	93.27967612	69.18049192	52.17720971	70.5034722	67.69994038	68.77420162	73.06314632	95.08035664	4441.180768	2673.250779	321.6586355	126.264012
MS4A3	121.2914634	62.7546875	60.99801415	80.86216165	8.750532337	40.41954215	20.88194891	35.12086261	36.53908237	105.015473	592.6171613	191.1348695	23.55316735	7.818215887	20.77904136	38.22269719	15.87378625	21.23223044	1963.692404	893.55158	1384.096932	174.6897078
MS4A6A	1102.971199	616.0957235	326.3520803	221.1962643	167.8644908	216.3694922	177.7168106	149.2510114	453.0762101	2149.718655	222.7095319	191.822788	8814.800982	268.5081463	402.5623243	16167.182	3743.66762	167.4361623	704.4355853	501.7726181	408.7375549	1136.619238
MSC	28.93411812	44.52165409	115.1532722	78.78518268	42.41248076	85.70898291	243.5748238	31.95509978	172.576955	132.0717019	60.98475714	42.30368151	47.46789206	631.8453475	1562.138826	101.4843406	573.3664602	1844.921425	63.76316724	148.3606244	75.28238775	111.4753412
MXD1	22.77650595	22.40684859	25.96026018	67.17780431	255.8877786	110.942725	65.29264421	148.9108567	94.33865234	100.6229174	201.8229525	62.75327788	250.0158171	83.19369257	135.7286165	26.56895465	18.2441129	247.6648431	27.88347076	51.87740674	1552.584099	2389.810861
MYB	365.4798555	297.3542162	123.9035186	647.9999569	590.5897003	269.6240292	838.0011211	1793.189396	735.501768	250.0613928	615.5214621	235.7125916	300.7619354	95.31275979	78.10250073	118.9099184	97.44739467	366.9910132	4336.138621	5021.57244	3653.922546	505.0813817
MZB1	46.81934	122.2593141	20117.66469	42.83903749	70.2363913	9.914966708	21.78305128	18.16093232	65.46672008	62.51579389	21.76048739	26.15989089	24.85648896	22.27069193	30.4274162	33.81911592	23.21322482	22.41174764	30.79487517	29.49339673	52.52655798	29.79626914
NAALADL1	11.62316713	15.79395952	10.56154776	70.98305911	207.9599013	147.3280124	20.45437223	150.7507919	48.57025297	62.46833869	344.9584692	228.0189635	31.52382891	14.37732844	8.288872254	10.286083	7.320372505	17.6608551	8.867943028	11.21471067	15.86794224	15.89251626
NCF2	153.4955828	345.1359814	194.190923	62.34284219	225.0278308	88.17850315	60.47608557	68.81156687	425.6902381	1620.910475	483.3850653	168.835817	12280.85608	15650.12064	762.0351121	11487.88902	11149.65069	3147.592954	956.1678627	1619.076321	20110.62767	17226.82018
NCR3	152.0118385	792.8512873	42.58445228	1756.075472	250.1023415	411.610723	407.2225704	201.4043697	669.2181531	1859.555439	1482.733424	3218.191907	56.94572009	30.83325447	105.9964013	55.94701428	86.33580407	33.09868234	96.4754312	83.51655348	146.729649	223.2727212
NFE2	6.094544149	6.768979235	11.86713177	107.3563954	48.98562369	33.47001344	7.618893885	56.38068068	67.68355	79.04536219	134.3635052	82.87062985	1517.644033	30.55010836	32.42880369	110.0759892	12.40993727	11.95985661	233.7156172	148.1955068	272.8867403	2938.86897
NIPSNAP3B	1577.975004	744.7742002	349.550369	128.0373349	41.71079514	137.6053305	86.05619964	79.24179515	106.126089	497.4339321	152.7729655	105.1928183	89.57172242	79.70267094	105.2363956	106.9349988	69.48205189	124.3434718	207.1530615	142.5503686	153.9906407	331.760106
NKG7	6.994769751	10.33850341	7.726182177	8640.630717	106.5387015	679.6910465	947.3726372	7.582193721	18.51226305	10086.41757	13911.17937	14574.73469	34.65463899	4.93466715	217.2245766	6.547727883	4.961302934	6.557717872	429.3526592	573.0034371	24.2643021	13.31565465
NLRP3	22.14183418	20.53269856	15.37842878	15.30576169	18.45676256	48.05321317	14.17835244	11.65755142	28.04117893	51.58523231	44.60257144	88.89574256	636.6292677	32.50574568	37.67910545	322.0620463	310.2780778	19.68892684	26.84988325	423.0729418	68.36800786	478.8774821
NMBR	507.384036	573.6463176	242.5274059	45.63830073	8.77366203	31.0595517	92.99539565	20.04059624	117.8521836	183.1728448	29.15508056	48.05321317	77.85728222	49.44515642	16.42178108	35.1722477	81.80338925	17.42986379	11.1988627	24.63797792	103.947176	201.7522159
NME8	4.031081011	3.928660473	3.866557468	4.66238798	6.421545431	3.210667699	3.69898121	3.740216058	11.91914197	34.0487377	253.5462988	13.4174629	14.82529394	5.97286223	97.09045136	422.959594	24.14230852	7.978826221	58.47502369	23.33658092	117.6088791	10.36459567
NOD2	6.932520098	10.18850108	224.3125249	8.398706067	8.568369563	124.1410057	147.9736788	116.1121546	42.78540525	146.6310156	178.2578801	166.0621042	1302.129171	91.56365214	2182.907505	811.2539416	31.53202085	249.2072515	31.6866415	7.939244863	617.7232142	689.3755544
NOX3	12.00966261	6.682825624	6.670735069	7.382208399	8.615516504	9.107287855	7.489070848	8.533286435	5.486578437	66.24889709	7.475615219	7.106612265	11.17305851	7.877966901	9.70690203	8.992612544	6.581035841	7.139098203	133.3117235	215.5792618	6.271681559	15.12937746
NPAS1	18.22767575	16.19541233	27.89933234	24.54202898	10.25273904	20.72030953	8.311325156	8.59290329	159.7592111	12.08977117	12.18029946	12.95560951	14.37797149	15.36265788	12.49569028	17.39161784	15.60612542	15.18946538	22.04957549	13.78738275	19.27166644	23.07570972
NPIPB15	1624.147916	2800.237224	1335.65936	315.43784	11.1028997	753.235961	217.6161372	262.1479746	1476.413161	908.3810389	288.973686	230.6806713	176.7823779	212.5601012	282.2159665	370.1582078	246.2668474	154.0423997	82.55559576	173.8764126	399.8752628	1079.514585
NPL	18.58723205	15.43171438	51.43557494	84.14120251	16.80025027	77.75838355	115.4350344	26.32189818	67.97537441	151.1552852	98.03373398	113.5081582	856.4061947	1653.078338	501.9616375	4287.536344	2046.531199	469.3198548	552.9189042	434.39859	1095.722226	2221.125735
NR4A3	136.961868	146.6985292	133.9396044	83.36646929	117.4897219	96.79674591	315.2674688	165.5835013	462.3914642	158.621241	81.37480444	142.7268857	91.30097224	198.7422467	448.7091592	100.4851433	479.801155	2205.779288	126.340664	1237.55158	4000.433332	289.5950348
NTN3	6.560415317	15.17015534	21.48427937	8.668709617	23.29056908	11.48733325	28.15146387	7.668026751	180.3938042	39.58499503	5.960532656	6.670735069	8.728208573	6.387053062	11.62316713	15.7165782	5.550003213	7.932018996	3.851996371	5.968588791	12.89560396	14.63118719
NTRK1	13.56995609	13.73659599	28.05481762	10.62433837	22.8422122	15.01956589	21.08132558	9.834897324	11.27070692	17.70640663	9.510068915	13.60956204	11.91460935	8.11603997	8.77366203	8.95713845	14.87419345	8.220089782	353.8858453	1165.767806	24.83620744	16.05784624
ORC1	23.68477152	41.00915539	30.47049066	48.78745757	40.53053139	49.69010165	571.8507896	149.8210195	27.67048227	17.56601887	28.16743979	199.5193663	42.26892867	50.27542876	21.53089091	49.33707158	43.52073776	20.24691855	138.2764869	141.3227716	139.6579855	15.70455066
OSM	2.05303015	2.708641993	2.05303015	3.823397028	2.307902038	4.818030863	45.01752131	12.94364358	142.6507045	20.55380014	2.264192614	172.7170749	4.071675747	3.540709893	3.129845825	6.319098182	10.91034349	3.537000212	13.94683468	8.408928144	1657.870692	188.2377246
P2RX1	161.7246112	37.90926885	36.61226829	180.7978777	168.4091537	119.891114	110.7662487	142.8858929	70.45015588	184.552453	133.7653785	137.761379	686.8592062	198.6785267	134.6490049	356.2137024	162.158759	57.63014286	2865.596717	2193.457858	1302.716482	1169.401245
P2RX5	9725.14216	9116.674392	2524.75311	784.9884834	670.8311858	770.0178375	524.8550881	2876.602126	725.3438736	1108.125761	507.7460936	492.8199974	175.5409499	33.05027296	21.68739568	20.0115018	37.21278271	35.5352843	174.3664719	298.9924978	355.9021695	35.46460502
P2RY10	436.5800269	348.9025998	408.3799473	319.1050423	340.8834245	516.3687437	293.2102273	313.2896621	931.7085834	107.4410957	236.9914349	207.4981375	20.95780349	11.36968834	20.4848163	16.64319163	5.340759621	142.7074755	27.33260384	59.53712782	1812.068581	350.0244998
P2RY13	9.195676707	35.59674022	8.020483187	7.470609935	7.357242825	6.469992914	7.274663001	6.982740503	10.2025435	233.2139703	76.92819841	13.81492461	2786.279688	120.6493256	473.3335035	2965.888162	25.78957652	8.194297426	43.78982454	60.88154521	1447.836993	4885.264485
P2RY14	1638.857158	196.0477382	30.69853755	154.8611784	63.19960659	75.4038863	76.77594259	33.74435445	102.9533339	512.624542	214.6448472	215.2283477	51.7107481	7.681017154	21.35853068	852.5563739	214.7529288	24.7275648	2202.531209	1476.439279	9767.658851	1604.23718
P2RY2	11.65755142	13.6018949	9.903062667	14.97257129	11.66918119	11.41545947	13.35591205	20.63255455	10.1169561	12.42139783	14.83438983	11.91498962	172.1808803	86.58027686	11.44146222	9.463569762	10.69402254	14.59353766	14.46354526	89.76543076	944.4078498	20.46490608
PADI4	10.86384541	14.72490782	16.99336407	54.8131472	22.06014827	15.94453415	24.61338222	19.92287086	9.858987446	140.6718371	117.7115047	26.4439513	765.8740271	15.82068937	17.75900367	12.5310046	21.13767299	36.58022188	110.3487033	145.7041526	609.7225739	834.1791302
PAQR5	23.55278029	20.52510491	15.54095466	14.17914437	25.79852882	15.95742958	14.88173325	13.05907552	36.93744762	28.61895	16.92537277	12.69616964	14.23047428	301.5136307	18.28085747	17.46905843	19.08196331	15.76945271	367.6396247	291.658959	16.33922468	21.35009578
PASK	513.8685117	628.0406815	674.8353905	1441.389436	1036.993881	2312.349458	982.6694359	7489.424599	1422.863691	232.6670491	194.6949707	256.2684015	146.7089795	114.1939024	240.986393	221.4207731	159.7552188	188.6396292	189.825041	170.7980542	412.5430957	260.1254538
PAX7	67.60022415	81.26725901	281.5200465	23.31147251	25.73025482	42.55469556	34.32244633	37.98662268	107.1993296	47.57678524	13.99767158	21.90774996	38.03678229	20.55062936	24.24874392	19.33487809	32.20861554	32.68914412	22.88582143	40.26434744	82.85959644	43.89458066
PBXIP1	399.906182	918.0224791	803.5855937	1520.324793	1070.73357	3186.537019	192.0869901	1612.60149	3045.590782	570.9583968	527.8700969	195.0766104	253.4748335	80.09674175	197.5776496	410.8735418	290.7321071	562.838958	173.2265498	203.1679252	835.0912646	980.0231145
PCDHA5	5.122171371	7.929425728	11.42909979	15.43591938	25.92410763	33.86467066	7.73695061	11.02174746	107.6797892	43.8130913	10.21122017	11.39071505	10.28963858	10.55544651	85.93860365	8.255798098	13.64170835	6.045929382	10.74438293	6.114001431	10.27064822	12.67803161
PDCD1	103.8732743	124.685259	105.4403669	153.8622347	130.6987203	149.0261337	234.7672258	2598.761593	263.9482706	208.0893621	128.5338061	122.4494002	153.2622842	114.2409952	134.5949207	133.0710845	111.798525	122.1858671	130.332615	95.2768144	223.7380224	277.5988266
PDCD1LG2	17.24705732	11.81520376	12.20918656	12.8049967	15.10593558	11.03474465	14.41666747	8.147551977	75.96003159	15.66812358	22.01108215	12.92033658	14.01790012	55.0450855	448.8743703	343.4394084	116.3739956	813.7897771	9.979746792	18.43935219	72.1116222	22.62515879
PDE6C	0.972464723	3.751282949	1.479085222	1.934003663	21.41944377	6.212037366	1.658857567	6.606824787	1.646250183	6.317187616	14.89875645	2.387820415	4.556478651	3.190692616	2.992189132	3.505149256	1.993538338	10.57243953	8.281616068	1.119174869	46.47392838	2.18143109
PDK1	32.80967907	24.86674344	1399.416902	231.2949243	518.4525497	121.1522918	170.8986502	117.2961766	486.7488725	23.37025579	32.92518869	37.96319899	25.63097887	126.8741645	131.2576257	121.9445976	96.83583568	22.47364617	23.67746813	30.15639337	571.5173059	43.65251141
PGLYRP1	18.90822468	23.3446173	20.11347878	9.957040446	9.789026033	15.62904812	16.08395924	19.77039029	12.62509239	16.07793448	99.27421716	30.4274162	13.97992365	13.38044445	12.64904623	15.47869427	11.05128893	16.05671329	237.8880314	262.4990034	752.182952	1587.726613
PIK3IP1	2462.087898	1132.15121	728.3720212	5245.606657	5090.528151	4353.539533	461.309405	2315.263539	4814.01712	1330.849657	1203.06945	322.6103849	647.7544918	249.271088	209.4648222	1631.804333	295.0789727	259.7420759	557.4000388	310.2471426	780.1455706	545.6500777
PKD2L2	9.70690203	6.77668278	24.81718933	18.90534167	52.06339581	11.46263134	23.12217296	6.039291579	47.37634103	47.67860232	10.97872887	7.924164041	13.39656756	9.864099442	12.7431858	20.11347878	5.885376139	14.50853995	160.8584776	48.32066723	259.9512623	62.5622821
PLA1A	35.62073897	28.11928425	15.15649598	16.1139255	16.45891984	7.843078446	14.26798853	19.93877192	16.46804088	31.59116116	25.1394749	12.84867382	59.35576681	26.2500019	2799.769624	14.40398388	38.04099365	647.1074354	48.99703525	43.37084455	53.1551885	26.03523647
PLA2G7	100.7324553	79.06118962	69.94065389	24.31875779	12.76669965	36.51263796	39.26542516	37.60063067	108.8451808	178.7417662	73.09936856	50.30565877	1290.202807	10066.60469	1679.064856	1569.463396	5706.822398	5086.100024	1067.947829	980.107544	43.5153618	59.09237491
PLCH2	31.91347153	14.44424591	32.27097928	26.92691404	169.1927281	136.8549573	42.93384847	176.0842582	981.1482044	71.66407227	152.093623	132.3765006	47.06577352	31.4082709	44.50406981	29.6256784	18.7750035	30.87091818	36.2777495	74.7391603	102.882811	101.4466056
PLEKHF1	39.92144865	32.66376393	301.5187063	884.5112502	341.0076265	508.7385617	485.6449165	919.8846228	373.2850334	1042.95957	1513.840196	982.2000845	45.53332862	292.5202514	73.43952307	33.49248832	40.58425981	34.5707663	73.36688598	281.0035199	61.66664344	50.11176168
PLEKHG3	11.39071505	10.80558704	11.07886417	293.5247521	76.73435744	559.7419793	106.6290931	26.01377304	17.7528531	927.8029843	855.4915686	317.7910043	417.6498993	137.0428414	590.7969437	180.2721835	25.67875771	21.42126529	204.7763582	37.68321735	1449.679742	1603.250854
PMCH	12.39999002	10.5949733	16.56020185	7.056096164	12.96669349	14.81798486	138.142275	9.800664188	9232.536023	19.44909386	6.727160344	11.09025115	9.49164333	8.822055734	6.066370195	7.417755579	9.763369734	11.88490948	10.02000176	32.33716932	10.81046055	13.42857679
PNOC	4198.527432	4255.796399	3031.838783	88.67789621	64.69325183	65.69416471	83.02319643	22.1078749	82.8028802	192.0353994	65.36645851	78.13755037	230.8474814	93.57509016	42.98994774	92.99539565	68.46161307	98.82686845	62.52678004	105.3515894	156.274342	269.3613294
PPBP	112.7304414	89.83852158	166.6443042	61.67249965	65.62156196	58.2388091	20.89581929	63.64624142	117.7291809	476.6620695	37.90535113	17.49572851	80.46672814	3754.147483	230.1459177	292.9918215	91.22599046	211.9393609	78.2133217	1402.0838	52.02064599	564.5799005
PPFIBP1	68.77420162	10.81398033	17.04707726	40.76620059	45.86348711	26.78347553	19.75629479	5.459102119	41.78961635	11.9742	21.69814253	9.753147704	24.45704984	36.42488944	6.90617027	11.4758086	218.6205764	76.72712856	44.20420842	30.45109048	8.539653683	12.05579356
PRF1	201.9573668	236.1351207	213.4124783	8182.518825	847.8104385	2130.073632	1288.368436	953.5011061	1643.00791	15440.12701	26164.60132	27164.52012	142.7487889	88.71604457	55.13574502	23.15489547	67.86490889	103.9210768	346.3646077	285.2205902	268.3717602	422.6697907
PRG2	98.84281244	125.3109437	157.5298559	126.6467707	107.0290453	139.1010495	165.4537351	35.31282708	68.52536924	16.54700608	70.81916153	82.7123624	117.086355	103.3752118	295.678865	263.6529152	85.47893602	89.83062765	19061.38442	20880.60329	189.2703998	59.65270386
PRR5L	114.4648121	191.9719939	14.28013525	302.0175264	88.78052856	230.07536	127.9674477	56.48122719	70.06950907	758.3736527	1048.389642	1138.959696	109.1297143	36.07946691	74.93090365	109.0856459	12.1948795	77.23080779	335.8228197	374.2790764	432.931894	183.3709267
PSG2	1541.92252	1234.841312	423.0944463	157.1462452	109.5312437	214.8615441	99.13536849	80.92660206	294.2433074	352.7444825	148.4491223	136.1349156	170.0696655	156.9681652	95.30143834	126.992246	116.270557	146.2605667	80.50482289	42.86988631	61.87660914	553.4992818
PTGDR	84.74897834	75.93103964	34.61104034	549.7297474	59.43850829	135.8294143	56.51547019	38.93185048	36.94548042	407.8586616	1627.918557	2044.535858	36.25887091	25.25504861	40.98318506	26.78347553	32.57760806	29.80079173	21.23770371	29.11895968	137.7868425	79.20265559
PTGER2	47.37880726	20.49640288	21.50099156	2260.804067	258.841965	4236.414392	1056.864994	14.85589132	2608.201318	2957.932915	2983.001501	5770.127086	1154.310555	619.1628375	170.3953887	1754.337137	584.1241872	826.8557439	460.4294121	892.0718245	501.0228289	183.6977894
PTGIR	32.06615205	21.65542661	30.36307028	46.51032228	233.2462403	59.60491785	161.002021	24.85041048	1296.620335	31.97751482	31.06375629	30.86641388	482.8617503	37.79124289	1832.0701	1096.655917	27.40247852	1333.258674	196.2521481	113.9045242	26.61063961	47.10622736
PTPRCAP	4113.169696	4036.430692	905.8167534	4378.93295	1887.920817	4607.979618	1493.347557	5576.724303	3413.915859	1703.230685	3602.345527	3305.985414	35.76573661	26.30209546	18.44492663	30.51218687	29.6087852	51.69649463	42.2402032	16.45954984	351.6052781	40.98388057
PTPRG	106.5825021	96.88881184	84.32615296	3.798829584	4.273621867	3.949271467	12.60267124	12.98839722	154.7918901	67.01744049	8.39063172	5.598819437	6.373268195	9.600273699	31.75264764	4.706761986	8.931399029	18.24345684	9.872674744	2.978201507	2.992900342	109.6278029
PVRIG	874.708657	1156.813644	303.2499758	3978.913368	2515.245009	1786.799569	818.4743673	3927.763769	2477.585452	4095.753219	4533.058778	4025.406714	99.88281165	68.65638518	20.76445065	113.3694758	57.36224685	96.69210326	87.81532271	17.22725976	164.3468784	357.6545327
QPCT	15.58990295	25.78610834	2273.276543	24.03521349	3.411622987	22.22269743	65.08699055	2.011800929	12.20302577	22.4979037	69.39293926	48.52460385	1499.926054	2646.756425	113.8352122	1278.360026	1578.799624	420.5800847	235.9062116	247.8655529	38.67780446	3236.166445
RAB27B	7.831610308	10.49747881	11.65755142	25.25617138	23.27195892	35.43354856	10.79075018	22.51380495	68.21956759	40.13993426	91.19546276	82.18072015	6.931516995	6.062575043	13.50066477	31.34081799	13.5363234	29.73319865	907.9390023	649.7572478	28.80815534	8.590150366
RALGPS2	1597.105013	1305.477004	112.819143	57.02675161	40.25707294	23.42229647	36.80214677	28.21199417	98.90129916	85.48154309	54.56356691	32.54129812	44.85995177	27.2457713	22.03161941	63.44359344	37.70351551	39.5414463	44.08881457	47.56182701	56.92763722	109.4299419
RASA3	10.56154776	24.23500243	13.14017301	270.9813064	156.4816454	327.8466714	24.57422621	71.22892237	79.60826141	68.96792103	212.7904928	65.33110512	93.34350756	21.36443032	14.43114488	115.9404818	17.29897036	12.32264713	15.37212197	19.09834122	26.66449652	19.42649153
RASGRP2	5911.213148	5135.507838	68.81156687	2427.952654	4016.523813	2855.39049	121.3399664	169.5987981	1173.438292	997.1942031	1363.762146	256.5379971	759.9791832	41.20902217	120.6402118	102.0421756	65.88033568	130.5735306	281.323554	209.5925636	1547.788877	1260.173261
RASGRP3	458.3600431	575.4533742	3254.10232	16.2266408	28.79489939	13.66874699	13.74179096	15.84342427	93.14886581	16.02504949	15.51147933	19.07768435	11.43917669	735.0103013	552.0344178	1320.702754	986.0715173	1037.512659	57.22500728	90.18575257	77.00158662	15.89265608
RASSF4	22.67712362	18.66101906	15.11794931	22.98193781	29.25535072	19.66949919	23.48774462	25.7630517	67.82146858	20.64721465	228.5281547	146.1955683	672.1035142	591.6261482	3036.440707	560.785394	657.8411955	2481.685967	39.53020938	30.91340781	15.57730018	33.77387846
RCAN3	46.66611859	40.66450557	41.29948278	155.029818	219.6437293	566.9862725	193.0935915	28.81247015	332.6704532	28.35364012	7.23560514	25.01169532	41.68337282	54.98818208	37.60063067	28.67150516	30.55512091	106.6270408	6.230147517	35.07280711	10.99141575	5.269930927
REN	63.75570668	51.28033369	391.9641115	30.74953796	76.81339366	42.47010982	37.29867542	35.79486574	74.05101213	25.63374355	26.14898837	26.42631865	31.44891199	30.59695762	29.94374704	26.03111393	25.36954972	25.18446444	87.85793968	51.61065942	33.52436889	43.29342529
RENBP	53.60553688	41.69053434	23.15489547	45.59103269	37.11302941	34.34525827	40.61494394	18.33363903	33.37503878	37.66459052	20.43861955	34.34525827	215.0882638	433.0934113	777.7696598	1584.310866	205.9372141	113.6596094	101.6442499	192.9259608	306.3902752	77.08759041
REPS2	40.36292074	27.95271373	23.92087663	13.88756297	12.08950821	18.95216894	8.288872254	18.57128353	22.28002508	19.43901612	16.00616409	21.71773363	153.2877211	14.49580783	9.789026033	171.2308983	46.40358284	43.11555986	108.2496101	19.0519557	735.5721017	1345.638366
RGS1	180.1991847	246.271589	742.0017818	646.7216655	215.6731441	1496.611591	1321.498692	1981.049393	1384.645326	110.3073506	147.0419785	255.510178	64.44174947	147.1485549	184.9939733	63.8234625	62.10361148	3515.825678	507.2404796	474.484624	6082.807012	111.3503483
RGS13	71.26574474	70.49121711	269.9126854	26.92097022	11.20330491	22.22269743	7.843078446	7.972776848	27.72115697	60.00992468	36.27118978	29.94374704	18.73599553	9.041316875	5.136655175	3.828607749	4.083493393	34.67367816	2908.942653	3857.995451	1591.017083	19.83442204
RNASE2	186.4718703	164.907335	350.7677573	216.8731189	156.1334939	98.76355416	102.5188931	83.75974388	107.0530669	600.512299	663.0545505	230.07536	3614.28076	144.2292522	407.2225704	677.7138981	143.2632325	145.7209604	1975.141115	2222.694963	6527.495415	672.1905923
RNASE6	1799.683549	1157.232625	2281.114952	17.05134667	28.13135229	64.4438491	8.863552717	22.17275389	11.37316837	777.2554078	84.58792101	14.36766267	4038.448716	2527.65046	306.1693936	5075.103934	8418.335804	853.6151668	681.3654348	506.4674568	144.0092188	2002.128163
RPL10L	36.038732	70.34302342	311.314882	321.3503467	328.0740952	588.7015627	346.9414841	160.244989	144.4448434	184.4753417	91.27669248	98.92836489	95.70491339	57.31550918	53.34937988	70.33336588	26.98167014	75.52316136	182.7339103	140.7121505	24.82149691	13.6945175
RPL3P7	76.85048537	379.4864795	1151.460639	1290.949662	4477.729529	3370.859953	1067.780098	2289.139001	1429.669295	649.1975723	256.6761145	55.10360905	109.4607889	25.67577369	39.64729475	31.93512985	20.79837075	74.47742389	459.1784166	252.4467177	266.1820622	142.5383492
RRP12	12.81515335	12.57253314	546.1354514	10.83222373	10.26293695	14.31729413	378.7293568	17.27184239	28.96853799	9.389333103	20.59701131	75.44491958	288.3451691	98.84973377	11.72814867	14.51466222	35.49710568	11.84870047	26.91471649	173.3527607	930.2305857	274.0937737
RRP9	9.544532505	16.3321486	17.54854083	92.36151715	116.4244851	49.53085908	524.2815539	82.56301801	21.61705767	72.63989178	53.29234769	186.6021403	36.13230183	164.9509697	183.1808863	91.16319084	29.29745433	16.43308988	110.6197466	173.3669546	45.90579476	9.945088387
RSAD2	215.2283477	211.2148732	215.5173489	164.1021811	230.6806713	222.8577454	149.4255108	101.6083258	852.5910812	390.7076696	300.3481477	666.8036659	334.986335	78.8723585	6976.481671	140.1673526	115.74094	7545.527873	399.4351209	312.6203522	1070.378854	713.3593658
RYR1	108.5578105	115.9141217	61.53204161	134.6786684	13.31038127	134.9186388	161.9808797	214.1715785	1289.511214	142.5812776	38.11141231	76.73435744	128.5919034	205.7970663	72.99488239	102.3003102	117.1694825	105.5402507	15.79705542	55.48825404	75.75195307	199.9238732
S100A12	190.663133	205.6096122	206.614297	103.0892269	122.0464109	78.96882194	77.60907212	114.3269206	93.856191	2375.556565	1088.208915	220.6263312	11149.65069	143.0161359	258.3004281	123.701236	132.8315959	138.8702312	1054.174516	976.5083429	374.4516108	8781.768452
S1PR5	7.997120003	7.027494673	7.65617701	41.04900098	8.45170015	6.547727883	6.843334165	8.886630463	5.615635204	13.06706142	587.6581174	175.6975199	6.788452669	9.800628668	6.633637977	6.433693872	6.920113656	7.668039292	8.974214161	9.124929522	8.09184729	9.352910216
SAMSN1	197.0884279	441.9005895	574.9216874	794.816235	609.2761383	1660.128114	2859.409338	577.4007393	1973.849465	1571.696585	1266.566015	2876.602126	1412.29406	645.6886884	5090.528151	3133.89778	2070.552906	7507.176097	6327.078194	4360.895256	11409.47833	1654.100485
SCN9A	7.11928632	7.905938062	8.439383107	5.599396915	20.4393522	6.409332909	6.276977095	22.14183418	39.74988474	56.53456409	11.24582219	10.59412632	6.128985193	6.720861612	111.6046467	88.10035668	304.8088511	6.084883035	61.22511339	108.6710445	17.76010304	15.23819177
SEC31B	64.80136266	51.08175979	101.2389769	423.4721951	539.2656032	63.79022174	23.57209837	163.9010445	1073.503244	58.50379417	248.3195373	30.97425375	136.5478618	33.18258928	58.5085105	492.0692023	38.33774434	29.75143595	207.472637	231.1663064	179.5015829	40.56722012
SELL	11102.0298	8002.61479	376.9049927	7418.862396	9805.46284	7104.510327	2531.49842	4188.175594	5165.445456	10585.56882	5741.494585	1590.659482	7242.740165	103.9204555	234.1716363	287.2191393	121.953751	137.3301011	353.9899758	288.7165574	3001.389383	13724.93946
SEPT5	10.89927471	18.06590222	52.73721382	13.1121548	56.7692406	37.98662268	43.47348792	15.39081454	256.754317	93.46696057	19.49414625	22.41199796	16.50408571	14.40167057	27.46127525	14.79336806	14.32019206	25.86887464	23.98393978	23.25211628	35.94016466	25.73609401
SEPT8	27.7175438	22.87983558	37.65356333	31.02782537	35.00087493	35.93880485	272.6170427	126.6447075	33.16765019	30.19637375	26.97577912	67.28417387	15.62108755	27.18926965	183.0663448	72.01025469	34.66782519	19.83223519	417.7817187	267.4681455	24.51115472	21.77777366
SERGEF	15.69138202	11.98596801	11.09025115	63.60787074	264.2358173	28.58789254	16.22879037	189.1431751	15.82118936	17.27020744	64.18194259	41.5765162	20.42165917	24.06055832	113.6054513	103.0111836	16.8397593	19.0610534	88.98322459	39.40617951	19.49842933	16.74391215
SH2D1A	30.86641388	23.74579306	17.02062149	1249.210018	910.0374967	1354.892078	1484.478664	2984.358981	2057.444392	1522.337958	1296.002366	844.7081417	18.41801556	17.33796088	17.53465103	11.39071505	16.51251838	27.6285163	22.17158328	43.95158903	29.31150533	41.8750989
SIGLEC1	258.3004281	149.3986543	98.52007343	81.50052589	55.54431252	91.07262834	46.5723539	55.13574502	132.2882244	181.1221996	98.8058291	88.81589691	279.3221994	116.4299735	6220.794765	3457.591061	447.6079282	2742.909524	185.6630518	145.6660089	126.3742217	245.9321054
SIK1	5471.704926	5620.453994	7279.249666	1219.200313	494.4265452	410.006561	162.0409056	4922.268476	942.2614617	393.1870068	457.6523281	248.2954165	544.8091055	146.1531348	292.9918215	111.2439257	104.8119808	228.1768122	59.70681574	326.9960366	2371.944991	401.5465651
SIRPG	74.41451203	127.7355428	55.74523407	1310.139566	1078.535981	1148.814515	293.2102273	3092.334477	2278.399895	713.8212187	98.34637628	57.88335321	54.8626275	31.73696814	80.84943542	39.50876033	30.07003805	83.9411784	13.59528084	25.50236675	81.76982471	125.1446974
SIT1	759.1593175	1505.448039	424.4791722	1457.873439	1418.51616	1612.60149	927.3906158	1676.239317	4164.941026	1324.14278	115.1265171	107.7569918	99.63796028	121.9743848	60.40293882	107.7569918	411.7305737	77.55169941	76.7881106	51.40969236	76.98880064	286.5258188
SKA1	4.914356682	2.770472888	3.236183763	2.220631652	15.89364427	1.658857567	353.1886192	53.82754533	32.1969624	20.96016433	17.19149842	41.3563524	3.198489691	4.375489179	6.57228761	15.6035437	2.81889331	4.751056832	30.76766673	18.08123801	5.435240974	2.093797389
SKAP1	1378.742233	556.9267569	875.1463025	2273.257742	2670.874802	2395.678989	814.2486746	2389.171966	5831.851105	2886.347943	2037.376281	1513.442454	155.1060459	188.0291943	115.4350344	100.357131	168.3391756	153.5290423	498.3461422	480.9894709	445.0168928	388.8474803
SLAMF1	762.0351121	515.4872027	1019.767442	496.4217166	449.8358705	1081.526073	2005.427058	1074.944299	1504.845258	720.6522405	114.1243297	115.6197705	111.9089299	131.7093126	6057.915205	845.5065088	126.4411906	801.5218011	58.05601406	157.5576331	243.9828796	260.858135
SLAMF8	156.6501475	135.5923959	79.43023238	107.6408152	72.69074036	101.4058634	85.97854784	48.49238871	37.4347836	218.2134567	170.4258874	95.17401569	166.4059352	2483.002598	663.4733228	1407.517431	2859.321256	358.4664294	237.642389	389.3018874	111.1519762	120.6524521
SLC12A1	89.4899425	48.93661716	9.107287855	10.77936011	13.59723596	11.20330491	1.863695454	1.863695454	20.23145003	37.92005759	3.639923264	3.866557468	3.335133412	3.699265138	5.19508538	1.712065726	2.708807426	1.786805461	5.250153157	18.19115834	24.7590821	8.293088602
SLC12A8	7.225818568	8.434874182	52.06339581	14.91996119	11.19206299	3.740216058	9.306658239	34.82375423	48.42252291	7.503468941	10.14791696	18.06584929	11.98809147	466.0589582	24.5564624	25.3393543	37.95714189	52.24193196	447.9225018	581.4055879	107.0092016	13.16312363
SLC15A3	9.050871942	202.4492561	10.26293695	18.5710453	27.12597858	19.36453188	13.09271261	18.79636185	9.872890222	74.5094252	11.74522644	8.498902895	1682.54452	4564.069594	3860.541888	5890.338133	3688.669477	4650.121848	321.2954407	438.8157376	20.39019926	1431.042545
SLC2A6	112.56368	313.2302692	42.90224117	43.07557759	8.055918939	15.58990295	24.88582	11.07886417	17.54138316	213.1524507	70.73672817	125.466199	623.8936693	328.7462744	6057.915205	579.7336116	500.2261802	1981.204438	552.6577118	528.6359134	14.41361211	12.17469756
SLC7A10	66.78073716	84.61698111	110.6318514	33.20097043	19.66949919	53.12123129	44.81896685	626.6515191	23.56884003	14.77666766	31.85028897	24.36857837	34.30894984	52.92098872	34.7291372	26.32189818	37.79824063	53.05335639	47.67700578	11.7742041	34.6614461	50.97452513
SLCO5A1	118.7296898	108.1291054	82.29386042	30.06870751	55.91267865	70.96791001	41.79365254	15.57807487	112.9325737	35.53050559	73.09344194	49.59274467	40.69340961	42.48673066	954.0382072	39.75712842	42.93594304	1056.080519	14.98054654	26.31428316	29.11032035	131.4344977
SMPD3	70.72102235	140.540597	328.7366695	70.12682543	148.9719357	47.62155017	17.258479	516.1544785	27.3493063	99.22270606	89.68398839	154.573264	35.63627466	44.17497653	66.63623186	116.4670669	23.5940494	53.33653667	15.1723682	30.90533172	1685.7279	246.5509419
SMPDL3B	2.724372492	3.034400379	6.771782908	3.73037929	5.877194227	3.847184414	4.624418991	4.914356682	6.387050179	9.073790284	4.588512766	4.182493252	4.661740608	4.125782205	4.751056832	4.031081011	3.678959719	4.248305374	4.795918331	5.282496017	155.7849254	6.39158455
SOCS1	27.14793524	25.09172222	16.85549775	160.8027185	64.4438491	117.8166952	1034.179076	255.1479692	604.6602261	80.88085602	49.70265419	1230.201795	20.71591309	82.36571476	2300.259226	705.1354113	103.7199643	398.8444411	50.34356835	59.60816677	52.27131121	31.69383195
SP140	881.125548	2397.760361	1001.792706	422.1251624	367.6750359	549.3361922	376.9049927	529.7231104	659.0216126	475.9591297	411.7724421	385.2475659	107.9949811	76.35053504	170.8986502	30.82412721	75.79589461	212.573622	54.88954044	26.60936953	654.2750566	218.1702966
SPAG4	16.39614273	24.95714972	3657.844908	60.34817877	79.5891519	64.66029759	120.1755798	87.31662416	50.08813703	83.87858963	8.399871249	50.78803941	16.94563165	34.0400967	21.82778451	11.61080204	11.74593292	50.70004672	41.63965234	106.8030875	52.47902692	22.84191822
SPIB	3945.300733	5363.4372	128.9672433	67.02484651	111.2439257	74.71026363	74.10530922	88.49719564	12.73818081	98.69157038	106.9259138	78.25416453	116.3915428	57.81514413	1435.057428	31.21088513	57.53286072	40.31588104	75.17714713	73.12638767	83.38153908	272.8204886
SPOCK2	1531.023729	1120.73105	433.012581	3283.92381	2040.442671	3212.756292	1022.450995	3128.50636	4263.9774	1757.141517	995.6524365	650.4634003	263.011432	175.9842183	132.2193618	118.3071595	202.7159891	217.0461442	211.7278211	172.4173117	437.5889734	594.0103963
SSX1	1.658857567	3.900272217	3.286119074	7.384988622	40.80982734	2.493139629	9.812231302	25.44533792	117.0747287	58.08304612	2.161370142	1.479085222	5.167103334	9.739377312	7.46633806	23.76513175	14.99089205	26.61872738	26.03413905	18.90635556	43.12335361	14.77955057
ST3GAL6	66.60162565	34.3893867	66.14136755	7.158395479	12.96669349	6.482478073	6.982740503	20.88194891	20.23462109	45.97919713	27.10829	18.38880596	357.9772296	524.564052	41.07506248	192.2179775	398.9464519	1251.448838	742.8329889	710.1274498	1574.930342	466.5209967
ST6GALNAC4	264.3270269	441.0048109	2093.524176	408.1100167	297.0293513	398.8717851	276.2455792	263.2789632	799.8515516	351.5954793	240.2635016	227.0422204	195.8463286	688.7351586	133.9832531	243.2991012	349.1318417	182.6270057	113.4914762	129.7475492	134.8323638	181.6890388
ST8SIA1	50.56172691	44.96471016	9.741848192	75.93922657	9.129359328	278.4319646	97.33937156	2924.590009	32.76973467	78.19146733	6.718345522	14.10673265	8.218778885	5.382915835	13.60956204	3.807870165	6.257607885	14.96016422	313.2838676	62.58965914	5.018635304	15.88264599
STAP1	3534.504408	1961.960801	983.2371048	112.0597302	432.5194514	110.856908	108.0607513	92.39233333	615.5083627	68.95913217	299.8706305	435.480525	21.15804952	25.9443561	372.9209445	43.53483002	47.63471034	120.7564143	3297.989161	2140.766305	831.8707238	48.56097434
STEAP4	4.42067119	8.353897982	7.819769102	4.832288844	10.49185361	2.346954138	3.411622987	3.594013	71.18929282	7.879999289	8.756230575	17.27184239	111.873397	5.310285765	22.35085197	26.46384319	48.28814175	4.304290172	33.18345138	43.22283208	25.0235825	800.5703388
STXBP6	16.73521702	15.04379369	32.06615205	16.13910899	18.76887513	21.45135324	14.46846851	17.85021806	8.586358526	14.44502275	10.56909	11.99719249	12.89610083	12.90257104	24.24874392	13.12815713	12.40900014	14.61020736	315.8071292	239.9762281	16.29439284	14.80593608
TARDBPP1	42.03948876	48.24713311	11.19206299	20.13104889	56.90002211	38.53463959	63.68405364	29.13250856	4.882051391	104.0260167	13.59143299	31.08142239	9.112054424	40.62396736	4.672469314	6.606824787	30.78464147	22.03505447	18.59746591	23.04525243	47.62167267	62.01117545
TBX21	504.1990666	543.923946	450.3185771	1658.322072	162.9916872	522.1073862	1173.96483	445.5205989	334.0503226	1805.133857	4208.888552	3311.978393	273.2767975	315.8607585	526.5774707	86.6079297	245.4943449	178.261254	141.1042313	151.2597324	242.2058318	542.1588248
TCF7	32.1556293	157.1737661	24.80221189	3170.404097	5181.114553	3207.171426	351.3659373	4668.361682	754.808733	910.6990599	415.1493446	151.5623553	18.65570294	24.98661146	284.0317902	43.91152808	32.56860072	55.65274077	22.35563875	21.57656523	451.3650271	55.11585006
TCL1A	12117.94539	763.1449829	493.5179123	106.739179	133.6927662	105.523008	62.11998297	138.6741034	108.7230911	106.6455477	104.9994128	78.2920509	161.4604075	108.830925	109.218595	72.95993424	90.24888922	122.3968151	50.03226763	93.0399196	259.7561099	261.7385971
TEC	11.26237461	11.13599083	9.61033962	11.99089142	8.992612544	9.646923918	9.195676707	12.7431858	8.92091341	14.80669355	20.22252914	16.45891984	16.29861436	19.98621302	66.07482414	50.36671815	14.62208914	21.16569802	23.41596618	225.4910315	80.57831321	12.87726499
TEP1	13.00060521	15.87747831	6.805956619	98.35605225	13.17735831	95.04661844	15.47869427	8.393614631	9.251815429	9.550904671	181.4004368	91.56873261	16.10571842	8.991936007	69.86793771	112.1957614	48.0734321	12.2359858	13.60384434	5.707248958	8.370970376	11.99606546
TGM5	60.12655552	71.99773897	785.5941764	47.8969765	41.46606342	47.09380347	40.98318506	33.23725547	71.18774803	82.63306347	56.85336746	60.67685001	64.53380501	55.85317965	69.97949464	126.5453946	58.75579949	77.88602952	118.4957283	160.108741	152.1582745	82.75554452
TLR2	81.54272739	113.709418	115.9850691	120.5282543	135.7286165	126.8421582	102.0859478	151.8480214	81.98559599	438.5864476	138.3345347	140.2158809	4560.185304	793.699493	4668.361682	3071.447657	1202.759716	487.1255361	680.7876421	1591.232654	118.7000496	5374.798483
TLR7	49.81426014	102.4990755	37.62419139	7.997221294	58.36525286	9.70690203	7.262313101	36.29565926	49.5799296	84.85721753	31.8438018	10.83895443	570.6516022	34.35052469	966.7052764	546.9250913	35.19591687	60.11520175	33.4472936	22.98087009	158.4344162	20.0870008
TLR8	7.582193721	6.714925465	19.45168576	5.70074897	5.570829264	6.830950912	5.730458788	39.48271435	5.723066082	91.59801705	5.825720142	6.107123818	1522.070253	646.6061428	2380.195799	1082.104258	553.7198288	667.192622	19.05833985	9.50032415	7.370219005	1719.870237
TMEM156	574.4981382	577.0327019	771.380008	168.0820865	114.8275013	152.9758784	334.197775	276.9063479	221.7312302	207.1593629	138.8828404	141.9594113	23.45170307	26.25281018	17.46905843	21.15896542	30.88767375	23.225842	23.73534036	29.2534512	288.5489965	51.44861036
TMEM255A	64.48080982	43.77493033	47.15884594	38.72072177	5.079112797	22.20688826	16.47169916	4.573719127	52.65374427	63.73438687	49.63841616	29.92011687	66.84987758	354.6259629	289.1639534	167.0152257	926.137278	979.6564849	43.72927667	12.85862889	3.957441844	37.11078102
TNFAIP6	267.9179363	259.8916347	141.1803804	81.29435266	36.71555117	94.24800971	79.12333165	63.61546587	131.8853818	147.6840939	123.7740746	145.8185128	233.4391136	347.1638911	19190.61594	325.3643379	245.9512171	8826.486407	253.2624558	2285.704444	203.2806125	3460.952883
TNFRSF10C	44.84631996	28.85121323	27.82084	27.03922751	25.78013421	57.28934706	44.90546301	21.95552174	33.97430589	39.13114743	20.06638784	37.57632728	237.9058901	48.17879865	42.18070928	75.92997592	53.99033577	48.90501431	79.22645394	82.62208068	288.9786687	3919.76984
TNFRSF11A	50.02783296	32.36541213	28.03580356	9.855680429	6.818438323	22.07591774	45.77175188	14.45611207	930.5271046	87.70315573	86.12792797	68.56018671	17.83610862	37.89907656	74.82023836	396.3913895	281.4799185	708.1258587	24.86947846	80.59359524	12.25490482	67.7636041
TNFRSF13B	502.6927279	1498.256342	1292.53498	181.9551888	307.6962383	120.0804247	138.9893405	181.9526719	379.5542581	372.4166229	227.5044918	167.0688665	188.0078881	158.639318	240.986393	171.9065402	167.5646975	186.0239287	163.0912348	187.8628997	290.7927064	342.7765361
TNFRSF17	22.5997525	247.609295	7744.01596	13.81523144	4.347662735	13.44126834	7.947610014	7.855308418	41.18335555	10.04246187	12.50971798	8.910362721	10.1098504	10.59143865	9.409205288	13.52425156	10.59179267	17.5240948	7.227678736	6.534182401	20.98966863	9.35211403
TNFRSF4	15.01956589	14.8278152	142.8319114	18.71047795	22.20688826	524.4770391	1997.155963	1178.444669	2852.970487	21.35202747	195.89287	697.7043267	17.76981387	20.73872674	1462.50333	441.126154	203.4808519	1646.191207	76.94630793	347.3968639	25.15229317	28.18616394
TNFSF14	10.0823446	9.719004464	9.555358782	92.31649554	28.21199417	59.18404696	428.3545003	168.835817	258.1350672	17.77460958	362.1020637	2050.816822	35.07227527	936.6552461	20.45437223	16.04544391	17.95365709	8.691520443	13.49997975	66.46487192	291.7775578	614.120037
TNIP3	14.12983303	31.867553	12.33024148	70.50041584	64.72785062	30.8024485	446.3091826	257.640918	48.14764737	43.91377403	18.25984636	11.86713177	14.52350675	241.1663751	1192.706587	17.36410025	23.11775258	47.4835514	42.84667423	106.0845587	41.53015417	15.74452103
TPSAB1	1102.29779	794.7203184	151.7313169	376.0368021	43.36581215	284.8186666	147.2741095	481.0725006	28.78893808	262.6432093	465.2204213	311.7403372	543.6290931	358.1005731	368.9130231	365.4798555	397.8866549	396.8599394	27467.08759	29437.28907	918.5119625	1033.132677
TRAC	572.5113556	1006.350088	215.8269579	13721.45552	14057.43026	15532.16188	8731.942274	20117.66469	19538.4969	3189.238319	815.6846136	506.0537577	208.9784165	252.2397003	151.3173183	142.6133419	215.6237237	255.9384554	159.567675	187.1669874	880.0902068	790.0055576
TRAF4	194.7986362	450.3805458	103.831718	27.41737791	35.38777983	88.21790387	248.213136	107.5017488	48.57230164	40.01034813	54.5480586	70.6081762	28.30245079	30.40539832	23.05515036	23.70038398	39.85889969	30.04309979	166.0286165	185.660216	80.71335948	48.24388624
TRAT1	13.5847049	15.98508028	17.40314684	816.7413233	2327.160635	2578.359018	1616.337428	1427.702674	448.2961522	1435.573943	25.38745132	41.18448661	6.845897848	13.33976249	6.319098182	4.273621867	10.65205619	29.29706627	33.59153566	35.53946833	193.0502207	10.38229418
TRAV12-2	13.14017301	12.20201385	9.555358782	225.3780296	99.38436963	100.6104917	12.96669349	85.70898291	9.535532796	11.61297377	11.08896426	9.776317635	10.63253287	10.29206918	10.57301826	8.463162241	12.87147163	11.68801662	7.555697662	9.149337627	11.60323881	15.47264026
TRAV13-1	88.73958185	72.48117143	40.55965894	463.1984082	537.6097159	881.5627754	411.162234	707.2496886	138.6945511	76.99469029	42.45202479	28.3148996	29.72104173	23.48775343	37.77736037	12.25757399	32.45267986	36.23428561	66.13800202	35.7585025	29.26235006	74.99855252
TRAV13-2	72.69074036	67.18924471	68.66194527	369.2792078	411.162234	639.8040504	201.5321093	381.3344477	191.405895	38.54870306	44.35066443	55.64727919	56.85541485	51.02429694	35.79486574	39.12138574	41.21658712	67.13601356	25.93332534	33.83672753	55.62918464	88.04801861
TRAV21	119.891114	65.25320664	125.1327277	439.3576224	417.5047308	765.2981535	157.5889451	463.357295	2763.362726	49.08129044	55.8763643	46.6365232	51.31601583	42.96072752	31.46897563	36.23835539	52.02734337	17.85858588	79.46582934	72.06010035	196.2354888	88.25003141
TRAV8-6	24.5564624	22.1433316	18.81035485	244.1129158	317.7910043	396.1200681	172.8402474	439.2288461	676.1350103	22.66646971	18.30217166	15.40291048	34.39428346	25.30927131	19.19569957	13.1991983	24.16870446	22.76541274	22.73939893	36.64150351	23.43793277	65.39316048
TRAV9-2	60.43870697	91.39228534	39.20610994	220.3744213	498.4569511	911.8379139	448.8743703	656.9831726	1958.896333	113.9953881	56.17040361	22.09272622	47.77691068	27.28669595	23.52091869	17.66320162	27.7387923	33.54720142	14.88500975	38.63800306	102.811815	130.9175576
TRBC1	575.8478308	930.328823	525.0492335	8923.922332	12460.73946	10179.78364	3287.836318	16623.7078	19876.20631	5338.319292	4520.50562	2812.593654	78.94320693	56.8335872	223.4955364	131.0995558	189.1209091	145.715446	114.6022938	47.87130436	551.5102039	181.0122765
TRDC	88.17850315	81.15497901	101.0670278	3014.575466	282.0101621	781.3316356	486.8794819	370.2752613	124.6527289	17980.35398	10797.21174	11382.00872	61.01801703	30.12404697	22.31868643	24.26650252	46.6420448	30.42258616	247.3533379	209.0182876	165.8509884	162.1231973
TREM1	415.2301184	236.6369111	211.1048289	102.2864477	116.8363113	67.49889477	71.26574474	101.4843406	66.50026811	574.8694989	79.85743138	95.75746526	1775.188919	603.8863807	194.7254774	184.6497911	222.6374113	317.7853076	285.3975429	685.7072276	377.9594713	8433.289331
TREM2	17.00788201	11.99552131	19.32045331	16.18514962	14.88173325	16.93010618	12.76669965	14.95790508	101.0745387	14.19593878	13.80468131	14.68548476	24.23855513	2158.627387	160.8316593	3999.017687	6016.863497	928.15125	391.2846329	611.704972	16.04376238	24.6518745
TREML2	70.53816317	20.8510013	42.35560264	23.09902116	50.87816452	18.783374	52.41361977	57.35568408	59.68920701	35.87929016	55.01920603	123.3281827	40.72889444	27.33242059	32.02053189	32.60848091	32.7416014	27.32785335	101.9682716	38.88556376	577.2525196	1082.741035
TRIB2	1848.219528	915.3236717	262.8037637	1138.062023	2278.453629	2377.362513	275.8348106	5890.338133	839.9304115	754.1562238	1307.778436	1049.5197	123.0323791	152.1388719	71.30464757	22.3637411	255.2096152	126.8179678	1949.185675	1394.871276	311.6530554	155.8993479
TRPM4	7.691250656	6.199378707	63.7178043	7.796755019	17.98120025	9.463569762	9.520155138	11.62316713	6.76116021	8.48672507	7.443654876	7.702553769	18.36114786	14.40413982	248.6383328	237.2475823	28.55293563	34.88330592	16.83475086	16.02878528	22.68943065	10.22097545
TRPM6	45.92245257	35.63102651	64.55045854	25.76719358	16.86720259	31.1038533	63.79022174	32.92379314	19.946392	59.15056029	22.10779339	30.99587635	35.69642216	27.7197468	22.77650595	16.04544391	21.83288519	33.4402678	20.64070077	17.97104758	515.1758508	220.431397
TSHR	19.81562324	17.26446055	95.35040447	11.64652927	11.34522644	13.71677829	7.644655016	236.3005486	11.89081812	15.28593998	20.15779147	12.75467855	14.29339998	15.60070061	9.442115885	7.808323788	19.79865996	22.62901303	20.59108368	9.980145399	17.61165132	18.38429613
TTC38	24.85041048	25.03368325	39.64729475	374.209498	118.0039289	26.49834722	57.41736661	172.2330604	43.28600708	427.6618803	2894.462666	662.1427421	105.6462644	91.99909893	437.3613074	328.9820884	95.294272	143.9588074	458.4207043	370.5910615	155.2070688	47.0570675
TXK	309.7698509	195.384424	85.82317784	676.0594416	1384.385645	426.3148568	175.3835932	206.762571	166.3675052	319.0374935	1564.533681	2015.56144	62.96991111	64.00962037	86.84214478	154.3565359	82.39792906	85.15990882	173.7054259	201.212217	201.2173366	173.9732072
TYR	15.49172903	15.24296718	15.0813304	10.627147	44.38209766	197.0884279	37.45017394	6.818438323	1778.505105	304.5548851	71.99864479	51.17855685	14.06800259	36.31423107	25.02917588	31.80183546	32.73142982	12.31353089	142.7673868	104.4652597	13.13836219	150.834091
UBASH3A	10.12600478	12.70263006	8.087608443	876.3804334	2177.794994	714.9395195	203.0783034	935.0097588	1376.318036	319.0941238	6.038374156	8.533286435	6.105136566	4.993003471	8.795522384	8.195551244	4.841232059	5.677166893	13.69796446	17.94318894	59.1375484	10.09959562
UGT1A8	680.5299008	471.1925779	163.9010445	82.13823081	98.52007343	123.3281827	101.445586	93.50382185	450.365002	462.5102909	78.13378227	85.31836726	91.50678971	96.13395165	55.51233152	55.04284584	85.82524233	54.24689175	63.86973215	59.03064075	97.15471911	336.4203983
UGT2B17	29.46022982	12.69818111	309.8818349	3.976053906	5.049784849	5.598819437	4.541614018	7.819769102	8.39783357	10.13915266	4.743273044	6.482478073	7.244351309	6.408970503	7.748155333	7.395068314	6.871949567	9.056114065	5.248499675	5.642280383	9.001148941	8.791555748
UPK3A	15.1818271	14.61683336	17.258479	10.97861145	13.15225266	13.64441885	20.18467535	10.91012024	20.9331605	16.61685711	10.8839878	9.961241592	215.8718015	12.12418525	6.818438323	7.6068206	10.60159881	15.10114829	10.7435039	15.4131337	25.62748279	18.54314925
VILL	29.52223049	34.59261182	53.86489096	434.2235247	693.1658136	500.1222764	32.85440556	445.3565484	38.85635157	209.2510089	215.5413192	39.83941898	97.78124023	43.06693373	305.4093323	129.9134995	21.08681353	20.96596084	102.4969037	138.1446793	23.66126097	20.88408586
VNN1	22.95842907	21.92466999	16.71107549	12.26655159	29.07388553	11.49823256	6.881696305	4.556712661	50.60131657	119.8944937	62.57962649	27.08777116	1024.700138	924.7365315	12.28113965	120.6402118	158.589962	37.60366073	68.02099242	40.75362109	64.48867363	894.8557203
VNN2	64.9845649	79.68108191	51.04583679	445.4839483	574.7325605	87.43886769	7.680556652	183.1808863	81.25132533	1027.324135	600.7634958	133.9832531	3300.115435	462.8123954	6.198523194	8.255798098	6.33332463	7.339096499	242.3176356	17.98841772	9.753158043	18515.3558
VNN3	30.92999926	32.29662574	10.57301826	13.07856517	58.33320422	28.54732378	26.89503329	36.41518352	85.4261616	38.72160006	22.08322245	44.53194026	187.5997533	28.65180995	70.96791001	60.50951351	19.03566519	20.43299213	47.36063389	42.19644363	79.94263155	2232.466996
VPREB3	3778.568055	2591.601205	404.2572521	89.69557529	38.11603592	166.1221545	154.18198	86.99944061	335.2264761	155.1026171	126.7365483	114.2787683	136.159858	88.97247865	156.4260981	111.6979924	91.99785705	129.4706451	73.26322789	68.47189386	89.86960473	157.9569892
WNT5B	11.75096777	11.14541251	48.95771465	10.61879975	6.818438323	8.393614631	9.272327825	17.98120025	11.6468939	10.98399056	6.098592957	9.789026033	15.97840064	11.93775629	11.1694943	533.28442	99.77388102	132.7650466	23.59480205	13.46299768	12.38883289	15.95349649
WNT7A	12.86019319	17.53933245	20.33283198	101.4088521	230.7618491	87.39996412	46.54002774	100.096916	51.70572802	34.57067229	11.09709075	13.79321282	56.25300857	20.27568968	23.34134802	10.34392287	17.52213467	28.44004811	21.12626859	16.1427751	57.16727492	21.34233197
ZAP70	13.7050941	12.81144157	13.36812571	3230.539852	4287.536344	2667.26621	772.7826189	7380.970003	1758.634939	1422.384713	4781.948859	1772.000761	38.05970681	18.46666377	25.55686935	32.52035914	19.14980044	26.83408716	24.08409421	38.3203582	185.4848873	70.04945364
ZBP1	35.84871042	74.5068251	450.6459844	149.2911945	184.7781077	162.5267903	27.55771004	71.30464757	144.075716	106.9247563	499.9477503	127.0420484	24.54237397	14.89516342	16.16358042	22.09272622	10.54629785	25.50635842	13.08437525	28.70340729	143.7111215	269.6190106
ZBTB10	152.6895498	99.22415511	95.56043531	99.88073058	109.5758377	91.36792646	83.06394836	1221.65228	4.246104982	179.029292	122.4353858	106.5387015	62.01375558	65.65921306	222.3082742	74.03494821	76.59712517	773.9507313	117.0610741	216.3804759	144.6296186	20.31580867
ZBTB32	9.857216379	193.1962311	12.93200847	27.83511	29.13250856	7.771095444	187.3923151	24.71873759	112.5857434	29.81729559	16.3475771	12.38711595	10.52648555	10.28530289	223.0243338	14.98197508	10.56712858	71.90536722	11.02017204	8.852017078	57.7649518	12.27627866
ZFP36L2	923.602815	661.8816941	485.6449165	3227.833526	357.0079722	3731.327234	366.0960572	641.8482849	2943.240501	154.9349031	915.0156182	263.103889	1341.516598	297.4815667	23.57209837	303.5769537	532.3725666	124.3001947	34.42499963	54.25282854	311.9773023	517.338976
ZNF135	94.28786122	16.31493562	11.40281159	64.5605419	96.20392388	15.80624293	3.236183763	31.1690733	3.228407856	42.87083843	151.1023562	79.04663522	3.860059178	8.519318271	4.99336445	39.75712842	8.279532213	2.420046884	24.37863287	14.23180261	99.10011749	1.926397343
ZNF165	6.421545431	4.431621524	74.30319945	3.190692616	33.67116463	2.724372492	45.2032616	6.147205936	5.925447852	4.898005565	7.023083197	4.897631255	2.66873461	2.372973625	4.23966252	6.080237169	2.415107373	1.83777562	4.450391447	3.139406165	5690.382767	5.357879252
ZNF204P	77.87689746	42.94621317	41.07506248	151.9597341	400.6631845	168.8951305	40.0906413	52.22897356	83.76317704	129.5986466	37.01330204	32.9745764	29.90974572	26.84363388	33.02123349	27.46127525	25.55386032	36.16594047	38.88746337	25.20670047	65.48783698	27.48554596
ZNF222	9.800664188	7.20321789	11.69136762	71.91125741	56.64251081	15.0813304	15.58990295	182.9389251	10.02779726	13.84326232	92.27882159	91.80829026	19.8606097	70.82485981	47.02936831	148.6222178	86.41818993	39.91834899	222.5736107	211.4937423	346.5564511	26.82559709
ZNF286A	737.8599039	331.9087607	73.88202193	218.2270364	5.598819437	169.3131278	190.8748431	118.138051	136.8685992	246.5038172	225.4077006	199.2998879	11.04393742	13.50584518	36.038732	21.87563888	15.08086286	280.7699313	77.84039621	25.83329275	7.473171396	441.3134689
ZNF324	28.21199417	23.46442356	21.1733262	32.01125825	348.190389	27.16912681	24.0557628	179.5864792	63.46545944	45.38499365	44.94117978	42.90224117	28.71444884	26.20331776	37.88295257	112.914142	25.24781608	23.83651935	30.19634282	45.77517474	35.29328382	35.42469786
ZNF442	19.71319664	22.44753254	19.39158332	32.11029942	8.980486469	9.182953598	3.103039674	44.70063347	47.38616861	180.8575692	21.77015125	40.95236426	12.30022875	31.35256239	71.64242608	36.61226829	48.30333449	96.00867374	79.06662655	3.646156403	40.29650854	20.15752219
