# Supplementary material for: Is Immune Suppression Involved in the Ischemic Stroke? A Study Based on Computational Biology
Source: Front Aging Neurosci. 2022 Feb 10;14:830494. doi: 10.3389/fnagi.2022.830494 (PMC8896355; doi:10.3389/fnagi.2022.830494)
Supplement: Supplementary file 1 [file Data_Sheet_1.ZIP › Raw data_source data_working sheets - 1/step_3/bind.txt]

239	3691
4093	55236
9442	219541
9440	219541
4093	10903
5925	55814
5089	283234
6456	51754
4690	9743
10750	9743
118460	57409
7919	10212
867	4641
3552	10456
3059	10456
10788	10456
3174	10456
5589	6814
658	29984
7046	29984
90	29984
4089	29984
4087	29984
64750	29984
4791	4794
4088	5717
4089	5717
4087	5717
4086	5717
4090	5717
652	658
538	475
6498	8535
7329	8535
6015	8535
2273	8535
7867	8535
6045	8535
9372	6829
57473	6829
196	6874
6883	6874
4093	8665
6462	8665
7414	8665
1822	11060
26994	11060
5001	8317
1019	8317
3320	406
196	406
7046	10733
4089	10733
8651	5296
1956	5296
3480	5296
5159	5296
3815	5296
940	5296
2065	5296
867	5296
3667	5296
2066	5296
9020	7188
8792	7188
5087	4211
1499	2494
1499	607
5829	2166
5499	10199
7414	1654
57473	1654
3490	6366
51554	6366
4093	8544
7052	3840
7046	5537
1742	9229
6462	1364
3480	8835
260425	575
90	23149
57154	23149
3480	9021
658	9306
3643	9306
7046	9306
90	9306
64750	9306
6993	1780
1314	11316
2023	6399
23433	10435
998	10435
320	9973
1857	1855
5753	8471
5782	8675
7414	5639
5829	5639
7046	8507
4093	8085
4086	8085
889	9270
7046	10692
842	317
4296	5609
10256	5609
10746	5609
823	10419
3973	9368
4478	9368
4771	9368
5962	9368
3758	9368
10519	7015
5970	1111
4089	1111
545	1111
580	10915
6449	2660
4097	571
7975	571
4094	571
9935	571
9618	10295
153	10755
10287	10755
79797	10755
8518	3551
7046	3551
5588	3551
90	3551
8517	3551
320	8573
25865	8573
1956	5338
5335	5338
4771	9146
7157	6790
5921	6790
51690	8934
1760	4659
3603	4659
7414	9987
1654	7514
11097	7514
25	7514
1027	7514
9378	23037
4086	375449
9882	23350
1453	8864
8543	9371
998	23263
8541	26059
8499	26059
8500	26059
387	9826
658	4092
7046	4092
57154	4092
64750	4092
3551	1147
5970	1147
1192	27257
27258	27257
11157	27257
26019	27257
57819	27257
3937	2533
7010	285
10095	10109
5925	4194
983	4194
4193	4194
1869	4194
9618	5359
7046	10537
4085	10537
7421	8443
1294	3911
4087	3911
55729	3911
6780	22794
9775	22794
84651	6183
64750	8310
4089	5603
58529	8557
2175	2189
2178	2189
10399	7161
5300	7161
1436	3636
4233	3636
2178	2175
7414	9121
9611	8841
6774	8841
9759	8841
862	8841
29123	8841
55823	8417
57617	8417
2063	758
7025	758
51554	6370
4292	4438
7916	8974
4067	6004
6714	6004
1445	6004
10095	10092
9261	10092
10093	10092
598	8837
2263	2255
9982	2255
6462	8653
3643	8651
3480	8651
558	8651
11016	4097
1649	4097
55509	4097
5590	5170
5580	5170
5586	5170
1453	5187
4093	7403
6498	23140
1053	26037
9378	26037
7046	9128
9670	1406
4087	3656
57154	3656
4438	4439
7329	6478
10114	6478
1460	10467
55603	6692
5829	7041
2185	7041
9618	7041
10114	7041
8936	9901
4897	259217
545	23300
4089	8767
57154	8767
64127	8767
10392	8767
7163	7165
7164	7165
2890	2895
2898	2895
862	9139
9113	27429
331	27429
5894	11339
673	11339
55109	8742
3551	2309
7376	2309
10062	2309
658	4091
57154	4091
64750	4091
4914	10817
2260	10817
3702	27040
369	10469
2066	8440
988	5356
8543	9079
8543	6943
699	9184
9124	81
816	81
815	81
57554	81
57473	27336
55823	10228
57120	10228
57617	10228
7917	6449
27257	4677
5829	4677
7414	11051
118460	11051
57154	9136
1649	10488
1054	10488
90993	10488
55509	10488
5000	5001
8318	5001
4174	5001
51554	10563
595	5000
4172	5000
4176	5000
1029	5000
23595	5000
3603	4660
90627	576
7094	576
7414	5071
9627	5071
3020	8467
3021	8467
11176	8467
22906	3800
5705	9705
4093	9839
4088	9839
4087	9839
4086	9839
4093	8888
22883	8888
4088	8888
90627	23095
4086	26959
10912	2661
333	2661
6498	5493
6405	8828
4093	10905
7018	8029
3635	9046
7414	10492
2060	51362
4087	51362
57154	51362
4087	26953
23476	904
10614	904
10915	1729
55660	1729
5311	1729
4087	10226
4085	5980
1493	3717
4097	7975
10488	7975
3725	7975
3726	7975
3727	7975
11016	7975
1649	7975
1054	7975
55509	7975
7414	10196
5193	5192
999	1500
23048	6643
2804	8615
9765	10043
57473	10043
121504	85236
554313	85236
5454	10084
2534	4068
6504	4068
55660	23476
8841	6907
9611	6907
121504	6907
554313	6907
8294	6907
8359	6907
8360	6907
8361	6907
8362	6907
8363	6907
8364	6907
8365	6907
8366	6907
8367	6907
8368	6907
8370	6907
2874	6907
8349	6907
7266	3364
5883	3364
1386	4683
4361	4683
823	6586
9133	1017
9134	1017
3092	100294412
3092	9026
6456	5253
7094	23066
5045	9507
9337	4849
4093	4041
90480	4616
7414	10446
27243	9525
57132	9525
6462	9526
8655	8537
3018	9555
121504	9555
554313	9555
1855	2317
1856	2317
55729	2317
64750	2317
6498	9611
7936	9611
10062	9611
23411	9611
7920	9552
4089	55660
468	4094
1387	4094
7186	2081
81620	51053
3695	8726
3682	8726
2146	8726
5829	8815
2010	8815
4093	23451
4086	23451
79753	23451
4090	23451
51639	23451
7046	8935
5610	8575
142	10001
4609	23077
823	8804
84466	23020
9372	9631
27040	9402
3937	9402
57473	8872
5499	23645
57473	23645
10200	8666
54464	8906
54464	10254
26994	10254
3350	9568
4092	8554
55660	8554
2099	8554
6498	8554
1050	8554
7341	8554
7329	8554
4089	8554
841	8554
1053	8554
4086	8554
1466	8554
79753	8554
2002	9063
5089	11258
8470	10211
6462	10211
58157	10211
8099	10263
658	54440
4092	54440
4089	54440
57154	54440
57473	10539
25865	10539
5829	7108
23404	9025
6498	6731
5394	1797
23016	1797
54464	1797
5976	1797
22803	1797
54512	1797
53615	9219
5394	9878
57473	9878
10114	9878
8543	9871
9618	8470
57556	8470
6498	23328
369	24148
4093	22943
658	5218
7046	5218
90	5218
57154	5218
163	161
10928	161
4086	161
23136	22995
51367	11102
983	9133
4087	51366
2060	3268
5089	8518
580	8518
2060	22905
7805	22905
26994	22905
55729	8987
79003	11130
79980	11130
4292	8930
1460	8930
8898	6305
580	11143
7414	368
891	10912
90480	10912
23048	8658
9166	23557
6462	23557
4087	23557
54512	9019
51053	6496
118460	27304
22803	27304
5371	9372
4088	9372
7414	9530
10200	5073
1605	9215
55660	752
7094	752
7414	10802
6498	51567
2114	51567
7341	51567
7329	51567
2313	51567
54700	25885
4092	27107
23019	4850
57473	23774
51367	10775
10940	10775
54913	10775
10938	9342
30845	9342
658	9943
7046	9943
57154	9943
1053	23641
9618	11138
57819	51691
4093	160
57506	23586
5499	6780
5976	6780
6789	9113
6788	9113
801	9340
805	9340
808	9340
7010	9068
5894	256281
369	256281
5976	7920
84572	30008
9400	8940
79797	8940
22924	10297
7157	9232
9700	9232
64170	8915
29775	8915
79092	8915
84433	8915
58484	8915
672	11200
472	11200
351	9546
7414	3939
54464	3939
9973	6647
10067	1956
9522	1956
5921	1956
6464	1956
2244	2147
3053	2147
7056	2147
5621	5340
65010	760
369	445
2147	462
5646	5265
4035	5265
1380	718
1512	1475
3725	2353
1386	2353
2355	2353
3726	2353
3727	2353
11016	2353
1649	2353
1054	2353
5970	2353
9111	2353
6667	4609
4691	4609
6908	4609
5595	4609
672	4609
4292	4609
1457	4609
9111	4609
9014	4609
1029	4609
55294	4609
90	4893
4089	4893
64750	4893
5894	3265
5921	3265
6654	3265
6655	3265
8315	3265
1956	1950
4914	4803
4804	4803
2488	1081
1082	1081
93659	1081
94027	1081
94115	1081
2492	1081
5782	1081
2492	2488
2690	2688
5618	2688
4093	1442
4093	1443
4088	1442
4088	1443
5782	1442
5782	1443
4089	1442
4089	1443
4087	1442
4087	1443
7132	4049
3554	3553
2057	2056
3558	3559
811	100507703
567	100507703
3123	3122
3127	3122
920	3118
100293977	100133678
100293977	100507686
100293977	100509457
100293977	3117
100507710	100133678
100507710	100507686
100507710	100509457
100507710	3117
100507719	100133678
100507719	100507686
100507719	100509457
100507719	3117
100509325	100133678
100509325	100507686
100509325	100509457
100509325	3117
100510688	100133678
100510688	100507686
100510688	100509457
100510688	3117
100510689	100133678
100510689	100507686
100510689	100509457
100510689	3117
3119	100133678
3119	100507686
3119	100509457
3119	3117
920	100293977
920	100507710
920	100507719
920	100509325
920	100510688
920	100510689
920	3119
823	1277
5829	1277
823	1281
1284	1282
5829	1282
5925	4000
5829	4000
3929	335
351	348
2244	2243
2266	2243
7916	2243
2266	2244
9475	4155
5578	4155
5584	4155
5590	4155
6093	4155
10114	712
4093	2335
55660	2335
6498	2335
7414	2335
7428	2335
5829	2335
4089	2335
7094	2335
5950	7276
3490	3627
7018	7037
7414	7037
9744	7037
7094	7037
4093	2512
10200	2512
9611	2495
2908	2495
9970	2495
6462	4502
84651	4502
904	2099
10614	2099
5817	7448
90627	3156
4893	5894
673	5894
5037	5894
7531	5894
4214	5894
157310	5894
7414	2517
54464	226
5406	1208
7157	2908
2063	2908
5927	2908
8648	2908
891	4613
890	4613
1020	4613
9111	4613
4282	972
6277	6285
6271	6285
6282	6285
57473	7450
10492	2597
7414	2597
5829	2597
3174	2597
9971	2597
7094	2597
567	3105
8325	7471
10755	4914
6464	4914
823	826
8554	7157
9219	7157
3303	7157
3304	7157
1655	7157
467	7157
7528	7157
4487	7157
5743	7157
672	7157
3064	7157
5499	7157
7329	7157
4913	7157
4193	7157
598	7157
2033	7157
7158	7157
472	7157
545	7157
7159	7157
7486	7157
1718	7157
10075	7157
10498	7157
23113	7157
64326	7157
23411	7157
3276	7157
28996	7157
10210	7157
6462	4494
10248	3315
26353	3315
85236	3012
85236	8335
121504	3012
121504	8335
554313	3012
554313	8335
8294	3012
8359	3012
8359	8335
8360	3012
8360	8335
8361	3012
8361	8335
8362	3012
8362	8335
8363	3012
8363	8335
8364	3012
8364	8335
8365	3012
8365	8335
8366	3012
8366	8335
8367	3012
8367	8335
8368	3012
8368	8335
8370	3012
8370	8335
8350	3012
8350	8335
8351	3012
8351	8335
8352	3012
8352	8335
8353	3012
8353	8335
8354	3012
8354	8335
8355	3012
8355	8335
8356	3012
8356	8335
8357	3012
8357	8335
8358	3012
8358	8335
8968	3012
8968	8335
23621	481
27429	351
5663	351
5664	351
7042	351
8883	351
9479	351
10048	3689
4093	1583
4088	1583
4087	1583
6280	6279
3566	3565
5925	5055
7414	292
5829	292
4049	3957
5610	1965
2260	2246
2263	2246
2261	2246
3570	3569
3683	3383
5829	6181
5829	6175
4088	6175
4097	3725
5925	3725
1386	3725
11016	3725
672	3725
5599	3725
5601	3725
5602	3725
694	3725
5970	3725
5600	3725
51177	3725
64326	3725
55294	3725
7157	7020
3685	3688
3673	3688
3655	3688
3675	3688
8516	3688
3672	3688
961	3688
3680	3688
22801	3688
867	3875
7283	3875
4752	1447
5829	1290
7094	1290
567	909
3667	3643
1445	3643
2887	3643
25970	3643
952	3932
819	3932
8651	2534
867	2534
5144	2534
58	2934
5894	5925
3146	5925
6872	5925
5927	5925
4176	5925
196	5925
672	5925
836	5925
835	5925
1052	5925
840	5925
842	5925
839	5925
10399	5925
1021	5925
5813	5925
5079	5925
841	5925
27043	5925
843	5925
26574	5925
10286	5241
3275	5241
9584	5241
55147	5241
9600	983
7465	983
672	983
1026	983
8900	983
7414	506
2534	914
965	914
8672	1977
7414	1977
1981	1977
5829	2023
2534	2208
5111	5423
6464	4869
3667	4869
3690	3685
3693	3685
7248	4747
5829	5034
8651	1436
6462	1509
4267	302
7414	302
5829	302
6456	733
11337	203068
5829	203068
351	5644
9368	154
1967	154
9351	154
4093	5660
23621	5660
4087	5660
7414	5216
54518	5216
915	916
8976	3320
27257	3320
332	3320
1956	3320
5894	3320
10963	3320
64754	3320
57473	7525
23645	4067
3815	4067
867	4067
1460	4067
5144	4067
3937	4067
7314	4067
6498	7169
5294	7169
3685	7057
3488	7057
961	7057
821	6035
6714	2705
1871	6667
7157	6667
5914	6667
1958	6667
7528	6667
672	6667
1869	6667
7704	6667
1870	6667
80063	6667
55729	6667
3630	3480
3667	3480
1445	3480
5580	3480
2887	3480
5587	3480
10938	3480
10963	3303
10963	3304
6462	1278
5829	1278
1729	389
8717	4804
84894	4804
114928	1129
8976	3326
90627	3326
5265	1991
4035	1991
7077	4313
7076	4314
5265	1511
4035	1511
10468	3624
3690	3674
10519	3674
350	4018
5162	5160
5165	5160
7046	5341
90	5341
6498	1284
55729	1284
55603	1284
3683	5788
150	153
114928	153
4093	6625
55660	6625
100505793	6625
10772	6625
6498	6625
4088	6625
4089	6625
4087	6625
4086	6625
4090	6625
25865	6625
64750	6625
26994	6625
2152	2155
7283	3880
3481	3484
7414	3921
5829	3921
7414	6626
4090	6626
9982	2247
6729	6728
3577	2919
7414	3956
5829	3956
7161	3146
7157	3146
8651	5159
5921	5159
867	5159
2047	5159
6461	5159
7920	3178
2908	3178
7916	3178
54464	3178
6629	6627
7486	142
3017	3015
121504	3015
554313	3015
8294	3015
8359	3015
8360	3015
8361	3015
8362	3015
8363	3015
8364	3015
8365	3015
8366	3015
8367	3015
8368	3015
8370	3015
8350	3015
8351	3015
8352	3015
8353	3015
8354	3015
8355	3015
8356	3015
8357	3015
8358	3015
8968	3015
6462	100137049
6462	8681
6462	100137047
658	5911
5894	5911
7046	5911
90	5911
4086	5911
9411	5911
3577	3576
8458	4605
8648	367
9611	5914
10001	5914
142	5914
6256	5914
5927	5914
7080	5914
3275	5914
694	5914
10499	5914
9612	5914
8202	5914
5605	369
5604	369
8739	596
10018	596
7009	596
637	596
638	596
149428	596
64112	596
90427	596
5883	596
27113	596
55660	5792
6498	5792
857	5792
57473	5792
7068	2063
9318	7025
7157	7295
836	7295
10628	7295
2932	4137
7534	4137
55660	5573
4087	5573
8651	3815
6772	3815
5781	3815
9402	940
941	940
5621	3329
4087	5915
25865	5915
9612	5915
9318	7067
694	7067
2959	7067
3275	7068
9318	7068
694	7068
10499	7068
8648	7068
8202	7068
23059	1191
84676	4633
5621	3309
5829	3309
55729	3915
7414	3312
3337	3312
5829	3312
573	3312
5829	1629
114928	1128
4089	5898
10928	5898
55770	5898
2885	613
2109	34
663	2260
6461	2260
142	7150
4089	5670
5927	7421
10499	7421
8202	7421
8204	2101
190	2101
5705	2101
8648	2101
118460	2101
8202	2101
10226	3482
1509	3482
658	1019
5925	1019
894	1019
896	1019
7046	1019
672	1019
1029	1019
4088	1019
4087	1019
2005	6722
7414	26986
7094	26986
4616	5111
10912	5111
253980	5111
26073	5111
5705	3035
5829	1291
5829	1292
9372	652
657	652
594	593
4088	6497
4087	6497
4086	6498
9124	87
9282	87
1495	87
10062	87
8648	87
8850	87
9618	87
1956	999
1499	999
5159	6714
613	6714
2697	6714
5144	6714
6461	6714
9047	6714
4092	2547
10474	2547
7157	2547
1191	2547
6498	2547
7520	2547
5829	2547
8900	2547
4088	2547
1213	2547
7486	2547
2648	2547
23411	2547
57473	2547
580	2547
4683	7520
5829	7520
2648	7520
8493	7374
5111	7374
7920	8519
6622	3920
283	6050
6036	6050
148	649
3490	6352
9368	1080
5576	1080
9351	1080
6804	1080
80331	1080
7430	3384
9612	5916
8202	5916
6462	4495
84651	4495
598	7178
567	3133
6462	327
2109	2108
658	7138
7046	7138
5705	7138
4087	7138
4086	7138
57154	7138
8936	5576
2962	2963
4089	966
7414	4282
149428	4282
79797	4282
4233	3082
5590	5589
5925	5987
6498	4811
54512	10327
5058	653361
1432	653361
10006	653361
9618	653361
5894	5315
5829	5315
56915	5315
983	891
1164	891
672	891
1026	891
899	891
5347	891
5727	891
9700	891
51530	891
5080	3211
5087	3211
63876	3211
7414	6628
6634	6628
6606	6628
6607	6628
79833	6628
100302736	3554
353376	3554
3558	3560
672	5451
5087	5451
6657	5451
5316	5451
5725	3191
9611	2113
51567	2113
6714	2113
6672	2113
5079	2113
9372	3728
56998	3728
9611	2114
9372	2114
6714	2114
5604	673
6498	2752
4086	231
396	5880
397	5880
4089	5880
4086	5880
50619	5880
6041	2935
4092	4654
694	4654
4089	4654
694	4656
6462	55
3383	7430
5576	7430
3897	7430
4771	7430
6850	7430
7248	7430
571	1386
5925	1386
8061	1386
7528	1386
5595	1386
1649	1386
1054	1386
5600	1386
10538	1386
55509	1386
6233	7347
867	930
3725	8061
3726	8061
3727	8061
11016	8061
1649	8061
1054	8061
3725	2355
1386	2355
3726	2355
3727	2355
11016	2355
1649	2355
1054	2355
7008	2355
8651	7409
5588	7409
3937	7409
8828	7422
9510	7422
7414	3096
4088	3096
658	1123
7046	1123
90	1123
862	6925
862	6929
3364	6118
6117	6118
6119	6118
5591	6118
7158	6118
5883	6118
6688	2623
1053	2623
55729	4881
472	3014
7528	1385
1859	1385
1387	1385
2898	5532
8651	4690
5159	4690
2321	4690
1815	4690
1814	4690
2047	4690
7094	6936
4298	3009
23411	3009
84651	2038
4752	5618
7046	2784
2534	3575
3574	3575
4869	5336
3937	5336
57473	5336
1027	3925
5898	8531
5595	7553
7297	3454
6402	5578
11214	5578
4097	3726
3725	3726
1386	3726
11016	3726
672	3726
4089	3726
928	3673
961	3673
57154	7343
4221	3727
3725	3727
1386	3727
11016	3727
672	3727
51177	3727
6874	11016
571	11016
1386	11016
1051	11016
7528	11016
1649	11016
1054	11016
6883	11016
4836	5566
826	824
6462	1674
823	1674
1958	1051
1649	1051
1050	1051
567	3135
1137	1141
10521	1655
55660	5211
7094	5211
58487	7494
1053	6688
7422	2321
1029	5702
5082	6950
857	5770
3852	239
92	655
9241	655
5829	6129
55660	7414
5747	7414
11337	2566
3554	3557
3685	3694
55660	6651
79753	6651
5829	6139
5901	1104
571	466
672	466
3725	467
1386	467
3726	467
3727	467
11016	467
1649	467
1054	467
55509	467
2353	468
11016	468
1051	468
467	468
1649	468
1050	468
1052	468
2354	468
1054	468
1053	468
57761	468
58487	468
5111	3978
54840	7515
1501	1000
3791	5335
5433	5432
5434	5432
5437	5432
5439	5432
5440	5432
5435	5432
5436	5432
5441	5432
5433	5434
8725	5434
5437	5434
5435	5434
5436	5434
5441	5434
5595	2002
5600	2002
5705	7137
7124	7132
51752	7132
7157	2071
5621	1459
7046	1459
1460	1459
57154	1459
7068	6256
7421	6256
5916	6256
5468	6256
7376	6256
3275	6256
10062	6256
9970	6256
10499	6256
8648	6256
4087	6256
9971	6256
25865	6256
9612	6256
8202	6256
4792	4790
8648	4790
5925	6908
5454	6908
196	6908
2957	6908
2958	6908
5079	6908
983	890
1017	890
1026	890
1027	890
7290	890
7124	7133
7186	7133
7046	5865
90	5865
4089	5865
4086	5865
64145	5867
9135	5868
9611	9572
9975	9572
9612	9572
7414	5689
118460	5689
167227	5689
10226	4074
4000	4001
3385	3683
8841	602
4790	602
5595	602
1499	602
2931	602
2932	602
4791	602
3065	602
10013	602
10856	602
5829	1289
9046	5921
309	5921
613	5921
10399	5921
10657	5921
1796	5921
10912	5764
3837	5764
580	5764
6462	2316
1813	2316
1814	2316
7428	2316
5829	2316
675	2316
4088	2316
7094	2316
3350	1901
3352	1901
23390	6857
7763	7128
7805	7128
26994	7128
25842	6872
64750	2041
727	728
9982	2252
3313	7416
6993	7416
581	7416
578	7416
3688	928
22803	1312
5829	7052
4088	7052
4087	7052
57473	7052
9270	4831
9270	654364
7414	4831
7414	654364
7013	4831
7013	654364
11214	4831
11214	654364
63940	2261
4093	5989
4089	5989
4086	5989
10253	867
8470	867
1956	867
4233	867
7332	867
3937	867
30011	867
23607	867
57142	7385
10755	3973
6498	2192
4089	2192
7150	6421
7414	6421
5829	6421
4090	6421
56915	6421
7094	6421
6275	6271
3643	3716
3480	3716
3560	3716
3455	3716
10399	3716
5329	3716
3587	3716
152789	3716
7094	5791
79753	6672
6667	4800
5451	4800
672	4800
54434	1072
4908	627
4909	627
5454	5077
1605	3908
823	2875
5925	595
1019	595
6872	595
672	595
1026	595
1027	595
1021	595
5300	595
1316	595
3716	3566
2063	7026
55603	7026
10114	7026
5111	1647
891	1647
90480	1647
3035	1933
16	1933
3481	3489
3481	3488
2048	52
2047	52
11214	5583
5829	3371
55294	898
5433	5430
5432	5430
5434	5430
5501	5430
1025	5430
5437	5430
5436	5430
5441	5430
83737	5430
5925	1017
898	1017
5424	1017
672	1017
1027	1017
1163	1017
4088	1017
4087	1017
114928	3274
2771	3577
1499	324
1487	324
5037	156
5294	156
2147	2149
4312	2149
8317	4172
5001	4172
1017	4172
4175	4172
988	4172
990	4172
4609	4801
4802	4801
8726	7528
4089	3300
7414	5683
7916	5684
22803	5684
4087	4005
51690	4886
3551	4792
1147	4792
8841	4792
3932	4792
409	4792
408	4792
5970	4792
3065	4792
23085	4792
150684	4792
8945	4792
7077	3675
928	3675
3685	3696
6850	4478
7248	4478
5925	1786
5111	1786
1789	1786
1788	1786
9670	5080
23451	11338
7414	11338
4090	11338
5829	6137
348	1270
4093	4245
5829	5725
10912	1937
2058	1937
3035	1937
6498	1937
51520	1937
118460	7538
54464	7538
11340	7538
26019	7538
100507436	100528032
100507436	22914
79465	100528032
79465	22914
7187	939
6513	2040
10456	10971
4093	10971
984	10971
867	10971
2475	10971
7249	10971
7351	10971
7352	10971
7248	10971
2005	5595
5605	5595
6776	5595
1612	5595
5604	5595
4214	5595
8682	5595
153572	5595
100	1803
4093	405
3091	405
2034	405
5829	6134
7414	1295
5829	1295
7486	6117
5883	6117
4595	6117
7157	328
4595	328
5829	4134
7094	4134
1080	821
3973	821
2492	821
64750	821
1956	5295
3643	5295
5925	5295
5159	5295
3815	5295
2321	5295
10657	5295
6461	5295
27257	5696
4086	5692
27257	5693
2947	2946
3350	3352
3350	3351
3352	3351
215	5825
5824	5825
5600	2005
5111	5424
5605	5594
2932	5594
5604	5594
23641	7593
5914	6257
7068	6257
7421	6257
5916	6257
7182	6257
7376	6257
10062	6257
8648	6257
8202	6257
4093	2896
904	2896
3101	2896
7414	51056
567	910
1942	1969
1944	1969
1945	1969
1946	1969
1948	2048
1947	2048
857	5777
29992	5777
2064	6464
3690	6464
3643	6464
3480	6464
5159	6464
6714	6464
2065	6464
780	6464
3937	6464
2066	6464
3592	3593
5663	834
4287	834
9611	5371
4609	5371
545	5371
9612	5371
867	7297
3455	7297
10399	7297
5329	7297
152789	7297
7025	1936
4836	4082
5914	9588
3174	9588
26750	10935
823	1892
23621	51727
5578	5037
5580	5037
7414	2923
811	2923
821	2923
5829	2923
23621	2923
7094	2923
9372	5518
4088	5518
2768	5518
4087	5518
6418	5519
5300	996
51343	996
4088	7465
57154	7465
1111	993
7534	994
7533	994
1432	994
10921	4820
3778	3163
5296	558
3932	558
5335	558
5295	558
6464	558
1445	558
7414	4043
5829	4043
7094	4043
6462	6717
4087	6717
5433	5431
5432	5431
5437	5431
5441	5431
796	799
801	799
805	799
808	799
114928	799
5087	3205
5089	3205
5894	1373
369	1373
7094	2329
57819	3301
23239	207
4234	207
8115	208
3565	3561
3574	3561
57142	7384
7414	3189
7094	3189
7414	3187
7094	3187
3777	7529
5894	7529
3480	7529
673	7529
984	7529
867	7529
994	7529
2838	7529
7249	7529
7351	7529
7352	7529
200186	7529
7248	7529
5144	409
10114	409
801	7433
805	7433
808	7433
5355	1230
11187	1830
4085	1439
5829	6133
8502	1003
23207	3799
22906	3799
10923	1478
2101	1854
[truncated: 4,076 more rows]
