# Supplementary material for: Is Immune Suppression Involved in the Ischemic Stroke? A Study Based on Computational Biology
Source: Front Aging Neurosci. 2022 Feb 10;14:830494. doi: 10.3389/fnagi.2022.830494 (PMC8896355; doi:10.3389/fnagi.2022.830494)
Supplement: Supplementary file 1 [file Data_Sheet_1.ZIP › Raw data_source data_working sheets - 1/step_3/biogrid.txt]

6416	2318
84665	88
90	2339
2624	5371
6118	6774
375	23163
377	23647
377	27236
10327	54512
54464	226
351	10513
333	1600
10370	7020
2033	7020
338	4547
409	5900
1436	2885
7916	2885
27257	4677
6521	22950
602	580
153	10755
672	466
672	4436
672	580
672	2956
421	1013
5092	775
5664	823
825	7273
3708	767
1312	22803
9223	1499
5925	1523
7251	1026
4998	4171
5000	4171
4174	4171
8317	4171
4999	4171
6118	4171
10926	4171
10270	4171
6117	4171
6119	4171
5001	4171
4172	4171
7534	993
81704	998
9322	998
1033	1017
5932	5933
9464	1059
1213	9146
3486	1277
7295	1277
1386	4088
1386	4089
896	27335
10928	891
5479	819
1445	3643
1445	3480
1634	1956
6493	405
6492	405
266743	405
1839	7704
5111	1647
11073	7155
2316	1814
27258	6635
25804	6635
23658	6635
2033	1958
1387	1958
4926	2035
1915	22803
54512	1915
5335	1915
3895	1936
3791	308
133522	2099
6597	2099
79039	2099
2099	30836
2260	2224
7040	2339
7341	355
7341	356
51678	2512
7916	2243
2316	3688
2260	10817
2566	11337
2810	2908
7041	2908
2908	11319
2645	5208
3309	1801
6514	3838
6517	1616
2898	6386
2898	9463
2897	9463
2897	6386
904	2896
10287	2781
10287	2775
10287	2771
10287	2773
3320	27257
3298	7329
3984	3084
2252	3339
7916	10459
7916	8974
7916	2826
708	7916
3646	7916
7916	23193
3178	7916
7916	5684
4670	7916
7916	4123
7916	6747
7916	11218
9898	7916
10989	7916
7916	29894
7916	3275
7916	5859
8100	7916
54464	7917
3064	29072
9001	3064
3064	23390
25764	3064
9322	3064
4209	10971
6929	9464
6929	3399
3480	3667
7531	3480
8651	3480
5747	3667
5599	3667
3643	3667
3552	4692
3717	10419
3717	8651
705	3856
3875	867
3875	10049
4000	4001
4000	6720
4000	26502
4301	613
149428	596
663	596
6606	596
7159	596
57142	596
596	8678
4790	4066
8631	5788
240	23406
7409	2547
4689	2547
7520	2547
4361	2547
23468	2547
51588	51176
4286	51176
79947	4015
4904	8683
26033	4160
55729	4152
10036	4152
4286	10401
4286	23598
4286	7329
8125	4131
4131	8125
4176	4998
4176	5925
4176	10926
4176	8317
4176	23595
4176	6117
4176	2274
4176	4999
4176	5001
4856	5441
4297	10450
4297	23645
4301	5909
4301	5818
4301	5216
4617	3399
4703	84665
4804	5567
51690	4886
9627	6622
4792	10477
2036	4926
1326	4790
5970	2353
5970	10401
5970	64320
5970	10848
3178	2237
4839	10445
2113	1616
5361	207
208	26060
2114	8558
22941	2017
2017	7456
1436	8651
22938	6497
4893	5910
11146	4233
10765	2290
7409	2146
5966	5531
2321	6464
4985	9737
4641	867
5147	388
5147	387
5910	387
5079	7091
10765	5083
8997	5066
29982	5465
8503	5290
335	5136
51691	5226
9784	6403
5310	5311
5311	7220
3739	1739
5217	29109
3364	5111
5684	22803
5787	260425
5573	5575
5575	8165
2241	7110
5594	4751
22927	10399
8439	10399
367	10399
7982	10399
3689	10399
10399	22927
5170	5590
23286	5590
5696	27257
2033	4094
5315	56915
398	391
23607	5867
9135	5868
79890	5869
5147	5906
5910	5906
889	5906
5863	5908
5147	5912
149371	5898
675	5888
5888	10635
11144	5888
6117	4999
6118	4999
26959	5925
5925	10131
26574	5925
5925	9984
26959	5934
6256	10902
29982	6256
286	6005
4005	5927
6886	4005
26019	6230
6120	5394
6176	6181
6209	26019
9267	10139
8940	6628
5174	6550
5174	6568
286	84033
6662	2516
2516	8204
1191	7048
10497	6804
939	10572
2280	7046
7528	2280
2286	10565
6886	54892
7295	4689
5573	8165
4647	5573
5573	11216
8557	7273
322	7024
10153	4801
6935	10589
6935	10524
4692	1869
472	25
4914	25
8458	4602
5910	3265
84941	2242
5910	3845
6714	2048
7046	7048
7134	7138
7128	8887
7157	51741
7157	8556
7132	5708
3791	25759
4921	6464
999	1500
999	79872
3672	274
3676	8726
2313	2623
7428	2316
7428	7411
7428	79960
7515	3980
7515	11284
7572	7727
7556	10155
7556	8805
10466	4210
4647	55591
7507	29935
7508	27258
7508	5886
2316	80790
367	2316
2316	7204
2316	846
3054	2551
186	57509
10048	8237
6421	4841
5170	5584
660	11099
705	7216
4435	4089
84665	89
10716	8573
3397	8573
4036	1741
2066	1741
23413	11141
9826	5365
90249	9500
10128	8409
8409	27257
23468	6839
7337	29978
9367	10244
1488	11279
65109	54902
65109	26019
65109	10445
7416	6990
56000	7514
990	28227
1678	8027
6457	30011
1837	1756
9322	7454
10243	23229
10084	10907
10084	51729
2623	23414
2157	5264
4068	6504
2332	7329
8087	2332
2332	26747
4478	7248
369	445
5605	369
2202	369
369	8533
5422	5937
6103	57096
6103	5147
3358	8777
6855	164
6872	7343
367	5901
367	7182
367	8202
367	6047
367	8031
367	56924
10048	367
367	25898
367	9063
9083	7337
10580	3642
10138	7528
11335	3930
23468	3930
23162	3831
2066	6645
598	57099
598	664
598	6252
598	57142
581	597
19	8772
4036	9223
57763	4036
4036	55805
4036	1601
4036	1740
6884	6908
5782	9051
5782	6464
5782	5829
7286	24144
9659	5144
1387	3172
1387	4780
1387	6996
1387	326
162	164
84687	1029
3718	9220
3718	6776
4130	26019
1984	22803
1984	6125
51651	166
7088	55502
7088	3170
3572	7088
2059	1855
8940	1063
5976	7290
27247	7290
5586	5783
8502	1825
6310	8161
9409	5824
4692	4682
9326	3172
3376	2617
27429	1432
11221	1432
585	5108
9564	2889
27257	5693
10048	6278
10293	2314
1478	10923
1477	580
7516	5892
9242	3398
3398	6938
6925	3398
5193	5830
5194	5830
23647	382
22916	4686
9948	6499
11243	4780
9451	4780
51691	3508
1742	3761
4690	2047
50488	4690
5965	3840
5965	3838
2066	1742
2066	10413
2066	1740
8554	6772
9261	6464
1742	3759
4063	1173
84687	7074
5725	3191
3430	9111
5664	30818
7270	284119
1027	10762
3984	659
8087	26999
3636	10580
9612	23013
9612	7704
1028	3984
58513	3267
2060	3267
7357	6252
5134	51691
871	56893
4760	9001
9001	1639
9001	9146
1315	22820
1315	26958
4646	1601
55802	4089
2186	4150
50848	7082
6868	1739
79947	10577
9826	5364
666	597
597	572
11157	6633
51690	6634
27258	6634
51691	6632
5174	1244
23705	4356
51678	7064
11221	5599
1464	80852
5901	5902
990	4999
4999	10926
8318	4999
7041	2185
29979	2475
3675	274
274	8723
7534	9564
657	10262
5310	6000
3184	23658
23072	1855
137492	7251
10524	2120
4605	90441
5976	51691
27101	6500
4085	2100
5468	8031
573	3312
23645	573
2887	26058
5629	2033
6310	56893
6310	8125
6310	7874
2146	8726
10657	5913
10370	7022
6016	5900
22808	5900
5241	7337
5886	5710
5887	5710
51691	2969
7068	5705
10293	7185
59269	7185
54464	6603
9616	8065
10155	9869
5191	5264
5193	5192
6670	8859
5994	5993
59269	7186
10293	7186
4998	8317
599	10018
55620	5753
118460	5689
167227	5689
3603	4659
6015	8535
81704	5879
5879	5910
5879	23647
5880	8454
51691	6888
7442	143425
6867	8089
10419	1207
64326	6494
6477	3835
23089	6477
6477	27101
23089	6478
6314	1406
4734	7322
8458	10589
10519	5394
3611	80895
3611	3987
1785	50944
1785	22941
1785	51678
642	7329
5528	9464
9464	10987
1080	57120
7884	90459
9522	6453
26034	9266
8204	190
10614	904
5999	9276
4215	5607
8773	23557
266743	406
8498	7514
2801	26003
4116	9939
9311	9223
3556	54472
2274	6421
5511	8726
26019	1973
5147	27289
394	390
3182	8626
9971	8648
4172	4174
4172	8318
4172	10926
4172	5001
4172	5000
4174	8317
2033	10370
321	22883
5413	51691
2533	8631
5564	5571
5564	51422
5565	5571
5565	51422
5571	51422
84220	3842
1788	7329
7068	10902
6047	23598
8458	988
5493	23254
6294	9667
23162	5602
5602	23162
5600	8841
51588	4092
7205	9170
9355	10370
1876	23429
5427	10284
694	3276
54476	7098
54476	7099
54476	7100
55740	10006
6432	8446
8446	8683
4739	4088
9616	8454
23524	5411
4170	572
1616	10445
4597	9044
6597	51678
2175	6597
54464	1108
8874	22941
23048	8658
332	9212
6428	118460
8718	8717
54464	8761
3675	5877
11035	8737
51690	8735
10892	8915
84270	8915
9111	25804
1174	8906
1174	164
8905	164
8905	8906
54464	8906
8674	8907
6636	23658
8932	11321
85509	53615
8940	57680
8940	161882
9135	30811
6224	51678
22888	7332
5174	6583
5174	11216
10158	5174
5174	116085
10059	2932
10614	905
9616	8451
9616	8453
5873	94121
705	10024
9628	55929
8668	118460
51678	8666
10460	10142
23048	10142
22894	7709
5330	54822
8502	55914
9826	23654
27289	23654
27257	9380
22820	26958
55048	9146
10672	10566
9402	2549
9402	23582
51433	26986
3682	8726
10043	54472
8458	10318
8458	55802
8458	10015
8458	10549
8458	81570
8458	10460
8576	55577
10787	10006
10912	90480
11252	29763
11051	118460
10497	6712
3758	9368
8874	50944
65110	2932
4681	29979
29979	5034
8411	57403
10755	161882
8725	55929
23435	5394
23435	22803
11186	11340
10256	11186
143	9961
8726	3066
27185	9638
4170	666
51429	8751
54476	54106
84440	8766
65110	10581
23433	57120
23433	23265
64081	11171
22803	54472
51225	25890
54984	10445
29993	29763
10628	27033
10675	57120
9311	57120
23613	29109
29109	11340
84941	10188
4524	51691
9670	5080
23236	54822
83658	51678
28962	26575
28962	8601
23594	8317
23431	10717
64105	55553
27257	55823
27257	11340
27257	118460
54867	27257
27257	25915
27257	9683
27257	57819
27257	26019
57819	51691
57819	27258
57819	51690
27258	51690
27258	22803
27258	84967
25804	54464
54477	25804
23658	56915
11157	10445
11157	5425
51690	11340
51690	8934
51690	118460
51691	91522
51691	10926
51691	51133
50618	51691
163702	51691
55577	51691
55793	51691
51691	118460
51691	55802
79763	51691
51691	25917
83706	51691
1894	50855
10128	55201
10128	27443
10128	23593
23225	56915
26353	3315
54464	22948
51298	22948
8500	28964
10492	5781
5914	29982
5914	7704
51102	5914
7353	55666
57761	468
10600	5394
266743	9915
23513	5394
5073	84221
56915	6421
80142	5394
7068	10499
29982	7068
2672	10401
4739	83737
96764	8726
79947	4535
9569	54512
26292	84073
4016	10516
4502	5587
5592	4881
6714	4536
26994	2060
3758	9351
26251	3745
1734	23032
7329	1107
10210	7329
5187	1407
8864	1407
406	1407
55145	5074
26135	1107
3297	8189
1838	3798
4173	8317
10399	8439
5932	8543
898	8452
2286	2037
2890	2037
23037	1501
2787	10681
2786	10681
2785	10681
10681	2788
84100	10550
200576	10244
377	23062
6272	23062
118460	11340
23608	11340
118460	23016
84838	64324
51678	93663
51678	90417
51678	5394
51678	51429
51678	23517
51678	26574
23369	340719
84100	51329
84100	23204
9533	51082
9093	80196
51147	5970
22820	22818
22820	51226
57554	22866
149371	55770
9311	64130
27304	22803
27304	118460
140290	10608
27289	91544
118460	84277
1797	22803
26019	22803
5394	22803
11244	23051
9261	1912
8317	10926
10092	10093
84665	10529
60491	80145
23163	7251
116154	5499
84100	64225
84100	151188
57492	6597
24148	54957
8500	26059
26059	8497
51466	23268
137492	51160
9033	7137
51086	7137
1894	27252
6884	6881
118460	51013
5218	23176
9874	25842
9874	55723
200539	84665
51125	2802
54825	23139
4087	75141
4087	19376
4087	69159
4087	72433
4087	69288
4087	54126
4087	78294
4087	57443
4087	18412
4087	52432
4087	26397
4087	74137
4087	16589
4087	73341
4087	50780
4087	16876
4087	66854
4087	66894
4087	80837
4087	11854
4087	80981
4087	16801
4087	71713
4087	108960
4087	16909
4087	17126
4087	17127
4088	66922
4088	54126
4088	52432
4088	66894
4088	75141
4088	72433
4088	57443
4088	18412
4088	26397
4088	22390
4088	73341
4088	50780
4088	66854
4088	53609
4088	17126
4088	17127
4088	14836
4089	56212
4089	75141
4089	68328
4089	80837
4089	76338
4089	11854
4089	19354
4089	18176
4089	69908
4089	72433
4089	66922
4089	76688
4089	75869
4089	213498
4089	54126
4089	18412
4089	59126
4089	67333
4089	192656
4089	26397
4089	12649
4089	27103
4089	74137
4089	58864
4089	52033
4089	16589
4089	20873
4089	67444
4089	66854
4089	56736
4089	56515
4089	17125
4089	17127
4089	20846
4089	18260
4089	15191
4089	19376
4089	22187
4089	78294
4089	16428
4089	71770
4089	71236
4089	17126
4089	11787
4092	66894
7046	69721
7046	75141
7046	68328
7046	19338
7046	69159
7046	270192
7046	11854
7046	69908
7046	72433
7046	69288
7046	80981
7046	26431
7046	14674
7046	12549
7046	69993
7046	110279
7046	108699
7046	30843
7046	77040
7046	70052
7046	107995
7046	74187
7046	69736
7046	14695
7046	78889
7046	50907
7046	73447
7046	66317
7046	14693
7046	30839
7046	13000
7046	71091
7046	59126
7046	67333
7046	73542
7046	17347
7046	20877
7046	26397
7046	16150
7046	12567
7046	27103
7046	13143
7046	104318
7046	74137
7046	58864
7046	67030
7046	16589
7046	140859
7046	93687
7046	15467
7046	18647
7046	237459
7046	12675
7046	12571
7046	21812
7046	12168
7046	56424
7046	66827
7046	13803
7046	208198
7046	93688
7046	54353
7046	16428
7046	71096
7046	56193
7046	27276
7046	76117
7046	73341
7046	56513
7046	63953
7046	67603
7046	67444
7046	19057
7046	19045
7046	67857
7046	59044
7046	56515
7046	71893
7046	67877
7046	67630
7046	14226
7046	14225
7046	54123
7046	13636
7046	52428
7046	20166
7046	56699
7046	55943
7046	56470
7046	20132
7046	18260
7046	11848
7046	74734
7046	80837
7046	19376
7046	22187
7046	78294
7046	24108
7046	77593
7046	30941
7046	22193
7046	57443
7046	78938
7046	71176
7046	75717
7046	59008
7046	66894
7046	17131
7046	20846
90	19329
90	80837
90	19338
90	11854
90	18176
90	69908
90	66922
90	108699
90	78294
90	18412
90	21812
90	56193
90	27276
90	16475
90	14228
90	69721
90	75141
90	270192
90	69288
90	28035
90	30941
90	22193
90	67615
90	57443
90	66317
90	16150
90	74137
90	67030
90	16589
90	18647
90	13998
90	67444
90	67877
90	71770
90	20846
90	55943
90	69159
658	69721
658	69159
658	11854
658	270192
658	72433
658	69288
658	78294
658	57443
658	18412
658	71833
658	17347
658	26397
658	67030
658	21812
658	66863
658	27276
658	14226
658	14225
658	54123
658	80837
658	66922
658	78938
658	67333
658	18647
658	67444
658	19057
658	117600
658	67877
658	75141
658	110279
658	108699
658	71824
658	77593
658	77040
658	30839
658	12567
658	16589
658	12168
658	56424
658	93688
658	73341
658	19052
658	58194
658	17130
658	17131
57154	69288
57154	80981
57154	66066
57154	71746
57154	16801
57154	213498
57154	22187
57154	78294
57154	77593
57154	71176
57154	18412
57154	27368
57154	71713
57154	66317
57154	68083
57154	103136
57154	27966
57154	13000
57154	71091
57154	16589
57154	108960
57154	26409
57154	59008
57154	71720
57154	76117
57154	16876
57154	56736
57154	19820
57154	74195
57154	67877
57154	69260
57154	74322
57154	68147
57154	14011
57154	20384
57154	57317
57154	21429
57154	74268
57154	23808
57154	29877
57154	26940
57154	19769
57154	75141
57154	16330
57154	54126
57154	67465
57154	57443
57154	75717
57154	52432
57154	73542
57154	192656
57154	26397
57154	22390
57154	18647
57154	56424
57154	56354
57154	19400
57154	74365
57154	215627
57154	19046
57154	66854
57154	67150
57154	56515
57154	71770
57154	17127
57154	17130
57154	17131
57154	20846
57154	52428
57154	20166
57154	18260
57154	11787
64750	75141
64750	16801
64750	59126
64750	59008
64750	56736
64750	19821
64750	69260
64750	68147
64750	17127
64750	17130
64750	17131
64750	20846
64750	13835
64750	54131
64750	57317
64750	23808
64750	29877
64750	69721
64750	19334
64750	68328
64750	19329
64750	68365
64750	11854
64750	18176
64750	19353
64750	66922
64750	98366
64750	14702
64750	67128
64750	67738
64750	17125
64750	17126
64750	14228
64750	15900
6048	29109
8859	5426
8859	5436
8859	2030
8859	23532
7936	25920
7936	9611
7936	58509
1192	27257
7920	8519
7920	6048
7920	81502
7920	10430
7920	84065
7920	64215
7920	55890
7920	9552
7920	6294
7920	518
1460	1459
1460	4067
1460	6125
1460	8930
57827	2261
7916	3646
7916	10989
7916	8100
7916	9898
7916	708
534	529
7916	3178
7916	4670
26003	81628
9729	55722
7186	83461
9873	339965
84528	114823
4110	92667
3866	55388
10241	112858
665	55816
11007	100131997
55388	80321
3887	79036
60	1072
11007	58500
4005	10982
2130	56952
23650	84766
23059	51550
1857	8812
28986	64112
4110	84708
23475	83755
1635	84708
7431	151254
7186	84498
22822	83755
57542	83878
7186	7597
64769	83746
9322	51729
8241	58155
10069	10912
6783	55068
9883	10087
5359	11052
9189	25876
3964	10241
9802	54165
373	26150
10241	85302
875	51534
8428	11235
9319	28970
1054	4302
9146	23265
55663	80345
11007	284058
79036	81631
2130	51304
468	2874
6303	84991
7186	23219
4637	11051
26150	84705
4188	55308
5584	50855
2130	9242
11030	55342
10783	11007
7532	9729
11030	113878
9319	9721
1838	128229
9402	51043
11030	54472
9616	81618
5013	83755
9513	10313
5092	79873
2130	283238
2992	2997
5257	54976
23475	51684
10363	54997
23265	79882
8382	143241
50717	84705
22899	25843
311	5359
8907	92610
23099	147687
23641	84708
1366	84528
572	2810
10241	79696
3190	55285
7431	11143
7431	84260
3198	4188
10241	164127
26150	83878
5359	51655
25788	80125
3866	6602
11007	57326
83878	143241
1856	5092
11007	55565
4188	60496
11007	60491
329	4110
8812	81628
1647	10540
54925	55663
3854	3866
11052	54826
9883	10551
54458	59349
55274	83746
4188	9907
7447	113878
29085	29947
4100	54471
4188	8326
51076	84708
3190	26505
116225	284352
11030	84445
23636	53371
54461	83755
1912	2275
6945	11345
9055	83878
56952	60491
4830	55093
5090	57085
9063	89797
79173	148223
4735	9802
9729	10174
26060	55198
8812	11007
1856	8078
1407	5359
3216	6303
55093	79077
54033	84528
2307	11030
80764	541468
293	5359
2139	63948
4782	84298
58500	151871
902	10534
3866	5108
26258	51019
55726	79027
9482	10490
26086	339965
9513	386618
3099	29979
60	1073
11007	26152
4110	54431
5359	25796
55145	138046
9513	11030
5359	113878
8940	26511
1488	29994
4110	83463
7329	93487
8985	11007
10016	23593
4591	79843
9802	84970
5300	7186
11007	151254
26071	29979
4110	9491
9265	10256
7718	51224
10241	84708
22981	220082
11228	122786
11007	27018
8812	54550
23641	54540
1856	11201
9260	9491
9802	54855
2130	4542
11143	80321
26580	55266
4591	286514
2130	79036
2059	26258
9694	10328
8907	9513
3983	7431
26580	85027
7431	60491
4801	10589
3198	5359
26258	220134
23641	27343
1838	23636
4110	51103
7718	11007
79036	84984
27229	57144
6449	6696
58516	84705
10445	79036
9093	348487
1725	60491
84313	84528
11007	170082
51562	80254
4591	51224
54507	65989
55684	79173
51225	84062
7186	54532
4188	79843
1856	80125
10656	79797
80254	83878
7157	286514
6637	115265
4188	494514
95	7265
22978	79873
54474	149371
9482	10488
7329	147339
4782	89882
6252	84067
8436	79873
3183	3839
11059	27332
1676	54550
55885	138046
6871	149371
694	9337
5359	65989
6602	11007
3205	7205
5682	54550
6733	11338
6924	22981
11007	23270
5359	6687
10126	140735
5747	8835
9779	11345
26258	79666
2874	79173
9729	56159
1102	51138
11007	220136
163	9729
27111	79169
8985	84528
10253	84767
11252	29993
7205	79843
7186	55707
293	83755
11030	84872
5991	7186
8878	11345
4591	27301
6449	50848
8379	56159
7257	10912
4188	8227
1649	51171
4302	51586
9632	10483
5300	81628
23062	51324
9802	116071
4077	51534
5049	5050
26150	57596
3866	11067
4188	22893
3880	9146
71	1073
5152	22954
3839	26240
2130	202559
9402	79656
9260	57144
373	80308
3927	9319
26580	55850
4188	22943
9391	221016
10606	79959
3875	27229
7518	25900
5780	10313
79637	253980
8227	11007
51324	55122
79912	139596
23281	26150
51171	55093
3880	85359
4188	10148
3927	5359
11063	25805
1781	6990
4848	4849
2010	89885
56159	114327
10474	112869
4103	7381
10054	10055
2771	4188
2571	23498
7431	79050
23641	121536
10534	151254
4188	79088
11030	84528
9099	29911
1312	9319
408	23099
4188	85019
862	51225
3880	9814
54927	83755
54472	84528
60491	222389
22981	80125
11170	30008
3866	149371
6426	84708
55758	80321
7718	11143
57596	283987
55068	60491
5359	59277
8379	22981
331	55093
6999	8623
10656	22893
51729	84816
27316	80125
7321	56658
7704	8405
2130	414061
27095	79090
4110	9167
11007	27229
11052	11059
81628	122786
56159	143379
10063	84056
7414	10152
2130	2194
56952	80308
4188	6548
59349	80306
7186	27301
79873	92610
4110	60491
11284	83755
4188	6495
6271	6286
5515	9319
5933	57596
9146	80318
7360	10425
22954	29979
1856	151871
9802	10254
373	79173
6304	7329
4591	9513
1271	10513
5359	25844
3880	10152
9721	10253
4782	23174
7205	9883
5866	79873
2130	54475
4188	26511
2130	55329
5300	10743
4782	55888
9513	10197
7031	29979
2130	158471
23265	79036
51127	56658
10241	51588
5359	284440
9491	10656
55663	84838
7186	7704
30008	57088
2130	11060
84970	93487
89885	138065
65220	84708
7186	9513
79734	201965
2801	3983
9319	200523
3609	4110
7138	11007
8676	10629
11007	54474
7186	51224
9513	138046
5704	5705
170082	541468
4110	8715
27316	83640
6418	80764
64112	151871
868	26003
9391	51647
4188	414157
7205	54855
57144	84445
868	1407
3190	9402
7251	8495
7186	9825
4207	56159
2810	79666
11143	29911
3983	57596
51517	63948
9189	60491
2059	11007
4110	23059
30008	54557
6303	117246
81628	84080
373	2669
9025	80817
58500	83755
5092	9513
10743	54997
1173	9513
10513	79594
4591	11170
11030	11135
87	7518
7186	170082
3866	84260
9513	55145
26128	79959
1602	7329
9319	79754
4034	57142
10241	80125
4110	10495
10534	80022
163	79132
23265	90410
9046	26128
79036	79873
9802	11201
2130	4707
5987	85302
9404	79088
83755	100131997
407	27232
163	4292
56159	84330
9319	9587
9814	55698
331	140735
10656	27316
5573	84281
2670	9124
4188	164592
5682	10241
5830	23410
9129	11007
2801	58500
665	2130
7329	23386
3306	23640
2563	29979
3021	10919
8572	11030
5300	23062
11007	51138
2670	9729
3866	112869
11284	58529
5987	7704
9810	84767
3866	79696
80028	83755
163	8907
55068	84708
11067	83878
8341	56647
5359	22822
2130	387338
11170	23641
4188	9721
329	3728
71	1072
51684	169792
4110	8644
4188	9841
10567	51534
11007	85302
5108	84289
7186	9491
10513	493861
9146	83878
22893	57596
4110	79706
10127	30008
29911	55388
1854	9825
54550	79172
8241	220108
27316	84708
10539	65220
3854	3880
8061	23641
7186	84080
2130	11103
9513	64769
11007	80764
4110	9729
5725	10241
11007	64769
30008	117144
7186	51324
11040	51076
9491	125170
5725	6626
84528	113878
10197	79446
3866	23641
9189	10597
4292	23650
9491	29911
10241	55684
11117	66036
5359	7536
11180	23580
10262	26039
9363	10567
7186	54971
79801	221302
10197	54819
4188	9729
8861	170463
9099	79656
7251	90678
84528	169966
4005	6772
54550	55093
10445	80817
9319	51700
8468	29922
7341	160140
23650	80705
7186	10758
4175	26525
3866	83878
51440	113878
1173	1856
10403	26258
22934	84708
7186	60491
5359	80125
10241	27132
5706	11007
3866	84832
5108	23392
4282	26003
4830	4833
3866	3875
2130	11059
6626	79002
25816	29079
9513	11007
10919	84726
59349	124460
10589	54107
5552	6449
26128	27332
163	4201
23214	23636
10534	79025
27335	51386
23641	79797
6810	8674
27111	92610
468	23641
9070	84661
11007	147687
2189	2553
2992	9883
9146	10919
8227	22981
7186	9729
22893	83755
11338	26511
10403	59349
51224	79036
30008	55367
54507	59277
5359	64115
8773	10152
9319	57559
11007	153733
4110	51534
4188	164312
7186	11063
84528	85302
9266	90060
2130	64777
1026	56159
11007	84707
5359	30008
10458	51517
9404	51317
5866	8766
3434	3437
9189	11321
8996	140885
6303	22980
8812	83878
60	11034
9319	81932
3853	51019
358	4188
677	1432
10813	22981
11007	54927
7704	55722
[truncated: 37,927 more rows]
