# Supplementary material for: Is Immune Suppression Involved in the Ischemic Stroke? A Study Based on Computational Biology
Source: Front Aging Neurosci. 2022 Feb 10;14:830494. doi: 10.3389/fnagi.2022.830494 (PMC8896355; doi:10.3389/fnagi.2022.830494)
Supplement: Supplementary file 1 [file Data_Sheet_1.ZIP › Raw data_source data_working sheets - 1/step_3/hprd.txt]

25	27
41	40
25	58
60	70
71	60
81	70
81	89
89	88
29	148
93	91
92	94
107	108
81	135
159	58
111	108
87	135
135	88
89	135
116	117
134	100
135	100
136	100
119	118
90	163
199	58
259	2
148	146
148	147
274	25
240	60
150	153
156	150
155	154
309	2
161	163
164	162
19	316
185	156
185	157
322	25
348	2
283	70
335	19
354	2
12	351
354	12
183	185
186	183
283	88
25	351
308	71
213	175
351	43
208	207
94	331
161	273
274	160
161	274
225	215
259	213
241	240
86	396
472	25
375	123
251	250
166	367
268	269
162	375
207	331
208	331
164	375
207	334
162	381
382	162
274	273
190	367
348	213
407	154
153	408
154	408
196	367
409	154
156	408
213	354
285	284
567	2
163	408
162	409
207	367
185	408
409	185
476	118
405	196
406	196
81	525
162	472
472	163
25	613
27	613
288	355
302	350
335	319
322	333
319	336
322	334
323	334
367	291
558	102
331	332
320	351
321	351
355	317
335	338
322	351
323	351
341	336
322	356
347	336
672	25
348	351
31	672
356	355
25	695
142	596
650	90
650	93
25	718
655	90
654	92
655	92
93	655
529	226
229	529
383	384
392	387
207	572
156	624
389	392
387	394
157	624
396	387
390	394
397	387
398	387
398	388
398	391
382	408
382	409
397	399
398	399
649	148
639	166
624	185
445	369
283	537
335	506
162	699
163	699
701	162
701	163
433	432
25	842
581	291
27	847
207	672
207	673
25	857
636	248
672	216
829	60
25	867
70	823
81	815
81	816
81	818
87	815
815	88
817	88
818	88
382	527
88	823
367	547
317	598
114	801
117	801
801	118
801	119
658	269
818	109
302	634
881	58
573	367
835	116
836	118
25	930
486	476
367	595
554	409
392	576
633	338
834	142
824	156
633	351
642	351
509	498
983	25
475	538
857	156
509	506
540	475
699	324
712	325
367	672
836	207
25	1020
722	325
207	842
695	355
25	1027
663	392
720	336
534	529
410	659
650	429
596	488
1045	39
320	774
904	196
552	551
553	551
554	551
1020	87
1072	58
1072	59
60	1072
60	1073
728	408
728	409
923	214
466	672
813	325
1072	70
71	1072
472	672
71	1073
31	1114
811	338
317	836
837	317
355	801
317	841
578	581
821	338
842	317
811	351
329	836
330	836
836	331
572	596
801	367
332	836
142	1026
573	596
572	597
840	329
572	598
840	330
573	598
572	599
840	331
329	842
332	840
842	330
842	331
578	596
332	842
597	578
578	598
581	596
597	581
367	811
581	598
943	238
580	602
594	593
836	351
837	351
839	351
841	351
598	596
841	355
142	1058
834	367
142	1059
367	836
382	823
367	840
841	367
857	351
90	1123
637	578
545	672
581	637
857	367
367	860
944	283
1215	12
861	367
430	801
637	596
407	826
836	397
207	1026
637	597
638	596
207	1027
598	637
638	597
430	805
128	1107
599	637
638	598
640	596
599	638
430	808
857	387
286	960
112	1139
580	672
640	613
983	273
662	596
663	596
662	598
664	596
665	596
664	598
665	598
666	597
367	898
595	672
1207	60
367	902
896	374
509	771
1258	24
818	466
949	335
652	633
958	329
958	330
490	801
1020	273
949	348
302	998
815	488
657	650
656	652
658	650
657	652
659	650
657	653
658	652
657	654
659	652
657	655
658	654
658	655
659	654
659	655
658	657
983	332
657	659
961	355
658	659
983	334
207	1111
1173	147
1264	58
1265	60
1282	43
664	665
161	1174
1175	160
163	1173
164	1174
1175	163
675	672
629	718
629	721
983	367
332	1019
207	1147
695	660
208	1147
993	367
367	994
333	1031
1020	351
162	1213
701	675
164	1213
567	811
659	722
367	1021
367	1022
1233	156
81	1308
392	998
1233	157
1234	156
157	1234
1025	367
396	998
397	998
1308	87
595	801
398	998
1215	183
509	896
335	1071
293	1114
1234	174
25	1385
708	712
421	999
823	598
421	1000
396	1027
25	1398
1399	25
713	712
710	715
558	867
27	1398
714	712
716	710
933	493
714	713
715	712
715	713
716	712
716	715
834	598
836	596
421	1013
717	718
719	718
841	596
717	721
719	720
841	598
842	598
1111	331
722	721
717	727
727	718
59	1387
292	1159
727	728
729	727
861	595
730	727
732	727
823	637
732	731
731	733
731	735
862	604
834	637
835	637
836	637
909	567
1457	19
836	641
910	567
90	1387
841	637
912	567
843	637
913	567
273	1213
1457	31
1139	351
1459	31
567	925
836	660
1457	39
1131	375
640	867
836	672
1508	2
1452	60
1510	2
382	1131
1504	12
857	660
1506	12
468	1051
468	1054
1511	12
1501	25
207	1326
1173	361
682	857
857	683
1191	351
1072	476
1387	162
52	1499
857	695
1465	87
782	773
784	774
785	773
1500	58
784	775
695	867
890	672
891	672
675	890
675	898
176	1404
409	1173
1495	87
472	1111
890	694
308	1280
207	1385
1445	154
799	801
800	801
800	805
1282	325
1536	71
800	808
308	1300
640	973
596	1017
640	974
595	1019
1021	595
217	1400
348	1270
818	801
407	1213
595	1026
1213	408
1027	595
1213	409
1409	213
695	930
664	961
836	790
1278	351
816	817
1282	351
1284	351
1285	351
1610	26
1287	351
1288	351
1234	408
823	826
824	826
1108	545
1511	142
823	831
983	672
545	1111
826	831
675	983
663	998
834	831
842	824
836	831
25	1642
25	1643
840	831
837	836
839	836
840	835
841	836
658	1019
842	836
843	835
843	836
841	839
837	843
843	839
983	699
843	840
843	841
1508	176
842	843
1314	372
1315	372
1017	672
1380	309
823	867
699	991
1315	375
1019	672
991	701
675	1017
672	1022
1511	183
367	1329
731	966
701	996
898	801
735	966
326	1387
858	857
1084	634
1088	634
912	811
863	861
863	862
860	865
659	1066
861	865
1401	325
864	865
835	896
912	821
915	821
817	921
369	1373
860	891
641	1111
1386	367
1387	367
861	894
355	1400
861	896
19	1740
19	1741
351	1410
701	1062
136	1630
768	999
886	885
887	885
887	886
1454	324
658	1123
983	800
1457	328
867	921
401	1387
401	1388
899	891
867	930
274	1523
1739	58
871	928
302	1508
324	1487
1785	26
1407	406
1756	58
958	857
834	984
1457	361
836	984
1459	361
1796	25
186	1636
324	1499
958	867
841	984
1756	70
1739	88
369	1460
1742	88
916	915
197	1634
1773	58
917	915
996	836
1773	59
917	916
914	919
60	1773
915	919
914	920
836	998
914	921
836	999
840	998
919	921
925	915
841	999
920	921
915	926
983	860
923	921
1773	71
826	1019
925	926
1385	466
1387	466
1445	408
466	1390
1508	348
472	1385
928	930
919	940
920	940
406	1454
1509	351
836	1026
1457	405
933	930
407	1457
815	1051
1457	409
367	1499
841	1027
1459	409
920	952
890	983
891	983
948	928
914	962
914	963
914	965
952	928
920	960
914	966
984	896
990	890
940	941
922	959
919	962
898	983
991	890
942	940
861	1021
942	941
920	963
912	972
891	993
995	890
995	891
944	943
931	958
916	974
963	928
898	993
921	971
153	1739
928	966
973	921
538	1356
967	928
974	921
1742	153
1837	58
1025	871
823	1075
1080	821
973	930
975	928
1803	100
974	930
975	930
890	1017
890	1018
970	939
892	1018
633	1277
861	1050
860	1051
633	1278
1051	861
1812	100
894	1019
633	1280
894	1020
1017	898
896	1019
898	1018
1024	892
890	1026
959	958
1021	896
891	1026
1027	890
633	1284
1027	891
815	1103
1017	902
900	1020
1026	894
161	1759
894	1027
818	1103
730	1191
896	1026
1027	896
732	1191
1457	466
1022	902
898	1026
1514	410
466	1459
1024	902
1191	735
649	1277
1025	904
900	1029
1025	905
1280	650
1130	801
972	960
651	1282
1600	333
1600	334
651	1284
649	1289
649	1290
649	1294
1785	160
839	1107
1812	134
974	973
841	1107
1813	135
16	1933
1600	351
932	1033
1639	328
1374	596
1616	355
1616	356
1308	667
1915	60
983	993
994	983
995	983
865	1114
1939	43
367	1616
659	1326
991	996
841	1147
166	1822
1387	602
627	1363
712	1280
1990	2
1609	387
1002	1000
1990	12
1991	12
1022	983
1017	990
598	1409
598	1410
1005	1004
1009	1000
983	1026
993	1017
1007	1004
1398	613
1644	367
142	1869
1007	1005
1008	1004
1399	613
1212	801
54	1959
988	1026
1956	58
1007	1008
1005	1010
990	1026
1033	983
988	1029
1005	1013
990	1029
1007	1013
1016	1004
52	1969
1025	997
1007	1016
1010	1016
1033	993
596	1432
1759	273
1759	274
873	1161
1022	1017
1906	133
1017	1026
1018	1026
1017	1027
102	1942
1019	1026
1027	1018
1943	102
1027	1019
1021	1026
1027	1020
1028	1019
1029	1019
1030	1019
1021	1029
1031	1019
1033	1017
1032	1019
1033	1018
1031	1021
1021	1032
1024	1030
580	1477
1785	273
2033	25
1387	672
274	1785
1031	1029
780	1280
1260	801
780	1281
1017	1045
1244	821
1264	801
1017	1050
1019	1050
659	1410
780	1290
2010	60
2048	25
688	1387
2017	58
2048	27
1026	1050
2064	12
2040	40
780	1301
468	1613
2040	41
1033	1050
983	1104
1369	718
915	1173
1452	637
1378	712
1454	637
59	2033
2035	58
1044	1050
1457	637
595	1499
2037	58
1369	727
718	1378
1459	637
1398	699
1460	637
720	1378
718	1380
721	1378
2039	60
52	2047
823	1277
52	2048
1051	1050
816	1285
602	1499
1052	1050
1051	1052
1111	993
823	1281
1052	1053
1051	1054
1111	994
1054	1052
1111	995
1173	933
607	1499
156	1950
207	1901
1432	677
2039	70
1756	356
1956	156
2022	90
2022	92
467	1649
387	1729
1649	468
150	1967
2059	58
389	1729
1967	151
152	1967
55	2064
1967	154
1063	1062
1176	950
1457	672
1460	672
1508	632
1509	632
185	1956
1123	1020
1512	632
2042	102
1487	659
983	1164
689	1460
1477	672
1719	432
1520	632
1234	920
1487	672
1616	546
2147	15
1082	1081
2153	12
1956	214
2037	134
1457	715
1464	712
1017	1163
1793	391
207	1978
1163	1027
1471	720
801	1394
377	1822
814	1387
817	1390
818	1390
183	2028
2074	142
2130	86
52	2167
2060	160
2060	161
1104	1119
268	1956
948	1277
948	1278
1511	718
196	2033
1739	491
1740	491
1739	493
1740	493
1742	491
1741	493
1742	493
1277	960
1278	960
1605	633
207	2033
387	1856
1363	885
186	2065
1072	1184
301	1956
22	2235
1147	1111
1263	995
1457	801
1459	801
624	1636
768	1495
1855	408
407	1856
1856	408
867	1398
409	1856
1399	867
868	1399
768	1499
1915	355
2245	26
868	1407
636	1639
1141	1135
1137	1141
1143	1135
1144	1134
1382	896
1136	1143
1145	1134
1143	1137
1146	1134
1143	1138
958	1326
1894	391
308	1981
2099	190
2100	190
2203	87
190	2101
1457	835
2239	54
771	1523
1822	473
196	2099
857	1445
1457	845
867	1436
1459	845
1639	667
207	2099
208	2099
207	2100
1158	1152
1380	930
1956	355
375	1937
183	2130
1457	857
1459	857
1742	575
1956	367
2038	286
1164	1163
706	1622
1956	374
820	1511
1660	672
378	1956
836	1499
2275	60
311	2026
841	1499
472	1869
1399	947
1634	712
379	1967
840	1511
1739	613
207	2146
2033	328
919	1445
473	1893
1822	546
213	2155
176	2192
983	1390
2314	60
176	2199
1457	921
90	2288
1667	713
1101	1280
1387	994
207	2175
2035	351
1000	1387
1390	997
1457	931
1459	931
1196	1198
367	2033
2314	86
1445	960
2048	358
2147	259
354	2057
573	1839
2206	207
545	1869
636	1780
1462	960
1211	1213
1213	1212
994	1432
1432	995
2036	392
2357	71
920	1509
2339	90
2217	213
1045	1387
1956	476
1434	999
1493	941
942	1493
1051	1385
1386	1050
1051	1386
1050	1387
1956	481
379	2058
1051	1387
924	1514
405	2033
1052	1387
2034	405
1054	1386
983	1457
2034	406
983	1460
1003	1445
472	1978
1457	994
445	2006
994	1460
1457	999
1655	801
1460	997
1464	998
429	2033
859	1605
146	2318
509	1956
147	2318
836	1630
367	2099
148	2318
1107	1363
842	1630
1147	1326
1453	1020
1639	835
1639	836
1045	1432
274	2203
2274	203
1639	840
87	2395
1026	1457
1026	1460
972	1514
2119	367
1385	1107
1495	999
1495	1000
1495	1001
823	1674
1003	1495
999	1499
1499	1000
999	1500
1499	1001
1501	999
1500	1001
1000	1501
1003	1499
1003	1500
1005	1499
405	2099
1006	1499
1007	1499
983	1523
1495	1013
1009	1499
350	2159
2161	350
1499	1013
836	1676
2161	351
1014	1499
156	2357
1820	695
207	2308
993	1523
1676	840
207	2309
1499	1021
1876	648
308	2222
929	1604
1387	1147
2209	325
2213	325
2214	325
2215	325
1270	1271
1869	672
1741	801
2192	351
1739	805
1874	672
1050	1499
815	1739
2261	293
1452	1104
1911	648
1912	648
2237	328
1282	1284
1291	1280
1277	1294
1111	1460
2202	369
25	2547
1282	1294
1298	1280
1299	1280
2185	394
976	1604
1452	1131
1601	983
1438	1147
1478	1107
2534	52
1514	1075
1130	1460
634	1956
2157	433
1296	1295
1311	1280
1439	1154
259	2335
1441	1154
782	1822
1297	1311
2147	462
857	1759
667	1951
1020	1600
476	2146
2033	595
1647	983
2237	396
1915	721
604	2033
1613	1026
633	2006
685	1956
2274	367
1147	1499
2099	547
2492	156
472	2177
2534	119
834	1822
2597	60
836	1822
301	2357
578	2081
2335	325
1020	1641
581	2081
1173	1493
836	1830
835	1832
1457	1212
837	1832
858	1812
1459	1212
839	1832
840	1832
2022	650
573	2099
1647	1026
842	1832
2002	672
843	1832
473	2202
367	2308
1616	1060
2268	408
699	1978
2022	655
1628	1050
2620	58
207	2475
367	2316
862	1822
613	2071
354	2335
142	2547
2335	356
2146	546
595	2099
2638	58
2638	59
1051	1649
208	2492
710	1991
1053	1649
2130	572
1649	1054
2316	387
2033	672
190	2516
2494	213
2638	70
580	2130
1794	919
823	1892
860	1856
1758	960
2033	688
1803	920
2316	408
2316	409
2099	627
2339	388
467	2261
1370	1369
685	2064
2066	685
93	2660
2661	92
1956	801
1380	1378
857	1901
1869	890
1871	890
1956	805
2288	475
1956	808
928	1839
1910	857
1785	983
1937	833
815	1956
2099	672
1387	1385
1601	1173
818	1956
1390	1385
819	1956
1390	1387
1020	1759
2217	567
1394	1392
1392	1395
1058	1729
1058	1730
834	1956
1387	1406
2130	665
1399	1398
1839	960
836	1965
1161	1642
839	1965
1500	1308
836	1975
1991	820
1956	857
1173	1641
1956	858
859	1956
1432	1385
1432	1386
836	1982
641	2177
1410	1409
1956	867
1415	1409
868	1956
1411	1414
1415	1410
695	2130
1412	1414
1411	1415
1414	1413
1412	1415
1413	1415
1411	1417
2768	60
1412	1417
1420	1409
1420	1410
207	2623
207	2624
1387	1445
1420	1415
1003	1832
25	2810
1969	867
983	1854
1429	1409
1409	1431
1410	1431
1452	1390
1386	1457
1387	1457
1386	1459
1387	1459
1457	1390
2175	672
1459	1390
2177	672
160	2690
983	1869
675	2177
640	2212
675	2178
640	2213
2242	613
710	2147
1998	861
1407	1454
2000	861
2189	675
1462	1404
545	2321
1436	1435
1387	1487
1438	1437
2547	328
1439	1437
729	2147
1438	1439
983	1894
641	2237
2771	107
1440	1441
111	2770
2516	367
1387	1499
2778	108
1869	1018
1870	1018
1871	1018
2534	355
111	2778
2534	356
112	2778
1432	1459
1022	1869
1432	1460
860	2033
861	2033
1448	1447
2033	864
1029	1869
962	1936
407	2492
2099	801
2100	801
25	2876
27	2876
2099	805
2100	805
2104	801
2771	134
1877	1029
1448	1459
1235	1672
2099	808
2100	808
2775	134
1387	1523
25	2885
1634	1277
1634	1278
2778	134
2028	885
367	2547
2767	147
2781	134
1634	1282
1956	960
1460	1457
2051	867
1459	1460
1634	1285
983	1936
1634	1286
2770	150
1287	1634
857	2064
2767	154
2771	150
1288	1634
1053	1869
2771	151
1634	1289
663	2260
2769	154
2776	147
2057	867
2775	150
2775	152
815	2113
816	2113
2130	801
2906	25
2776	156
2778	155
998	1937
1457	1482
672	2274
2580	367
1312	1636
2597	351
329	2619
1956	993
634	2316
1452	1499
1453	1499
1822	1130
999	1956
2353	602
1477	1479
1457	1499
857	2099
1478	1479
2771	186
1460	1499
2300	659
2773	186
2153	811
367	2597
2157	811
1969	1003
823	2149
902	2071
860	2113
823	2150
824	2150
1488	1487
2157	821
1471	1508
47	2932
1509	1471
2893	87
1604	1378
2217	765
1475	1508
1476	1508
1476	1509
1514	1471
2885	100
1475	1512
1958	1029
1476	1512
1475	1514
1387	1602
1476	1514
2902	88
2903	87
1471	1520
675	2316
2904	88
2934	58
1473	1520
1499	1495
2934	60
2035	960
1600	1398
1600	1399
961	2038
1501	1499
2286	714
2099	902
1387	1616
2099	904
2934	71
1843	1163
1051	1956
2908	100
1051	1958
2200	811
81	2934
1509	1508
2150	867
2551	466
1785	1234
2553	466
2869	154
2870	154
2066	960
1173	1856
1514	1523
153	2885
2263	776
154	2885
1387	1655
2241	801
373	2669
2911	134
1601	1445
2820	226
2335	712
1917	1132
1017	2033
2068	983
2185	867
2002	1051
185	2869
2244	811
407	2652
399	2664
2911	156
1536	1535
1528	1543
2822	250
529	2547
2033	1045
1647	1432
1164	1915
25	3055
1432	1649
834	2247
27	3055
1050	2033
2033	1051
1052	2033
1020	2065
2821	267
1022	2068
2813	279
1022	2071
2099	994
2887	207
823	2274
1457	1649
1528	1586
799	2316
3055	60
3059	58
2813	307
1215	1906
1022	2099
1215	1907
1215	1908
1107	2017
2643	481
2099	1026
240	2885
166	2960
580	2547
2553	576
1653	1478
2214	919
920	2214
818	2316
867	2268
2534	602
207	2931
207	2932
1308	1832
2932	208
2033	1108
825	2318
3002	142
1051	2099
2151	1003
2822	335
2175	983
2176	983
2822	337
196	2963
846	2316
2214	952
1956	1211
1585	1583
2817	351
1584	1585
983	2189
3069	103
857	2316
857	2319
2204	973
858	2319
1048	2130
820	2358
2621	558
1207	1974
302	2885
868	2322
1793	1398
1794	1399
1795	1398
1796	1399
2908	291
400	2800
1071	2130
400	2803
403	2803
2247	960
2316	891
1400	1808
3075	133
1154	2057
860	2353
2353	861
1397	1822
983	2237
12	3211
161	3064
1613	1616
2101	1130
1495	1739
1617	1618
2074	1161
2885	351
1445	1796
356	2885
1207	2035
3182	60
2245	998
1385	1859
1147	2099
1003	2243
3092	160
60	3192
2237	1017
1727	1528
3092	163
1869	1387
324	2932
2549	708
1387	1875
2264	1000
329	2935
330	2935
1387	1879
669	2597
331	2935
1316	1952
2560	708
2275	994
207	3064
1843	1432
367	2908
1844	1432
1846	1432
1849	1432
333	2948
2932	351
1852	1432
1642	1643
2934	351
983	2305
752	2547
367	2932
367	2934
1855	1453
1855	1454
2677	632
1454	1856
1453	1857
1454	1857
3309	2
1855	1457
166	3146
821	2492
1857	1457
2316	998
1368	1950
2661	657
658	2661
2661	659
1017	2305
177	3146
1825	1499
367	2962
3001	328
367	2963
554	2778
367	2965
1969	1364
1667	1668
1936	1400
468	2874
1387	1958
1677	1676
1855	1499
1956	1398
1387	1967
3295	60
1857	1499
2638	718
1051	2308
1756	1605
2963	405
1478	1891
207	3162
836	2534
207	3164
1114	2261
2534	841
3028	351
1466	1915
2810	572
3032	351
3315	70
1387	1999
2002	1387
1457	1933
2534	857
2767	624
2810	581
1459	1933
1936	1457
328	3065
2596	801
2776	623
867	2533
868	2533
2534	867
1616	1786
2339	1063
2534	868
2342	1063
2353	1054
2547	860
3092	317
1432	1978
2597	814
2597	816
335	3078
1478	1937
1457	1958
1510	1908
1234	2185
3091	328
1639	1781
2033	1387
2869	552
2869	553
1487	1936
613	2810
2869	554
1488	1936
1821	1605
1991	1440
468	2963
1991	1441
2274	1158
3065	367
1432	2002
1457	1978
1432	2004
2289	1147
1459	1978
1990	1447
1805	1634
1406	2033
334	3105
1457	1983
2042	1398
1460	1983
2515	928
558	2885
2620	824
2035	1410
2049	1398
914	2534
2051	1398
2051	1399
333	3117
3265	185
919	2534
1956	1499
2534	921
1956	1500
1399	2057
1147	2309
1857	1601
2060	1398
3091	367
2623	836
2768	695
408	3055
2066	1398
2534	930
2534	931
2776	695
3148	328
1740	1739
1739	1741
2580	900
2199	1282
573	2908
1740	1742
948	2534
597	2885
1742	1741
2199	1284
2199	1285
2199	1286
815	2670
1387	2099
1287	2199
472	3014
1288	2199
1487	2004
2868	624
2869	624
2534	960
2870	624
1439	2057
962	2534
3091	405
3091	406
613	2885
2771	728
2113	1387
1232	2268
2887	613
311	3189
[truncated: 34,687 more rows]
