# Supplementary material for: Is Immune Suppression Involved in the Ischemic Stroke? A Study Based on Computational Biology
Source: Front Aging Neurosci. 2022 Feb 10;14:830494. doi: 10.3389/fnagi.2022.830494 (PMC8896355; doi:10.3389/fnagi.2022.830494)
Supplement: Supplementary file 1 [file Data_Sheet_1.ZIP › Raw data_source data_working sheets - 1/step_3/intact.txt]

2	2885
2	10944
2	124912
14	51497
16	2113
18	1398
19	1838
19	6640
19	6641
19	6645
19	7402
19	8777
19	9826
19	64130
23	5564
23	23421
23	54984
23	55646
25	326
25	729
25	831
25	887
25	987
25	996
25	1058
25	1748
25	1759
25	1795
25	1946
25	2151
25	2316
25	2534
25	2550
25	2571
25	2810
25	2889
25	2954
25	2971
25	3224
25	3980
25	4036
25	4053
25	4253
25	4998
25	5077
25	5295
25	5310
25	5424
25	5530
25	6764
25	7112
25	7441
25	7529
25	7531
25	7532
25	7533
25	7534
25	8529
25	8724
25	8871
25	9054
25	9187
25	9228
25	9282
25	9569
25	9610
25	9784
25	9820
25	9826
25	9908
25	10006
25	10262
25	10278
25	10580
25	10618
25	11176
25	11184
25	11248
25	11334
25	22999
25	23114
25	23607
25	25920
25	26052
25	27120
25	27154
25	29934
25	50807
25	51428
25	51517
25	56141
25	56658
25	56955
25	57142
25	57190
25	57716
25	64111
25	64714
25	65268
25	80852
25	92591
25	127933
25	128853
25	170825
25	284086
27	1398
27	2534
27	3265
27	5335
27	9610
29	25
31	672
31	3611
31	4163
31	4609
31	6310
31	9391
31	57016
38	2688
38	4163
38	4350
38	10289
38	23043
39	4163
39	5564
39	7189
39	7416
39	8900
39	9474
39	10289
39	23043
39	24140
40	9463
41	9463
43	2023
43	8292
43	10399
47	382
47	2932
47	4831
47	5564
47	7030
47	7428
47	8412
47	8793
47	8900
47	9641
47	654364
52	2035
52	3692
52	5062
52	7428
52	9641
52	10289
52	23043
54	1959
54	5601
54	6118
54	8743
54	9410
58	51086
58	100526835
59	88
59	7248
60	71
60	301
60	302
60	309
60	367
60	498
60	920
60	1072
60	1073
60	1654
60	1655
60	1933
60	1974
60	2023
60	2597
60	2771
60	3178
60	3181
60	3184
60	3187
60	3312
60	3320
60	3326
60	3329
60	3646
60	3837
60	3842
60	3921
60	3932
60	4088
60	4311
60	4637
60	4691
60	4869
60	4904
60	5245
60	5901
60	6129
60	6130
60	6135
60	6141
60	6146
60	6175
60	6176
60	6189
60	6191
60	6201
60	6202
60	6203
60	6204
60	6206
60	6207
60	6222
60	6223
60	6229
60	6749
60	7248
60	7314
60	7416
60	7417
60	7419
60	7431
60	7846
60	8339
60	8343
60	8344
60	8346
60	8347
60	8662
60	8663
60	8664
60	8668
60	10056
60	10120
60	10128
60	10202
60	10399
60	10480
60	10627
60	11034
60	27335
60	203068
70	51660
71	1073
71	1147
71	3551
71	4214
71	4215
71	4292
71	4791
71	4792
71	4793
71	5966
71	5970
71	5971
71	6885
71	7132
71	7133
71	7185
71	7186
71	7189
71	8517
71	8717
71	8737
71	8767
71	9020
71	9641
71	11035
71	11098
71	23118
71	23421
81	4215
81	7082
81	8161
81	11035
81	26278
81	51778
86	1326
86	5971
86	6597
86	6598
86	6599
86	6601
86	6602
86	6605
86	6944
86	8089
86	8295
86	8607
86	9643
86	10467
86	10524
86	10847
86	10856
86	10902
86	10933
86	26122
86	54556
86	55193
86	55257
86	55929
86	57088
86	57634
86	64431
86	64769
86	80314
86	85403
87	2395
87	5770
87	6311
87	6714
87	8161
87	8328
88	283
88	6311
88	8161
88	29967
92	1616
95	585
95	55212
102	367
102	5245
112	6310
134	135
135	134
135	801
135	805
135	808
135	1268
135	1813
135	7375
135	54550
142	1050
142	2547
142	3551
142	4791
142	5564
142	5591
142	5970
142	6934
142	7153
142	7157
142	7186
142	7189
142	7486
142	7515
142	7520
142	8517
142	9641
142	54840
146	2318
147	2318
148	29
148	649
148	2318
153	9223
153	114928
153	260425
154	1967
159	9641
160	4609
160	6016
160	7189
160	10921
160	114034
163	6453
163	9729
163	10618
163	10921
164	9135
166	1822
166	6354
166	7090
166	8328
166	9627
166	51657
174	9905
177	2885
177	4690
177	6286
183	2885
186	7078
189	9627
190	6095
191	4163
191	5062
191	7189
191	8412
191	54984
196	405
196	5925
196	9049
196	9612
196	135112
197	25
203	58508
204	2035
204	2688
204	4163
204	4831
204	5062
204	7189
204	9641
204	10289
204	64431
204	654364
207	197
207	4217
207	5493
207	8915
207	9869
207	10018
207	11140
207	150684
207	171023
208	2932
208	9869
213	147
213	175
213	197
213	272
213	335
213	336
213	341
213	344
213	345
213	348
213	354
213	472
213	629
213	710
213	720
213	1120
213	1471
213	1514
213	1608
213	1630
213	1642
213	1675
213	1756
213	2107
213	2147
213	2155
213	2243
213	2335
213	2550
213	2670
213	2934
213	3075
213	3240
213	3263
213	3673
213	3693
213	3697
213	3720
213	3778
213	3848
213	3852
213	3853
213	3854
213	3857
213	3858
213	3860
213	3861
213	3868
213	4253
213	4635
213	4868
213	4995
213	5097
213	5142
213	5178
213	5197
213	5324
213	5473
213	5644
213	5646
213	5903
213	6018
213	6262
213	6331
213	6510
213	6683
213	6767
213	7074
213	7276
213	7775
213	8202
213	8318
213	8498
213	8848
213	8907
213	8911
213	9402
213	9467
213	9635
213	9778
213	9967
213	10165
213	10174
213	10985
213	11155
213	23019
213	23036
213	23064
213	23261
213	23315
213	23405
213	23418
213	23431
213	26165
213	26278
213	27040
213	27113
213	29951
213	54536
213	54677
213	55196
213	57165
213	57722
213	58484
213	58506
213	60684
213	64866
213	79139
213	79183
213	79691
213	79728
213	80012
213	80817
213	83660
213	84174
213	91523
213	91768
213	91807
213	117159
213	151246
213	254879
213	255189
213	283160
213	284418
213	100290337
215	5825
217	1400
217	9094
217	23421
217	404636
225	5824
226	54464
229	582
229	3364
229	55212
231	4163
231	7030
231	7189
231	7428
231	9641
238	4215
238	5793
238	5795
239	3691
239	3852
239	4000
267	7415
274	1523
274	2203
274	7518
274	22839
274	51411
276	4589
276	8099
277	4589
277	8099
278	4589
278	8099
283	88
283	537
283	5728
283	6997
283	10468
286	84033
287	2885
287	4690
287	7157
287	51164
291	7133
292	4214
292	4215
292	4792
292	5970
292	7132
292	7133
292	7185
292	7186
292	8517
292	8717
292	8737
292	11035
293	2261
293	3735
293	4149
293	4214
293	4215
293	5970
293	7132
293	7133
293	8517
293	8717
293	10397
293	11098
293	29888
301	1741
301	4792
301	5495
302	382
302	2688
302	3692
302	4163
302	4292
302	5062
302	5495
302	7189
302	7428
302	8412
302	9641
302	10289
302	11345
302	23043
302	24140
306	10436
308	1981
308	6827
311	2026
311	3189
317	842
317	5499
317	54205
320	351
322	334
322	351
322	6310
323	334
324	830
324	1499
324	1642
324	3848
324	3857
324	4174
324	10155
324	10484
324	22919
324	56998
324	100290337
326	1655
326	4001
326	4690
326	5295
326	5591
326	10155
327	4163
328	382
328	3692
328	4163
328	5062
328	7189
328	8900
328	10289
329	840
329	842
329	7186
329	55284
329	56616
330	7186
330	7334
330	56616
331	842
331	7322
331	7323
331	7334
331	7336
331	27429
331	29110
331	55284
331	56616
331	92912
331	140735
332	983
332	3619
332	5501
332	7392
332	9212
332	55143
333	334
333	1031
333	2353
333	2948
333	3117
333	3336
333	4666
333	4860
333	5067
333	6303
333	6811
333	6943
333	7083
333	7114
333	7572
333	8848
333	8894
333	10200
333	54544
333	56144
333	114034
333	100133678
333	100507686
333	100509457
334	333
334	351
334	2113
334	3725
334	4790
334	9191
335	341
335	345
335	351
335	712
335	714
335	1191
335	1356
335	1514
335	1791
335	2243
335	2335
335	3039
335	3040
335	3848
335	3857
335	3868
335	5142
335	5860
335	7276
335	8794
335	9667
335	9804
335	10924
335	11061
335	22861
335	23064
335	23076
335	23460
335	26049
335	29946
335	55034
335	55700
335	64221
335	64759
335	79925
335	84203
335	84867
335	128876
335	339390
335	643314
350	207
350	2669
351	60
351	320
351	322
351	323
351	333
351	334
351	335
351	642
351	811
351	1139
351	1410
351	1759
351	2353
351	2670
351	2923
351	2931
351	2963
351	3028
351	3312
351	3320
351	3725
351	4137
351	4155
351	4217
351	4537
351	4627
351	4747
351	4763
351	4905
351	5067
351	5092
351	5223
351	5478
351	5663
351	5664
351	6464
351	6709
351	6812
351	6868
351	6880
351	7040
351	7042
351	7159
351	7345
351	7534
351	9454
351	9455
351	9479
351	10211
351	10307
351	25981
351	27242
351	30061
351	53358
351	203068
353	2688
353	4163
353	7189
353	7428
353	9641
353	24140
355	801
355	805
355	808
355	841
355	843
355	6714
355	7525
355	8737
355	8772
356	355
356	695
356	785
356	841
356	843
356	1398
356	2533
356	3055
356	3702
356	4067
356	6457
356	6714
356	7525
356	8772
356	8935
356	8997
356	9051
356	9732
356	9901
356	23268
356	23380
356	26578
356	51168
356	51517
356	58538
356	64092
356	64333
356	79574
356	112574
356	153769
356	346389
356	653361
357	2534
358	4188
358	54507
358	79734
367	354
367	1387
367	1616
367	1644
367	2078
367	3091
367	4193
367	5052
367	6049
367	9604
367	11143
367	11315
367	23054
367	221037
369	445
369	5605
369	5876
369	7532
369	51497
372	4609
372	8848
372	23612
373	382
373	7329
373	9513
373	11201
373	64400
375	9266
375	26088
375	84273
377	1822
379	29058
382	528
382	3692
382	6396
382	7428
382	8761
382	11269
382	23647
387	396
387	4087
387	6093
387	7314
387	7984
387	10256
387	64750
388	1854
388	4130
388	4751
388	7126
388	9138
388	10289
388	26227
388	29950
388	54455
388	83892
389	396
389	2688
389	4163
389	7189
389	7428
389	9641
389	10256
390	5364
391	1793
391	9844
392	387
392	389
392	998
396	387
396	388
396	1967
396	5879
399	10256
400	8780
400	23612
400	55290
400	55969
400	80279
400	373156
405	196
405	3091
405	9612
405	135112
406	2034
406	9575
407	408
408	31
408	58
408	60
408	302
408	333
408	407
408	409
408	498
408	506
408	545
408	800
408	801
408	805
408	808
408	1072
408	1211
408	1213
408	1261
408	1357
408	1447
408	1608
408	1736
408	1756
408	1759
408	1917
408	1975
408	2017
408	2194
408	2316
408	2934
408	3006
408	3014
408	3020
408	3021
408	3069
408	3178
408	3187
408	3190
408	3192
408	3303
408	3304
408	3309
408	3312
408	3313
408	3320
408	3895
408	4038
408	4131
408	4193
408	4214
408	4619
408	4627
408	4637
408	4641
408	4670
408	4691
408	4719
408	4792
408	4869
408	4904
408	5034
408	5209
408	5286
408	5296
408	5315
408	5434
408	5478
408	5494
408	5495
408	5602
408	5861
408	5998
408	6093
408	6122
408	6128
408	6130
408	6146
408	6187
408	6189
408	6202
408	6218
408	6280
408	6295
408	6632
408	6709
408	6949
408	7112
408	7171
408	7277
408	7278
408	7280
408	7311
408	7314
408	7431
408	7520
408	7525
408	7528
408	7529
408	7531
408	7532
408	7533
408	7534
408	7791
408	8241
408	8294
408	8329
408	8330
408	8332
408	8336
408	8348
408	8359
408	8360
408	8361
408	8362
408	8363
408	8364
408	8365
408	8366
408	8367
408	8368
408	8370
408	8525
408	8526
408	8643
408	8668
408	8943
408	8969
408	8971
408	9118
408	9221
408	9406
408	9533
408	9672
408	9774
408	9967
408	10048
408	10092
408	10146
408	10189
408	10202
408	10419
408	10644
408	10849
408	10927
408	10970
408	10971
408	10992
408	11004
408	11127
408	11329
408	23012
408	23164
408	23358
408	23524
408	25885
408	26056
408	26153
408	29766
408	51133
408	51365
408	51474
408	53353
408	55505
408	55567
408	55681
408	60468
408	64425
408	79084
408	84661
408	84717
408	84790
408	103910
408	113457
408	121504
408	134957
408	144402
408	160851
408	203068
408	220988
408	317772
408	345651
408	554313
408	100505503
409	60
409	70
409	72
409	160
409	161
409	163
409	302
409	407
409	408
409	708
409	801
409	805
409	808
409	817
409	823
409	829
409	830
409	908
409	1018
409	1019
409	1022
409	1063
409	1072
409	1147
409	1192
409	1207
409	1211
409	1212
409	1447
409	1457
409	1495
409	1500
409	1503
409	1627
409	1653
409	1654
409	1655
409	1665
409	1736
409	1778
409	1915
409	1917
409	1938
409	1975
409	2017
409	2079
409	2091
409	2194
409	2316
409	2547
409	2597
409	2934
409	3006
409	3014
409	3024
409	3066
409	3178
409	3183
409	3184
409	3185
409	3187
409	3188
409	3190
409	3192
409	3276
409	3303
409	3304
409	3305
409	3309
409	3310
409	3312
409	3326
409	3609
409	3837
409	3930
409	4131
409	4172
409	4214
409	4627
409	4628
409	4637
409	4641
409	4659
409	4670
409	4673
409	4691
409	4820
409	4841
409	4869
409	4904
409	5034
409	5042
409	5144
409	5209
409	5256
409	5286
409	5315
409	5434
409	5478
409	5494
409	5495
409	5518
409	5594
409	5725
409	5905
409	6117
409	6122
409	6124
409	6128
409	6129
409	6130
409	6135
409	6136
409	6138
409	6141
409	6143
409	6144
409	6146
409	6154
409	6156
409	6158
409	6160
409	6165
409	6175
409	6176
409	6181
409	6185
409	6188
409	6189
409	6191
409	6194
409	6201
409	6202
409	6207
409	6218
409	6223
409	6280
409	6295
409	6389
409	6421
409	6632
409	6633
409	6709
409	6711
409	6733
409	6772
409	6885
409	6949
409	7112
409	7277
409	7278
409	7280
409	7311
409	7314
409	7415
409	7431
409	7465
409	7520
409	7529
409	7531
409	7532
409	7533
409	7846
409	7881
409	8065
409	8120
409	8241
409	8260
409	8348
409	8525
409	8526
409	8531
409	8621
409	8761
409	8899
409	8904
409	8927
409	8943
409	8971
409	9020
409	9045
409	9221
409	9343
409	9406
409	9459
409	9533
409	9672
409	9774
409	9826
409	9908
409	9967
409	10155
409	10189
409	10236
409	10381
409	10382
409	10383
409	10419
409	10454
409	10528
409	10642
409	10927
409	10949
409	10971
409	10992
409	11224
409	11329
409	23136
409	23365
409	23450
409	23451
409	23524
409	25873
409	25885
409	26056
409	26135
409	26986
409	27336
409	29766
409	51366
409	51474
409	51807
409	54888
409	55114
409	55233
409	55352
409	55505
409	55681
409	55737
409	57144
409	57584
409	59341
409	79084
409	80232
409	81873
409	84172
409	84717
409	84790
409	84918
409	93649
409	113457
409	117159
409	122011
409	123169
409	144097
409	169981
409	221830
409	317772
409	345651
409	440275
409	552900
409	654483
409	100133770
409	100505503
415	10188
429	6925
429	6929
432	29956
432	51701
433	29956
440	9641
440	29888
445	369
445	64400
445	84164
462	2147
462	5335
467	2261
467	2274
467	5970
468	7988
468	27185
468	29903
468	55559
468	57761
471	1017
471	1999
471	4200
471	4831
471	7189
471	7428
471	9051
471	9641
471	654364
472	25
472	7013
472	7428
472	9025
472	9656
472	26574
473	1822
473	7088
473	10346
476	2146
476	7132
476	7133
476	10397
478	5092
478	6310
481	2908
481	4087
483	11156
487	7133
488	7132
488	7133
488	7189
488	8717
488	11156
489	49856
489	55290
498	4215
498	5970
498	7132
498	7133
498	9020
498	23410
501	9400
506	8517
506	10197
509	1386
509	26152
509	51586
509	56902
513	6446
513	8767
513	9474
513	9861
513	10289
515	498
515	506
515	509
515	513
515	521
515	522
515	7428
515	9551
515	9641
515	10476
515	10632
515	25778
515	27109
518	7920
521	2353
521	6880
522	4790
525	535
527	4140
527	29956
528	382
528	5468
529	534
529	2035
529	4163
529	9191
529	9474
539	2035
539	3692
539	4350
539	5564
539	7189
539	7428
539	8517
539	9641
545	7157
545	26574
546	1616
546	51631
546	57562
547	6667
550	3611
550	4105
550	4692
550	7327
550	9140
550	55290
566	339390
567	909
567	910
567	2885
567	3077
567	7037
567	11098
571	672
572	596
572	598
572	665
572	5499
573	373
577	7572
578	581
578	598
578	4170
580	672
580	1477
580	1478
580	2547
580	5111
580	9869
581	596
581	598
581	5581
582	60
582	229
582	583
582	585
582	635
582	1915
582	3875
582	5076
582	5108
582	8661
582	23265
582	27241
582	29109
582	55212
582	84100
582	117177
582	123016
582	129880
583	95
583	229
583	1915
583	2034
583	3875
583	5076
583	10211
583	27241
583	55212
585	60
585	229
585	582
585	583
585	796
585	1639
585	1915
585	2034
585	5076
585	5108
585	8661
585	27241
585	29109
585	55212
585	80184
585	123016
585	129880
593	594
593	10295
594	593
595	1019
595	1021
595	1026
595	1027
595	5000
595	5501
595	55388
596	572
596	578
596	598
596	637
596	663
596	664
596	665
596	841
596	3164
596	5499
596	7444
596	10018
596	10134
596	22861
596	27113
596	83985
597	637
597	3164
598	572
598	578
598	581
598	637
598	638
598	5366
598	5501
598	7157
598	8739
598	10018
598	10059
598	10134
598	10572
598	22861
598	27113
598	83658
598	83985
599	572
599	637
599	638
599	10018
599	27113
602	8915
604	773
604	943
604	1656
604	1770
604	1871
604	1879
604	1997
604	2051
604	2073
604	2846
604	2909
604	3299
604	5101
604	6608
604	6927
604	7528
604	8289
604	8613
604	9107
604	9170
604	9439
604	9451
604	9517
604	9612
604	9734
604	9757
604	9759
604	9915
604	10014
604	10055
604	10224
604	10891
604	11016
604	22992
604	23013
604	23162
604	23303
604	23613
604	25833
604	25942
604	27257
604	29102
604	29789
604	51384
604	53335
604	55813
604	55922
604	56478
604	57337
604	57539
604	57761
604	64478
604	64761
604	65266
604	79718
604	79813
604	80342
604	85441
604	91734
604	114876
604	116337
605	5971
607	1499
607	79577
608	10673
610	25
610	6714
617	57062
627	4908
635	583
635	585
637	578
637	596
637	598
637	4170
638	596
638	598
638	599
639	6310
641	2237
641	6117
641	6118
641	6119
641	7013
641	7014
641	7156
641	7486
641	80010
642	351
648	7329
649	2669
649	7157
649	56252
650	657
656	25
660	1398
660	5292
660	7157
664	665
664	8834
665	572
665	663
665	664
665	60561
667	231
667	865
667	1951
667	4790
667	10921
667	22919
667	23043
667	26146
667	27185
667	55763
669	207
672	571
672	580
672	595
672	898
672	1111
672	1478
672	2099
672	2648
672	2956
672	3014
672	3838
672	4436
672	5295
672	5499
672	5932
672	6880
672	6881
672	7158
672	8295
672	8314
672	8315
672	8328
672	8464
672	9025
672	10111
672	10474
672	25920
672	51720
672	55596
672	59348
672	84142
673	369
673	3303
673	3304
673	3309
673	3312
673	3313
673	3326
673	3984
673	5257
673	5604
673	5605
673	5894
673	7529
673	7531
673	7532
673	7533
673	7534
673	10971
673	11140
675	25
675	2177
675	2885
675	5888
675	6117
675	6118
675	7979
676	7410
677	1432
677	5049
682	25814
689	382
689	2099
689	3692
689	5062
689	7189
689	7428
689	54984
695	2207
695	2969
695	9467
695	25998
699	701
699	9183
699	10403
699	11130
699	11243
699	25936
699	51366
699	57082
699	57405
699	79003
699	79980
699	81565
699	83540
699	147841
699	100527963
701	991
701	996
701	1062
701	8881
701	9183
701	23268
701	29945
701	51434
705	9020
708	3551
708	4215
708	4794
708	5966
708	5971
708	7132
708	7133
708	7185
708	7916
708	8161
708	8717
708	9020
708	11035
708	23118
718	7428
718	11326
718	55723
760	55139
760	57540
771	509
771	1523
771	9905
771	65005
771	79768
771	114034
774	6257
774	93621
775	801
775	805
775	808
775	9478
780	3667
780	4071
780	5997
782	1822
784	356
784	6857
790	4214
790	4215
790	4791
790	4794
790	5970
790	5971
790	6885
790	7132
790	7133
790	7186
790	8517
790	8717
790	8737
790	9020
790	11035
790	23118
796	582
796	10203
799	9737
799	114928
801	135
801	355
801	408
801	409
801	815
801	1147
801	1326
801	1813
801	2688
801	2908
801	3551
801	3756
801	3783
801	4214
801	4215
801	4791
801	4792
801	4793
801	4794
801	5966
801	5970
801	5971
801	6331
801	6885
801	6927
801	7124
801	7132
801	7133
801	7186
801	7189
801	7428
801	8517
801	8717
801	8767
801	8780
801	9020
801	9641
801	9738
801	10010
801	10289
801	10454
801	11035
801	23043
801	23118
801	29110
801	29970
801	54769
801	54984
801	100505385
805	135
805	355
805	408
805	409
805	815
805	1147
805	1326
805	1813
805	2688
805	2908
805	3551
805	3756
805	3783
805	4214
805	4215
805	4791
805	4792
805	4793
805	4794
805	5966
805	5970
805	5971
805	6331
805	6885
805	6927
805	7124
805	7132
805	7133
805	7186
805	7189
805	7428
805	8517
805	8717
805	8767
805	8780
805	9020
805	9641
805	9738
805	10010
805	10289
805	10454
805	11035
805	23043
[truncated: 28,968 more rows]
