# Supplementary material for: Is Immune Suppression Involved in the Ischemic Stroke? A Study Based on Computational Biology
Source: Front Aging Neurosci. 2022 Feb 10;14:830494. doi: 10.3389/fnagi.2022.830494 (PMC8896355; doi:10.3389/fnagi.2022.830494)
Supplement: Supplementary file 1 [file Data_Sheet_1.ZIP › Raw data_source data_working sheets - 1/step_3/mint.txt]

144455	79733
4093	55236
93145	51594
6386	29062
10425	29062
9482	29062
4093	10903
55165	55048
284004	5662
1822	84465
6310	23053
1822	23053
2810	9743
6310	9743
29110	9755
121504	51105
554313	51105
9146	57409
56893	57409
7037	64005
145781	4649
81488	4649
4188	8326
79009	10212
10856	10212
7431	9124
2670	9124
9489	9124
55750	9124
6310	11332
11035	4641
8517	4641
9874	8773
7132	10456
7133	10456
5970	10456
8527	10456
11030	2139
63948	2139
6783	6820
130540	6820
1956	322
2064	322
6310	322
7050	3964
5537	4794
23243	4794
9701	4794
3728	4794
4790	4794
5971	4794
5970	4794
5966	4794
404734	4794
23291	4794
7157	5717
5764	5717
9001	5717
5710	5717
4088	5717
4791	5717
7088	5717
7704	5717
9094	5717
7280	5717
9869	5717
55791	5717
84966	5717
4090	5717
60492	5717
54462	5717
29117	5717
51003	5717
7189	5717
5710	5718
7189	5718
10207	2151
648	8535
57332	8535
10419	6829
9372	6829
57473	6829
3064	6874
1024	6874
8295	6874
1677	1676
7532	1676
7534	1676
2130	1676
29888	1676
5201	3092
8218	3092
2130	7288
10456	8665
4093	8665
8662	8665
7534	8665
10480	8665
114907	8665
10607	785
7408	11060
1822	11060
11052	11060
7874	11060
2130	11060
9260	11060
26994	11060
1029	8317
10036	8317
55388	8317
23594	8317
2130	8050
56893	5768
10519	8976
254170	3843
10010	3843
891	29904
10474	10284
6189	10284
79009	10643
2810	10733
54855	10733
7529	5296
6850	5296
2066	5296
5582	10640
27161	4697
8723	274
1523	274
79890	274
4194	3839
4790	3839
8161	3839
5970	3839
923	6386
79009	10528
11193	1654
7534	1654
4791	1654
7185	1654
254170	1654
57473	1654
9020	1654
29110	1654
11035	1654
56893	6366
5830	5193
4093	8544
4790	3840
5965	3840
5925	1871
4605	1871
4830	4833
9319	4833
7534	5287
29888	7476
3141	32
7534	8566
260425	575
10989	10190
57562	10190
28964	10190
55201	9021
7157	1780
5048	1780
636	1780
81565	1780
81027	1780
79090	6399
122553	6399
2130	9087
1803	6373
23641	3983
7431	3983
3866	3983
2810	3983
2801	3983
57596	3983
81628	3983
128272	1855
8975	1855
10127	1856
7157	1856
80125	1856
54715	1856
55324	7802
7529	3777
5970	8471
2923	102
4093	8085
836	317
842	317
57099	317
8837	5609
6885	5609
9479	5609
7132	10423
7133	10423
55791	9141
10524	9141
10813	9141
57562	9141
10971	10419
7529	10419
55352	10419
26523	10419
23405	10419
10856	10419
51649	10419
4163	9368
5029	9368
10413	9368
5028	9368
9351	9368
55114	9368
83874	9368
55824	9368
4194	1111
7157	1111
5925	1111
8454	1111
56893	2563
427	1200
5662	10681
93145	10681
11193	10915
3064	10915
8175	10915
51588	10915
580	10915
51741	10915
57658	10403
26258	10403
3791	8829
114034	10497
90678	8794
28965	8794
7494	5688
5691	5688
5710	5688
51371	5688
10040	5264
6606	8487
6607	8487
79009	8487
6919	30851
7306	10755
6385	10755
7049	10755
56893	27253
6885	3551
10382	3551
7157	3551
4792	3551
4140	3551
4628	3551
4791	3551
5970	3551
4793	3551
6599	3551
9020	3551
4215	3551
347733	3551
8517	3551
10135	9246
255488	9246
8825	8573
8874	8573
25865	8573
85445	8573
50848	8573
5770	5338
145781	27089
81488	27089
1161	27089
10043	9146
10040	9146
23641	9146
3875	9146
3880	9146
51552	9146
8766	9146
9802	9146
55165	9146
8328	9146
149371	9146
80125	9146
9111	9146
8027	9146
10919	9146
57596	9146
56893	9146
23062	9146
23164	4659
11035	4659
332	7514
7157	7514
3326	7514
7133	7514
7534	7514
8772	7514
25865	7514
8517	7514
7133	487
4791	9919
64218	23654
23129	9723
11007	9925
8543	9371
79009	23263
57473	23243
8312	4092
7270	4092
51588	4092
64750	4092
55870	4092
9580	4092
4794	1147
3551	1147
10382	1147
7170	1147
3320	1147
3326	1147
10627	1147
4790	1147
4792	1147
4637	1147
4791	1147
5971	1147
5970	1147
4793	1147
9020	1147
4215	1147
8517	1147
1192	27257
4068	2533
2534	2533
3937	2533
10094	1030
4110	1030
60492	1030
57562	1030
7157	9522
7337	9522
7534	10066
8125	3841
8976	10095
7454	10095
3960	10094
9343	10094
55258	10094
55593	10094
116985	10094
7157	4194
5925	4194
7529	4194
7532	4194
7531	4194
7534	4194
7533	4194
7874	4194
4793	9533
79009	9533
9721	5359
9140	5359
30008	5359
3216	5359
3198	5359
4184	5359
7408	5359
1822	5359
11135	5359
7704	5359
27332	5359
9802	5359
1407	5359
11052	5359
54973	5359
113878	5359
80125	5359
196477	5359
22822	5359
129807	5359
4967	5359
1398	5359
92595	5359
115817	5359
51586	5359
83755	5359
83640	5359
79050	5359
2130	5359
25844	5359
80726	5359
64773	5359
59277	5359
57088	5359
57048	5359
11067	5359
51545	5359
473	5359
23493	5359
51447	5359
51655	5359
54778	8312
10813	8312
9094	1070
6303	2051
5989	4093
10971	4093
5339	4093
79586	4093
27043	4093
80325	4093
79048	4093
64333	4093
81570	4093
9070	4093
4087	3911
55729	3911
9094	6183
55791	6183
11161	6183
84676	4694
64750	4694
64750	8310
8751	4867
56893	4867
6310	8557
84676	8557
64750	8557
58529	8557
9189	2189
3880	2189
2187	2189
55120	2189
145781	10572
81488	10572
121504	5890
554313	5890
8294	5890
8359	5890
8360	5890
8361	5890
8362	5890
8363	5890
8364	5890
8365	5890
8366	5890
8367	5890
8368	5890
8370	5890
8339	5890
8343	5890
8344	5890
8346	5890
8347	5890
8350	5890
8351	5890
8352	5890
8353	5890
8354	5890
8355	5890
8356	5890
8357	5890
8358	5890
8968	5890
904	7161
25	7161
10413	7161
10153	7161
83737	7161
23368	7161
51741	7161
4043	5496
6453	3636
2189	2175
6597	2175
2176	2175
80233	2175
6709	2175
2187	2175
2178	2175
3326	8667
22907	8841
83746	8841
64919	8841
10002	8841
9319	8778
55143	332
9212	332
3619	332
7132	10526
7133	10526
6310	10526
27161	10526
10228	8417
9482	8417
2997	8908
841	8837
2263	2255
9978	8651
8453	8651
113457	8651
7278	8651
150684	8651
7431	4097
7508	4968
6198	5170
10971	5170
7533	5170
4093	7403
7529	1665
7532	1665
8175	1665
10856	1665
51649	1665
23769	23768
27289	5364
4188	9841
10465	9128
11193	9128
9551	9128
7133	26227
4215	26227
152503	8038
130951	1406
4188	1406
3654	3656
11213	3656
5710	5709
4791	5709
27161	5709
7189	5709
84662	23543
54715	23543
9094	9061
84988	9061
1822	6478
10114	6478
27101	6478
1460	10467
56893	6692
11193	9092
8175	9092
10114	7041
56893	7041
7529	9907
6310	112
3064	9788
7186	6885
10454	6885
23118	6885
9479	6885
7189	6885
8517	6885
9240	4440
64127	8767
10392	8767
57136	10156
8175	10236
1856	9129
11193	9129
8175	9129
11007	9129
4738	9129
84661	9129
9694	10328
1277	1690
1280	1690
1282	1690
10421	8867
51429	8867
26986	8672
1822	9139
473	9139
64919	6839
22977	8574
5045	10618
4323	10618
56893	8913
5877	10542
55791	10542
10813	10542
84232	10542
57562	10542
28964	10542
9146	9443
8976	7456
11193	7456
598	10018
7534	2309
64750	4091
10425	8910
3735	10817
7535	27040
2885	27040
9905	771
509	771
1523	771
3963	771
653499	771
114034	771
65005	771
79768	771
29904	8562
54708	8562
28985	8562
5770	9051
7132	11260
7133	11260
7421	55806
30011	10253
6399	27095
79090	27095
122553	27095
83696	27095
159195	27243
9513	8440
1822	8440
868	8440
7205	8440
11052	8440
56243	8440
79869	8440
51729	8440
55791	7105
8175	5356
54474	9055
11007	9055
11193	7756
8175	7756
509	4709
51132	9079
8543	6943
1398	699
11193	9184
8175	9184
11047	9184
9094	8612
9124	81
8161	81
7534	81
7082	81
4215	81
58529	81
51778	81
26278	81
11035	81
8175	27336
57473	27336
6548	63928
51552	164
55690	164
636	164
6845	10228
23673	10228
8673	10228
5552	6449
7917	6449
84888	6449
10425	2029
2026	2029
79047	2029
6310	4677
1649	8405
7704	8405
4215	4430
11035	4430
6885	11051
6310	11051
4637	11051
5971	11051
9641	11051
11052	11051
79869	11051
60491	11051
51741	11051
57562	11051
8318	5001
2810	8534
8350	326
8351	326
8352	326
8353	326
8354	326
8355	326
8356	326
8357	326
8358	326
8968	326
4535	4725
1070	5147
403	5147
5872	5147
203259	5147
54622	5147
10735	5885
10274	5885
11047	1678
8328	8997
8161	8449
9513	10534
80125	10534
5662	9535
8834	665
60561	665
2553	576
50944	576
1024	9282
10025	9282
5688	5071
5134	5071
84959	5071
4356	2788
51205	2788
121504	8467
554313	8467
9031	8467
9319	9721
4790	9043
1822	643641
4093	9839
4088	9839
4093	8888
4088	8888
56943	8888
11164	8888
54840	23005
84164	23028
7534	9882
5717	2661
23028	2661
8575	2661
10912	2661
7083	2661
6279	2661
6997	2661
6303	2661
5272	2661
5873	2661
2290	2661
27258	2661
3609	2661
3835	2661
5050	2661
6606	2661
6607	2661
100527963	2661
11243	2661
78987	2661
51319	2661
57761	2661
26292	2661
10200	2661
83440	2661
55643	2661
53826	2661
29888	2661
56144	2661
25843	2661
51019	2661
4715	2661
6498	5493
7874	5493
5764	1687
4093	10905
7534	2182
8676	8724
30837	10174
5062	10174
8175	10492
22927	10492
79009	10492
51649	10492
6303	8703
54622	8703
10614	904
1025	904
51574	904
11007	8985
10919	8985
84528	8985
54474	9470
7534	9470
83755	9470
8522	1729
55660	1729
11193	1729
2130	10099
11230	10226
4087	10226
5770	3717
10146	3717
2130	9242
6880	23633
57473	10043
7534	5208
8175	10084
1234	11230
8665	1736
1937	1736
6745	1736
6449	653808
26959	653808
56893	653808
10657	8522
10291	8522
10006	8522
26999	8522
10787	8522
998	4068
6504	4068
8874	4068
9459	4068
51744	4068
26523	10294
55660	23476
55743	23476
8988	10268
10015	10268
7534	3364
6176	5201
9001	5201
10989	5201
9737	5201
5720	5201
57562	5201
11200	4683
3014	4683
9656	4683
7408	8996
7402	1838
7532	23380
7534	23380
23062	4037
8614	4185
55558	863
92999	863
56893	8324
1822	1953
8328	1953
84767	9810
8766	9727
29127	9727
121504	9682
554313	9682
8350	9682
8351	9682
8352	9682
8353	9682
8354	9682
8355	9682
8356	9682
8357	9682
8358	9682
8968	9682
23019	4849
9337	4849
4725	374291
4535	374291
90480	4616
55755	8882
23287	8497
7534	10016
93487	10016
29922	8468
1386	9555
5663	2317
5664	2317
55729	2317
64750	2317
7936	9611
6310	9611
10771	9611
5931	9611
22907	9611
10002	9611
6810	8674
23673	8674
5824	5195
5830	5195
10131	5195
6601	5195
5194	5195
112950	5195
11244	5195
100506658	8408
23118	1431
7920	9552
26173	10522
84164	10522
3064	55660
5272	55660
7532	55660
8175	55660
221935	55660
204851	55660
91010	55660
56893	55660
1029	8318
55388	8318
23595	8318
1822	64599
10989	10651
2130	4707
10025	9862
84447	2081
7703	1876
23429	1876
4535	4722
7529	100505793
7529	10772
2810	100505793
2810	10772
7532	100505793
7532	10772
1029	51053
81620	51053
9905	10656
202559	10656
6477	10656
80125	10656
84708	10656
22893	10656
51588	10474
83440	10474
83641	10474
4093	23451
8175	23451
79753	23451
4090	23451
79009	23451
51741	23451
10856	23451
51649	23451
6310	3241
2064	1600
23451	11193
57466	11193
79869	11193
55269	11193
51729	11193
6616	8676
54407	8676
79036	8676
10629	8676
9869	8575
10980	8575
27161	8575
23405	8575
7529	23077
57562	10360
6310	639
7529	23020
7532	23020
8175	23020
79009	23020
9737	8481
54462	8481
57562	8481
10403	10040
10043	10040
2885	10040
1213	10040
8411	10040
23420	10040
55280	10040
10630	10040
27043	10040
23190	10040
10658	10040
57003	10040
50813	10040
23272	10040
9636	5495
1452	11033
9372	9631
9094	6102
7516	5892
57473	8872
81628	51364
57473	23645
51060	8666
9131	8666
10681	8669
10474	8669
1982	8669
1981	8669
7164	8669
51280	8669
10425	874
11021	874
26959	5276
56893	5276
10278	79090
10534	79090
3198	79090
122553	79090
25788	79090
9146	10254
10617	10254
3716	10254
9802	10254
83746	10254
56893	10254
26994	10254
8468	8812
8676	8812
30008	8812
6310	8812
11007	8812
54550	8812
10206	8812
283518	8812
79959	8812
11030	8812
83755	8812
84528	8812
10363	8812
81628	8812
11230	10550
1234	10550
4092	8554
55660	8554
6498	8554
4738	8554
79753	8554
4738	9063
89797	9063
11073	9063
8175	10286
8988	8424
8175	22826
8175	10285
51608	10476
383	10211
3356	8777
4991	8777
3357	8777
4994	8777
144125	8777
59339	8777
59338	8777
5359	10539
30008	10539
57019	10539
118924	10539
284004	10539
57473	10539
83755	10539
25865	10539
9020	26156
79009	26156
55160	8416
56901	8416
84676	10529
64750	10529
51060	8614
9131	8614
55701	8614
10621	8614
23589	8614
51280	9391
11098	9401
84988	4062
57017	51412
5747	9140
10302	8715
4110	8715
5080	9670
8092	9670
1147	4642
8767	4642
4214	4642
4215	4642
11035	4642
8517	4642
57473	9878
10114	9878
8543	9871
8867	8470
7534	8470
5062	8470
8751	8470
8175	24148
4093	22943
4188	22943
7529	285527
219771	5218
84246	23030
6919	22911
55743	22911
9055	4591
11170	4591
9513	4591
1315	4591
705	4591
9729	4591
79873	4591
54840	4591
114822	4591
10445	4591
55872	4591
286514	4591
2130	4591
79843	4591
27301	4591
4086	161
322	22883
25843	22899
51574	10614
1017	9133
1026	9133
5970	51366
23310	11098
23542	11098
29127	11098
25888	7753
4535	4712
54708	9927
9551	7542
580	8518
166	11337
9489	11337
51160	11337
10014	11337
23192	11337
60528	4701
56893	7755
56893	5100
55729	8987
55750	8723
7532	51747
1460	8930
23557	11143
55791	11143
55339	11143
80321	11143
580	11143
79768	11143
57332	11143
57562	11143
10069	10912
51588	10912
90480	10912
57562	10912
51003	10912
64965	23582
780	23557
5359	25796
4188	25796
2130	25796
29781	10592
7133	10527
7534	10527
8717	10527
7189	10527
8517	10527
699	10425
10524	10425
10813	10425
57562	10425
24148	10421
10907	10421
10657	10421
8175	10421
80709	10421
51729	10421
4088	9372
89941	9372
6310	9220
11035	9220
51280	28955
8522	752
55660	752
84528	1366
6645	19
9319	10802
50944	23266
6498	51567
79009	25885
4092	27107
9400	10617
4140	10898
81608	10898
8473	4772
7534	4772
2810	5509
57473	23774
65266	9943
65125	9943
56242	23641
3875	23641
9513	23641
7704	23641
84708	23641
10813	23641
57819	51691
3092	160
4093	160
8650	160
2885	160
114034	160
5499	6780
9020	6780
55262	23585
79873	8436
7132	9532
4790	9532
7133	9532
4791	9532
5970	9532
7186	9532
7185	9532
4214	9532
9020	9532
4215	9532
23118	9532
7133	51060
7133	9131
5970	51060
5970	9131
4214	51060
4214	9131
11035	51060
11035	9131
23476	9076
10207	9076
7157	6615
9319	23564
57332	23492
10127	30008
6449	30008
26959	30008
358	30008
6310	30008
1822	30008
8328	30008
117144	30008
114822	30008
54557	30008
84528	30008
79843	30008
56893	30008
473	30008
27301	30008
11063	11165
79754	11165
64284	11165
22911	11170
23641	11170
30008	11170
7431	11170
3880	11170
3866	11170
11007	11170
57596	11170
22981	11170
56893	10551
84270	8915
10892	8915
2810	10298
7532	10298
7534	10298
54815	10298
5971	86
11269	8705
6133	4338
55324	4338
3326	3939
7534	3939
4214	2746
9020	2746
64219	2936
7157	4860
60492	4860
80145	2806
2151	25
9229	25
344148	25
8871	25
9826	25
2533	25
4253	25
10278	25
10236	25
10618	25
2954	25
4007	25
326	25
9282	25
8724	25
10174	25
9187	25
8482	25
6581	25
6792	25
8601	25
23114	25
11248	25
58512	25
1956	25
197	25
2064	25
3689	25
3073	25
6667	25
3055	25
7441	25
6714	25
729	25
7409	25
2799	25
4582	25
5770	25
4969	25
831	25
2316	25
5077	25
1271	25
5424	25
5775	25
996	25
3224	25
887	25
656	25
1499	25
7112	25
2060	25
7080	25
4288	25
1058	25
3980	25
1785	25
987	25
675	25
1946	25
8529	25
10557	25
8506	25
5310	25
4036	25
1759	25
598	25
6655	25
5530	25
2295	25
29	25
9472	25
64714	25
4998	25
9610	25
2889	25
9793	25
2318	25
4053	25
9820	25
9744	25
9784	25
10262	25
50937	25
114784	25
57506	25
284086	25
22999	25
1795	25
10006	25
26960	25
127933	25
79890	25
25920	25
8936	25
2971	25
1775	25
11184	25
1748	25
90990	25
91179	25
92591	25
23230	25
2571	25
83541	25
80831	25
57716	25
170825	25
80852	25
114879	25
128853	25
8646	25
79723	25
56658	25
64111	25
56955	25
57142	25
56995	25
55321	25
10152	25
1951	25
51517	25
57190	25
9228	25
2550	25
9569	25
11176	25
60385	25
51428	25
27120	25
610	25
27154	25
50807	25
4854	25
9757	25
29934	25
56141	25
9908	25
26052	25
22839	25
23136	25
10021	25
65268	25
83660	25
23607	25
29886	25
11250	25
9054	25
7099	1956
5296	1956
8471	1956
9905	1956
7097	1956
3717	1956
4068	1956
6451	1956
10040	1956
10307	1956
9546	1956
2099	1956
2064	1956
2242	1956
6714	1956
4690	1956
5336	1956
5770	1956
5335	1956
5921	1956
5295	1956
6464	1956
3667	1956
509	1956
27	1956
7535	1956
6850	1956
8650	1956
2885	1956
7534	1956
25759	1956
5781	1956
6503	1956
2887	1956
23542	1956
5753	1956
220164	1956
56899	1956
116449	1956
152189	1956
84951	1956
55715	1956
54453	1956
53358	1956
8503	1956
23294	1956
323	1956
30011	1956
6456	1956
9047	1956
25970	1956
1154	1956
55816	1956
26060	1956
9846	1956
9479	1956
10019	1956
7094	1956
9253	1956
7534	5230
79047	5972
55139	760
57540	760
369	445
7534	445
6745	5265
2130	183
10944	2
427	2
6310	1471
5764	1475
3725	2353
3726	2353
4149	4609
6135	4609
51196	4893
5894	3265
5898	3265
6714	3265
6654	3265
9610	3265
11186	3265
2321	3949
1956	1950
260425	7039
9863	7039
22986	4803
56893	4878
5782	1081
1081	1082
1081	93659
1081	94027
1081	94115
4093	1442
4093	1443
5782	1442
5782	1443
4089	1442
4089	1443
4087	1442
4087	1443
9638	5741
4223	7432
56893	7432
3482	3481
7018	2520
7846	4049
7132	7124
7133	7124
2908	920
3932	920
567	100507703
100294276	3122
100133678	100293977
100133678	100507710
100133678	100507719
100133678	100509325
100133678	100510688
100133678	100510689
100133678	3119
100507686	100293977
100507686	100507710
100507686	100507719
100507686	100509325
100507686	100510688
100507686	100510689
100507686	3119
100509457	100293977
100509457	100507710
100509457	100507719
100509457	100509325
100509457	100510688
100509457	100510689
100509457	3119
3117	100293977
3117	100507710
3117	100507719
3117	100509325
3117	100510688
3117	100510689
3117	3119
1410	1409
3315	1409
1415	1409
3315	1410
1420	1410
1415	1410
7534	4000
4088	4000
126961	4000
333932	4000
653604	4000
8794	335
3240	335
9804	335
3240	348
7916	2243
5594	4155
6310	4155
1822	4155
54840	4155
55872	4155
1029	6521
2220	1401
10114	712
7356	2335
973	2335
7428	2335
1508	259
7431	7276
177	7276
51608	7276
9638	7276
29904	213
9905	174
58	2638
55791	2638
25764	2638
1942	5473
5366	5473
10063	5473
23256	5473
10658	5473
29888	5473
50813	5473
1803	3627
7534	7037
9641	7037
3077	7037
10048	7037
4093	2512
10135	2512
7786	2512
6881	2512
9248	4502
9219	2099
6714	2099
5770	2099
5777	2099
6776	2099
6597	2099
4214	2099
9112	2099
3065	2099
8648	2099
57504	2099
79447	2099
79004	2099
100505603	2099
55629	2099
10135	4535
5054	7448
3856	5894
3880	5894
5595	5894
5906	5894
7534	5894
5058	5894
10256	5894
157310	5894
573	5894
3916	2629
427	2629
3326	226
7534	226
1956	301
7534	301
9252	2908
3932	2908
23426	2908
56893	7031
5684	5621
54978	4942
56893	4942
7157	7083
7534	7083
9094	7083
60492	7083
11161	7083
3122	972
100133678	972
100507686	972
100509457	972
3117	972
3113	972
7852	972
2908	915
3880	3854
3866	3854
10971	3848
7082	3848
10010	3848
7157	6285
4193	6285
57473	7450
56893	6406
6885	10382
8767	10382
7132	10382
7133	10382
5970	10382
10454	10382
9020	10382
23118	10382
29110	10382
11035	10382
5717	2597
8767	2597
10542	2597
8522	2597
5230	2597
7083	2597
3326	2597
7133	2597
5272	2597
7534	2597
5052	2597
4170	2597
7185	2597
427	2597
3661	2597
5050	2597
10524	2597
9020	2597
4215	2597
55643	2597
54622	2597
29110	2597
56144	2597
5296	2064
10603	2064
8471	2064
117157	2064
8651	2064
8440	2064
9402	2064
10307	2064
2268	2064
2241	2064
5336	2064
5335	2064
5921	2064
3716	2064
5295	2064
6464	2064
3667	2064
6774	2064
6772	2064
4145	2064
7006	2064
7294	2064
6850	2064
1399	2064
7410	2064
2885	2064
6452	2064
25759	2064
5781	2064
3702	2064
6503	2064
23542	2064
9610	2064
2886	2064
23371	2064
64759	2064
220164	2064
400745	2064
6830	2064
56899	2064
116449	2064
55715	2064
29760	2064
54453	2064
53358	2064
8503	2064
23294	2064
10045	2064
84174	2064
9047	2064
10451	2064
9479	2064
10019	2064
7094	2064
407	826
9551	826
5861	826
2783	826
51608	826
85444	826
4733	826
8553	7157
9397	7157
10425	7157
11200	7157
7572	7157
8894	7157
6908	7157
2810	7157
672	7157
22948	7157
10197	7157
7534	7157
7329	7157
10153	7157
7337	7157
5747	7157
10063	7157
9587	7157
55339	7157
84447	7157
23429	7157
199745	7157
64326	7157
54819	7157
7874	7157
114034	7157
25898	7157
10200	7157
79447	7157
11100	7157
29903	7157
55643	7157
53826	7157
10210	7157
51741	7157
56144	7157
51147	7157
8926	7157
7157	4489
9248	4489
7157	3315
7534	3315
84966	3315
59307	6184
8193	6184
56893	6184
55884	6184
8517	6184
5359	2771
3326	2771
4188	2771
4215	2771
10419	3012
10419	8335
7132	3012
7132	8335
23405	3012
23405	8335
4354	2995
7178	476
7132	476
7133	476
8717	476
26523	476
58533	476
55791	481
6279	1114
7343	1114
5434	1114
4140	1114
5424	1114
6258	1114
5728	1114
31	1114
7841	1114
7280	1114
865	1114
9667	1114
80212	1114
11343	1114
11344	1114
6311	1114
100507442	1114
100509870	1114
1509	351
6464	351
2885	351
1742	351
9479	351
145781	347
81488	347
427	347
9094	217
54978	217
11161	217
6002	3690
3685	3690
5770	3690
23371	3690
56899	3690
51454	3690
9479	3690
23637	3690
7094	3690
7409	3689
5962	3689
10048	3689
8533	3689
23637	3689
83660	3689
4093	1583
4088	1583
427	1583
4087	1583
7157	6279
9094	6279
22984	6279
55791	6279
84966	6279
64837	6279
64284	6279
11161	6279
3566	3565
56893	5054
5770	5582
54535	5582
7132	292
4790	292
7133	292
5970	292
7186	292
7185	292
4214	292
427	292
8737	292
8717	292
4215	292
79009	292
27161	292
26523	292
23405	292
51649	292
11035	292
8517	292
7318	9636
11274	9636
4049	3957
7846	3957
427	4353
427	250
5578	1965
5610	1965
1982	1965
2263	2246
7704	3569
7917	1906
56893	1906
11051	6176
11165	6176
6303	6176
9551	6176
56905	6176
124930	6176
84164	6176
7534	6181
4791	6181
5971	6181
4214	6181
9020	6181
8517	6181
8522	6175
6222	6175
7534	6175
4088	6175
65095	6175
122953	6175
79009	6175
26168	6175
23405	6175
8517	6175
56893	6447
467	3725
5599	3725
5601	3725
5602	3725
64326	3725
122953	3725
4435	3725
9188	3725
51160	2170
7534	6741
9020	6741
6002	3688
967	3688
2274	3688
51454	3688
11117	3688
5894	3875
7082	3856
1410	1411
55503	793
56302	793
5770	3643
3667	3643
388	3643
4085	3643
2888	3643
8660	3643
4068	3932
6850	3932
10146	3932
8751	3932
2151	2534
7287	2534
9229	2534
344148	2534
4659	2534
8871	2534
9826	2534
2175	2534
8853	2534
10236	2534
10618	2534
7456	2534
[truncated: 11,349 more rows]
