# Supplementary material for: Is Immune Suppression Involved in the Ischemic Stroke? A Study Based on Computational Biology
Source: Front Aging Neurosci. 2022 Feb 10;14:830494. doi: 10.3389/fnagi.2022.830494 (PMC8896355; doi:10.3389/fnagi.2022.830494)
Supplement: Supplementary file 1 [file Data_Sheet_1.ZIP › Raw data_source data_working sheets - 1/step_3/ophid.txt]

2	3565
2	6462
2	25818
2	55729
12	351
12	3211
16	1933
19	316
19	1387
19	1838
19	3984
19	4008
19	5174
19	5987
19	6390
19	6640
19	7074
19	7360
19	7402
19	8572
19	8825
19	9231
19	10594
19	27295
19	50944
19	51678
19	51735
19	55327
19	57120
19	284723
22	2235
25	58
25	351
25	695
25	718
25	842
25	857
25	930
25	1020
25	1027
25	1385
25	1642
25	1643
25	2042
25	2065
25	2066
25	3716
25	3717
25	3725
25	4137
25	5359
25	5580
25	5587
25	5777
25	5893
25	5921
25	6091
25	6098
25	6700
25	6708
25	6709
25	7015
25	7161
25	7189
25	7514
25	7529
25	7531
25	7532
25	7533
25	8976
25	10413
25	10971
25	11334
25	64780
25	81857
25	100290337
27	25
27	1956
27	2065
27	2066
27	2876
27	3055
27	10152
27	10572
27	80306
29	25
39	2778
41	40
47	5566
49	7783
49	7784
51	6342
52	1499
52	2167
52	3643
52	6709
54	6696
55	2064
58	829
58	3708
58	4892
58	6198
58	9087
59	88
59	1387
59	2033
60	70
60	301
60	302
60	309
60	498
60	908
60	920
60	1654
60	1655
60	1933
60	1974
60	2023
60	2091
60	2771
60	3178
60	3181
60	3184
60	3187
60	3192
60	3312
60	3320
60	3326
60	3329
60	3646
60	3837
60	3842
60	3921
60	3932
60	4311
60	4637
60	4688
60	4691
60	4869
60	4904
60	5245
60	5901
60	6129
60	6130
60	6135
60	6141
60	6146
60	6175
60	6176
60	6189
60	6191
60	6201
60	6202
60	6203
60	6204
60	6206
60	6207
60	6222
60	6223
60	6229
60	6598
60	6714
60	6749
60	7277
60	7411
60	7416
60	7417
60	7419
60	7431
60	7846
60	8339
60	8343
60	8344
60	8346
60	8347
60	8662
60	8663
60	8664
60	8668
60	9564
60	9643
60	10056
60	10120
60	10128
60	10202
60	10399
60	10480
60	10580
60	10627
60	11021
60	27335
60	203068
70	6521
71	60
81	70
81	89
81	135
81	525
81	818
81	3688
81	4703
81	4843
81	5054
81	5781
86	1326
86	6598
86	6599
86	6601
86	6602
86	8089
86	8295
86	9643
86	10847
86	10902
86	10933
86	26122
86	55193
86	55929
86	57088
86	64431
86	64769
86	80314
86	85403
87	60
87	135
87	7414
88	7414
88	54869
88	63923
89	88
89	135
90	92
90	163
90	1123
90	1387
90	2288
90	3551
90	4086
90	4893
90	5058
90	5218
90	5341
90	5865
90	5911
90	6233
90	6256
90	7046
90	7068
90	7311
90	7421
90	8878
90	9306
90	9482
90	10477
90	10713
90	22800
90	23149
90	23551
90	28512
90	29984
90	51035
90	51207
90	51285
90	51560
90	55111
90	55120
90	55622
90	55761
90	55785
90	55827
90	57111
90	57381
90	58473
90	64284
90	79674
90	80349
90	81788
90	83452
90	84085
90	121268
90	283212
90	284086
91	90
91	92
91	2280
91	3547
91	3626
91	4087
91	4088
91	4089
91	57154
92	94
92	3623
92	9185
93	91
93	654
93	2660
93	3547
93	3626
93	8200
94	331
94	7040
94	7043
94	7046
94	7048
102	1942
102	2885
102	3932
102	4085
102	28514
103	7514
107	108
111	108
111	2770
111	2778
111	5566
111	5578
111	5590
111	5997
112	1139
112	2778
112	5894
113	5580
114	801
114	805
114	808
114	5515
116	117
116	7433
116	27151
118	3399
118	6709
119	118
133	10266
134	100
135	88
135	100
135	134
136	100
136	1630
136	9423
141	3024
142	596
142	836
142	840
142	1058
142	1059
142	3980
142	4691
142	4790
142	4869
142	5451
142	5914
142	7534
143	9961
146	6640
146	6641
146	6645
146	54212
148	29
148	146
148	147
148	3577
148	3579
148	5997
150	153
150	1967
152	1967
153	408
153	1739
153	2885
153	6456
153	6457
154	156
154	163
154	2885
154	3553
154	4734
155	154
156	150
156	408
156	624
156	1950
156	2357
156	2769
156	4160
156	4985
156	6181
156	6622
157	624
157	1234
157	4988
159	58
160	164
160	2690
160	6462
160	7913
161	273
161	274
161	1174
161	1601
161	1759
162	273
162	375
162	381
162	409
162	699
162	1173
162	8907
163	161
163	408
163	699
163	10618
164	162
164	375
164	1173
164	1175
164	1213
164	4130
164	6710
164	92737
165	6929
166	367
166	2960
166	3146
166	6927
175	3482
177	3146
177	6271
178	5564
181	4159
181	4160
181	4161
181	51738
182	7057
182	23509
183	185
183	2028
185	156
185	157
185	1956
185	2869
185	5894
185	7064
186	183
186	1636
186	2065
186	57085
187	8862
189	5830
190	2101
190	5468
196	367
196	2033
196	2099
196	2962
196	2963
196	3320
196	6874
196	6908
196	7025
196	8450
196	10499
197	25
199	58
199	3936
203	58508
207	197
207	331
207	334
207	367
207	572
207	842
207	1026
207	1111
207	1124
207	1147
207	1385
207	1793
207	1901
207	1978
207	2033
207	2099
207	2100
207	2308
207	2309
207	2623
207	2624
207	2931
207	3064
207	3162
207	3164
207	3315
207	3551
207	3654
207	3690
207	3895
207	4137
207	4194
207	4303
207	4486
207	4846
207	4904
207	5058
207	5140
207	5164
207	5208
207	5295
207	5591
207	5728
207	5770
207	5879
207	6310
207	6772
207	7534
207	8349
207	8554
207	8682
207	9063
207	9411
207	9545
207	10273
207	10395
207	10413
207	10603
207	11331
207	23589
207	23647
207	26060
207	55704
207	56924
207	65125
207	79026
207	84335
207	133522
208	207
208	331
208	1147
208	2099
208	2492
208	3320
208	4303
208	6517
208	7249
208	9545
208	84335
212	5876
212	51592
212	79577
213	147
213	175
213	197
213	272
213	335
213	336
213	341
213	344
213	345
213	354
213	472
213	629
213	710
213	720
213	1120
213	1471
213	1514
213	1608
213	1630
213	1642
213	1675
213	1756
213	2107
213	2147
213	2155
213	2243
213	2335
213	2550
213	2670
213	2934
213	3075
213	3240
213	3263
213	3673
213	3693
213	3697
213	3720
213	3778
213	3848
213	3852
213	3853
213	3854
213	3857
213	3858
213	3860
213	3861
213	3868
213	4253
213	4635
213	4868
213	4995
213	5097
213	5142
213	5178
213	5197
213	5324
213	5473
213	5644
213	5646
213	5903
213	6018
213	6262
213	6331
213	6510
213	6683
213	6767
213	7074
213	7276
213	7775
213	8202
213	8318
213	8498
213	8848
213	8907
213	8911
213	9402
213	9467
213	9635
213	9778
213	9967
213	10165
213	10174
213	10985
213	11155
213	23019
213	23036
213	23064
213	23261
213	23315
213	23405
213	23418
213	23431
213	26165
213	26278
213	27040
213	27113
213	29951
213	54536
213	54677
213	55196
213	57165
213	57722
213	58484
213	58506
213	60684
213	64866
213	79139
213	79183
213	79691
213	79728
213	80012
213	80817
213	83660
213	84174
213	91523
213	91768
213	91807
213	117159
213	151246
213	254879
213	255189
213	283160
213	284418
213	100290337
225	215
238	1063
238	2048
238	2580
238	3651
238	3665
238	3717
238	3875
238	4216
238	4217
238	4225
238	4528
238	4607
238	4638
238	5291
238	5330
238	5594
238	5609
238	5787
238	5803
238	5884
238	8471
238	8621
238	8651
238	9655
238	11021
238	23162
238	53347
238	79677
238	121391
240	60
241	240
242	3852
242	4000
249	7186
249	7187
249	9020
251	250
259	2
259	213
259	973
259	2335
267	1576
267	3329
267	6048
267	6125
267	23352
267	51009
267	91319
268	269
268	1956
269	7046
273	1213
273	4862
273	7448
273	57410
273	90113
274	25
274	160
274	273
274	1785
274	4609
274	5337
274	7520
274	8853
283	70
283	88
284	3678
285	284
286	960
286	3710
286	6709
287	3337
287	6546
287	6711
288	355
288	5295
288	6324
288	8772
288	51361
290	4071
291	23568
292	1159
292	548596
301	2357
301	3856
302	350
302	998
302	1022
302	1508
302	6277
308	71
309	2
309	2534
309	7163
310	5578
310	5579
310	5582
310	6281
310	85365
311	6277
311	6717
311	85365
312	4734
317	841
317	3303
317	3304
317	3308
317	3320
317	22861
319	336
320	6804
322	25
322	333
322	356
322	3065
322	4036
322	5621
322	7408
322	11052
322	55740
323	1956
324	830
324	1457
324	1460
324	1495
324	1642
324	3848
324	3857
324	4174
324	5515
324	7277
324	8826
324	9371
324	10155
324	10484
324	100290337
326	25
326	142
326	2956
326	3018
326	3837
326	4171
326	4174
326	4175
326	4436
326	5111
326	5430
326	5431
326	5903
326	6426
326	6428
326	6628
326	6634
326	7514
326	8334
326	8348
326	9126
326	9343
326	10048
326	10521
326	10527
326	10528
326	10856
326	11260
326	25929
326	26986
326	84181
328	3065
328	7520
328	23520
329	331
329	2619
329	2935
329	5894
329	8915
329	11047
329	54739
330	836
330	2935
330	5894
330	7185
330	7322
330	8767
330	8915
330	54739
331	332
331	837
331	7324
331	8915
331	10273
331	29950
332	836
332	840
332	1017
332	1019
332	5501
332	5921
332	7514
333	1915
333	9869
333	84289
334	322
334	323
334	333
334	3105
334	5290
335	19
335	319
335	338
335	341
335	345
335	506
335	712
335	714
335	1071
335	1191
335	1356
335	1514
335	1791
335	2243
335	2335
335	3039
335	3040
335	3053
335	3078
335	3250
335	3848
335	3857
335	3868
335	5136
335	5142
335	5860
335	6288
335	6289
335	7276
335	9667
335	10924
335	11061
335	22861
335	23064
335	23076
335	23460
335	26049
335	29946
335	55034
335	64221
335	64759
335	79925
335	84203
335	84867
335	128876
335	643314
338	799
341	336
344	4023
347	336
348	2
348	213
348	1270
348	23261
350	207
350	2159
350	4018
351	43
351	60
351	320
351	321
351	322
351	323
351	333
351	334
351	335
351	348
351	1410
351	1759
351	2670
351	2931
351	3312
351	3320
351	4155
351	4217
351	4627
351	4747
351	4905
351	5067
351	5223
351	5478
351	5644
351	6709
351	6812
351	7345
351	7534
351	9253
351	9452
351	9455
351	23542
351	25981
351	203068
353	9641
354	2
354	12
354	2057
354	2335
354	3486
354	5265
354	5340
354	5744
354	6406
354	6407
354	6590
355	317
355	843
355	4217
355	4233
355	5578
355	5777
355	5906
355	7430
355	8837
355	55791
356	355
356	695
356	841
356	1398
356	5300
356	653361
358	11007
367	60
367	102
367	190
367	291
367	354
367	547
367	811
367	836
367	840
367	860
367	902
367	1021
367	1022
367	1329
367	2033
367	2099
367	2113
367	2289
367	2316
367	2547
367	2908
367	2963
367	2965
367	3146
367	3148
367	3376
367	3416
367	3572
367	4110
367	4790
367	4841
367	5829
367	5894
367	5970
367	6597
367	6599
367	6774
367	6908
367	6925
367	7050
367	7337
367	7520
367	8204
367	8501
367	8841
367	8850
367	9282
367	9759
367	10273
367	10399
367	10401
367	23028
367	23780
367	29893
367	55269
367	56937
367	57786
367	90427
369	6237
369	9212
375	123
375	3643
375	9463
375	57584
377	9463
377	23163
379	8926
381	9727
381	27236
382	47
382	162
382	302
382	328
382	373
382	527
382	823
382	1131
382	7430
382	8615
382	54919
382	64398
382	163051
383	384
383	4842
387	177
387	394
387	1729
387	1856
387	2664
387	2768
387	2909
387	3708
387	5590
387	7006
387	9475
387	10276
387	54101
387	55611
387	64750
388	3643
388	5770
390	6093
390	11113
391	7410
391	255520
392	387
392	389
392	576
392	3156
392	3708
392	5879
392	5921
392	6604
392	7277
392	7454
393	4893
394	390
394	3678
394	3688
394	5829
396	86
396	387
396	388
396	389
396	391
396	5880
396	6418
397	387
397	998
397	5879
397	7430
397	59349
398	387
398	388
398	391
398	998
399	387
399	396
399	397
399	398
399	2664
399	55791
400	23647
400	79571
401	1388
401	3725
401	5566
402	23568
403	6904
403	7809
403	7846
405	196
405	2033
405	2099
405	2962
405	6901
405	7514
405	9915
405	23462
405	23493
406	196
406	3131
407	154
407	162
407	1213
407	2492
407	2652
407	6010
407	6714
407	8120
407	94233
407	728458
408	31
408	58
408	60
408	154
408	185
408	302
408	333
408	382
408	407
408	498
408	506
408	545
408	800
408	1072
408	1105
408	1147
408	1211
408	1261
408	1357
408	1447
408	1608
408	1736
408	1756
408	1759
408	1917
408	1975
408	2017
408	2194
408	2869
408	3006
408	3014
408	3020
408	3021
408	3055
408	3069
408	3178
408	3187
408	3190
408	3192
408	3303
408	3304
408	3309
408	3313
408	3320
408	3716
408	3895
408	4038
408	4131
408	4214
408	4619
408	4627
408	4637
408	4641
408	4670
408	4719
408	4734
408	4869
408	4904
408	5034
408	5209
408	5286
408	5296
408	5434
408	5478
408	5861
408	5998
408	6093
408	6122
408	6128
408	6130
408	6146
408	6187
408	6189
408	6202
408	6218
408	6295
408	6632
408	6709
408	7112
408	7171
408	7277
408	7278
408	7280
408	7311
408	7314
408	7431
408	7520
408	7525
408	7529
408	7531
408	7532
408	7533
408	7534
408	7791
408	8241
408	8294
408	8329
408	8330
408	8332
408	8336
408	8348
408	8359
408	8360
408	8361
408	8362
408	8363
408	8364
408	8365
408	8366
408	8367
408	8368
408	8370
408	8525
408	8526
408	8643
408	8668
408	8943
408	8969
408	8971
408	9118
408	9533
408	9672
408	9743
408	9774
408	9967
408	10048
408	10092
408	10146
408	10189
408	10202
408	10419
408	10644
408	10849
408	10927
408	10970
408	10992
408	11004
408	11127
408	23012
408	23164
408	23358
408	23524
408	25885
408	26056
408	26153
408	29766
408	51133
408	51365
408	51474
408	53353
408	55505
408	55567
408	55681
408	60468
408	64425
408	79084
408	83737
408	84661
408	84790
408	103910
408	113457
408	121504
408	134957
408	144402
408	160851
408	203068
408	220988
408	317772
408	345651
408	554313
408	100505503
409	60
409	70
409	72
409	154
409	160
409	161
409	163
409	185
409	302
409	382
409	407
409	408
409	708
409	817
409	823
409	829
409	830
409	908
409	1018
409	1019
409	1022
409	1063
409	1072
409	1147
409	1173
409	1192
409	1207
409	1211
409	1212
409	1447
409	1495
409	1500
409	1503
409	1627
409	1653
409	1654
409	1655
409	1665
409	1736
409	1778
409	1856
409	1915
409	1917
409	1938
409	1975
409	2017
409	2079
409	2194
409	2547
409	2597
409	3006
409	3014
409	3024
409	3066
409	3178
409	3183
409	3184
409	3185
409	3187
409	3188
409	3190
409	3192
409	3276
409	3303
409	3304
409	3305
409	3309
409	3310
409	3326
409	3609
409	3837
409	3930
409	4131
409	4172
409	4214
409	4627
409	4628
409	4637
409	4641
409	4659
409	4670
409	4673
409	4734
409	4792
409	4820
409	4841
409	4869
409	4904
409	5034
409	5042
409	5209
409	5256
409	5286
409	5434
409	5478
409	5518
409	5595
409	5725
409	5905
409	6117
409	6122
409	6124
409	6128
409	6129
409	6130
409	6135
409	6136
409	6138
409	6141
409	6143
409	6144
409	6146
409	6154
409	6156
409	6158
409	6160
409	6165
409	6175
409	6176
409	6181
409	6185
409	6188
409	6189
409	6191
409	6194
409	6201
409	6202
409	6207
409	6218
409	6223
409	6295
409	6389
409	6416
409	6421
409	6553
409	6632
409	6633
409	6709
409	6711
409	6733
409	6772
409	6885
409	7112
409	7277
409	7278
409	7280
409	7311
409	7314
409	7415
409	7431
409	7465
409	7520
409	7529
409	7531
409	7532
409	7533
409	7846
409	7852
409	7881
409	8065
409	8120
409	8241
409	8260
409	8322
409	8348
409	8525
409	8526
409	8531
409	8621
409	8761
409	8904
409	8927
409	8943
409	8971
409	9020
409	9045
409	9343
409	9459
409	9533
409	9672
409	9774
409	9826
409	9908
409	9967
409	10155
409	10189
409	10236
409	10267
409	10381
409	10382
409	10383
409	10419
409	10454
409	10528
409	10642
409	10927
409	10949
409	10992
409	11224
409	23136
409	23365
409	23450
409	23451
409	23524
409	25873
409	25885
409	26056
409	26135
409	26986
409	27336
409	29766
409	51366
409	51474
409	51807
409	54888
409	55114
409	55233
409	55352
409	55505
409	55681
409	55737
409	57144
409	57584
409	59341
409	79084
409	80232
409	81873
409	84172
409	84717
409	84790
409	84918
409	93649
409	113457
409	117159
409	122011
409	123169
409	144097
409	169981
409	221830
409	317772
409	345651
409	440275
409	552900
409	654483
409	100133770
409	100505503
410	659
410	9514
412	867
416	6625
417	5155
421	999
421	1000
427	2
427	60
427	250
427	292
427	293
427	347
427	412
427	498
427	506
427	523
427	526
427	566
427	827
427	950
427	1159
427	1200
427	1511
427	1583
427	1588
427	1650
427	1743
427	2597
427	2629
427	2720
427	2990
427	3309
427	3329
427	4128
427	4353
427	5657
427	6609
427	7416
427	9114
427	55207
427	548596
430	801
430	805
430	808
430	5929
430	7277
430	203068
432	3672
433	432
434	4157
434	4159
434	4160
435	5859
444	10345
445	369
445	2006
463	4602
463	10401
466	1390
466	1460
466	4783
467	4790
467	55791
467	83540
468	467
468	1387
468	1613
468	2959
468	2963
468	3131
468	3725
468	4094
468	4779
468	4780
468	6908
468	10538
468	55509
468	83939
471	2040
471	3716
472	25
472	161
472	162
472	163
472	675
472	1111
472	1385
472	1869
472	1877
472	1978
472	2475
472	3014
472	3981
472	4171
472	4193
472	4194
472	4361
472	5469
472	5805
472	5830
472	5883
472	5884
472	5932
472	5976
472	6794
472	7158
472	7486
472	7507
472	9126
472	9736
472	10075
472	11073
472	11200
472	11277
472	51347
472	55215
472	55775
473	7205
473	10919
473	79868
474	3146
476	118
476	53822
481	53822
486	476
488	821
488	3667
488	8660
490	801
490	805
490	808
491	493
491	1741
493	5530
493	11186
498	6462
498	10146
509	498
509	506
509	26152
515	498
515	506
515	509
515	513
515	521
515	522
515	7189
515	9551
515	10476
515	10632
515	27109
523	7284
525	535
528	382
529	226
529	229
529	230
529	7189
534	529
537	283
538	475
538	1356
540	475
540	7704
540	51164
545	25
545	161
545	162
545	472
545	637
545	675
545	1111
545	1869
545	1877
545	2175
545	2321
545	3065
545	3791
545	3981
545	4171
545	4361
545	5036
545	5290
545	5371
545	5424
545	5520
545	5805
545	5884
545	6117
545	7486
545	7507
545	9112
545	9138
545	9219
545	11200
545	11277
545	23300
545	63967
546	8243
550	3672
550	3673
550	3678
550	3684
550	3685
551	5021
552	551
553	551
554	409
554	551
554	2778
554	5595
558	102
558	867
558	2885
558	3561
558	3601
558	5781
558	8440
558	8503
558	8651
558	10048
558	53358
563	3685
567	2
567	7037
567	100507703
571	466
571	1386
571	1390
571	11016
571	23598
572	581
572	5607
572	6197
572	6281
572	7529
572	7532
572	10971
573	373
573	3303
573	3304
573	5894
575	9223
576	84064
578	2081
578	3881
580	2130
580	2177
580	2956
580	3014
580	4436
580	4869
580	5451
580	5888
580	5970
580	7317
580	7321
580	7322
580	7337
580	9656
580	317772
581	291
581	578
581	637
581	2081
581	27113
582	60
582	229
582	583
582	8661
582	27241
582	55212
582	84100
582	123016
582	129880
583	95
583	229
585	60
585	95
585	229
585	582
585	583
585	27241
585	55212
585	80184
585	123016
585	129880
594	593
595	367
595	801
595	805
595	808
595	864
595	1499
595	5501
595	5933
595	5981
595	6774
595	7248
595	7514
595	25793
596	488
596	572
596	578
596	581
596	983
596	1017
596	1432
596	3708
596	4609
596	5271
596	5371
596	5530
596	5534
596	5566
596	5595
596	5829
596	6009
596	8655
596	8660
596	54205
597	572
597	578
597	581
597	2885
597	90427
598	25
598	317
598	572
598	578
598	581
598	596
598	5501
598	6622
598	7178
598	8655
598	83596
598	83658
599	572
599	578
599	581
599	5499
602	580
602	8544
602	23054
604	773
604	943
604	1656
604	1770
604	1871
604	1879
604	1997
604	2033
604	2051
604	2073
604	2846
604	2909
604	3299
604	5101
604	5371
604	5594
604	6608
604	6927
604	7528
604	7709
604	8289
604	8613
604	9107
604	9170
604	9439
604	9451
604	9517
604	9757
604	9915
604	10055
604	10224
604	10891
604	11016
604	22992
604	23013
604	23162
604	23303
604	23683
604	25833
604	27257
604	29102
604	29789
604	51384
604	53335
604	55813
604	55922
604	56478
604	57337
604	57539
604	57761
604	64478
604	64761
604	65266
604	79718
604	79813
604	80342
604	85441
604	91734
604	114876
604	116337
610	25
613	25
613	27
613	387
[truncated: 66,989 more rows]
