# Supplementary material for: Is Immune Suppression Involved in the Ischemic Stroke? A Study Based on Computational Biology
Source: Front Aging Neurosci. 2022 Feb 10;14:830494. doi: 10.3389/fnagi.2022.830494 (PMC8896355; doi:10.3389/fnagi.2022.830494)
Supplement: Supplementary file 2 [file Data_Sheet_2.ZIP]

Archive with 11 entries (7 files):
- Raw data_source data_working sheets - 2/
- Raw data_source data_working sheets - 2/step_4/
- Raw data_source data_working sheets - 2/step_4/crosstalk_clusterprofiler.r
- Raw data_source data_working sheets - 2/step_4/immun_ppi.R
- Raw data_source data_working sheets - 2/step_5/
- Raw data_source data_working sheets - 2/step_5/C0948008_disease_gda_summary.xlsx
- Raw data_source data_working sheets - 2/step_6/
- Raw data_source data_working sheets - 2/step_6/ORTI-Sept.xlsx
- Raw data_source data_working sheets - 2/step_6/ORTI.txt
- Raw data_source data_working sheets - 2/step_6/TRRUST.txt
- Raw data_source data_working sheets - 2/step_6/trrust_rawdata.human.tsv
