# Supplementary material for: Is Immune Suppression Involved in the Ischemic Stroke? A Study Based on Computational Biology
Source: Front Aging Neurosci. 2022 Feb 10;14:830494. doi: 10.3389/fnagi.2022.830494 (PMC8896355; doi:10.3389/fnagi.2022.830494)
Supplement: Supplementary file 2 [file Data_Sheet_2.ZIP › Raw data_source data_working sheets - 2/step_4/crosstalk_clusterprofiler.r]

load("immu_gse.rdata")
library(clusterProfiler)
eg <- bitr(as.character(immu_gse$symbol), fromType="SYMBOL", toType="ENTREZID", OrgDb="org.Hs.eg.db")
kegg <- enrichKEGG(eg$ENTREZID, organism = 'hsa', keyType = 'kegg', pvalueCutoff = 0.05,pAdjustMethod = 'BH', 
                   minGSSize = 10,maxGSSize = 500,qvalueCutoff = 0.2,use_internal_data = FALSE)

dotplot(kegg,showCategory=30)
barplot(kegg,showCategory=30)
