# Supplementary material for: Is Immune Suppression Involved in the Ischemic Stroke? A Study Based on Computational Biology
Source: Front Aging Neurosci. 2022 Feb 10;14:830494. doi: 10.3389/fnagi.2022.830494 (PMC8896355; doi:10.3389/fnagi.2022.830494)
Supplement: Supplementary file 2 [file Data_Sheet_2.ZIP › Raw data_source data_working sheets - 2/step_4/immun_ppi.R]

load("union_gse.rdata")
diff_ppi<-read.table("diff_ppi.txt",header = T,sep = "\t")
immu_gene<-read.table("innatedb.txt",header = T,sep = "\t")
table(uni_gse$symbol%in%as.character(t(immu_gene)))
immu_gse<-uni_gse[uni_gse$symbol%in%as.character(t(immu_gene)),]
save(immu_gse,file = "immu_gse.rdata")
write.table(immu_gse,"immu_gse.txt",sep = "\t",row.names = F,quote = F)
immun_ppi<-diff_ppi[diff_ppi$ppi_v1_sym%in%immu_gse$symbol&diff_ppi$ppi_v2_sym%in%immu_gse$symbol,]

immun_ppi_anno<-immu_gse[immu_gse$symbol%in%unique(c(as.character(immun_ppi$ppi_v1_sym),as.character(immun_ppi$ppi_v2_sym))),]

write.table(immun_ppi,"immun_ppi.txt",sep = "\t",row.names = F,quote = F)
write.table(immun_ppi_anno,"immun_ppi_anno.txt",sep = "\t",row.names = F,quote = F)
