# Supplementary material for: Is Immune Suppression Involved in the Ischemic Stroke? A Study Based on Computational Biology
Source: Front Aging Neurosci. 2022 Feb 10;14:830494. doi: 10.3389/fnagi.2022.830494 (PMC8896355; doi:10.3389/fnagi.2022.830494)
Supplement: Supplementary file 2 [file Data_Sheet_2.ZIP › Raw data_source data_working sheets - 2/step_6/ORTI-Sept.xlsx]

## Sheet: ORTI flat file
TF-Name	TF-Synonyms	TF-GeneID	TF-dbXrefs	TG-Name	TG-Synonyms	TG-GeneID	TG-dbXrefs	Reference	Species	Accession #	Rank	Validation Details
ACP1	4632432E04Rik|AI427468|Acp-1|LMW-PTP	11431	MGI:MGI:87881|Ensembl:ENSMUSG00000044573	HBA-A1	Hba|Hba1|Hbat1	15122	MGI:MGI:96015	TRRD	Mus musculus	TRRDSITES4:S1771	1	MEL: 1.1.1, 1.1.5, 3.5 MEL, HeLa: 6.1.2, 6.4, 6.6.1.1 MEL, Raji, HeLa: 1.1.1, 3.4, 3.5
ACP2	Acp-2|LAP	11432	MGI:MGI:87882|Ensembl:ENSMUSG00000002103|Vega:OTTMUSG00000014413	HBA-A1	Hba|Hba1|Hbat1	15122	MGI:MGI:96015	TRRD	Mus musculus	TRRDSITES4:S1766	1	MEL, HeLa: 3.5, 4.1, 6.4, 6.6.1.1, 7.1
ADD1	-	24170	RGD:2041|Ensembl:ENSRNOG00000013039	FASN	-	50671	RGD:620665|Ensembl:ENSRNOG00000045636	TRRD	Rattus norvegicus	TRRDSITES4:S2406	1	3.5.1 (ADD1) lean rat adipocytes cells: 6.2, 6.6.1.2 (ADD1), 6.6.1.2 (SREBP1c) obese rat adipocytes cells: 6.2, 6.6.1.2 (ADD1), 6.6.1.2 (SREBP1c)
ADD1	ADDA	118	MIM:102680|HGNC:HGNC:243|Ensembl:ENSG00000087274|HPRD:00036|Vega:OTTHUMG00000122080	FDFT1	DGPT|ERG9|SQS|SS	2222	MIM:184420|HGNC:HGNC:3629|Ensembl:ENSG00000079459|HPRD:01694|Vega:OTTHUMG00000090801	TRRD	Homo sapiens	TRRDSITES4:S2091	1	1.1.5, 3.3, 3.5, 7.1 human HepG2 cells: 6.1.1, 6.3.1, 6.5 chinese hamster ovary K1 cells: 6.1.1, 6.3.1 HepG2 cells: 6.2, 6.6.1.1 (ADD1), 6.5 (sterols) 3.5.1 (SREBP1), 3.5.1 (SREBP2)
AFF4	AF5Q31|CHOPS|MCEF	27125	MIM:604417|HGNC:HGNC:17869|Ensembl:ENSG00000072364|HPRD:09187|Vega:OTTHUMG00000059838	CDKN2A	ARF|CDK4I|CDKN2|CMM2|INK4|INK4A|MLM|MTS-1|MTS1|P14|P14ARF|P16|P16-INK4A|P16INK4|P16INK4A|P19|P19ARF|TP16	1029	MIM:600160|HGNC:HGNC:1787|Ensembl:ENSG00000147889|HPRD:02542|Vega:OTTHUMG00000019686	HTRI	Homo sapiens	19340300	1	CHROMATIN IMMUNOPRECIPITATION
AHR	bHLHe76	196	MIM:600253|HGNC:HGNC:348|Ensembl:ENSG00000106546|HPRD:02596|Vega:OTTHUMG00000149967	CYP1A1	AHH|AHRR|CP11|CYP1|CYPIA1|P1-450|P450-C|P450DX	1543	MIM:108330|HGNC:HGNC:2595|Ensembl:ENSG00000140465|HPRD:00148|Vega:OTTHUMG00000142812	HTRI	Homo sapiens	16972788	1	CHROMATIN IMMUNOPRECIPITATION
AHR	bHLHe76	196	MIM:600253|HGNC:HGNC:348|Ensembl:ENSG00000106546|HPRD:02596|Vega:OTTHUMG00000149967	CYP1A1	AHH|AHRR|CP11|CYP1|CYPIA1|P1-450|P450-C|P450DX	1543	MIM:108330|HGNC:HGNC:2595|Ensembl:ENSG00000140465|HPRD:00148|Vega:OTTHUMG00000142812	HTRI	Homo sapiens	17785579	1	CHROMATIN IMMUNOPRECIPITATION
AHR	bHLHe76	196	MIM:600253|HGNC:HGNC:348|Ensembl:ENSG00000106546|HPRD:02596|Vega:OTTHUMG00000149967	CYP1A1	AHH|AHRR|CP11|CYP1|CYPIA1|P1-450|P450-C|P450DX	1543	MIM:108330|HGNC:HGNC:2595|Ensembl:ENSG00000140465|HPRD:00148|Vega:OTTHUMG00000142812	HTRI	Homo sapiens	10359656	1	ELECTROPHORETIC MOBILITY SHIFT ASSAY
AHR	bHLHe76	196	MIM:600253|HGNC:HGNC:348|Ensembl:ENSG00000106546|HPRD:02596|Vega:OTTHUMG00000149967	CYP1A1	AHH|AHRR|CP11|CYP1|CYPIA1|P1-450|P450-C|P450DX	1543	MIM:108330|HGNC:HGNC:2595|Ensembl:ENSG00000140465|HPRD:00148|Vega:OTTHUMG00000142812	HTRI	Homo sapiens	9698073	1	ELECTROPHORETIC MOBILITY SHIFT ASSAY
AHR	-	25690	RGD:2074|Ensembl:ENSRNOG00000004342	CYP1A1	AHH|AHRR|CP11|CYP1|Cyp45c|Cypc45c|P-450MC|P1-450|P450-C|P450DX	24296	RGD:2458|Ensembl:ENSRNOG00000019500	TRRD	Rattus norvegicus	TRRDSITES4:S1098	1	Hepa1: 3.5 (partially purified) rat hepatocyte-derived cell line: 1.6, 3.3, 3.4, 4.2, 6.3.2+ mouse hepatoma: 3.1, 3.2.1, 3.2.2, 3.5, 7.3 Hepa-1: 6.3.1+, 6.3.2+, 6.4+, 6.5+
AHR	-	25690	RGD:2074|Ensembl:ENSRNOG00000004342	CYP1A1	AHH|AHRR|CP11|CYP1|Cyp45c|Cypc45c|P-450MC|P1-450|P450-C|P450DX	24296	RGD:2458|Ensembl:ENSRNOG00000019500	TRRD	Rattus norvegicus	TRRDSITES4:S1097	1	mouse hepatoma: 3.1, 3.2.1, 3.2.2, 3.4, 7.3 Hepa-1: 6.3.1+, 6.3.2+, 6.5 3.5
AHR	bHLHe76	196	MIM:600253|HGNC:HGNC:348|Ensembl:ENSG00000106546|HPRD:02596|Vega:OTTHUMG00000149967	CYP1A2	CP12|P3-450|P450(PA)	1544	MIM:124060|HGNC:HGNC:2596|Ensembl:ENSG00000140505|HPRD:00489|Vega:OTTHUMG00000172901	HTRI	Homo sapiens	17785579	1	CHROMATIN IMMUNOPRECIPITATION
AHR	bHLHe76	196	MIM:600253|HGNC:HGNC:348|Ensembl:ENSG00000106546|HPRD:02596|Vega:OTTHUMG00000149967	CYP1B1	CP1B|CYPIB1|GLC3A|P4501B1	1545	MIM:601771|HGNC:HGNC:2597|Ensembl:ENSG00000138061|HPRD:03464|Vega:OTTHUMG00000100970	HTRI	Homo sapiens	17785579	1	CHROMATIN IMMUNOPRECIPITATION
AHR	bHLHe76	196	MIM:600253|HGNC:HGNC:348|Ensembl:ENSG00000106546|HPRD:02596|Vega:OTTHUMG00000149967	CYP1B1	CP1B|CYPIB1|GLC3A|P4501B1	1545	MIM:601771|HGNC:HGNC:2597|Ensembl:ENSG00000138061|HPRD:03464|Vega:OTTHUMG00000100970	HTRI	Homo sapiens	12801909	1	ELECTROPHORETIC MOBILITY SHIFT ASSAY
AHR	bHLHe76	196	MIM:600253|HGNC:HGNC:348|Ensembl:ENSG00000106546|HPRD:02596|Vega:OTTHUMG00000149967	FOS	AP-1|C-FOS|p55	2353	MIM:164810|HGNC:HGNC:3796|Ensembl:ENSG00000170345|HPRD:01275|Vega:OTTHUMG00000171774	HTRI	Homo sapiens	10478842	1	ELECTROPHORETIC MOBILITY SHIFT ASSAY
AHR	-	25690	RGD:2074|Ensembl:ENSRNOG00000004342	GSTA2	Gsta1	24422	RGD:2754|Ensembl:ENSRNOG00000029861	TRRD	Rattus norvegicus	TRRDSITES4:S3238	1	HepG2: 3.1, 4.1, 6.3.2 HepG2: 3.5
AHR	-	25690	RGD:2074|Ensembl:ENSRNOG00000004342	GSTA5	Gsta2	494499	RGD:1593189|Ensembl:ENSRNOG00000000201	TRRD	Rattus norvegicus	TRRDSITES4:S6179	1	HepG2: 6.3.2, 6.4, 6.5 (beta-NF) VSMC: 3.1, 3.4, 3.2.2, 3.3 VSMC: 3.6 (AhR) VSMC: 6.5 (H2O2, no effect)
AHR	bHLHe76	196	MIM:600253|HGNC:HGNC:348|Ensembl:ENSG00000106546|HPRD:02596|Vega:OTTHUMG00000149967	SOS1	GF1|GGF1|GINGF|HGF|NS4	6654	MIM:182530|HGNC:HGNC:11187|Ensembl:ENSG00000115904|HPRD:01681|Vega:OTTHUMG00000102109	HTRI	Homo sapiens	20950586	1	CHROMATIN IMMUNOPRECIPITATION
AHR	bHLHe76	196	MIM:600253|HGNC:HGNC:348|Ensembl:ENSG00000106546|HPRD:02596|Vega:OTTHUMG00000149967	TFF1	BCEI|D21S21|HP1.A|HPS2|pNR-2|pS2	7031	MIM:113710|HGNC:HGNC:11755|Ensembl:ENSG00000160182|HPRD:00219|Vega:OTTHUMG00000086799	TRRD	Homo sapiens	TRRDSITES4:S5131	1	MCF-7: 6.2, 6.3.2, 6.5 (E2), 3.1, 3.3, 3.2.1, 3.6 (AhR) hepatic Guinea pig cytosol, Hepa 1c1c7: 3.1, 3.3
AHR	bHLHe76	196	MIM:600253|HGNC:HGNC:348|Ensembl:ENSG00000106546|HPRD:02596|Vega:OTTHUMG00000149967	UGT1A6	GNT1|HLUGP|HLUGP1|UDPGT|UDPGT 1-6|UGT1|UGT1A6S|UGT1F	54578	MIM:606431|HGNC:HGNC:12538|Ensembl:ENSG00000167165|HPRD:07071|Vega:OTTHUMG00000059122	HTRI	Homo sapiens	9466822	1	ELECTROPHORETIC MOBILITY SHIFT ASSAY
AKNA	-	80709	MIM:605729|HGNC:HGNC:24108|Ensembl:ENSG00000106948|HPRD:16148|Vega:OTTHUMG00000020538	CD40	Bp50|CDW40|TNFRSF5|p50	958	MIM:109535|HGNC:HGNC:11919|Ensembl:ENSG00000101017|HPRD:00178|Vega:OTTHUMG00000033053	TRRD	Homo sapiens	TRRDSITES4:S9960	1	3.5.1 (AKNA), 3.4
AMPD3	-	272	MIM:102772|HGNC:HGNC:470|Ensembl:ENSG00000133805|HPRD:00041|Vega:OTTHUMG00000165682	TFRC	CD71|IMD46|T9|TFR|TFR1|TR|TRFR|p90	7037	MIM:190010|HGNC:HGNC:11763|Ensembl:ENSG00000072274|HPRD:01812|Vega:OTTHUMG00000155714	PAZAR	Homo sapiens	8022786	1	ELECTROPHORETIC MOBILITY SHIFT ASSAY (EMSA)::GEL SHIFT COMPETITION
AMPD3	-	272	MIM:102772|HGNC:HGNC:470|Ensembl:ENSG00000133805|HPRD:00041|Vega:OTTHUMG00000165682	TFRC	CD71|IMD46|T9|TFR|TFR1|TR|TRFR|p90	7037	MIM:190010|HGNC:HGNC:11763|Ensembl:ENSG00000072274|HPRD:01812|Vega:OTTHUMG00000155714	PAZAR	Homo sapiens	8022786	1	PROTEIN BINDING ASSAY::DNASE FOOTPRINTING ASSAY
AP1	-	-	-	CCL2	GDCF-2|HC11|HSMCR30|MCAF|MCP-1|MCP1|SCYA2|SMC-CF	6347	MIM:158105|HGNC:HGNC:10618|Ensembl:ENSG00000108691|HPRD:01149|Vega:OTTHUMG00000132887	NFIRegulome	Homo sapiens	9558097	1	experimentally verified
AP1	-	-	-	CLU	AI893575|ApoJ|Cli|D14Ucla3|SP-40|Sgp-2|Sgp2|Sugp-2	12759	MGI:MGI:88423|Ensembl:ENSMUSG00000022037|Vega:OTTMUSG00000032654	NFIRegulome	Mus musculus	8939902	1	experimentally verified
AP1	-	-	-	FABP4	422/aP2|ALBP/Ap2|Ap2|Lbpl	11770	MGI:MGI:88038	NFIRegulome	Mus musculus	2001842	1	experimentally verified
AP1	-	-	-	GADD153	-	-	-	NFIRegulome	Rattus norvegicus	11230311	1	experimentally verified
AP1	-	-	-	GFAP	ALXDRD	2670	MIM:137780|HGNC:HGNC:4235|Ensembl:ENSG00000131095|HPRD:00675|Vega:OTTHUMG00000179866	NFIRegulome	Homo sapiens	1918004	1	experimentally verified
AP1	-	-	-	IGFBP5	IBP5	3488	MIM:146734|HGNC:HGNC:5474|Ensembl:ENSG00000115461|HPRD:00901|Vega:OTTHUMG00000133058	NFIRegulome	Homo sapiens	18809517	1	experimentally verified
AP1	-	-	-	ITGA5	CD49e|FNRA|VLA-5|VLA5A	3678	MIM:135620|HGNC:HGNC:6141|Ensembl:ENSG00000161638|HPRD:00627|Vega:OTTHUMG00000169841	NFIRegulome	Homo sapiens	18775869	1	experimentally verified
AP1	-	-	-	MBP	C76307|Hmbpr|R75289|golli-mbp|jve|mld|shi	17196	MGI:MGI:96925|Ensembl:ENSMUSG00000041607|Vega:OTTMUSG00000016316	NFIRegulome	Mus musculus	1321139	1	experimentally verified
AP1	-	-	-	PENK	PE|PENK-A	5179	MIM:131330|HGNC:HGNC:8831|Ensembl:ENSG00000181195|HPRD:08837|Vega:OTTHUMG00000164409	NFIRegulome	Homo sapiens	1828294	1	experimentally verified
AP1	-	-	-	RUNX2	AML3|Cbf|Cbfa-1|Cbfa1|LS3|Osf2|PEBP2aA|Pebp2a1|Pebpa2a	12393	MGI:MGI:99829|Ensembl:ENSMUSG00000039153|Vega:OTTMUSG00000033514	NFIRegulome	Mus musculus	12186862	1	experimentally verified
AP1	-	-	-	SERPINA3	AACT|ACT|GIG24|GIG25	12	MIM:107280|HGNC:HGNC:16|Ensembl:ENSG00000196136|Ensembl:ENSG00000273259|HPRD:00120|Vega:OTTHUMG00000029851	NFIRegulome	Homo sapiens	11027208	1	experimentally verified
AP2	-	-	-	CSH1	CS-1|CSA|CSMT|GHB3|PL|hCS-1|hCS-A	1442	MIM:150200|HGNC:HGNC:2440|Ensembl:ENSG00000136488|HPRD:08350|Vega:OTTHUMG00000171947	NFIRegulome	Homo sapiens	10715552	1	experimentally verified
AP2	-	-	-	GH1	GH|GH-N|GHB5|GHN|IGHD1B|hGH-N	2688	MIM:139250|HGNC:HGNC:4261|Ensembl:ENSG00000259384|HPRD:00751|Vega:OTTHUMG00000172293	NFIRegulome	Homo sapiens	2308836	1	experimentally verified
AP2	-	-	-	NEFL	AI847934|CMT2E|NF-L|NF68|Nfl	18039	MGI:MGI:97313	NFIRegulome	Mus musculus	1321139	1	experimentally verified
AP2	-	-	-	PENK	PE|PENK-A	5179	MIM:131330|HGNC:HGNC:8831|Ensembl:ENSG00000181195|HPRD:08837|Vega:OTTHUMG00000164409	NFIRegulome	Homo sapiens	1321139	1	experimentally verified
AP2	-	-	-	S100B	NEF|S100|S100-B|S100beta	6285	MIM:176990|HGNC:HGNC:10500|HPRD:01505	NFIRegulome	Homo sapiens	1321139	1	experimentally verified
AP2	-	-	-	TCFAP2A	-	-	-	NFIRegulome	Mus musculus	8692702	1	experimentally verified
AP2	-	-	-	TFAP2A	AP-2|AP-2alpha|AP2TF|BOFS|TFAP2	7020	MIM:107580|HGNC:HGNC:11742|Ensembl:ENSG00000137203|HPRD:00128|Vega:OTTHUMG00000014235	NFIRegulome	Homo sapiens	8692702	1	experimentally verified
AP2B1	ADTB2|AP105B|AP2-BETA|CLAPB1	163	MIM:601025|HGNC:HGNC:563|Ensembl:ENSG00000006125|HPRD:03015|Vega:OTTHUMG00000179924	PLAUR	CD87|U-PAR|UPAR|URKR	5329	MIM:173391|HGNC:HGNC:9053|Ensembl:ENSG00000011422|HPRD:01421|Vega:OTTHUMG00000182778	PAZAR	Homo sapiens	9988707	1	ELECTROPHORETIC MOBILITY SHIFT ASSAY (EMSA)::SUPERSHIFT
AP4	-	-	-	PENK	PE|PENK-A	5179	MIM:131330|HGNC:HGNC:8831|Ensembl:ENSG00000181195|HPRD:08837|Vega:OTTHUMG00000164409	NFIRegulome	Homo sapiens	1828294	1	experimentally verified
AP4	-	-	-	RPE65	65kDa|A930029L06Rik|LCA2|Mord1|RP20|rd12	19892	MGI:MGI:98001|Ensembl:ENSMUSG00000028174|Vega:OTTMUSG00000052823	NFIRegulome	Mus musculus	10896939	1	experimentally verified
APEX1	APE|APE1|APEN|APEX|APX|HAP1|REF1	328	MIM:107748|HGNC:HGNC:587|Ensembl:ENSG00000100823|HPRD:00136|Vega:OTTHUMG00000029544	APEX1	APE|APE1|APEN|APEX|APX|HAP1|REF1	328	MIM:107748|HGNC:HGNC:587|Ensembl:ENSG00000100823|HPRD:00136|Vega:OTTHUMG00000029544	TRRD	Homo sapiens	TRRDSITES4:S4765	1	TK6: 6.1.2 HeLa: 3.1, 3.6
AR	AIS|AR8|DHTR|HUMARA|HYSP1|KD|NR3C4|SBMA|SMAX1|TFM	367	MIM:313700|HGNC:HGNC:644|Ensembl:ENSG00000169083|HPRD:02437|Vega:OTTHUMG00000021740	ANDPRO	-	-	-	TRED	Homo sapiens	NA	1	Experimentally validated with low-throughput techniques
AR	Andr|Tfm	24208	RGD:2147|Ensembl:ENSRNOG00000005639|Vega:OTTRNOG00000000550	ANDPRO	Crp1|RATANDPRO	25030	RGD:2115|Ensembl:ENSRNOG00000031840	TFACTS:TRED	Rattus norvegicus	NA	1	TFACTS CURATED
AR	AIS|AR8|DHTR|HUMARA|HYSP1|KD|NR3C4|SBMA|SMAX1|TFM	367	MIM:313700|HGNC:HGNC:644|Ensembl:ENSG00000169083|HPRD:02437|Vega:OTTHUMG00000021740	AVP	ADH|ARVP|AVP-NPII|AVRP|VP	551	MIM:192340|HGNC:HGNC:894|Ensembl:ENSG00000101200|HPRD:01891|Vega:OTTHUMG00000031733	TFACTS:TRED	Homo sapiens	NA	1	TFACTS CURATED
AR	AIS|AR8|DHTR|HUMARA|HYSP1|KD|NR3C4|SBMA|SMAX1|TFM	367	MIM:313700|HGNC:HGNC:644|Ensembl:ENSG00000169083|HPRD:02437|Vega:OTTHUMG00000021740	AVP	ADH|ARVP|AVP-NPII|AVRP|VP	551	MIM:192340|HGNC:HGNC:894|Ensembl:ENSG00000101200|HPRD:01891|Vega:OTTHUMG00000031733	TRED	Homo sapiens	NA	1	Experimentally validated with low-throughput techniques
AR	AIS|AR8|DHTR|HUMARA|HYSP1|KD|NR3C4|SBMA|SMAX1|TFM	367	MIM:313700|HGNC:HGNC:644|Ensembl:ENSG00000169083|HPRD:02437|Vega:OTTHUMG00000021740	C1orf116	SARG	79098	MIM:611680|HGNC:HGNC:28667|Ensembl:ENSG00000182795|HPRD:15294|Vega:OTTHUMG00000036580	HTRI	Homo sapiens	15525603	1	CHROMATIN IMMUNOPRECIPITATION
AR	AIS|AR8|DHTR|HUMARA|HYSP1|KD|NR3C4|SBMA|SMAX1|TFM	367	MIM:313700|HGNC:HGNC:644|Ensembl:ENSG00000169083|HPRD:02437|Vega:OTTHUMG00000021740	C4	-	-	-	TRED	Homo sapiens	NA	1	Experimentally validated with low-throughput techniques
AR	AW320017|Tfm	11835	MGI:MGI:88064	C4A	Slp|SlpA	625018	MGI:MGI:98320	TFACTS:TRED	Mus musculus	NA	1	TFACTS CURATED
AR	Andr|Tfm	24208	RGD:2147|Ensembl:ENSRNOG00000005639|Vega:OTTRNOG00000000550	CA3	-	-	-	TFACTS:PUBMED	Rattus norvegicus	6411140 11817565	1	TFACTS CURATED
AR	Andr|Tfm	24208	RGD:2147|Ensembl:ENSRNOG00000005639|Vega:OTTRNOG00000000550	CALR	-	64202	RGD:620288|Ensembl:ENSRNOG00000003029	TFACTS:PUBMED	Rattus norvegicus	11817565	1	TFACTS CURATED
AR	AIS|AR8|DHTR|HUMARA|HYSP1|KD|NR3C4|SBMA|SMAX1|TFM	367	MIM:313700|HGNC:HGNC:644|Ensembl:ENSG00000169083|HPRD:02437|Vega:OTTHUMG00000021740	CASP2	CASP-2|ICH1|NEDD-2|NEDD2|PPP1R57	835	MIM:600639|HGNC:HGNC:1503|Ensembl:ENSG00000106144|HPRD:02800|Vega:OTTHUMG00000023641	HTRI	Homo sapiens	16007156	1	CHROMATIN IMMUNOPRECIPITATION
AR	AIS|AR8|DHTR|HUMARA|HYSP1|KD|NR3C4|SBMA|SMAX1|TFM	367	MIM:313700|HGNC:HGNC:644|Ensembl:ENSG00000169083|HPRD:02437|Vega:OTTHUMG00000021740	CAV	-	-	-	TRED	Homo sapiens	NA	1	Experimentally validated with low-throughput techniques
AR	AW320017|Tfm	11835	MGI:MGI:88064	CAV1	Cav|Cav-1	12389	MGI:MGI:102709|Ensembl:ENSMUSG00000007655|Vega:OTTMUSG00000024023	TFACTS:TRED	Mus musculus	NA	1	TFACTS CURATED
AR	AIS|AR8|DHTR|HUMARA|HYSP1|KD|NR3C4|SBMA|SMAX1|TFM	367	MIM:313700|HGNC:HGNC:644|Ensembl:ENSG00000169083|HPRD:02437|Vega:OTTHUMG00000021740	CDC6	CDC18L|HsCDC18|HsCDC6	990	MIM:602627|HGNC:HGNC:1744|HPRD:04022	TFACTS:PUBMED	Homo sapiens	18541154	1	TFACTS CURATED
AR	AIS|AR8|DHTR|HUMARA|HYSP1|KD|NR3C4|SBMA|SMAX1|TFM	367	MIM:313700|HGNC:HGNC:644|Ensembl:ENSG00000169083|HPRD:02437|Vega:OTTHUMG00000021740	CDH2	CD325|CDHN|CDw325|NCAD	1000	MIM:114020|HGNC:HGNC:1759|Ensembl:ENSG00000170558|HPRD:00226|Vega:OTTHUMG00000059940	Literature	Homo sapiens	17297473	1	LTP Validated
AR	AIS|AR8|DHTR|HUMARA|HYSP1|KD|NR3C4|SBMA|SMAX1|TFM	367	MIM:313700|HGNC:HGNC:644|Ensembl:ENSG00000169083|HPRD:02437|Vega:OTTHUMG00000021740	CDH2	CD325|CDHN|CDw325|NCAD	1000	MIM:114020|HGNC:HGNC:1759|Ensembl:ENSG00000170558|HPRD:00226|Vega:OTTHUMG00000059940	TFACTS:PUBMED	Homo sapiens	17297473	1	LTP Validated
AR	AIS|AR8|DHTR|HUMARA|HYSP1|KD|NR3C4|SBMA|SMAX1|TFM	367	MIM:313700|HGNC:HGNC:644|Ensembl:ENSG00000169083|HPRD:02437|Vega:OTTHUMG00000021740	CDKN1A	CAP20|CDKN1|CIP1|MDA-6|P21|SDI1|WAF1|p21CIP1	1026	MIM:116899|HGNC:HGNC:1784|Ensembl:ENSG00000124762|HPRD:00298|Vega:OTTHUMG00000014603	HTRI	Homo sapiens	10076995	1	ELECTROPHORETIC MOBILITY SHIFT ASSAY
AR	AW320017|Tfm	11835	MGI:MGI:88064	CFLAR	2310024N18Rik|A430105C05Rik|CLARP|Cash|Casper|ENSMUSG00000072980|FLAME|FLAME-1|Flip|Gm9845|I-FLICE|MRIT|c-Flip	12633	MGI:MGI:1336166|Ensembl:ENSMUSG00000026031|Vega:OTTMUSG00000019581	TFACTS:PUBMED	Mus musculus	16720717	1	TFACTS CURATED
AR	AIS|AR8|DHTR|HUMARA|HYSP1|KD|NR3C4|SBMA|SMAX1|TFM	367	MIM:313700|HGNC:HGNC:644|Ensembl:ENSG00000169083|HPRD:02437|Vega:OTTHUMG00000021740	CGA	CG-ALPHA|FSHA|GPHA1|GPHa|HCG|LHA|TSHA	1081	MIM:118850|HGNC:HGNC:1885|Ensembl:ENSG00000135346|HPRD:00342|Vega:OTTHUMG00000015161	TRRD	Homo sapiens	TRRDSITES4:S177	1	3.2.1, 3.2.2, 3.3, 3.4, 3.5, 7.1 1.1.5, 4.2, 6.1.1+, 7.1 alphaT3-1 (no effect): 6.2, 6.6.2.1 (human AR) 3.5 (AR), 3.3, 3.6 (AR), 3.2.2
AR	AIS|AR8|DHTR|HUMARA|HYSP1|KD|NR3C4|SBMA|SMAX1|TFM	367	MIM:313700|HGNC:HGNC:644|Ensembl:ENSG00000169083|HPRD:02437|Vega:OTTHUMG00000021740	CHRM1	HM1|M1|M1R	1128	MIM:118510|HGNC:HGNC:1950|Ensembl:ENSG00000168539|HPRD:00338|Vega:OTTHUMG00000167765	TFACTS:PUBMED	Homo sapiens	17624924	1	TFACTS CURATED
AR	AIS|AR8|DHTR|HUMARA|HYSP1|KD|NR3C4|SBMA|SMAX1|TFM	367	MIM:313700|HGNC:HGNC:644|Ensembl:ENSG00000169083|HPRD:02437|Vega:OTTHUMG00000021740	CRISP1	AEGL1|ARP|CRISP-1|HEL-S-57|HSCRISP1D|HSCRISP1G|HUMARP	167	MIM:601193|HGNC:HGNC:304|Ensembl:ENSG00000124812|HPRD:03118|Vega:OTTHUMG00000014827	HTRI	Homo sapiens	11223178	1	ELECTROPHORETIC MOBILITY SHIFT ASSAY
AR	AIS|AR8|DHTR|HUMARA|HYSP1|KD|NR3C4|SBMA|SMAX1|TFM	367	MIM:313700|HGNC:HGNC:644|Ensembl:ENSG00000169083|HPRD:02437|Vega:OTTHUMG00000021740	CRISP1	AEGL1|ARP|CRISP-1|HEL-S-57|HSCRISP1D|HSCRISP1G|HUMARP	167	MIM:601193|HGNC:HGNC:304|Ensembl:ENSG00000124812|HPRD:03118|Vega:OTTHUMG00000014827	TRED	Homo sapiens	NA	1	Experimentally validated with low-throughput techniques
AR	AW320017|Tfm	11835	MGI:MGI:88064	CRISP1	AW324342|Aeg1|CRISP-1	11571	MGI:MGI:102553|Ensembl:ENSMUSG00000025431|Vega:OTTMUSG00000037980	TRRD	Mus musculus	TRRDSITES4:S8441	1	3.5.1 (ARP4), 3.4, 3.2.1
AR	AIS|AR8|DHTR|HUMARA|HYSP1|KD|NR3C4|SBMA|SMAX1|TFM	367	MIM:313700|HGNC:HGNC:644|Ensembl:ENSG00000169083|HPRD:02437|Vega:OTTHUMG00000021740	CRISP3	Aeg2|CRISP-3|CRS3|SGP28|dJ442L6.3	10321	HGNC:HGNC:16904|Ensembl:ENSG00000096006|HPRD:11788|Vega:OTTHUMG00000014823	TRED	Homo sapiens	NA	1	Experimentally validated with low-throughput techniques
AR	AW320017|Tfm	11835	MGI:MGI:88064	CYP17A1	Cyp17|p450c17	13074	MGI:MGI:88586|Ensembl:ENSMUSG00000003555|Vega:OTTMUSG00000023316	TRRD	Mus musculus	TRRDSITES4:S2641	1	MA-10: 6.6 1.1.5, 1.1.4
AR	AIS|AR8|DHTR|HUMARA|HYSP1|KD|NR3C4|SBMA|SMAX1|TFM	367	MIM:313700|HGNC:HGNC:644|Ensembl:ENSG00000169083|HPRD:02437|Vega:OTTHUMG00000021740	CYP3A5	CP35|CYPIIIA5|P450PCN3|PCN3	1577	MIM:605325|HGNC:HGNC:2638|Ensembl:ENSG00000106258|HPRD:05617|Vega:OTTHUMG00000156724	HTRI	Homo sapiens	17116727	1	ELECTROPHORETIC MOBILITY SHIFT ASSAY
AR	AIS|AR8|DHTR|HUMARA|HYSP1|KD|NR3C4|SBMA|SMAX1|TFM	367	MIM:313700|HGNC:HGNC:644|Ensembl:ENSG00000169083|HPRD:02437|Vega:OTTHUMG00000021740	DBI	ACBD1|ACBP|CCK-RP|EP	1622	MIM:125950|HGNC:HGNC:2690|Ensembl:ENSG00000155368|HPRD:08832|Vega:OTTHUMG00000131403	TFACTS:PUBMED	Homo sapiens	8634149	1	TFACTS CURATED
AR	AIS|AR8|DHTR|HUMARA|HYSP1|KD|NR3C4|SBMA|SMAX1|TFM	367	MIM:313700|HGNC:HGNC:644|Ensembl:ENSG00000169083|HPRD:02437|Vega:OTTHUMG00000021740	DCAF6	1200006M05Rik|ARCAP|IQWD1|MSTP055|NRIP|PC326	55827	MIM:610494|HGNC:HGNC:30002|Ensembl:ENSG00000143164|HPRD:17156|Vega:OTTHUMG00000034572	TFACTS:PUBMED	Homo sapiens	17984071	1	TFACTS CURATED
AR	AIS|AR8|DHTR|HUMARA|HYSP1|KD|NR3C4|SBMA|SMAX1|TFM	367	MIM:313700|HGNC:HGNC:644|Ensembl:ENSG00000169083|HPRD:02437|Vega:OTTHUMG00000021740	DDT	DDCT	1652	MIM:602750|HGNC:HGNC:2732|Ensembl:ENSG00000099977|HPRD:04126|Vega:OTTHUMG00000150798	Literature	Homo sapiens	17553165	1	Chip (HTP, LTP), mRNA
AR	AIS|AR8|DHTR|HUMARA|HYSP1|KD|NR3C4|SBMA|SMAX1|TFM	367	MIM:313700|HGNC:HGNC:644|Ensembl:ENSG00000169083|HPRD:02437|Vega:OTTHUMG00000021740	DDT	DDCT	1652	MIM:602750|HGNC:HGNC:2732|Ensembl:ENSG00000099977|HPRD:04126|Vega:OTTHUMG00000150798	TFACTS:PUBMED	Homo sapiens	17553165	1	Chip (HTP, LTP), mRNA
AR	AIS|AR8|DHTR|HUMARA|HYSP1|KD|NR3C4|SBMA|SMAX1|TFM	367	MIM:313700|HGNC:HGNC:644|Ensembl:ENSG00000169083|HPRD:02437|Vega:OTTHUMG00000021740	DHX15	DBP1|DDX15|HRH2|PRP43|PRPF43|PrPp43p	1665	MIM:603403|HGNC:HGNC:2738|Ensembl:ENSG00000109606|HPRD:04553|Vega:OTTHUMG00000160304	TFACTS:PUBMED	Homo sapiens	11867260	1	TFACTS CURATED
AR	AIS|AR8|DHTR|HUMARA|HYSP1|KD|NR3C4|SBMA|SMAX1|TFM	367	MIM:313700|HGNC:HGNC:644|Ensembl:ENSG00000169083|HPRD:02437|Vega:OTTHUMG00000021740	F9	F9 p22|FIX|HEMB|P19|PTC|THPH8	2158	MIM:300746|HGNC:HGNC:3551|Ensembl:ENSG00000101981|HPRD:02385|Vega:OTTHUMG00000022536	TFACTS:TRED	Homo sapiens	NA	1	TFACTS CURATED
AR	AIS|AR8|DHTR|HUMARA|HYSP1|KD|NR3C4|SBMA|SMAX1|TFM	367	MIM:313700|HGNC:HGNC:644|Ensembl:ENSG00000169083|HPRD:02437|Vega:OTTHUMG00000021740	F9	F9 p22|FIX|HEMB|P19|PTC|THPH8	2158	MIM:300746|HGNC:HGNC:3551|Ensembl:ENSG00000101981|HPRD:02385|Vega:OTTHUMG00000022536	TRED	Homo sapiens	NA	1	Experimentally validated with low-throughput techniques
AR	AIS|AR8|DHTR|HUMARA|HYSP1|KD|NR3C4|SBMA|SMAX1|TFM	367	MIM:313700|HGNC:HGNC:644|Ensembl:ENSG00000169083|HPRD:02437|Vega:OTTHUMG00000021740	FKBP5	AIG6|FKBP51|FKBP54|P54|PPIase|Ptg-10	2289	MIM:602623|HGNC:HGNC:3721|Ensembl:ENSG00000096060|HPRD:04019|Vega:OTTHUMG00000014576	TFACTS:PUBMED	Homo sapiens	19433513 11867260 16210365	1	TFACTS CURATED
AR	AIS|AR8|DHTR|HUMARA|HYSP1|KD|NR3C4|SBMA|SMAX1|TFM	367	MIM:313700|HGNC:HGNC:644|Ensembl:ENSG00000169083|HPRD:02437|Vega:OTTHUMG00000021740	FOXA1	HNF3A|TCF3A	3169	MIM:602294|HGNC:HGNC:5021|Ensembl:ENSG00000129514|HPRD:03801|Vega:OTTHUMG00000140253	TFACTS:TRED	Homo sapiens	NA	1	TFACTS CURATED
AR	AIS|AR8|DHTR|HUMARA|HYSP1|KD|NR3C4|SBMA|SMAX1|TFM	367	MIM:313700|HGNC:HGNC:644|Ensembl:ENSG00000169083|HPRD:02437|Vega:OTTHUMG00000021740	FOXA1	HNF3A|TCF3A	3169	MIM:602294|HGNC:HGNC:5021|Ensembl:ENSG00000129514|HPRD:03801|Vega:OTTHUMG00000140253	TRED	Homo sapiens	NA	1	Experimentally validated with low-throughput techniques
AR	AW320017|Tfm	11835	MGI:MGI:88064	GSTP1	GstpiB	14870	MGI:MGI:95865|Ensembl:ENSMUSG00000060803|Vega:OTTMUSG00000046062	TFACTS:TRED	Mus musculus	NA	1	TFACTS CURATED
AR	AIS|AR8|DHTR|HUMARA|HYSP1|KD|NR3C4|SBMA|SMAX1|TFM	367	MIM:313700|HGNC:HGNC:644|Ensembl:ENSG00000169083|HPRD:02437|Vega:OTTHUMG00000021740	GSTT2	-	2953	MIM:600437|HGNC:HGNC:4642|Ensembl:ENSG00000099984|HPRD:02701|Vega:OTTHUMG00000150786	Literature	Homo sapiens	17553165	1	Chip (HTP, LTP), mRNA
AR	AIS|AR8|DHTR|HUMARA|HYSP1|KD|NR3C4|SBMA|SMAX1|TFM	367	MIM:313700|HGNC:HGNC:644|Ensembl:ENSG00000169083|HPRD:02437|Vega:OTTHUMG00000021740	GSTT2	-	2953	MIM:600437|HGNC:HGNC:4642|Ensembl:ENSG00000099984|HPRD:02701|Vega:OTTHUMG00000150786	TFACTS:PUBMED	Homo sapiens	17553165	1	Chip (HTP, LTP), mRNA
AR	AIS|AR8|DHTR|HUMARA|HYSP1|KD|NR3C4|SBMA|SMAX1|TFM	367	MIM:313700|HGNC:HGNC:644|Ensembl:ENSG00000169083|HPRD:02437|Vega:OTTHUMG00000021740	HIGD1A	HIG1|RCF1a	25994	HGNC:HGNC:29527|HPRD:13651	TFACTS:PUBMED	Homo sapiens	11867260	1	TFACTS CURATED
AR	AIS|AR8|DHTR|HUMARA|HYSP1|KD|NR3C4|SBMA|SMAX1|TFM	367	MIM:313700|HGNC:HGNC:644|Ensembl:ENSG00000169083|HPRD:02437|Vega:OTTHUMG00000021740	HSP90AA1	EL52|HEL-S-65p|HSP86|HSP89A|HSP90A|HSP90N|HSPC1|HSPCA|HSPCAL1|HSPCAL4|HSPN|Hsp89|Hsp90|LAP-2|LAP2	3320	MIM:140571|HGNC:HGNC:5253|Ensembl:ENSG00000080824|HPRD:00777|Vega:OTTHUMG00000171752	TFACTS:PUBMED	Homo sapiens	11867260	1	TFACTS CURATED
AR	AIS|AR8|DHTR|HUMARA|HYSP1|KD|NR3C4|SBMA|SMAX1|TFM	367	MIM:313700|HGNC:HGNC:644|Ensembl:ENSG00000169083|HPRD:02437|Vega:OTTHUMG00000021740	IFNAR1	AVP|IFN-alpha-REC|IFNAR|IFNBR|IFRC	3454	MIM:107450|HGNC:HGNC:5432|Ensembl:ENSG00000142166|HPRD:00126|Vega:OTTHUMG00000065126	TFACTS:TRED	Homo sapiens	NA	1	TFACTS CURATED
AR	AIS|AR8|DHTR|HUMARA|HYSP1|KD|NR3C4|SBMA|SMAX1|TFM	367	MIM:313700|HGNC:HGNC:644|Ensembl:ENSG00000169083|HPRD:02437|Vega:OTTHUMG00000021740	IFNAR1	AVP|IFN-alpha-REC|IFNAR|IFNBR|IFRC	3454	MIM:107450|HGNC:HGNC:5432|Ensembl:ENSG00000142166|HPRD:00126|Vega:OTTHUMG00000065126	TRED	Homo sapiens	NA	1	Experimentally validated with low-throughput techniques
AR	AIS|AR8|DHTR|HUMARA|HYSP1|KD|NR3C4|SBMA|SMAX1|TFM	367	MIM:313700|HGNC:HGNC:644|Ensembl:ENSG00000169083|HPRD:02437|Vega:OTTHUMG00000021740	IGF1	IGF-I|IGFI|MGF	3479	MIM:147440|HGNC:HGNC:5464|Ensembl:ENSG00000017427|HPRD:00936|Vega:OTTHUMG00000149910	HTRI	Homo sapiens	17363459	1	ELECTROPHORETIC MOBILITY SHIFT ASSAY
AR	AIS|AR8|DHTR|HUMARA|HYSP1|KD|NR3C4|SBMA|SMAX1|TFM	367	MIM:313700|HGNC:HGNC:644|Ensembl:ENSG00000169083|HPRD:02437|Vega:OTTHUMG00000021740	IGFBP5	IBP5	3488	MIM:146734|HGNC:HGNC:5474|Ensembl:ENSG00000115461|HPRD:00901|Vega:OTTHUMG00000133058	TFACTS:TRED	Homo sapiens	NA	1	TFACTS CURATED
AR	AIS|AR8|DHTR|HUMARA|HYSP1|KD|NR3C4|SBMA|SMAX1|TFM	367	MIM:313700|HGNC:HGNC:644|Ensembl:ENSG00000169083|HPRD:02437|Vega:OTTHUMG00000021740	IGFBP5	IBP5	3488	MIM:146734|HGNC:HGNC:5474|Ensembl:ENSG00000115461|HPRD:00901|Vega:OTTHUMG00000133058	TRED	Homo sapiens	NA	1	Experimentally validated with low-throughput techniques
AR	AIS|AR8|DHTR|HUMARA|HYSP1|KD|NR3C4|SBMA|SMAX1|TFM	367	MIM:313700|HGNC:HGNC:644|Ensembl:ENSG00000169083|HPRD:02437|Vega:OTTHUMG00000021740	IL6ST	CD130|CDW130|GP130|IL-6RB	3572	MIM:600694|HGNC:HGNC:6021|Ensembl:ENSG00000134352|HPRD:02824|Vega:OTTHUMG00000097043	TFACTS:TRED	Homo sapiens	NA	1	TFACTS CURATED
AR	AIS|AR8|DHTR|HUMARA|HYSP1|KD|NR3C4|SBMA|SMAX1|TFM	367	MIM:313700|HGNC:HGNC:644|Ensembl:ENSG00000169083|HPRD:02437|Vega:OTTHUMG00000021740	IL6ST	CD130|CDW130|GP130|IL-6RB	3572	MIM:600694|HGNC:HGNC:6021|Ensembl:ENSG00000134352|HPRD:02824|Vega:OTTHUMG00000097043	TRED	Homo sapiens	NA	1	Experimentally validated with low-throughput techniques
AR	AIS|AR8|DHTR|HUMARA|HYSP1|KD|NR3C4|SBMA|SMAX1|TFM	367	MIM:313700|HGNC:HGNC:644|Ensembl:ENSG00000169083|HPRD:02437|Vega:OTTHUMG00000021740	KIAA1217	SKT	56243	HGNC:HGNC:25428|Ensembl:ENSG00000120549|HPRD:11132|Vega:OTTHUMG00000017824	TFACTS:PUBMED	Homo sapiens	17624924	1	TFACTS CURATED
AR	AIS|AR8|DHTR|HUMARA|HYSP1|KD|NR3C4|SBMA|SMAX1|TFM	367	MIM:313700|HGNC:HGNC:644|Ensembl:ENSG00000169083|HPRD:02437|Vega:OTTHUMG00000021740	KLK2	KLK2A2|hGK-1|hK2	3817	MIM:147960|HGNC:HGNC:6363|Ensembl:ENSG00000167751|HPRD:01006|Vega:OTTHUMG00000182963	TFACTS:PUBMED	Homo sapiens	1370633 7686046	1	TFACTS CURATED
AR	AIS|AR8|DHTR|HUMARA|HYSP1|KD|NR3C4|SBMA|SMAX1|TFM	367	MIM:313700|HGNC:HGNC:644|Ensembl:ENSG00000169083|HPRD:02437|Vega:OTTHUMG00000021740	KLK3	APS|KLK2A1|PSA|hK3	354	MIM:176820|HGNC:HGNC:6364|Ensembl:ENSG00000142515|HPRD:01461|Vega:OTTHUMG00000182867	TFACTS:PUBMED	Homo sapiens	7686046 11867260 17426252 17426252	1	TFACTS CURATED
AR	AIS|AR8|DHTR|HUMARA|HYSP1|KD|NR3C4|SBMA|SMAX1|TFM	367	MIM:313700|HGNC:HGNC:644|Ensembl:ENSG00000169083|HPRD:02437|Vega:OTTHUMG00000021740	KLK3	APS|KLK2A1|PSA|hK3	354	MIM:176820|HGNC:HGNC:6364|Ensembl:ENSG00000142515|HPRD:01461|Vega:OTTHUMG00000182867	HTRI	Homo sapiens	11994312	1	CHROMATIN IMMUNOPRECIPITATION
AR	AIS|AR8|DHTR|HUMARA|HYSP1|KD|NR3C4|SBMA|SMAX1|TFM	367	MIM:313700|HGNC:HGNC:644|Ensembl:ENSG00000169083|HPRD:02437|Vega:OTTHUMG00000021740	KLK3	APS|KLK2A1|PSA|hK3	354	MIM:176820|HGNC:HGNC:6364|Ensembl:ENSG00000142515|HPRD:01461|Vega:OTTHUMG00000182867	HTRI	Homo sapiens	12958311	1	CHROMATIN IMMUNOPRECIPITATION
AR	AIS|AR8|DHTR|HUMARA|HYSP1|KD|NR3C4|SBMA|SMAX1|TFM	367	MIM:313700|HGNC:HGNC:644|Ensembl:ENSG00000169083|HPRD:02437|Vega:OTTHUMG00000021740	KLK3	APS|KLK2A1|PSA|hK3	354	MIM:176820|HGNC:HGNC:6364|Ensembl:ENSG00000142515|HPRD:01461|Vega:OTTHUMG00000182867	HTRI	Homo sapiens	14517289	1	CHROMATIN IMMUNOPRECIPITATION
AR	AIS|AR8|DHTR|HUMARA|HYSP1|KD|NR3C4|SBMA|SMAX1|TFM	367	MIM:313700|HGNC:HGNC:644|Ensembl:ENSG00000169083|HPRD:02437|Vega:OTTHUMG00000021740	KLK3	APS|KLK2A1|PSA|hK3	354	MIM:176820|HGNC:HGNC:6364|Ensembl:ENSG00000142515|HPRD:01461|Vega:OTTHUMG00000182867	HTRI	Homo sapiens	15557561	1	CHROMATIN IMMUNOPRECIPITATION
AR	AIS|AR8|DHTR|HUMARA|HYSP1|KD|NR3C4|SBMA|SMAX1|TFM	367	MIM:313700|HGNC:HGNC:644|Ensembl:ENSG00000169083|HPRD:02437|Vega:OTTHUMG00000021740	KLK3	APS|KLK2A1|PSA|hK3	354	MIM:176820|HGNC:HGNC:6364|Ensembl:ENSG00000142515|HPRD:01461|Vega:OTTHUMG00000182867	HTRI	Homo sapiens	17653089	1	CHROMATIN IMMUNOPRECIPITATION
AR	AIS|AR8|DHTR|HUMARA|HYSP1|KD|NR3C4|SBMA|SMAX1|TFM	367	MIM:313700|HGNC:HGNC:644|Ensembl:ENSG00000169083|HPRD:02437|Vega:OTTHUMG00000021740	KLK3	APS|KLK2A1|PSA|hK3	354	MIM:176820|HGNC:HGNC:6364|Ensembl:ENSG00000142515|HPRD:01461|Vega:OTTHUMG00000182867	HTRI	Homo sapiens	11006269	1	ELECTROPHORETIC MOBILITY SHIFT ASSAY
AR	AIS|AR8|DHTR|HUMARA|HYSP1|KD|NR3C4|SBMA|SMAX1|TFM	367	MIM:313700|HGNC:HGNC:644|Ensembl:ENSG00000169083|HPRD:02437|Vega:OTTHUMG00000021740	KLK3	APS|KLK2A1|PSA|hK3	354	MIM:176820|HGNC:HGNC:6364|Ensembl:ENSG00000142515|HPRD:01461|Vega:OTTHUMG00000182867	HTRI	Homo sapiens	7514587	1	ELECTROPHORETIC MOBILITY SHIFT ASSAY
AR	AIS|AR8|DHTR|HUMARA|HYSP1|KD|NR3C4|SBMA|SMAX1|TFM	367	MIM:313700|HGNC:HGNC:644|Ensembl:ENSG00000169083|HPRD:02437|Vega:OTTHUMG00000021740	KLK4	AI2A1|ARM1|EMSP|EMSP1|KLK-L1|PRSS17|PSTS|kallikrein	9622	MIM:603767|HGNC:HGNC:6365|Ensembl:ENSG00000167749|HPRD:04793|Vega:OTTHUMG00000182964	TFACTS:PUBMED	Homo sapiens	10077646	1	TFACTS CURATED
AR	AIS|AR8|DHTR|HUMARA|HYSP1|KD|NR3C4|SBMA|SMAX1|TFM	367	MIM:313700|HGNC:HGNC:644|Ensembl:ENSG00000169083|HPRD:02437|Vega:OTTHUMG00000021740	KRT18	CK-18|CYK18|K18	3875	MIM:148070|HGNC:HGNC:6430|Ensembl:ENSG00000111057|HPRD:01020|Vega:OTTHUMG00000169882	TFACTS:PUBMED	Homo sapiens	11867260	1	TFACTS CURATED
AR	AIS|AR8|DHTR|HUMARA|HYSP1|KD|NR3C4|SBMA|SMAX1|TFM	367	MIM:313700|HGNC:HGNC:644|Ensembl:ENSG00000169083|HPRD:02437|Vega:OTTHUMG00000021740	LHB	CGB4|HH23|LSH-B|LSH-beta	3972	MIM:152780|HGNC:HGNC:6584|Ensembl:ENSG00000104826|HPRD:01072|Vega:OTTHUMG00000183334	TFACTS:PUBMED	Homo sapiens	11518799	1	TFACTS CURATED
AR	AIS|AR8|DHTR|HUMARA|HYSP1|KD|NR3C4|SBMA|SMAX1|TFM	367	MIM:313700|HGNC:HGNC:644|Ensembl:ENSG00000169083|HPRD:02437|Vega:OTTHUMG00000021740	MAOA	MAO-A	4128	MIM:309850|HGNC:HGNC:6833|Ensembl:ENSG00000189221|HPRD:02400	PAZAR	Homo sapiens	16728402	1	ELECTROPHORETIC MOBILITY SHIFT ASSAY (EMSA)::SUPERSHIFT
AR	AIS|AR8|DHTR|HUMARA|HYSP1|KD|NR3C4|SBMA|SMAX1|TFM	367	MIM:313700|HGNC:HGNC:644|Ensembl:ENSG00000169083|HPRD:02437|Vega:OTTHUMG00000021740	MAOA	MAO-A	4128	MIM:309850|HGNC:HGNC:6833|Ensembl:ENSG00000189221|HPRD:02400	TFACTS:PAZAR	Homo sapiens	NA	1	TFACTS CURATED
AR	AIS|AR8|DHTR|HUMARA|HYSP1|KD|NR3C4|SBMA|SMAX1|TFM	367	MIM:313700|HGNC:HGNC:644|Ensembl:ENSG00000169083|HPRD:02437|Vega:OTTHUMG00000021740	MGSTPIB	-	-	-	TRED	Homo sapiens	NA	1	Experimentally validated with low-throughput techniques
AR	AIS|AR8|DHTR|HUMARA|HYSP1|KD|NR3C4|SBMA|SMAX1|TFM	367	MIM:313700|HGNC:HGNC:644|Ensembl:ENSG00000169083|HPRD:02437|Vega:OTTHUMG00000021740	MMP2	CLG4|CLG4A|MMP-2|MMP-II|MONA|TBE-1	4313	MIM:120360|HGNC:HGNC:7166|Ensembl:ENSG00000087245|HPRD:00386|Vega:OTTHUMG00000133202	HTRI	Homo sapiens	16888681	1	CHROMATIN IMMUNOPRECIPITATION
AR	AIS|AR8|DHTR|HUMARA|HYSP1|KD|NR3C4|SBMA|SMAX1|TFM	367	MIM:313700|HGNC:HGNC:644|Ensembl:ENSG00000169083|HPRD:02437|Vega:OTTHUMG00000021740	MMP2	CLG4|CLG4A|MMP-2|MMP-II|MONA|TBE-1	4313	MIM:120360|HGNC:HGNC:7166|Ensembl:ENSG00000087245|HPRD:00386|Vega:OTTHUMG00000133202	HTRI	Homo sapiens	16888681	1	ELECTROPHORETIC MOBILITY SHIFT ASSAY
AR	Andr|Tfm	24208	RGD:2147|Ensembl:ENSRNOG00000005639|Vega:OTTRNOG00000000550	MT2A	Mt2	689415	RGD:1592345|Ensembl:ENSRNOG00000043098	TFACTS:PUBMED	Rattus norvegicus	11191077	1	TFACTS CURATED
AR	AIS|AR8|DHTR|HUMARA|HYSP1|KD|NR3C4|SBMA|SMAX1|TFM	367	MIM:313700|HGNC:HGNC:644|Ensembl:ENSG00000169083|HPRD:02437|Vega:OTTHUMG00000021740	NCOA2	GRIP1|KAT13C|NCoA-2|SRC2|TIF2|bHLHe75	10499	MIM:601993|HGNC:HGNC:7669|Ensembl:ENSG00000140396|HPRD:09066|Vega:OTTHUMG00000164671	TFACTS:PUBMED	Homo sapiens	17079484	1	TFACTS CURATED
AR	AIS|AR8|DHTR|HUMARA|HYSP1|KD|NR3C4|SBMA|SMAX1|TFM	367	MIM:313700|HGNC:HGNC:644|Ensembl:ENSG00000169083|HPRD:02437|Vega:OTTHUMG00000021740	NOS2	HEP-NOS|INOS|NOS|NOS2A	4843	MIM:163730|HGNC:HGNC:7873|Ensembl:ENSG00000007171|HPRD:01225|Vega:OTTHUMG00000132445	TRED	Homo sapiens	NA	1	Experimentally validated with low-throughput techniques
AR	AIS|AR8|DHTR|HUMARA|HYSP1|KD|NR3C4|SBMA|SMAX1|TFM	367	MIM:313700|HGNC:HGNC:644|Ensembl:ENSG00000169083|HPRD:02437|Vega:OTTHUMG00000021740	OAT	GACR|HOGA|OATASE|OKT	4942	MIM:613349|HGNC:HGNC:8091|Ensembl:ENSG00000065154|HPRD:02021|Vega:OTTHUMG00000019213	Literature	Homo sapiens	17553165	1	Chip (HTP, LTP), mRNA
AR	AIS|AR8|DHTR|HUMARA|HYSP1|KD|NR3C4|SBMA|SMAX1|TFM	367	MIM:313700|HGNC:HGNC:644|Ensembl:ENSG00000169083|HPRD:02437|Vega:OTTHUMG00000021740	OAT	GACR|HOGA|OATASE|OKT	4942	MIM:613349|HGNC:HGNC:8091|Ensembl:ENSG00000065154|HPRD:02021|Vega:OTTHUMG00000019213	TFACTS:PUBMED	Homo sapiens	17553165	1	Chip (HTP, LTP), mRNA
AR	AIS|AR8|DHTR|HUMARA|HYSP1|KD|NR3C4|SBMA|SMAX1|TFM	367	MIM:313700|HGNC:HGNC:644|Ensembl:ENSG00000169083|HPRD:02437|Vega:OTTHUMG00000021740	P22K15	-	-	-	TRED	Homo sapiens	NA	1	Experimentally validated with low-throughput techniques
AR	Andr|Tfm	24208	RGD:2147|Ensembl:ENSRNOG00000005639|Vega:OTTRNOG00000000550	PBSN	PB	54193	RGD:708571|Ensembl:ENSRNOG00000003713|Ensembl:ENSRNOG00000061715	TRRD	Rattus norvegicus	TRRDSITES4:S9293	1	1.1.5 (AR), 1.1.5 (GR-DBD) 3.5.1 (GR-DBD - no effect) PC3: 6.5 (DHT), 6.6.2.1 (AR), 6.4 PC3 (low effect): 6.5 (Dex), 6.6.2.1 (GR), 6.4
AR	Andr|Tfm	24208	RGD:2147|Ensembl:ENSRNOG00000005639|Vega:OTTRNOG00000000550	PFKFB1	PFRX|Pfkfb01	24638	RGD:3307|Ensembl:ENSRNOG00000000165	TFACTS:PUBMED	Rattus norvegicus	168	1	TFACTS CURATED
AR	AIS|AR8|DHTR|HUMARA|HYSP1|KD|NR3C4|SBMA|SMAX1|TFM	367	MIM:313700|HGNC:HGNC:644|Ensembl:ENSG00000169083|HPRD:02437|Vega:OTTHUMG00000021740	PGC	PEPC|PGII	5225	MIM:169740|HGNC:HGNC:8890|Ensembl:ENSG00000096088|HPRD:01357|Vega:OTTHUMG00000014683	TFACTS:PUBMED	Homo sapiens	8663058	1	TFACTS CURATED
AR	AIS|AR8|DHTR|HUMARA|HYSP1|KD|NR3C4|SBMA|SMAX1|TFM	367	MIM:313700|HGNC:HGNC:644|Ensembl:ENSG00000169083|HPRD:02437|Vega:OTTHUMG00000021740	PIGR	-	5284	MIM:173880|HGNC:HGNC:8968|Ensembl:ENSG00000162896|HPRD:01436|Vega:OTTHUMG00000036581	TFACTS:TRED	Homo sapiens	NA	1	TFACTS CURATED
AR	AIS|AR8|DHTR|HUMARA|HYSP1|KD|NR3C4|SBMA|SMAX1|TFM	367	MIM:313700|HGNC:HGNC:644|Ensembl:ENSG00000169083|HPRD:02437|Vega:OTTHUMG00000021740	PIGR	-	5284	MIM:173880|HGNC:HGNC:8968|Ensembl:ENSG00000162896|HPRD:01436|Vega:OTTHUMG00000036581	TRED	Homo sapiens	NA	1	Experimentally validated with low-throughput techniques
AR	AIS|AR8|DHTR|HUMARA|HYSP1|KD|NR3C4|SBMA|SMAX1|TFM	367	MIM:313700|HGNC:HGNC:644|Ensembl:ENSG00000169083|HPRD:02437|Vega:OTTHUMG00000021740	PMEPA1	STAG1|TMEPAI	56937	MIM:606564|HGNC:HGNC:14107|Ensembl:ENSG00000124225|HPRD:09415|Vega:OTTHUMG00000032831	TFACTS:PUBMED	Homo sapiens	10873380 17553164	1	TFACTS CURATED
AR	AIS|AR8|DHTR|HUMARA|HYSP1|KD|NR3C4|SBMA|SMAX1|TFM	367	MIM:313700|HGNC:HGNC:644|Ensembl:ENSG00000169083|HPRD:02437|Vega:OTTHUMG00000021740	PMEPA1	STAG1|TMEPAI	56937	MIM:606564|HGNC:HGNC:14107|Ensembl:ENSG00000124225|HPRD:09415|Vega:OTTHUMG00000032831	HTRI	Homo sapiens	16213525	1	CHROMATIN IMMUNOPRECIPITATION
AR	AIS|AR8|DHTR|HUMARA|HYSP1|KD|NR3C4|SBMA|SMAX1|TFM	367	MIM:313700|HGNC:HGNC:644|Ensembl:ENSG00000169083|HPRD:02437|Vega:OTTHUMG00000021740	PNRC1	B4-2|PNAS-145|PROL2|PRR2	10957	MIM:606714|HGNC:HGNC:17278|Ensembl:ENSG00000146278|HPRD:08412|Vega:OTTHUMG00000015191	TFACTS:TRED	Homo sapiens	NA	1	TFACTS CURATED
AR	AIS|AR8|DHTR|HUMARA|HYSP1|KD|NR3C4|SBMA|SMAX1|TFM	367	MIM:313700|HGNC:HGNC:644|Ensembl:ENSG00000169083|HPRD:02437|Vega:OTTHUMG00000021740	PNRC1	B4-2|PNAS-145|PROL2|PRR2	10957	MIM:606714|HGNC:HGNC:17278|Ensembl:ENSG00000146278|HPRD:08412|Vega:OTTHUMG00000015191	TRED	Homo sapiens	NA	1	Experimentally validated with low-throughput techniques
AR	AIS|AR8|DHTR|HUMARA|HYSP1|KD|NR3C4|SBMA|SMAX1|TFM	367	MIM:313700|HGNC:HGNC:644|Ensembl:ENSG00000169083|HPRD:02437|Vega:OTTHUMG00000021740	PRKCD	ALPS3|CVID9|MAY1|PKCD|nPKC-delta	5580	MIM:176977|HGNC:HGNC:9399|Ensembl:ENSG00000163932|HPRD:01501|Vega:OTTHUMG00000133659	HTRI	Homo sapiens	17178875	1	CHROMATIN IMMUNOPRECIPITATION
AR	AIS|AR8|DHTR|HUMARA|HYSP1|KD|NR3C4|SBMA|SMAX1|TFM	367	MIM:313700|HGNC:HGNC:644|Ensembl:ENSG00000169083|HPRD:02437|Vega:OTTHUMG00000021740	PRKCD	ALPS3|CVID9|MAY1|PKCD|nPKC-delta	5580	MIM:176977|HGNC:HGNC:9399|Ensembl:ENSG00000163932|HPRD:01501|Vega:OTTHUMG00000133659	Literature	Homo sapiens	17553165	1	Chip (HTP, LTP), mRNA
AR	AIS|AR8|DHTR|HUMARA|HYSP1|KD|NR3C4|SBMA|SMAX1|TFM	367	MIM:313700|HGNC:HGNC:644|Ensembl:ENSG00000169083|HPRD:02437|Vega:OTTHUMG00000021740	PRKCD	ALPS3|CVID9|MAY1|PKCD|nPKC-delta	5580	MIM:176977|HGNC:HGNC:9399|Ensembl:ENSG00000163932|HPRD:01501|Vega:OTTHUMG00000133659	TFACTS:PUBMED	Homo sapiens	17553165	1	Chip (HTP, LTP), mRNA
AR	AIS|AR8|DHTR|HUMARA|HYSP1|KD|NR3C4|SBMA|SMAX1|TFM	367	MIM:313700|HGNC:HGNC:644|Ensembl:ENSG00000169083|HPRD:02437|Vega:OTTHUMG00000021740	PSAP	GLBA|SAP1	5660	MIM:176801|HGNC:HGNC:9498|Ensembl:ENSG00000197746|HPRD:01460|Vega:OTTHUMG00000018429	TFACTS:PUBMED	Homo sapiens	17171640	1	TFACTS CURATED
AR	AIS|AR8|DHTR|HUMARA|HYSP1|KD|NR3C4|SBMA|SMAX1|TFM	367	MIM:313700|HGNC:HGNC:644|Ensembl:ENSG00000169083|HPRD:02437|Vega:OTTHUMG00000021740	PYCR1	ARCL2B|ARCL3B|P5C|P5CR|PIG45|PP222|PRO3|PYCR	5831	MIM:179035|HGNC:HGNC:9721|Ensembl:ENSG00000183010|HPRD:01528|Vega:OTTHUMG00000178436	Literature	Homo sapiens	17553165	1	Chip (HTP, LTP), mRNA
AR	AIS|AR8|DHTR|HUMARA|HYSP1|KD|NR3C4|SBMA|SMAX1|TFM	367	MIM:313700|HGNC:HGNC:644|Ensembl:ENSG00000169083|HPRD:02437|Vega:OTTHUMG00000021740	PYCR1	ARCL2B|ARCL3B|P5C|P5CR|PIG45|PP222|PRO3|PYCR	5831	MIM:179035|HGNC:HGNC:9721|Ensembl:ENSG00000183010|HPRD:01528|Vega:OTTHUMG00000178436	TFACTS:PUBMED	Homo sapiens	17553165	1	Chip (HTP, LTP), mRNA
AR	AIS|AR8|DHTR|HUMARA|HYSP1|KD|NR3C4|SBMA|SMAX1|TFM	367	MIM:313700|HGNC:HGNC:644|Ensembl:ENSG00000169083|HPRD:02437|Vega:OTTHUMG00000021740	RARA	NR1B1|RAR	5914	MIM:180240|HGNC:HGNC:9864|Ensembl:ENSG00000131759|HPRD:06769|Vega:OTTHUMG00000133328	TFACTS:TRED	Homo sapiens	NA	1	TFACTS CURATED
AR	AIS|AR8|DHTR|HUMARA|HYSP1|KD|NR3C4|SBMA|SMAX1|TFM	367	MIM:313700|HGNC:HGNC:644|Ensembl:ENSG00000169083|HPRD:02437|Vega:OTTHUMG00000021740	RARA	NR1B1|RAR	5914	MIM:180240|HGNC:HGNC:9864|Ensembl:ENSG00000131759|HPRD:06769|Vega:OTTHUMG00000133328	TRED	Homo sapiens	NA	1	Experimentally validated with low-throughput techniques
AR	AW320017|Tfm	11835	MGI:MGI:88064	RHOX5	AA409564|Pem	18617	MGI:MGI:97538|Ensembl:ENSMUSG00000095180|Vega:OTTMUSG00000044441	TRRD	Mus musculus	TRRDSITES4:S8883	1	3.5 (AR), 3.2.1, 3.2.2, 3.3, 3.6 (AR), 3.4 PC-3: 6.2, 6.6.2.1 (AR), 6.5 (R1881)
AR	AIS|AR8|DHTR|HUMARA|HYSP1|KD|NR3C4|SBMA|SMAX1|TFM	367	MIM:313700|HGNC:HGNC:644|Ensembl:ENSG00000169083|HPRD:02437|Vega:OTTHUMG00000021740	RUNX2	AML3|CBF-alpha-1|CBFA1|CCD|CCD1|CLCD|OSF-2|OSF2|PEA2aA|PEBP2aA	860	MIM:600211|HGNC:HGNC:10472|Ensembl:ENSG00000124813|HPRD:02566|Vega:OTTHUMG00000014774	TFACTS:PUBMED	Homo sapiens	19389811	1	TFACTS CURATED
AR	AIS|AR8|DHTR|HUMARA|HYSP1|KD|NR3C4|SBMA|SMAX1|TFM	367	MIM:313700|HGNC:HGNC:644|Ensembl:ENSG00000169083|HPRD:02437|Vega:OTTHUMG00000021740	SCAP	-	22937	MIM:601510|HGNC:HGNC:30634|Ensembl:ENSG00000114650|HPRD:03300|Vega:OTTHUMG00000125539	TFACTS:PUBMED	Homo sapiens	15133039	1	TFACTS CURATED
AR	Andr|Tfm	24208	RGD:2147|Ensembl:ENSRNOG00000005639|Vega:OTTRNOG00000000550	SCGB1D2	Pbpc1bs|Psbpc1	309203	RGD:708459|Ensembl:ENSRNOG00000020294	TRRD	Rattus norvegicus	TRRDSITES4:S162	1	1.1.5, 7.3, 6.3.2, 6.5 C3(1)&gt;C3(2)&gt;C
AR	Andr|Tfm	24208	RGD:2147|Ensembl:ENSRNOG00000005639|Vega:OTTRNOG00000000550	SCGB2A1	Psbp1	25010	RGD:3424|Ensembl:ENSRNOG00000020305	TRRD	Rattus norvegicus	TRRDSITES4:S164	1	1.1.5, 7.3, 6.3.2, 6.5 C3(1)&gt;C3(2)&gt;C1
AR	Andr|Tfm	24208	RGD:2147|Ensembl:ENSRNOG00000005639|Vega:OTTRNOG00000000550	SCGB2A2	-	361725	RGD:735031|Ensembl:ENSRNOG00000023151	TRRD	Rattus norvegicus	TRRDSITES4:S163	1	1.1.5, 7.3, 6.3.2, 6.5 C3(1) &gt; C3(2) &gt;C1
AR	AW320017|Tfm	11835	MGI:MGI:88064	SCNN1A	ENaC|SCNEA|Scnn1|mENaC	20276	MGI:MGI:101782|Ensembl:ENSMUSG00000030340|Vega:OTTMUSG00000038566	TFACTS:PUBMED	Mus musculus	16172422	1	TFACTS CURATED
AR	AIS|AR8|DHTR|HUMARA|HYSP1|KD|NR3C4|SBMA|SMAX1|TFM	367	MIM:313700|HGNC:HGNC:644|Ensembl:ENSG00000169083|HPRD:02437|Vega:OTTHUMG00000021740	SERPINB5	PI5|maspin	5268	MIM:154790|HGNC:HGNC:8949|Ensembl:ENSG00000206075|HPRD:01111|Vega:OTTHUMG00000141307	HTRI	Homo sapiens	16304843	1	ELECTROPHORETIC MOBILITY SHIFT ASSAY
AR	Andr|Tfm	24208	RGD:2147|Ensembl:ENSRNOG00000005639|Vega:OTTRNOG00000000550	SLC22A2	OCT2|OCT2r|rOCT2	29503	RGD:61936|Ensembl:ENSRNOG00000016625	TFACTS:PUBMED	Rattus norvegicus	16550473	1	TFACTS CURATED
AR	AIS|AR8|DHTR|HUMARA|HYSP1|KD|NR3C4|SBMA|SMAX1|TFM	367	MIM:313700|HGNC:HGNC:644|Ensembl:ENSG00000169083|HPRD:02437|Vega:OTTHUMG00000021740	SLP	-	-	-	TRED	Homo sapiens	NA	1	Experimentally validated with low-throughput techniques
AR	AIS|AR8|DHTR|HUMARA|HYSP1|KD|NR3C4|SBMA|SMAX1|TFM	367	MIM:313700|HGNC:HGNC:644|Ensembl:ENSG00000169083|HPRD:02437|Vega:OTTHUMG00000021740	SORD	HEL-S-95n|SORD1	6652	MIM:182500|HGNC:HGNC:11184|HPRD:01679	HTRI	Homo sapiens	20372835	1	CHROMATIN IMMUNOPRECIPITATION
AR	AIS|AR8|DHTR|HUMARA|HYSP1|KD|NR3C4|SBMA|SMAX1|TFM	367	MIM:313700|HGNC:HGNC:644|Ensembl:ENSG00000169083|HPRD:02437|Vega:OTTHUMG00000021740	SRD5A2	-	6716	MIM:607306|HGNC:HGNC:11285|HPRD:07390	TRED	Homo sapiens	NA	1	Experimentally validated with low-throughput techniques
AR	AW320017|Tfm	11835	MGI:MGI:88064	SRD5A2	5ART2|S5AR 2	94224	MGI:MGI:2150380|Ensembl:ENSMUSG00000038541	TFACTS:TRED	Mus musculus	NA	1	TFACTS CURATED
AR	AIS|AR8|DHTR|HUMARA|HYSP1|KD|NR3C4|SBMA|SMAX1|TFM	367	MIM:313700|HGNC:HGNC:644|Ensembl:ENSG00000169083|HPRD:02437|Vega:OTTHUMG00000021740	TRPV3	FNEPPK2|OLMS|VRL3	162514	MIM:607066|HGNC:HGNC:18084|Ensembl:ENSG00000167723|HPRD:06141|Vega:OTTHUMG00000090695	Literature	Homo sapiens	17553165	1	Chip (HTP, LTP), mRNA
AR	AIS|AR8|DHTR|HUMARA|HYSP1|KD|NR3C4|SBMA|SMAX1|TFM	367	MIM:313700|HGNC:HGNC:644|Ensembl:ENSG00000169083|HPRD:02437|Vega:OTTHUMG00000021740	TRPV3	FNEPPK2|OLMS|VRL3	162514	MIM:607066|HGNC:HGNC:18084|Ensembl:ENSG00000167723|HPRD:06141|Vega:OTTHUMG00000090695	TFACTS:PUBMED	Homo sapiens	17553165	1	Chip (HTP, LTP), mRNA
AR	AIS|AR8|DHTR|HUMARA|HYSP1|KD|NR3C4|SBMA|SMAX1|TFM	367	MIM:313700|HGNC:HGNC:644|Ensembl:ENSG00000169083|HPRD:02437|Vega:OTTHUMG00000021740	UGT1A	GNT1|UGT|UGT1|UGT1A@	7361	HGNC:HGNC:12529	Literature	Homo sapiens	17297473	1	LTP Validated
AR	AIS|AR8|DHTR|HUMARA|HYSP1|KD|NR3C4|SBMA|SMAX1|TFM	367	MIM:313700|HGNC:HGNC:644|Ensembl:ENSG00000169083|HPRD:02437|Vega:OTTHUMG00000021740	UGT1A	GNT1|UGT|UGT1|UGT1A@	7361	HGNC:HGNC:12529	TFACTS:PUBMED	Homo sapiens	17297473	1	LTP Validated
AR	AIS|AR8|DHTR|HUMARA|HYSP1|KD|NR3C4|SBMA|SMAX1|TFM	367	MIM:313700|HGNC:HGNC:644|Ensembl:ENSG00000169083|HPRD:02437|Vega:OTTHUMG00000021740	UGT1A3	UDPGT|UDPGT 1-3|UGT-1C|UGT1-03|UGT1.3|UGT1A3S|UGT1C	54659	MIM:606428|HGNC:HGNC:12535|Ensembl:ENSG00000243135|HPRD:07566|Vega:OTTHUMG00000059118	TFACTS:PUBMED	Homo sapiens	18677463	1	TFACTS CURATED
AR	AIS|AR8|DHTR|HUMARA|HYSP1|KD|NR3C4|SBMA|SMAX1|TFM	367	MIM:313700|HGNC:HGNC:644|Ensembl:ENSG00000169083|HPRD:02437|Vega:OTTHUMG00000021740	WBSCR28	-	135886	MIM:612547|HGNC:HGNC:23018|Ensembl:ENSG00000175877|HPRD:15662|Vega:OTTHUMG00000157243	TFACTS:PUBMED	Homo sapiens	17624924	1	TFACTS CURATED
ARF6	AI788669|AW496366	11845	MGI:MGI:99435|Ensembl:ENSMUSG00000044147	FABP4	422/aP2|ALBP/Ap2|Ap2|Lbpl	11770	MGI:MGI:88038	TRRD	Mus musculus	TRRDSITES4:S6696	1	3T3F442A preadipocyte cells (no effect): 3.1 3T3C2 fibroblasts cells (no effect): 3.1 C2C12 myoblasts cells (no effect): 3.1 HeLa cells (no effect): 3.1 NIH-3T3 cells: 4.2, 6.2
ARHGAP35	GRF-1|GRLF1|P190-A|P190A|p190ARhoGAP|p190RhoGAP	2909	MIM:605277|HGNC:HGNC:4591|Ensembl:ENSG00000160007|HPRD:05592|Vega:OTTHUMG00000183438	NR3C1	GCCR|GCR|GCRST|GR|GRL	2908	MIM:138040|HGNC:HGNC:7978|Ensembl:ENSG00000113580|HPRD:00679|Vega:OTTHUMG00000129677	TRRD	Homo sapiens	TRRDSITES4:S5157	1	CV-1:6.1.1 COS-1:6.6.2.1 1.1.5, 3.5
ARID3B	Bdp|Dri2	56380	MGI:MGI:1930768|Ensembl:ENSMUSG00000004661|Vega:OTTMUSG00000036791	IGH-VJ558	AI893585	16061	MGI:MGI:96486	TFACTS:PAZAR	Mus musculus	NA	1	TFACTS CURATED
ARNT	HIF-1-beta|HIF-1beta|HIF1-beta|HIF1B|HIF1BETA|TANGO|bHLHe2	405	MIM:126110|HGNC:HGNC:700|Ensembl:ENSG00000143437|HPRD:00524|Vega:OTTHUMG00000035011	2310007L05RIK	-	-	-	TRED	Homo sapiens	NA	1	Experimentally validated with low-throughput techniques
ARNT	HIF-1-beta|HIF-1beta|HIF1-beta|HIF1B|HIF1BETA|TANGO|bHLHe2	405	MIM:126110|HGNC:HGNC:700|Ensembl:ENSG00000143437|HPRD:00524|Vega:OTTHUMG00000035011	ABCG2	ABC15|ABCP|BCRP|BCRP1|BMDP|CD338|CDw338|EST157481|GOUT1|MRX|MXR|MXR-1|MXR1|UAQTL1	9429	MIM:603756|HGNC:HGNC:74|Ensembl:ENSG00000118777|HPRD:04783|Vega:OTTHUMG00000130601	PAZAR	Homo sapiens	15044468	1	PROTEIN BINDING ASSAY::UNKNOWN
ARNT	D3Ertd557e|Drnt|ESTM42|Hif1b|W08714|bHLHe2|mKIAA4051	11863	MGI:MGI:88071|Ensembl:ENSMUSG00000015522|Vega:OTTMUSG00000016472	ADM	AM	11535	MGI:MGI:108058|Ensembl:ENSMUSG00000030790	PAZAR	Mus musculus	10558876	1	PROTEIN BINDING ASSAY::UNKNOWN
ARNT	HIF-1-beta|HIF-1beta|HIF1-beta|HIF1B|HIF1BETA|TANGO|bHLHe2	405	MIM:126110|HGNC:HGNC:700|Ensembl:ENSG00000143437|HPRD:00524|Vega:OTTHUMG00000035011	ALDOA	ALDA|GSD12|HEL-S-87p	226	MIM:103850|HGNC:HGNC:414|Ensembl:ENSG00000149925|HPRD:00070|Vega:OTTHUMG00000132107	PAZAR	Homo sapiens	8089148	1	PROTEIN BINDING ASSAY::UNKNOWN
ARNT	HIF-1-beta|HIF-1beta|HIF1-beta|HIF1B|HIF1BETA|TANGO|bHLHe2	405	MIM:126110|HGNC:HGNC:700|Ensembl:ENSG00000143437|HPRD:00524|Vega:OTTHUMG00000035011	ALDOA	ALDA|GSD12|HEL-S-87p	226	MIM:103850|HGNC:HGNC:414|Ensembl:ENSG00000149925|HPRD:00070|Vega:OTTHUMG00000132107	PAZAR	Homo sapiens	8955077	1	PROTEIN BINDING ASSAY::UNKNOWN
ARNT	HIF-1-beta|HIF-1beta|HIF1-beta|HIF1B|HIF1BETA|TANGO|bHLHe2	405	MIM:126110|HGNC:HGNC:700|Ensembl:ENSG00000143437|HPRD:00524|Vega:OTTHUMG00000035011	BHLHB2	-	-	-	TFACTS:TRED	Homo sapiens	NA	1	TFACTS CURATED
ARNT	HIF-1-beta|HIF-1beta|HIF1-beta|HIF1B|HIF1BETA|TANGO|bHLHe2	405	MIM:126110|HGNC:HGNC:700|Ensembl:ENSG00000143437|HPRD:00524|Vega:OTTHUMG00000035011	BHLHB2	-	-	-	TRED	Homo sapiens	NA	1	Experimentally validated with low-throughput techniques
ARNT	HIF-1-beta|HIF-1beta|HIF1-beta|HIF1B|HIF1BETA|TANGO|bHLHe2	405	MIM:126110|HGNC:HGNC:700|Ensembl:ENSG00000143437|HPRD:00524|Vega:OTTHUMG00000035011	BHLHB3	-	-	-	TRED	Homo sapiens	NA	1	Experimentally validated with low-throughput techniques
ARNT	HIF-1-beta|HIF-1beta|HIF1-beta|HIF1B|HIF1BETA|TANGO|bHLHe2	405	MIM:126110|HGNC:HGNC:700|Ensembl:ENSG00000143437|HPRD:00524|Vega:OTTHUMG00000035011	BHLHE41	BHLHB3|DEC2|SHARP1|hDEC2	79365	MIM:606200|HGNC:HGNC:16617|Ensembl:ENSG00000123095|HPRD:16204|Vega:OTTHUMG00000169174	PAZAR	Homo sapiens	12354771	1	PROTEIN BINDING ASSAY::UNKNOWN
ARNT	HIF-1-beta|HIF-1beta|HIF1-beta|HIF1B|HIF1BETA|TANGO|bHLHe2	405	MIM:126110|HGNC:HGNC:700|Ensembl:ENSG00000143437|HPRD:00524|Vega:OTTHUMG00000035011	BNIP3	NIP3	664	MIM:603293|HGNC:HGNC:1084|HPRD:04482	PAZAR	Homo sapiens	12879018	1	PROTEIN BINDING ASSAY::UNKNOWN
ARNT	HIF-1-beta|HIF-1beta|HIF1-beta|HIF1B|HIF1BETA|TANGO|bHLHe2	405	MIM:126110|HGNC:HGNC:700|Ensembl:ENSG00000143437|HPRD:00524|Vega:OTTHUMG00000035011	CA9	CAIX|MN	768	MIM:603179|HGNC:HGNC:1383|Ensembl:ENSG00000107159|HPRD:04417|Vega:OTTHUMG00000021029	PAZAR	Homo sapiens	15184875	1	PROTEIN BINDING ASSAY::UNKNOWN
ARNT	HIF-1-beta|HIF-1beta|HIF1-beta|HIF1B|HIF1BETA|TANGO|bHLHe2	405	MIM:126110|HGNC:HGNC:700|Ensembl:ENSG00000143437|HPRD:00524|Vega:OTTHUMG00000035011	CITED2	ASD8|MRG-1|MRG1|P35SRJ|VSD2	10370	MIM:602937|HGNC:HGNC:1987|Ensembl:ENSG00000164442|HPRD:04245	PAZAR	Homo sapiens	9887100	1	PROTEIN BINDING ASSAY::UNKNOWN
ARNT	HIF-1-beta|HIF-1beta|HIF1-beta|HIF1B|HIF1BETA|TANGO|bHLHe2	405	MIM:126110|HGNC:HGNC:700|Ensembl:ENSG00000143437|HPRD:00524|Vega:OTTHUMG00000035011	CP	CP-2	1356	MIM:117700|HGNC:HGNC:2295|Ensembl:ENSG00000047457|HPRD:00317|Vega:OTTHUMG00000159563	PAZAR	Homo sapiens	10777486	1	PROTEIN BINDING ASSAY::UNKNOWN
ARNT	HIF-1-beta|HIF-1beta|HIF1-beta|HIF1B|HIF1BETA|TANGO|bHLHe2	405	MIM:126110|HGNC:HGNC:700|Ensembl:ENSG00000143437|HPRD:00524|Vega:OTTHUMG00000035011	CXCR4	CD184|D2S201E|FB22|HM89|HSY3RR|LAP-3|LAP3|LCR1|LESTR|NPY3R|NPYR|NPYRL|NPYY3R|WHIM|WHIMS	7852	MIM:162643|HGNC:HGNC:2561|Ensembl:ENSG00000121966|HPRD:01217|Vega:OTTHUMG00000153583	PAZAR	Homo sapiens	13679920	1	PROTEIN BINDING ASSAY::UNKNOWN
ARNT	HIF-1-beta|HIF-1beta|HIF1-beta|HIF1B|HIF1BETA|TANGO|bHLHe2	405	MIM:126110|HGNC:HGNC:700|Ensembl:ENSG00000143437|HPRD:00524|Vega:OTTHUMG00000035011	CYP1A1	AHH|AHRR|CP11|CYP1|CYPIA1|P1-450|P450-C|P450DX	1543	MIM:108330|HGNC:HGNC:2595|Ensembl:ENSG00000140465|HPRD:00148|Vega:OTTHUMG00000142812	TRED	Homo sapiens	NA	1	Experimentally validated with low-throughput techniques
ARNT	Arnt1	25242	RGD:2153|Ensembl:ENSRNOG00000031174	CYP1A1	AHH|AHRR|CP11|CYP1|Cyp45c|Cypc45c|P-450MC|P1-450|P450-C|P450DX	24296	RGD:2458|Ensembl:ENSRNOG00000019500	TFACTS:TRED	Rattus norvegicus	NA	1	TFACTS CURATED
ARNT	HIF-1-beta|HIF-1beta|HIF1-beta|HIF1B|HIF1BETA|TANGO|bHLHe2	405	MIM:126110|HGNC:HGNC:700|Ensembl:ENSG00000143437|HPRD:00524|Vega:OTTHUMG00000035011	CYP1B1	CP1B|CYPIB1|GLC3A|P4501B1	1545	MIM:601771|HGNC:HGNC:2597|Ensembl:ENSG00000138061|HPRD:03464|Vega:OTTHUMG00000100970	HTRI	Homo sapiens	12801909	1	ELECTROPHORETIC MOBILITY SHIFT ASSAY
ARNT	D3Ertd557e|Drnt|ESTM42|Hif1b|W08714|bHLHe2|mKIAA4051	11863	MGI:MGI:88071|Ensembl:ENSMUSG00000015522|Vega:OTTMUSG00000016472	DDIT4	5830413E08Rik|AA415483|REDD1|Rtp801|dig2	74747	MGI:MGI:1921997|Ensembl:ENSMUSG00000020108	PAZAR	Mus musculus	11884613	1	PROTEIN BINDING ASSAY::UNKNOWN
ARNT	HIF-1-beta|HIF-1beta|HIF1-beta|HIF1B|HIF1BETA|TANGO|bHLHe2	405	MIM:126110|HGNC:HGNC:700|Ensembl:ENSG00000143437|HPRD:00524|Vega:OTTHUMG00000035011	EGLN1	C1orf12|ECYT3|HALAH|HIF-PH2|HIFPH2|HPH-2|HPH2|PHD2|SM20|ZMYND6	54583	MIM:606425|HGNC:HGNC:1232|Ensembl:ENSG00000135766|HPRD:06971|Vega:OTTHUMG00000038027	PAZAR	Homo sapiens	15563275	1	PROTEIN BINDING ASSAY::UNKNOWN
ARNT	HIF-1-beta|HIF-1beta|HIF1-beta|HIF1B|HIF1BETA|TANGO|bHLHe2	405	MIM:126110|HGNC:HGNC:700|Ensembl:ENSG00000143437|HPRD:00524|Vega:OTTHUMG00000035011	EGLN3	HIFP4H3|HIFPH3|PHD3	112399	MIM:606426|HGNC:HGNC:14661|Ensembl:ENSG00000129521|HPRD:06972|Vega:OTTHUMG00000029498	PAZAR	Homo sapiens	15823097	1	PROTEIN BINDING ASSAY::UNKNOWN
ARNT	HIF-1-beta|HIF-1beta|HIF1-beta|HIF1B|HIF1BETA|TANGO|bHLHe2	405	MIM:126110|HGNC:HGNC:700|Ensembl:ENSG00000143437|HPRD:00524|Vega:OTTHUMG00000035011	ENG	END|HHT1|ORW1	2022	MIM:131195|HGNC:HGNC:3349|Ensembl:ENSG00000106991|HPRD:00565|Vega:OTTHUMG00000020723	PAZAR	Homo sapiens	12228247	1	PROTEIN BINDING ASSAY::UNKNOWN
ARNT	HIF-1-beta|HIF-1beta|HIF1-beta|HIF1B|HIF1BETA|TANGO|bHLHe2	405	MIM:126110|HGNC:HGNC:700|Ensembl:ENSG00000143437|HPRD:00524|Vega:OTTHUMG00000035011	ENO1	ENO1L1|HEL-S-17|MPB1|NNE|PPH	2023	MIM:172430|HGNC:HGNC:3350|Ensembl:ENSG00000074800|HPRD:01400|Vega:OTTHUMG00000001773	PAZAR	Homo sapiens	8089148	1	PROTEIN BINDING ASSAY::UNKNOWN
ARNT	HIF-1-beta|HIF-1beta|HIF1-beta|HIF1B|HIF1BETA|TANGO|bHLHe2	405	MIM:126110|HGNC:HGNC:700|Ensembl:ENSG00000143437|HPRD:00524|Vega:OTTHUMG00000035011	ENO1	ENO1L1|HEL-S-17|MPB1|NNE|PPH	2023	MIM:172430|HGNC:HGNC:3350|Ensembl:ENSG00000074800|HPRD:01400|Vega:OTTHUMG00000001773	PAZAR	Homo sapiens	8955077	1	PROTEIN BINDING ASSAY::UNKNOWN
ARNT	HIF-1-beta|HIF-1beta|HIF1-beta|HIF1B|HIF1BETA|TANGO|bHLHe2	405	MIM:126110|HGNC:HGNC:700|Ensembl:ENSG00000143437|HPRD:00524|Vega:OTTHUMG00000035011	EPO	EP|MVCD2	2056	MIM:133170|HGNC:HGNC:3415|Ensembl:ENSG00000130427|HPRD:00586|Vega:OTTHUMG00000152121	PAZAR	Homo sapiens	8089148	1	PROTEIN BINDING ASSAY::UNKNOWN
ARNT	HIF-1-beta|HIF-1beta|HIF1-beta|HIF1B|HIF1BETA|TANGO|bHLHe2	405	MIM:126110|HGNC:HGNC:700|Ensembl:ENSG00000143437|HPRD:00524|Vega:OTTHUMG00000035011	EPO	EP|MVCD2	2056	MIM:133170|HGNC:HGNC:3415|Ensembl:ENSG00000130427|HPRD:00586|Vega:OTTHUMG00000152121	PAZAR	Homo sapiens	8408001	1	PROTEIN BINDING ASSAY::UNKNOWN
ARNT	D3Ertd557e|Drnt|ESTM42|Hif1b|W08714|bHLHe2|mKIAA4051	11863	MGI:MGI:88071|Ensembl:ENSMUSG00000015522|Vega:OTTMUSG00000016472	EPO	-	13856	MGI:MGI:95407|Ensembl:ENSMUSG00000029711|Vega:OTTMUSG00000021944	PAZAR	Mus musculus	8022811	1	PROTEIN BINDING ASSAY::UNKNOWN
ARNT	HIF-1-beta|HIF-1beta|HIF1-beta|HIF1B|HIF1BETA|TANGO|bHLHe2	405	MIM:126110|HGNC:HGNC:700|Ensembl:ENSG00000143437|HPRD:00524|Vega:OTTHUMG00000035011	ETS1	ETS-1|EWSR2|c-ets-1|p54	2113	MIM:164720|HGNC:HGNC:3488|Ensembl:ENSG00000134954|HPRD:01260|Vega:OTTHUMG00000165799	PAZAR	Homo sapiens	11708773	1	PROTEIN BINDING ASSAY::UNKNOWN
ARNT	HIF-1-beta|HIF-1beta|HIF1-beta|HIF1B|HIF1BETA|TANGO|bHLHe2	405	MIM:126110|HGNC:HGNC:700|Ensembl:ENSG00000143437|HPRD:00524|Vega:OTTHUMG00000035011	FECH	EPP|FCE	2235	MIM:612386|HGNC:HGNC:3647|Ensembl:ENSG00000066926|HPRD:01509|Vega:OTTHUMG00000132740	PAZAR	Homo sapiens	15312748	1	PROTEIN BINDING ASSAY::UNKNOWN
ARNT	HIF-1-beta|HIF-1beta|HIF1-beta|HIF1B|HIF1BETA|TANGO|bHLHe2	405	MIM:126110|HGNC:HGNC:700|Ensembl:ENSG00000143437|HPRD:00524|Vega:OTTHUMG00000035011	FURIN	FUR|PACE|PCSK3|SPC1	5045	MIM:136950|HGNC:HGNC:8568|Ensembl:ENSG00000140564|HPRD:00653|Vega:OTTHUMG00000149831	PAZAR	Homo sapiens	15611046	1	PROTEIN BINDING ASSAY::UNKNOWN
ARNT	HIF-1-beta|HIF-1beta|HIF1-beta|HIF1B|HIF1BETA|TANGO|bHLHe2	405	MIM:126110|HGNC:HGNC:700|Ensembl:ENSG00000143437|HPRD:00524|Vega:OTTHUMG00000035011	GAPDH	G3PD|GAPD|HEL-S-162eP	2597	MIM:138400|HGNC:HGNC:4141|Ensembl:ENSG00000111640|HPRD:00713|Vega:OTTHUMG00000137379	PAZAR	Homo sapiens	10542317	1	PROTEIN BINDING ASSAY::UNKNOWN
ARNT	Arnt1	25242	RGD:2153|Ensembl:ENSRNOG00000031174	GCK	GLUKA|RNGK2	24385	RGD:2670|Ensembl:ENSRNOG00000061527	PAZAR	Rattus norvegicus	14612449	1	PROTEIN BINDING ASSAY::UNKNOWN
ARNT	D3Ertd557e|Drnt|ESTM42|Hif1b|W08714|bHLHe2|mKIAA4051	11863	MGI:MGI:88071|Ensembl:ENSMUSG00000015522|Vega:OTTMUSG00000016472	HMOX1	D8Wsu38e|HO-1|HO1|Hemox|Hmox|Hsp32	15368	MGI:MGI:96163|Ensembl:ENSMUSG00000005413|Vega:OTTMUSG00000030644	PAZAR	Mus musculus	9038135	1	PROTEIN BINDING ASSAY::UNKNOWN
ARNT	HIF-1-beta|HIF-1beta|HIF1-beta|HIF1B|HIF1BETA|TANGO|bHLHe2	405	MIM:126110|HGNC:HGNC:700|Ensembl:ENSG00000143437|HPRD:00524|Vega:OTTHUMG00000035011	HSP90B1	ECGP|GP96|GRP94|HEL-S-125m|HEL35|TRA1	7184	MIM:191175|HGNC:HGNC:12028|Ensembl:ENSG00000166598|HPRD:01860|Vega:OTTHUMG00000170118	PAZAR	Homo sapiens	15620698	1	PROTEIN BINDING ASSAY::UNKNOWN
ARNT	HIF-1-beta|HIF-1beta|HIF1-beta|HIF1B|HIF1BETA|TANGO|bHLHe2	405	MIM:126110|HGNC:HGNC:700|Ensembl:ENSG00000143437|HPRD:00524|Vega:OTTHUMG00000035011	ID2	GIG8|ID2A|ID2H|bHLHb26	3398	MIM:600386|HGNC:HGNC:5361|Ensembl:ENSG00000115738|HPRD:02664	PAZAR	Homo sapiens	15252039	1	PROTEIN BINDING ASSAY::UNKNOWN
ARNT	D3Ertd557e|Drnt|ESTM42|Hif1b|W08714|bHLHe2|mKIAA4051	11863	MGI:MGI:88071|Ensembl:ENSMUSG00000015522|Vega:OTTMUSG00000016472	KDR	6130401C07|Flk-1|Flk1|Krd-1|Ly73|VEGFR-2|VEGFR2|sVEGFR-2	16542	MGI:MGI:96683|Ensembl:ENSMUSG00000062960|Vega:OTTMUSG00000021297	PAZAR	Mus musculus	12464608	1	PROTEIN BINDING ASSAY::UNKNOWN
ARNT	D3Ertd557e|Drnt|ESTM42|Hif1b|W08714|bHLHe2|mKIAA4051	11863	MGI:MGI:88071|Ensembl:ENSMUSG00000015522|Vega:OTTMUSG00000016472	LDHA	Ldh1|Ldhm|l7R2	16828	MGI:MGI:96759|Ensembl:ENSMUSG00000063229|Vega:OTTMUSG00000016500	PAZAR	Mus musculus	7673128	1	PROTEIN BINDING ASSAY::UNKNOWN
ARNT	HIF-1-beta|HIF-1beta|HIF1-beta|HIF1B|HIF1BETA|TANGO|bHLHe2	405	MIM:126110|HGNC:HGNC:700|Ensembl:ENSG00000143437|HPRD:00524|Vega:OTTHUMG00000035011	LEP	LEPD|OB|OBS	3952	MIM:164160|HGNC:HGNC:6553|Ensembl:ENSG00000174697|HPRD:01249|Vega:OTTHUMG00000157564	PAZAR	Homo sapiens	12084725	1	PROTEIN BINDING ASSAY::UNKNOWN
ARNT	HIF-1-beta|HIF-1beta|HIF1-beta|HIF1B|HIF1BETA|TANGO|bHLHe2	405	MIM:126110|HGNC:HGNC:700|Ensembl:ENSG00000143437|HPRD:00524|Vega:OTTHUMG00000035011	LEP	LEPD|OB|OBS	3952	MIM:164160|HGNC:HGNC:6553|Ensembl:ENSG00000174697|HPRD:01249|Vega:OTTHUMG00000157564	TFACTS:TRED	Homo sapiens	NA	1	TFACTS CURATED
ARNT	HIF-1-beta|HIF-1beta|HIF1-beta|HIF1B|HIF1BETA|TANGO|bHLHe2	405	MIM:126110|HGNC:HGNC:700|Ensembl:ENSG00000143437|HPRD:00524|Vega:OTTHUMG00000035011	LEP	LEPD|OB|OBS	3952	MIM:164160|HGNC:HGNC:6553|Ensembl:ENSG00000174697|HPRD:01249|Vega:OTTHUMG00000157564	TRED	Homo sapiens	NA	1	Experimentally validated with low-throughput techniques
ARNT	HIF-1-beta|HIF-1beta|HIF1-beta|HIF1B|HIF1BETA|TANGO|bHLHe2	405	MIM:126110|HGNC:HGNC:700|Ensembl:ENSG00000143437|HPRD:00524|Vega:OTTHUMG00000035011	MCL1	BCL2L3|EAT|MCL1-ES|MCL1L|MCL1S|Mcl-1|TM|bcl2-L-3|mcl1/EAT	4170	MIM:159552|HGNC:HGNC:6943|Ensembl:ENSG00000143384|HPRD:08870|Vega:OTTHUMG00000034867	PAZAR	Homo sapiens	15611089	1	PROTEIN BINDING ASSAY::UNKNOWN
ARNT	HIF-1-beta|HIF-1beta|HIF1-beta|HIF1B|HIF1BETA|TANGO|bHLHe2	405	MIM:126110|HGNC:HGNC:700|Ensembl:ENSG00000143437|HPRD:00524|Vega:OTTHUMG00000035011	MIR3652	-	100500842	HGNC:HGNC:38894|Ensembl:ENSG00000265072|miRBase:MI0016052	PAZAR	Homo sapiens	15620698	1	PROTEIN BINDING ASSAY::UNKNOWN
ARNT	D3Ertd557e|Drnt|ESTM42|Hif1b|W08714|bHLHe2|mKIAA4051	11863	MGI:MGI:88071|Ensembl:ENSMUSG00000015522|Vega:OTTMUSG00000016472	NOS2	MAC-NOS|NOS-II|Nos-2|Nos2a|i-NOS|iNOS	18126	MGI:MGI:97361|Ensembl:ENSMUSG00000020826|Vega:OTTMUSG00000000146	PAZAR	Mus musculus	7500013	1	PROTEIN BINDING ASSAY::UNKNOWN
ARNT	HIF-1-beta|HIF-1beta|HIF1-beta|HIF1B|HIF1BETA|TANGO|bHLHe2	405	MIM:126110|HGNC:HGNC:700|Ensembl:ENSG00000143437|HPRD:00524|Vega:OTTHUMG00000035011	NOS3	ECNOS|eNOS	4846	MIM:163729|HGNC:HGNC:7876|Ensembl:ENSG00000164867|HPRD:01224|Vega:OTTHUMG00000158343	PAZAR	Homo sapiens	12963737	1	PROTEIN BINDING ASSAY::UNKNOWN
ARNT	Arnt1	25242	RGD:2153|Ensembl:ENSRNOG00000031174	NPPA	ANF|ANP|Pnd|RATANF	24602	RGD:3193|Ensembl:ENSRNOG00000008176	PAZAR	Rattus norvegicus	12413399	1	PROTEIN BINDING ASSAY::UNKNOWN
ARNT	Arnt1	25242	RGD:2153|Ensembl:ENSRNOG00000031174	PCK1	GTP|PCK|PEPCK-C|Pepck|RATPEPCK	362282	RGD:3267|Ensembl:ENSRNOG00000028616	PAZAR	Rattus norvegicus	15907483	1	PROTEIN BINDING ASSAY::UNKNOWN
ARNT	HIF-1-beta|HIF-1beta|HIF1-beta|HIF1B|HIF1BETA|TANGO|bHLHe2	405	MIM:126110|HGNC:HGNC:700|Ensembl:ENSG00000143437|HPRD:00524|Vega:OTTHUMG00000035011	PGK1	HEL-S-68p|MIG10|PGKA	5230	MIM:311800|HGNC:HGNC:8896|HPRD:02412	PAZAR	Homo sapiens	8089148	1	PROTEIN BINDING ASSAY::UNKNOWN
ARNT	HIF-1-beta|HIF-1beta|HIF1-beta|HIF1B|HIF1BETA|TANGO|bHLHe2	405	MIM:126110|HGNC:HGNC:700|Ensembl:ENSG00000143437|HPRD:00524|Vega:OTTHUMG00000035011	PGK1	HEL-S-68p|MIG10|PGKA	5230	MIM:311800|HGNC:HGNC:8896|HPRD:02412	PAZAR	Homo sapiens	8955077	1	PROTEIN BINDING ASSAY::UNKNOWN
ARNT	D3Ertd557e|Drnt|ESTM42|Hif1b|W08714|bHLHe2|mKIAA4051	11863	MGI:MGI:88071|Ensembl:ENSMUSG00000015522|Vega:OTTMUSG00000016472	PGK1	Pgk-1	18655	MGI:MGI:97555|Ensembl:ENSMUSG00000062070|Vega:OTTMUSG00000018277	PAZAR	Mus musculus	8022811	1	PROTEIN BINDING ASSAY::UNKNOWN
ARNT	D3Ertd557e|Drnt|ESTM42|Hif1b|W08714|bHLHe2|mKIAA4051	11863	MGI:MGI:88071|Ensembl:ENSMUSG00000015522|Vega:OTTMUSG00000016472	PGK1	Pgk-1	18655	MGI:MGI:97555|Ensembl:ENSMUSG00000062070|Vega:OTTMUSG00000018277	PAZAR	Mus musculus	9726995	1	PROTEIN BINDING ASSAY::UNKNOWN
ARNT	HIF-1-beta|HIF-1beta|HIF1-beta|HIF1B|HIF1BETA|TANGO|bHLHe2	405	MIM:126110|HGNC:HGNC:700|Ensembl:ENSG00000143437|HPRD:00524|Vega:OTTHUMG00000035011	PPP5C	PP5|PPP5|PPT	5536	MIM:600658|HGNC:HGNC:9322|Ensembl:ENSG00000011485|HPRD:02805|Vega:OTTHUMG00000134287	PAZAR	Homo sapiens	15328343	1	PROTEIN BINDING ASSAY::UNKNOWN
ARNT	D3Ertd557e|Drnt|ESTM42|Hif1b|W08714|bHLHe2|mKIAA4051	11863	MGI:MGI:88071|Ensembl:ENSMUSG00000015522|Vega:OTTMUSG00000016472	SENP2	2310007L05Rik|4930538C18Rik|AI646780|AW554757|Smt3ip2|SuPr-1|mKIAA1331	75826	MGI:MGI:1923076|Ensembl:ENSMUSG00000022855	TFACTS:TRED	Mus musculus	NA	1	TFACTS CURATED
ARNT	HIF-1-beta|HIF-1beta|HIF1-beta|HIF1B|HIF1BETA|TANGO|bHLHe2	405	MIM:126110|HGNC:HGNC:700|Ensembl:ENSG00000143437|HPRD:00524|Vega:OTTHUMG00000035011	SERPINE1	PAI|PAI-1|PAI1|PLANH1	5054	MIM:173360|HGNC:HGNC:8583|Ensembl:ENSG00000106366|HPRD:01418|Vega:OTTHUMG00000157107	PAZAR	Homo sapiens	11877282	1	PROTEIN BINDING ASSAY::UNKNOWN
ARNT	Arnt1	25242	RGD:2153|Ensembl:ENSRNOG00000031174	SERPINE1	PAI1A|Pai1|Pai1aa|Planh|RATPAI1A	24617	RGD:3249|Ensembl:ENSRNOG00000001414	PAZAR	Rattus norvegicus	10590062	1	PROTEIN BINDING ASSAY::UNKNOWN
ARNT	D3Ertd557e|Drnt|ESTM42|Hif1b|W08714|bHLHe2|mKIAA4051	11863	MGI:MGI:88071|Ensembl:ENSMUSG00000015522|Vega:OTTMUSG00000016472	SLC2A1	Glut-1|Glut1	20525	MGI:MGI:95755	PAZAR	Mus musculus	9726995	1	PROTEIN BINDING ASSAY::UNKNOWN
ARNT	D3Ertd557e|Drnt|ESTM42|Hif1b|W08714|bHLHe2|mKIAA4051	11863	MGI:MGI:88071|Ensembl:ENSMUSG00000015522|Vega:OTTMUSG00000016472	SUMO1	GMP1|PIC1|SENTRIN|SMT3|SMT3H3|SMTP3|SUMO-1|Smt3C|Ubl1	22218	MGI:MGI:1197010|Ensembl:ENSMUSG00000026021|Vega:OTTMUSG00000022159	TFACTS:TRED	Mus musculus	NA	1	TFACTS CURATED
ARNT	HIF-1-beta|HIF-1beta|HIF1-beta|HIF1B|HIF1BETA|TANGO|bHLHe2	405	MIM:126110|HGNC:HGNC:700|Ensembl:ENSG00000143437|HPRD:00524|Vega:OTTHUMG00000035011	TERT	CMM9|DKCA2|DKCB4|EST2|PFBMFT1|TCS1|TP2|TRT|hEST2|hTRT	7015	MIM:187270|HGNC:HGNC:11730|Ensembl:ENSG00000164362|HPRD:01754|Vega:OTTHUMG00000090357	PAZAR	Homo sapiens	15199161	1	PROTEIN BINDING ASSAY::UNKNOWN
ARNT	HIF-1-beta|HIF-1beta|HIF1-beta|HIF1B|HIF1BETA|TANGO|bHLHe2	405	MIM:126110|HGNC:HGNC:700|Ensembl:ENSG00000143437|HPRD:00524|Vega:OTTHUMG00000035011	TF	HEL-S-71p|PRO1557|PRO2086|TFQTL1	7018	MIM:190000|HGNC:HGNC:11740|Ensembl:ENSG00000091513|HPRD:01811|Vega:OTTHUMG00000150356	PAZAR	Homo sapiens	9242677	1	PROTEIN BINDING ASSAY::UNKNOWN
ARNT	HIF-1-beta|HIF-1beta|HIF1-beta|HIF1B|HIF1BETA|TANGO|bHLHe2	405	MIM:126110|HGNC:HGNC:700|Ensembl:ENSG00000143437|HPRD:00524|Vega:OTTHUMG00000035011	TFF3	ITF|P1B|TFI	7033	MIM:600633|HGNC:HGNC:11757|Ensembl:ENSG00000160180|HPRD:02797|Vega:OTTHUMG00000086798	PAZAR	Homo sapiens	11342587	1	PROTEIN BINDING ASSAY::UNKNOWN
ARNT	HIF-1-beta|HIF-1beta|HIF1-beta|HIF1B|HIF1BETA|TANGO|bHLHe2	405	MIM:126110|HGNC:HGNC:700|Ensembl:ENSG00000143437|HPRD:00524|Vega:OTTHUMG00000035011	TFRC	CD71|IMD46|T9|TFR|TFR1|TR|TRFR|p90	7037	MIM:190010|HGNC:HGNC:11763|Ensembl:ENSG00000072274|HPRD:01812|Vega:OTTHUMG00000155714	PAZAR	Homo sapiens	10446187	1	PROTEIN BINDING ASSAY::UNKNOWN
ARNT	HIF-1-beta|HIF-1beta|HIF1-beta|HIF1B|HIF1BETA|TANGO|bHLHe2	405	MIM:126110|HGNC:HGNC:700|Ensembl:ENSG00000143437|HPRD:00524|Vega:OTTHUMG00000035011	TFRC	CD71|IMD46|T9|TFR|TFR1|TR|TRFR|p90	7037	MIM:190010|HGNC:HGNC:11763|Ensembl:ENSG00000072274|HPRD:01812|Vega:OTTHUMG00000155714	TFACTS:TRED	Homo sapiens	NA	1	TFACTS CURATED
ARNT	HIF-1-beta|HIF-1beta|HIF1-beta|HIF1B|HIF1BETA|TANGO|bHLHe2	405	MIM:126110|HGNC:HGNC:700|Ensembl:ENSG00000143437|HPRD:00524|Vega:OTTHUMG00000035011	TFRC	CD71|IMD46|T9|TFR|TFR1|TR|TRFR|p90	7037	MIM:190010|HGNC:HGNC:11763|Ensembl:ENSG00000072274|HPRD:01812|Vega:OTTHUMG00000155714	TRED	Homo sapiens	NA	1	Experimentally validated with low-throughput techniques
ARNT	HIF-1-beta|HIF-1beta|HIF1-beta|HIF1B|HIF1BETA|TANGO|bHLHe2	405	MIM:126110|HGNC:HGNC:700|Ensembl:ENSG00000143437|HPRD:00524|Vega:OTTHUMG00000035011	TGFB3	ARVD|ARVD1|LDS5|RNHF|TGF-beta3	7043	MIM:190230|HGNC:HGNC:11769|HPRD:01829	PAZAR	Homo sapiens	15155569	1	PROTEIN BINDING ASSAY::UNKNOWN
ARNT	D3Ertd557e|Drnt|ESTM42|Hif1b|W08714|bHLHe2|mKIAA4051	11863	MGI:MGI:88071|Ensembl:ENSMUSG00000015522|Vega:OTTMUSG00000016472	TGFB3	TGF-beta-3|Tgfb-3	21809	MGI:MGI:98727|Ensembl:ENSMUSG00000021253	PAZAR	Mus musculus	14580376	1	PROTEIN BINDING ASSAY::UNKNOWN
ARNT	HIF-1-beta|HIF-1beta|HIF1-beta|HIF1B|HIF1BETA|TANGO|bHLHe2	405	MIM:126110|HGNC:HGNC:700|Ensembl:ENSG00000143437|HPRD:00524|Vega:OTTHUMG00000035011	UBL1	-	-	-	TRED	Homo sapiens	NA	1	Experimentally validated with low-throughput techniques
ARNT	HIF-1-beta|HIF-1beta|HIF1-beta|HIF1B|HIF1BETA|TANGO|bHLHe2	405	MIM:126110|HGNC:HGNC:700|Ensembl:ENSG00000143437|HPRD:00524|Vega:OTTHUMG00000035011	UGT1A6	GNT1|HLUGP|HLUGP1|UDPGT|UDPGT 1-6|UGT1|UGT1A6S|UGT1F	54578	MIM:606431|HGNC:HGNC:12538|Ensembl:ENSG00000167165|HPRD:07071|Vega:OTTHUMG00000059122	HTRI	Homo sapiens	9466822	1	ELECTROPHORETIC MOBILITY SHIFT ASSAY
ARNT	HIF-1-beta|HIF-1beta|HIF1-beta|HIF1B|HIF1BETA|TANGO|bHLHe2	405	MIM:126110|HGNC:HGNC:700|Ensembl:ENSG00000143437|HPRD:00524|Vega:OTTHUMG00000035011	VEGFA	MVCD1|VEGF|VPF	7422	MIM:192240|HGNC:HGNC:12680|Ensembl:ENSG00000112715|HPRD:01889|Vega:OTTHUMG00000014745	PAZAR	Homo sapiens	7641334	1	PROTEIN BINDING ASSAY::UNKNOWN
ARNT	Arnt1	25242	RGD:2153|Ensembl:ENSRNOG00000031174	VEGFA	VEGF-A|VEGF164|VPF|Vegf	83785	RGD:619991|Ensembl:ENSRNOG00000019598	PAZAR	Rattus norvegicus	7768934	1	PROTEIN BINDING ASSAY::UNKNOWN
ARNT	D3Ertd557e|Drnt|ESTM42|Hif1b|W08714|bHLHe2|mKIAA4051	11863	MGI:MGI:88071|Ensembl:ENSMUSG00000015522|Vega:OTTMUSG00000016472	WT1	D630046I19Rik|Wt-1	22431	MGI:MGI:98968|Ensembl:ENSMUSG00000016458|Vega:OTTMUSG00000014987	PAZAR	Mus musculus	12738801	1	PROTEIN BINDING ASSAY::UNKNOWN
ARX	-	11878	MGI:MGI:1097716|Ensembl:ENSMUSG00000035277|Vega:OTTMUSG00000017972	EBF3	3110018A08Rik|O/E-2|mKIAA4201	13593	MGI:MGI:894289|Ensembl:ENSMUSG00000010476	PAZAR	Mus musculus	18799476	1	ELECTROPHORETIC MOBILITY SHIFT ASSAY (EMSA)::UNKNOWN
ARX	-	11878	MGI:MGI:1097716|Ensembl:ENSMUSG00000035277|Vega:OTTMUSG00000017972	EBF3	3110018A08Rik|O/E-2|mKIAA4201	13593	MGI:MGI:894289|Ensembl:ENSMUSG00000010476	TFACTS:PAZAR	Mus musculus	NA	1	TFACTS CURATED
ARX	-	11878	MGI:MGI:1097716|Ensembl:ENSMUSG00000035277|Vega:OTTMUSG00000017972	LMO1	Rbtn-1|Rbtn1|Ttg1	109594	MGI:MGI:102812|Ensembl:ENSMUSG00000036111	PAZAR	Mus musculus	18799476	1	ELECTROPHORETIC MOBILITY SHIFT ASSAY (EMSA)::UNKNOWN
ARX	-	11878	MGI:MGI:1097716|Ensembl:ENSMUSG00000035277|Vega:OTTMUSG00000017972	LMO1	Rbtn-1|Rbtn1|Ttg1	109594	MGI:MGI:102812|Ensembl:ENSMUSG00000036111	TFACTS:PAZAR	Mus musculus	NA	1	TFACTS CURATED
ARX	-	11878	MGI:MGI:1097716|Ensembl:ENSMUSG00000035277|Vega:OTTMUSG00000017972	SHOX2	6330543G17Rik|OG12|Og12x|Prx3|SHOT	20429	MGI:MGI:1201673|Ensembl:ENSMUSG00000027833|Vega:OTTMUSG00000042120	PAZAR	Mus musculus	18799476	1	ELECTROPHORETIC MOBILITY SHIFT ASSAY (EMSA)::UNKNOWN
ARX	-	11878	MGI:MGI:1097716|Ensembl:ENSMUSG00000035277|Vega:OTTMUSG00000017972	SHOX2	6330543G17Rik|OG12|Og12x|Prx3|SHOT	20429	MGI:MGI:1201673|Ensembl:ENSMUSG00000027833|Vega:OTTMUSG00000042120	TFACTS:PAZAR	Mus musculus	NA	1	TFACTS CURATED
ASCL1	ASH1|HASH1|MASH1|bHLHa46	429	MIM:100790|HGNC:HGNC:738|Ensembl:ENSG00000139352|HPRD:00011|Vega:OTTHUMG00000169967	PCSK6	PACE4|SPC4	5046	MIM:167405|HGNC:HGNC:8569|Ensembl:ENSG00000140479|HPRD:01329|Vega:OTTHUMG00000172097	HTRI	Homo sapiens	11736660	1	ELECTROPHORETIC MOBILITY SHIFT ASSAY
ATF1	EWS-ATF1|FUS/ATF-1|TREB36	466	MIM:123803|HGNC:HGNC:783|Ensembl:ENSG00000123268|HPRD:00440|Vega:OTTHUMG00000169482	AQP3	AQP-3|GIL	360	MIM:600170|HGNC:HGNC:636|Ensembl:ENSG00000165272|HPRD:08970|Vega:OTTHUMG00000019769	TFACTS:TRED	Homo sapiens	NA	1	TFACTS CURATED
ATF1	EWS-ATF1|FUS/ATF-1|TREB36	466	MIM:123803|HGNC:HGNC:783|Ensembl:ENSG00000123268|HPRD:00440|Vega:OTTHUMG00000169482	AQP3	AQP-3|GIL	360	MIM:600170|HGNC:HGNC:636|Ensembl:ENSG00000165272|HPRD:08970|Vega:OTTHUMG00000019769	TRED	Homo sapiens	NA	1	Experimentally validated with low-throughput techniques
ATF1	EWS-ATF1|FUS/ATF-1|TREB36	466	MIM:123803|HGNC:HGNC:783|Ensembl:ENSG00000123268|HPRD:00440|Vega:OTTHUMG00000169482	BCL2	Bcl-2|PPP1R50	596	MIM:151430|HGNC:HGNC:990|HPRD:01045	HTRI	Homo sapiens	10542244	1	ELECTROPHORETIC MOBILITY SHIFT ASSAY
ATF1	EWS-ATF1|FUS/ATF-1|TREB36	466	MIM:123803|HGNC:HGNC:783|Ensembl:ENSG00000123268|HPRD:00440|Vega:OTTHUMG00000169482	BCL2	Bcl-2|PPP1R50	596	MIM:151430|HGNC:HGNC:990|HPRD:01045	TFACTS:TRED	Homo sapiens	NA	1	TFACTS CURATED
ATF1	EWS-ATF1|FUS/ATF-1|TREB36	466	MIM:123803|HGNC:HGNC:783|Ensembl:ENSG00000123268|HPRD:00440|Vega:OTTHUMG00000169482	BCL2	Bcl-2|PPP1R50	596	MIM:151430|HGNC:HGNC:990|HPRD:01045	TRED	Homo sapiens	NA	1	Experimentally validated with low-throughput techniques
ATF1	EWS-ATF1|FUS/ATF-1|TREB36	466	MIM:123803|HGNC:HGNC:783|Ensembl:ENSG00000123268|HPRD:00440|Vega:OTTHUMG00000169482	BRCA1	BRCAI|BRCC1|BROVCA1|FANCS|IRIS|PNCA4|PPP1R53|PSCP|RNF53	672	MIM:113705|HGNC:HGNC:1100|Ensembl:ENSG00000012048|HPRD:00218|Vega:OTTHUMG00000157426	TFACTS:TRED	Homo sapiens	NA	1	TFACTS CURATED
ATF1	EWS-ATF1|FUS/ATF-1|TREB36	466	MIM:123803|HGNC:HGNC:783|Ensembl:ENSG00000123268|HPRD:00440|Vega:OTTHUMG00000169482	BRCA1	BRCAI|BRCC1|BROVCA1|FANCS|IRIS|PNCA4|PPP1R53|PSCP|RNF53	672	MIM:113705|HGNC:HGNC:1100|Ensembl:ENSG00000012048|HPRD:00218|Vega:OTTHUMG00000157426	TRED	Homo sapiens	NA	1	Experimentally validated with low-throughput techniques
ATF1	EWS-ATF1|FUS/ATF-1|TREB36	466	MIM:123803|HGNC:HGNC:783|Ensembl:ENSG00000123268|HPRD:00440|Vega:OTTHUMG00000169482	CALCA	CALC1|CGRP|CGRP-I|CGRP1|CT|KC|PCT	796	MIM:114130|HGNC:HGNC:1437|Ensembl:ENSG00000110680|HPRD:00238|Vega:OTTHUMG00000159731	TFACTS:TRED	Homo sapiens	NA	1	TFACTS CURATED
ATF1	EWS-ATF1|FUS/ATF-1|TREB36	466	MIM:123803|HGNC:HGNC:783|Ensembl:ENSG00000123268|HPRD:00440|Vega:OTTHUMG00000169482	CALCA	CALC1|CGRP|CGRP-I|CGRP1|CT|KC|PCT	796	MIM:114130|HGNC:HGNC:1437|Ensembl:ENSG00000110680|HPRD:00238|Vega:OTTHUMG00000159731	TRED	Homo sapiens	NA	1	Experimentally validated with low-throughput techniques
ATF1	EWS-ATF1|FUS/ATF-1|TREB36	466	MIM:123803|HGNC:HGNC:783|Ensembl:ENSG00000123268|HPRD:00440|Vega:OTTHUMG00000169482	CCL5	D17S136E|RANTES|SCYA5|SIS-delta|SISd|TCP228|eoCP	6352	MIM:187011|HGNC:HGNC:10632|Ensembl:ENSG00000271503|HPRD:01751|Vega:OTTHUMG00000188396	TFACTS:TRED	Homo sapiens	NA	1	TFACTS CURATED
ATF1	EWS-ATF1|FUS/ATF-1|TREB36	466	MIM:123803|HGNC:HGNC:783|Ensembl:ENSG00000123268|HPRD:00440|Vega:OTTHUMG00000169482	CCL5	D17S136E|RANTES|SCYA5|SIS-delta|SISd|TCP228|eoCP	6352	MIM:187011|HGNC:HGNC:10632|Ensembl:ENSG00000271503|HPRD:01751|Vega:OTTHUMG00000188396	TRED	Homo sapiens	NA	1	Experimentally validated with low-throughput techniques
ATF1	EWS-ATF1|FUS/ATF-1|TREB36	466	MIM:123803|HGNC:HGNC:783|Ensembl:ENSG00000123268|HPRD:00440|Vega:OTTHUMG00000169482	CCNA1	CT146	8900	MIM:604036|HGNC:HGNC:1577|Ensembl:ENSG00000133101|HPRD:04946|Vega:OTTHUMG00000016733	TFACTS:TRRD	Homo sapiens	NA	1	TFACTS CURATED
ATF1	EWS-ATF1|FUS/ATF-1|TREB36	466	MIM:123803|HGNC:HGNC:783|Ensembl:ENSG00000123268|HPRD:00440|Vega:OTTHUMG00000169482	CCNA1	CT146	8900	MIM:604036|HGNC:HGNC:1577|Ensembl:ENSG00000133101|HPRD:04946|Vega:OTTHUMG00000016733	TRED	Homo sapiens	NA	1	TFACTS CURATED
ATF1	EWS-ATF1|FUS/ATF-1|TREB36	466	MIM:123803|HGNC:HGNC:783|Ensembl:ENSG00000123268|HPRD:00440|Vega:OTTHUMG00000169482	CCNA1	CT146	8900	MIM:604036|HGNC:HGNC:1577|Ensembl:ENSG00000133101|HPRD:04946|Vega:OTTHUMG00000016733	TRED	Homo sapiens	NA	1	Experimentally validated with low-throughput techniques
ATF1	EWS-ATF1|FUS/ATF-1|TREB36	466	MIM:123803|HGNC:HGNC:783|Ensembl:ENSG00000123268|HPRD:00440|Vega:OTTHUMG00000169482	CD8A	CD8|Leu2|MAL|p32	925	MIM:186910|HGNC:HGNC:1706|Ensembl:ENSG00000153563|HPRD:01737|Vega:OTTHUMG00000130265	TFACTS:TRED	Homo sapiens	NA	1	TFACTS CURATED
ATF1	EWS-ATF1|FUS/ATF-1|TREB36	466	MIM:123803|HGNC:HGNC:783|Ensembl:ENSG00000123268|HPRD:00440|Vega:OTTHUMG00000169482	CD8A	CD8|Leu2|MAL|p32	925	MIM:186910|HGNC:HGNC:1706|Ensembl:ENSG00000153563|HPRD:01737|Vega:OTTHUMG00000130265	TRED	Homo sapiens	NA	1	Experimentally validated with low-throughput techniques
ATF1	EWS-ATF1|FUS/ATF-1|TREB36	466	MIM:123803|HGNC:HGNC:783|Ensembl:ENSG00000123268|HPRD:00440|Vega:OTTHUMG00000169482	CEBPB	C/EBP-beta|IL6DBP|NF-IL6|TCF5	1051	MIM:189965|HGNC:HGNC:1834|Ensembl:ENSG00000172216|HPRD:01801|Vega:OTTHUMG00000032715	TRED	Homo sapiens	NA	1	Experimentally validated with low-throughput techniques
ATF1	EWS-ATF1|FUS/ATF-1|TREB36	466	MIM:123803|HGNC:HGNC:783|Ensembl:ENSG00000123268|HPRD:00440|Vega:OTTHUMG00000169482	CEBPD	C/EBP-delta|CELF|CRP3|NF-IL6-beta	1052	MIM:116898|HGNC:HGNC:1835|HPRD:00297	TRED	Homo sapiens	NA	1	Experimentally validated with low-throughput techniques
ATF1	EWS-ATF1|FUS/ATF-1|TREB36	466	MIM:123803|HGNC:HGNC:783|Ensembl:ENSG00000123268|HPRD:00440|Vega:OTTHUMG00000169482	CFTR	ABC35|ABCC7|CF|CFTR/MRP|MRP7|TNR-CFTR|dJ760C5.1	1080	MIM:602421|HGNC:HGNC:1884|Ensembl:ENSG00000001626|HPRD:03883|Vega:OTTHUMG00000023076	TFACTS:TRED	Homo sapiens	NA	1	TFACTS CURATED
ATF1	EWS-ATF1|FUS/ATF-1|TREB36	466	MIM:123803|HGNC:HGNC:783|Ensembl:ENSG00000123268|HPRD:00440|Vega:OTTHUMG00000169482	CFTR	ABC35|ABCC7|CF|CFTR/MRP|MRP7|TNR-CFTR|dJ760C5.1	1080	MIM:602421|HGNC:HGNC:1884|Ensembl:ENSG00000001626|HPRD:03883|Vega:OTTHUMG00000023076	TRED	Homo sapiens	NA	1	Experimentally validated with low-throughput techniques
ATF1	EWS-ATF1|FUS/ATF-1|TREB36	466	MIM:123803|HGNC:HGNC:783|Ensembl:ENSG00000123268|HPRD:00440|Vega:OTTHUMG00000169482	CGA	CG-ALPHA|FSHA|GPHA1|GPHa|HCG|LHA|TSHA	1081	MIM:118850|HGNC:HGNC:1885|Ensembl:ENSG00000135346|HPRD:00342|Vega:OTTHUMG00000015161	TFACTS:TRED	Homo sapiens	NA	1	TFACTS CURATED
ATF1	EWS-ATF1|FUS/ATF-1|TREB36	466	MIM:123803|HGNC:HGNC:783|Ensembl:ENSG00000123268|HPRD:00440|Vega:OTTHUMG00000169482	CGA	CG-ALPHA|FSHA|GPHA1|GPHa|HCG|LHA|TSHA	1081	MIM:118850|HGNC:HGNC:1885|Ensembl:ENSG00000135346|HPRD:00342|Vega:OTTHUMG00000015161	TRED	Homo sapiens	NA	1	Experimentally validated with low-throughput techniques
ATF1	EWS-ATF1|FUS/ATF-1|TREB36	466	MIM:123803|HGNC:HGNC:783|Ensembl:ENSG00000123268|HPRD:00440|Vega:OTTHUMG00000169482	CHGA	CGA	1113	MIM:118910|HGNC:HGNC:1929|Ensembl:ENSG00000100604|HPRD:07170|Vega:OTTHUMG00000171225	TFACTS:TRED	Homo sapiens	NA	1	TFACTS CURATED
ATF1	EWS-ATF1|FUS/ATF-1|TREB36	466	MIM:123803|HGNC:HGNC:783|Ensembl:ENSG00000123268|HPRD:00440|Vega:OTTHUMG00000169482	CHGA	CGA	1113	MIM:118910|HGNC:HGNC:1929|Ensembl:ENSG00000100604|HPRD:07170|Vega:OTTHUMG00000171225	TRED	Homo sapiens	NA	1	Experimentally validated with low-throughput techniques
ATF1	EWS-ATF1|FUS/ATF-1|TREB36	466	MIM:123803|HGNC:HGNC:783|Ensembl:ENSG00000123268|HPRD:00440|Vega:OTTHUMG00000169482	CIITA	C2TA|CIITAIV|MHC2TA|NLRA	4261	MIM:600005|HGNC:HGNC:7067|Ensembl:ENSG00000179583|HPRD:02475|Vega:OTTHUMG00000129753	TFACTS:TRED	Homo sapiens	NA	1	TFACTS CURATED
ATF1	EWS-ATF1|FUS/ATF-1|TREB36	466	MIM:123803|HGNC:HGNC:783|Ensembl:ENSG00000123268|HPRD:00440|Vega:OTTHUMG00000169482	COPA	AILJK|HEP-COP	1314	MIM:601924|HGNC:HGNC:2230|Ensembl:ENSG00000122218|HPRD:03564|Vega:OTTHUMG00000033111	TFACTS:TRED	Homo sapiens	NA	1	TFACTS CURATED
ATF1	EWS-ATF1|FUS/ATF-1|TREB36	466	MIM:123803|HGNC:HGNC:783|Ensembl:ENSG00000123268|HPRD:00440|Vega:OTTHUMG00000169482	COPA	AILJK|HEP-COP	1314	MIM:601924|HGNC:HGNC:2230|Ensembl:ENSG00000122218|HPRD:03564|Vega:OTTHUMG00000033111	TRED	Homo sapiens	NA	1	Experimentally validated with low-throughput techniques
ATF1	EWS-ATF1|FUS/ATF-1|TREB36	466	MIM:123803|HGNC:HGNC:783|Ensembl:ENSG00000123268|HPRD:00440|Vega:OTTHUMG00000169482	CYCS	CYC|HCS|THC4	54205	MIM:123970|HGNC:HGNC:19986|HPRD:00479	TRED	Homo sapiens	NA	1	Experimentally validated with low-throughput techniques
ATF1	Atf-1	315305	RGD:1307360|Ensembl:ENSRNOG00000061088	CYCS	CYCSA	25309	RGD:2451|Ensembl:ENSRNOG00000010452	TFACTS:TRED	Rattus norvegicus	NA	1	TFACTS CURATED
ATF1	EWS-ATF1|FUS/ATF-1|TREB36	466	MIM:123803|HGNC:HGNC:783|Ensembl:ENSG00000123268|HPRD:00440|Vega:OTTHUMG00000169482	CYP11B1	CPN1|CYP11B|FHI|P450C11	1584	MIM:610613|HGNC:HGNC:2591|HPRD:01943	TFACTS:TRED	Homo sapiens	NA	1	TFACTS CURATED
ATF1	EWS-ATF1|FUS/ATF-1|TREB36	466	MIM:123803|HGNC:HGNC:783|Ensembl:ENSG00000123268|HPRD:00440|Vega:OTTHUMG00000169482	CYP11B1	CPN1|CYP11B|FHI|P450C11	1584	MIM:610613|HGNC:HGNC:2591|HPRD:01943	TRED	Homo sapiens	NA	1	Experimentally validated with low-throughput techniques
ATF1	EWS-ATF1|FUS/ATF-1|TREB36	466	MIM:123803|HGNC:HGNC:783|Ensembl:ENSG00000123268|HPRD:00440|Vega:OTTHUMG00000169482	CYP11B2	ALDOS|CPN2|CYP11B|CYP11BL|CYPXIB2|P-450C18|P450C18|P450aldo	1585	MIM:124080|HGNC:HGNC:2592|Ensembl:ENSG00000179142|HPRD:00492|Vega:OTTHUMG00000160254	TFACTS:TRED	Homo sapiens	NA	1	TFACTS CURATED
ATF1	EWS-ATF1|FUS/ATF-1|TREB36	466	MIM:123803|HGNC:HGNC:783|Ensembl:ENSG00000123268|HPRD:00440|Vega:OTTHUMG00000169482	CYP11B2	ALDOS|CPN2|CYP11B|CYP11BL|CYPXIB2|P-450C18|P450C18|P450aldo	1585	MIM:124080|HGNC:HGNC:2592|Ensembl:ENSG00000179142|HPRD:00492|Vega:OTTHUMG00000160254	TRED	Homo sapiens	NA	1	Experimentally validated with low-throughput techniques
ATF1	EWS-ATF1|FUS/ATF-1|TREB36	466	MIM:123803|HGNC:HGNC:783|Ensembl:ENSG00000123268|HPRD:00440|Vega:OTTHUMG00000169482	DBH	DBM	1621	MIM:609312|HGNC:HGNC:2689|Ensembl:ENSG00000123454|HPRD:01963|Vega:OTTHUMG00000020878	TRED	Homo sapiens	NA	1	Experimentally validated with low-throughput techniques
ATF1	EWS-ATF1|FUS/ATF-1|TREB36	466	MIM:123803|HGNC:HGNC:783|Ensembl:ENSG00000123268|HPRD:00440|Vega:OTTHUMG00000169482	EEF2	EEF-2|EF-2|EF2|SCA26	1938	MIM:130610|HGNC:HGNC:3214|Ensembl:ENSG00000167658|HPRD:00561|Vega:OTTHUMG00000181790	TRED	Homo sapiens	NA	1	Experimentally validated with low-throughput techniques
ATF1	EWS-ATF1|FUS/ATF-1|TREB36	466	MIM:123803|HGNC:HGNC:783|Ensembl:ENSG00000123268|HPRD:00440|Vega:OTTHUMG00000169482	ERBB2	CD340|HER-2|HER-2/neu|HER2|MLN 19|NEU|NGL|TKR1	2064	MIM:164870|HGNC:HGNC:3430|Ensembl:ENSG00000141736|HPRD:01281|Vega:OTTHUMG00000179300	TFACTS:TRED	Homo sapiens	NA	1	TFACTS CURATED
ATF1	EWS-ATF1|FUS/ATF-1|TREB36	466	MIM:123803|HGNC:HGNC:783|Ensembl:ENSG00000123268|HPRD:00440|Vega:OTTHUMG00000169482	ERBB2	CD340|HER-2|HER-2/neu|HER2|MLN 19|NEU|NGL|TKR1	2064	MIM:164870|HGNC:HGNC:3430|Ensembl:ENSG00000141736|HPRD:01281|Vega:OTTHUMG00000179300	TRED	Homo sapiens	NA	1	Experimentally validated with low-throughput techniques
ATF1	EWS-ATF1|FUS/ATF-1|TREB36	466	MIM:123803|HGNC:HGNC:783|Ensembl:ENSG00000123268|HPRD:00440|Vega:OTTHUMG00000169482	FLT1	FLT|FLT-1|VEGFR-1|VEGFR1	2321	MIM:165070|HGNC:HGNC:3763|Ensembl:ENSG00000102755|HPRD:01297|Vega:OTTHUMG00000016648	TFACTS:TRED	Homo sapiens	NA	1	TFACTS CURATED
ATF1	EWS-ATF1|FUS/ATF-1|TREB36	466	MIM:123803|HGNC:HGNC:783|Ensembl:ENSG00000123268|HPRD:00440|Vega:OTTHUMG00000169482	FLT1	FLT|FLT-1|VEGFR-1|VEGFR1	2321	MIM:165070|HGNC:HGNC:3763|Ensembl:ENSG00000102755|HPRD:01297|Vega:OTTHUMG00000016648	TRED	Homo sapiens	NA	1	Experimentally validated with low-throughput techniques
ATF1	EWS-ATF1|FUS/ATF-1|TREB36	466	MIM:123803|HGNC:HGNC:783|Ensembl:ENSG00000123268|HPRD:00440|Vega:OTTHUMG00000169482	FOS	AP-1|C-FOS|p55	2353	MIM:164810|HGNC:HGNC:3796|Ensembl:ENSG00000170345|HPRD:01275|Vega:OTTHUMG00000171774	TRED	Homo sapiens	NA	1	Experimentally validated with low-throughput techniques
ATF1	-	11908	MGI:MGI:1298366|Ensembl:ENSMUSG00000023027|Vega:OTTMUSG00000036768	FOS	D12Rfj1|c-fos|cFos	14281	MGI:MGI:95574|Ensembl:ENSMUSG00000021250|Vega:OTTMUSG00000019764	TFACTS:TRED	Mus musculus	NA	1	TFACTS CURATED
ATF1	EWS-ATF1|FUS/ATF-1|TREB36	466	MIM:123803|HGNC:HGNC:783|Ensembl:ENSG00000123268|HPRD:00440|Vega:OTTHUMG00000169482	GH2	GH-V|GHB2|GHL|GHV|hGH-V	2689	MIM:139240|HGNC:HGNC:4262|Ensembl:ENSG00000136487|HPRD:00750|Vega:OTTHUMG00000172284	TFACTS:TRED	Homo sapiens	NA	1	TFACTS CURATED
ATF1	EWS-ATF1|FUS/ATF-1|TREB36	466	MIM:123803|HGNC:HGNC:783|Ensembl:ENSG00000123268|HPRD:00440|Vega:OTTHUMG00000169482	GH2	GH-V|GHB2|GHL|GHV|hGH-V	2689	MIM:139240|HGNC:HGNC:4262|Ensembl:ENSG00000136487|HPRD:00750|Vega:OTTHUMG00000172284	TRED	Homo sapiens	NA	1	Experimentally validated with low-throughput techniques
ATF1	EWS-ATF1|FUS/ATF-1|TREB36	466	MIM:123803|HGNC:HGNC:783|Ensembl:ENSG00000123268|HPRD:00440|Vega:OTTHUMG00000169482	HCOX2	-	-	-	TRED	Homo sapiens	NA	1	Experimentally validated with low-throughput techniques
ATF1	EWS-ATF1|FUS/ATF-1|TREB36	466	MIM:123803|HGNC:HGNC:783|Ensembl:ENSG00000123268|HPRD:00440|Vega:OTTHUMG00000169482	HIST2H4A	FO108|H4|H4/n|H4F2|H4FN|HIST2H4	8370	MIM:142750|HGNC:HGNC:4794|HPRD:11821	HTRI	Homo sapiens	7779811	1	DNASE I FOOTPRINTING
ATF1	EWS-ATF1|FUS/ATF-1|TREB36	466	MIM:123803|HGNC:HGNC:783|Ensembl:ENSG00000123268|HPRD:00440|Vega:OTTHUMG00000169482	HIST2H4A	FO108|H4|H4/n|H4F2|H4FN|HIST2H4	8370	MIM:142750|HGNC:HGNC:4794|HPRD:11821	HTRI	Homo sapiens	7779811	1	ELECTROPHORETIC MOBILITY SHIFT ASSAY
ATF1	EWS-ATF1|FUS/ATF-1|TREB36	466	MIM:123803|HGNC:HGNC:783|Ensembl:ENSG00000123268|HPRD:00440|Vega:OTTHUMG00000169482	HK2	HKII|HXK2	3099	MIM:601125|HGNC:HGNC:4923|Ensembl:ENSG00000159399|HPRD:03080|Vega:OTTHUMG00000129972	TRED	Homo sapiens	NA	1	Experimentally validated with low-throughput techniques
ATF1	Atf-1	315305	RGD:1307360|Ensembl:ENSRNOG00000061088	HK2	-	25059	RGD:2797|Ensembl:ENSRNOG00000006116	TFACTS:TRRD	Rattus norvegicus	NA	1	TFACTS CURATED
ATF1	Atf-1	315305	RGD:1307360|Ensembl:ENSRNOG00000061088	HK2	-	25059	RGD:2797|Ensembl:ENSRNOG00000006116	TRED	Rattus norvegicus	NA	1	TFACTS CURATED
ATF1	EWS-ATF1|FUS/ATF-1|TREB36	466	MIM:123803|HGNC:HGNC:783|Ensembl:ENSG00000123268|HPRD:00440|Vega:OTTHUMG00000169482	HLAG	MHC-G	3135	MIM:142871|HGNC:HGNC:4964|Ensembl:ENSG00000204632|HPRD:00834|Vega:OTTHUMG00000031157	TRED	Homo sapiens	NA	1	Experimentally validated with low-throughput techniques
ATF1	EWS-ATF1|FUS/ATF-1|TREB36	466	MIM:123803|HGNC:HGNC:783|Ensembl:ENSG00000123268|HPRD:00440|Vega:OTTHUMG00000169482	HLA-G	MHC-G	3135	MIM:142871|HGNC:HGNC:4964|Ensembl:ENSG00000204632|HPRD:00834|Vega:OTTHUMG00000031157	TFACTS:TRED	Homo sapiens	NA	1	TFACTS CURATED
ATF1	EWS-ATF1|FUS/ATF-1|TREB36	466	MIM:123803|HGNC:HGNC:783|Ensembl:ENSG00000123268|HPRD:00440|Vega:OTTHUMG00000169482	HSPA5	BIP|GRP78|HEL-S-89n|MIF2	3309	MIM:138120|HGNC:HGNC:5238|Ensembl:ENSG00000044574|HPRD:00682|Vega:OTTHUMG00000020672	TRED	Homo sapiens	NA	1	Experimentally validated with low-throughput techniques
ATF1	-	11908	MGI:MGI:1298366|Ensembl:ENSMUSG00000023027|Vega:OTTMUSG00000036768	HSPA5	AL022860|AU019543|Bip|D2Wsu141e|D2Wsu17e|Grp78|Hsce70|SEZ-7|Sez7|baffled|mBiP	14828	MGI:MGI:95835|Ensembl:ENSMUSG00000026864|Vega:OTTMUSG00000012014	TFACTS:TRED	Mus musculus	NA	1	TFACTS CURATED
ATF1	-	11908	MGI:MGI:1298366|Ensembl:ENSMUSG00000023027|Vega:OTTMUSG00000036768	HSPA5	AL022860|AU019543|Bip|D2Wsu141e|D2Wsu17e|Grp78|Hsce70|SEZ-7|Sez7|baffled|mBiP	14828	MGI:MGI:95835|Ensembl:ENSMUSG00000026864|Vega:OTTMUSG00000012014	TRED	Mus musculus	NA	1	Experimentally validated with low-throughput techniques
ATF1	EWS-ATF1|FUS/ATF-1|TREB36	466	MIM:123803|HGNC:HGNC:783|Ensembl:ENSG00000123268|HPRD:00440|Vega:OTTHUMG00000169482	ID2	GIG8|ID2A|ID2H|bHLHb26	3398	MIM:600386|HGNC:HGNC:5361|Ensembl:ENSG00000115738|HPRD:02664	TFACTS:TRED	Homo sapiens	NA	1	TFACTS CURATED
ATF1	-	11908	MGI:MGI:1298366|Ensembl:ENSMUSG00000023027|Vega:OTTMUSG00000036768	ID2	AI255428|C78922|Idb2|bHLHb26	15902	MGI:MGI:96397|Ensembl:ENSMUSG00000020644	TRED	Mus musculus	NA	1	Experimentally validated with low-throughput techniques
ATF1	EWS-ATF1|FUS/ATF-1|TREB36	466	MIM:123803|HGNC:HGNC:783|Ensembl:ENSG00000123268|HPRD:00440|Vega:OTTHUMG00000169482	IL1B	IL-1|IL1-BETA|IL1F2	3553	MIM:147720|HGNC:HGNC:5992|Ensembl:ENSG00000125538|HPRD:00985|Vega:OTTHUMG00000131344	TFACTS:TRED	Homo sapiens	NA	1	TFACTS CURATED
ATF1	-	11908	MGI:MGI:1298366|Ensembl:ENSMUSG00000023027|Vega:OTTMUSG00000036768	IL1B	IL-1beta|Il-1b	16176	MGI:MGI:96543|Ensembl:ENSMUSG00000027398|Vega:OTTMUSG00000015509	TRED	Mus musculus	NA	1	Experimentally validated with low-throughput techniques
ATF1	EWS-ATF1|FUS/ATF-1|TREB36	466	MIM:123803|HGNC:HGNC:783|Ensembl:ENSG00000123268|HPRD:00440|Vega:OTTHUMG00000169482	IL6	BSF-2|BSF2|CDF|HGF|HSF|IFN-beta-2|IFNB2|IL-6	3569	MIM:147620|HGNC:HGNC:6018|Ensembl:ENSG00000136244|HPRD:00970|Vega:OTTHUMG00000023178	TFACTS:TRED	Homo sapiens	NA	1	TFACTS CURATED
ATF1	-	11908	MGI:MGI:1298366|Ensembl:ENSMUSG00000023027|Vega:OTTMUSG00000036768	IL6	Il-6	16193	MGI:MGI:96559|Ensembl:ENSMUSG00000025746|Vega:OTTMUSG00000054480	TRED	Mus musculus	NA	1	Experimentally validated with low-throughput techniques
ATF1	EWS-ATF1|FUS/ATF-1|TREB36	466	MIM:123803|HGNC:HGNC:783|Ensembl:ENSG00000123268|HPRD:00440|Vega:OTTHUMG00000169482	INHBA	EDF|FRP	3624	MIM:147290|HGNC:HGNC:6066|HPRD:00929	TFACTS:TRED	Homo sapiens	NA	1	TFACTS CURATED
ATF1	-	11908	MGI:MGI:1298366|Ensembl:ENSMUSG00000023027|Vega:OTTMUSG00000036768	INHBA	-	16323	MGI:MGI:96570|Ensembl:ENSMUSG00000041324	TRED	Mus musculus	NA	1	Experimentally validated with low-throughput techniques
ATF1	EWS-ATF1|FUS/ATF-1|TREB36	466	MIM:123803|HGNC:HGNC:783|Ensembl:ENSG00000123268|HPRD:00440|Vega:OTTHUMG00000169482	JUN	AP-1|AP1|c-Jun	3725	MIM:165160|HGNC:HGNC:6204|Ensembl:ENSG00000177606|HPRD:01302|Vega:OTTHUMG00000008376	TFACTS:TRED	Homo sapiens	NA	1	TFACTS CURATED
ATF1	-	11908	MGI:MGI:1298366|Ensembl:ENSMUSG00000023027|Vega:OTTMUSG00000036768	JUN	AP-1|Junc|c-jun	16476	MGI:MGI:96646|Ensembl:ENSMUSG00000052684|Vega:OTTMUSG00000008035	TRED	Mus musculus	NA	1	Experimentally validated with low-throughput techniques
ATF1	EWS-ATF1|FUS/ATF-1|TREB36	466	MIM:123803|HGNC:HGNC:783|Ensembl:ENSG00000123268|HPRD:00440|Vega:OTTHUMG00000169482	LDHA	GSD11|HEL-S-133P|LDHM|PIG19	3939	MIM:150000|HGNC:HGNC:6535|Ensembl:ENSG00000134333|HPRD:01025|Vega:OTTHUMG00000167721	TFACTS:TRRD	Homo sapiens	NA	1	TFACTS CURATED
ATF1	EWS-ATF1|FUS/ATF-1|TREB36	466	MIM:123803|HGNC:HGNC:783|Ensembl:ENSG00000123268|HPRD:00440|Vega:OTTHUMG00000169482	LDHA	GSD11|HEL-S-133P|LDHM|PIG19	3939	MIM:150000|HGNC:HGNC:6535|Ensembl:ENSG00000134333|HPRD:01025|Vega:OTTHUMG00000167721	TRED	Homo sapiens	NA	1	TFACTS CURATED
ATF1	-	11908	MGI:MGI:1298366|Ensembl:ENSMUSG00000023027|Vega:OTTMUSG00000036768	LDHA	Ldh1|Ldhm|l7R2	16828	MGI:MGI:96759|Ensembl:ENSMUSG00000063229|Vega:OTTMUSG00000016500	TFACTS:TRRD	Mus musculus	NA	1	TFACTS CURATED
ATF1	-	11908	MGI:MGI:1298366|Ensembl:ENSMUSG00000023027|Vega:OTTMUSG00000036768	LDHA	Ldh1|Ldhm|l7R2	16828	MGI:MGI:96759|Ensembl:ENSMUSG00000063229|Vega:OTTMUSG00000016500	TRED	Mus musculus	NA	1	TFACTS CURATED
ATF1	-	11908	MGI:MGI:1298366|Ensembl:ENSMUSG00000023027|Vega:OTTMUSG00000036768	LDHA	Ldh1|Ldhm|l7R2	16828	MGI:MGI:96759|Ensembl:ENSMUSG00000063229|Vega:OTTMUSG00000016500	TRED	Mus musculus	NA	1	Experimentally validated with low-throughput techniques
ATF1	-	11908	MGI:MGI:1298366|Ensembl:ENSMUSG00000023027|Vega:OTTMUSG00000036768	MHC2TA	-	-	-	TRED	Mus musculus	NA	1	Experimentally validated with low-throughput techniques
ATF1	EWS-ATF1|FUS/ATF-1|TREB36	466	MIM:123803|HGNC:HGNC:783|Ensembl:ENSG00000123268|HPRD:00440|Vega:OTTHUMG00000169482	MYH10	NMMHC-IIB|NMMHCB	4628	MIM:160776|HGNC:HGNC:7568|Ensembl:ENSG00000133026|HPRD:01178|Vega:OTTHUMG00000108195	TFACTS:TRED	Homo sapiens	NA	1	TFACTS CURATED
ATF1	-	11908	MGI:MGI:1298366|Ensembl:ENSMUSG00000023027|Vega:OTTMUSG00000036768	MYH10	5730504C04Rik|9330167F11Rik|Fltn|Myhn-2|Myhn2|NMHC II-B|NMHC-B|NMHCII-B|NMMHC II-b|NMMHC-B|NMMHC-IIB|SMemb|mKIAA3005	77579	MGI:MGI:1930780|Ensembl:ENSMUSG00000020900|Vega:OTTMUSG00000005955	TRED	Mus musculus	NA	1	Experimentally validated with low-throughput techniques
ATF1	-	11908	MGI:MGI:1298366|Ensembl:ENSMUSG00000023027|Vega:OTTMUSG00000036768	NOS2	MAC-NOS|NOS-II|Nos-2|Nos2a|i-NOS|iNOS	18126	MGI:MGI:97361|Ensembl:ENSMUSG00000020826|Vega:OTTMUSG00000000146	TRED	Mus musculus	NA	1	Experimentally validated with low-throughput techniques
ATF1	Atf-1	315305	RGD:1307360|Ensembl:ENSRNOG00000061088	NOS2	Nos2a|iNos	24599	RGD:3185|Ensembl:ENSRNOG00000057443	TFACTS:TRED	Rattus norvegicus	NA	1	TFACTS CURATED
ATF1	EWS-ATF1|FUS/ATF-1|TREB36	466	MIM:123803|HGNC:HGNC:783|Ensembl:ENSG00000123268|HPRD:00440|Vega:OTTHUMG00000169482	NT5E	CALJA|CD73|E5NT|NT|NT5|NTE|eN|eNT	4907	MIM:129190|HGNC:HGNC:8021|Ensembl:ENSG00000135318|HPRD:00552|Vega:OTTHUMG00000015139	TFACTS:TRED	Homo sapiens	NA	1	TFACTS CURATED
ATF1	-	11908	MGI:MGI:1298366|Ensembl:ENSMUSG00000023027|Vega:OTTMUSG00000036768	NT5E	2210401F01Rik|AI447961|CD73|NT|Nt5|eNT	23959	MGI:MGI:99782|Ensembl:ENSMUSG00000032420|Vega:OTTMUSG00000045593	TRED	Mus musculus	NA	1	Experimentally validated with low-throughput techniques
ATF1	EWS-ATF1|FUS/ATF-1|TREB36	466	MIM:123803|HGNC:HGNC:783|Ensembl:ENSG00000123268|HPRD:00440|Vega:OTTHUMG00000169482	NTS	NMN-125|NN|NT|NT/N|NTS1	4922	MIM:162650|HGNC:HGNC:8038|Ensembl:ENSG00000133636|HPRD:08878|Vega:OTTHUMG00000169832	TFACTS:TRED	Homo sapiens	NA	1	TFACTS CURATED
ATF1	-	11908	MGI:MGI:1298366|Ensembl:ENSMUSG00000023027|Vega:OTTMUSG00000036768	NTS	5033428E16Rik|NMN-125|NN|NT|NT/N|NTS1	67405	MGI:MGI:1328351|Ensembl:ENSMUSG00000019890	TRED	Mus musculus	NA	1	Experimentally validated with low-throughput techniques
ATF1	EWS-ATF1|FUS/ATF-1|TREB36	466	MIM:123803|HGNC:HGNC:783|Ensembl:ENSG00000123268|HPRD:00440|Vega:OTTHUMG00000169482	PCNA	ATLD2	5111	MIM:176740|HGNC:HGNC:8729|Ensembl:ENSG00000132646|HPRD:01456|Vega:OTTHUMG00000031798	TFACTS:TRRD	Homo sapiens	NA	1	TFACTS CURATED
ATF1	EWS-ATF1|FUS/ATF-1|TREB36	466	MIM:123803|HGNC:HGNC:783|Ensembl:ENSG00000123268|HPRD:00440|Vega:OTTHUMG00000169482	PCNA	ATLD2	5111	MIM:176740|HGNC:HGNC:8729|Ensembl:ENSG00000132646|HPRD:01456|Vega:OTTHUMG00000031798	TRED	Homo sapiens	NA	1	TFACTS CURATED
ATF1	-	11908	MGI:MGI:1298366|Ensembl:ENSMUSG00000023027|Vega:OTTMUSG00000036768	PCNA	-	18538	MGI:MGI:97503|Ensembl:ENSMUSG00000027342|Vega:OTTMUSG00000015547	TFACTS:TRRD	Mus musculus	NA	1	TFACTS CURATED
ATF1	-	11908	MGI:MGI:1298366|Ensembl:ENSMUSG00000023027|Vega:OTTMUSG00000036768	PCNA	-	18538	MGI:MGI:97503|Ensembl:ENSMUSG00000027342|Vega:OTTMUSG00000015547	TRED	Mus musculus	NA	1	TFACTS CURATED
ATF1	-	11908	MGI:MGI:1298366|Ensembl:ENSMUSG00000023027|Vega:OTTMUSG00000036768	PCNA	-	18538	MGI:MGI:97503|Ensembl:ENSMUSG00000027342|Vega:OTTMUSG00000015547	TRED	Mus musculus	NA	1	Experimentally validated with low-throughput techniques
ATF1	EWS-ATF1|FUS/ATF-1|TREB36	466	MIM:123803|HGNC:HGNC:783|Ensembl:ENSG00000123268|HPRD:00440|Vega:OTTHUMG00000169482	PCSK1	BMIQ12|NEC1|PC1|PC3|SPC3	5122	MIM:162150|HGNC:HGNC:8743|Ensembl:ENSG00000175426|HPRD:01201|Vega:OTTHUMG00000122089	TFACTS:TRED	Homo sapiens	NA	1	TFACTS CURATED
ATF1	-	11908	MGI:MGI:1298366|Ensembl:ENSMUSG00000023027|Vega:OTTMUSG00000036768	PCSK1	Nec-1|Nec1|PC1|PC3|Phpp-1|SPC3	18548	MGI:MGI:97511|Ensembl:ENSMUSG00000021587|Vega:OTTMUSG00000026053	TRED	Mus musculus	NA	1	Experimentally validated with low-throughput techniques
ATF1	Atf-1	315305	RGD:1307360|Ensembl:ENSRNOG00000061088	PCSK1	BDP|PC1|PC3	25204	RGD:3272	TRED	Rattus norvegicus	NA	1	Experimentally validated with low-throughput techniques
ATF1	-	11908	MGI:MGI:1298366|Ensembl:ENSMUSG00000023027|Vega:OTTMUSG00000036768	PDHA2	Pdhal	18598	MGI:MGI:97533|Ensembl:ENSMUSG00000047674|Vega:OTTMUSG00000053679	TFACTS:TRED	Mus musculus	NA	1	TFACTS CURATED
ATF1	Atf-1	315305	RGD:1307360|Ensembl:ENSRNOG00000061088	PDHA2	Pdhal	117098	RGD:620095|Ensembl:ENSRNOG00000016223	TRED	Rattus norvegicus	NA	1	Experimentally validated with low-throughput techniques
ATF1	EWS-ATF1|FUS/ATF-1|TREB36	466	MIM:123803|HGNC:HGNC:783|Ensembl:ENSG00000123268|HPRD:00440|Vega:OTTHUMG00000169482	PLAUR	CD87|U-PAR|UPAR|URKR	5329	MIM:173391|HGNC:HGNC:9053|Ensembl:ENSG00000011422|HPRD:01421|Vega:OTTHUMG00000182778	TFACTS:TRED	Homo sapiens	NA	1	TFACTS CURATED
ATF1	EWS-ATF1|FUS/ATF-1|TREB36	466	MIM:123803|HGNC:HGNC:783|Ensembl:ENSG00000123268|HPRD:00440|Vega:OTTHUMG00000169482	POLB	-	5423	MIM:174760|HGNC:HGNC:9174|Ensembl:ENSG00000070501|HPRD:07517|Vega:OTTHUMG00000164093	TFACTS:TRED	Homo sapiens	NA	1	TFACTS CURATED
ATF1	Atf-1	315305	RGD:1307360|Ensembl:ENSRNOG00000061088	POLB	-	29240	RGD:3363|Ensembl:ENSRNOG00000019150	TRED	Rattus norvegicus	NA	1	Experimentally validated with low-throughput techniques
ATF1	EWS-ATF1|FUS/ATF-1|TREB36	466	MIM:123803|HGNC:HGNC:783|Ensembl:ENSG00000123268|HPRD:00440|Vega:OTTHUMG00000169482	POLG2	HP55|MTPOLB|PEOA4|POLB|POLG-BETA|POLGB	11232	MIM:604983|HGNC:HGNC:9180|Ensembl:ENSG00000256525|HPRD:09228|Vega:OTTHUMG00000178899	TFACTS:TRED	Homo sapiens	NA	1	TFACTS CURATED
ATF1	Atf-1	315305	RGD:1307360|Ensembl:ENSRNOG00000061088	POLG2	-	303612	RGD:1305128|Ensembl:ENSRNOG00000013728	TRED	Rattus norvegicus	NA	1	Experimentally validated with low-throughput techniques
ATF1	EWS-ATF1|FUS/ATF-1|TREB36	466	MIM:123803|HGNC:HGNC:783|Ensembl:ENSG00000123268|HPRD:00440|Vega:OTTHUMG00000169482	PPP2R4	PP2A|PR53|PTPA	5524	MIM:600756|HGNC:HGNC:9308|Ensembl:ENSG00000119383|HPRD:02858|Vega:OTTHUMG00000020774	TFACTS:TRED	Homo sapiens	NA	1	TFACTS CURATED
ATF1	Atf-1	315305	RGD:1307360|Ensembl:ENSRNOG00000061088	PPP2R4	-	362102	RGD:1308354|Ensembl:ENSRNOG00000018457	TRED	Rattus norvegicus	NA	1	Experimentally validated with low-throughput techniques
ATF1	EWS-ATF1|FUS/ATF-1|TREB36	466	MIM:123803|HGNC:HGNC:783|Ensembl:ENSG00000123268|HPRD:00440|Vega:OTTHUMG00000169482	PTGS2	COX-2|COX2|GRIPGHS|PGG/HS|PGHS-2|PHS-2|hCox-2	5743	MIM:600262|HGNC:HGNC:9605|Ensembl:ENSG00000073756|HPRD:02599|Vega:OTTHUMG00000035473	TFACTS:TRED	Homo sapiens	NA	1	TFACTS CURATED
ATF1	EWS-ATF1|FUS/ATF-1|TREB36	466	MIM:123803|HGNC:HGNC:783|Ensembl:ENSG00000123268|HPRD:00440|Vega:OTTHUMG00000169482	RB1	OSRC|PPP1R130|RB|p105-Rb|pRb|pp110	5925	MIM:614041|HGNC:HGNC:9884|Ensembl:ENSG00000139687|HPRD:01574|Vega:OTTHUMG00000016900	TFACTS:TRED	Homo sapiens	NA	1	TFACTS CURATED
ATF1	Atf-1	315305	RGD:1307360|Ensembl:ENSRNOG00000061088	RB1	-	24708	RGD:3540|Ensembl:ENSRNOG00000016029	TRED	Rattus norvegicus	NA	1	Experimentally validated with low-throughput techniques
ATF1	EWS-ATF1|FUS/ATF-1|TREB36	466	MIM:123803|HGNC:HGNC:783|Ensembl:ENSG00000123268|HPRD:00440|Vega:OTTHUMG00000169482	SLC19A1	CHMD|FOLT|IFC1|REFC|RFC1	6573	MIM:600424|HGNC:HGNC:10937|Ensembl:ENSG00000173638|HPRD:02691|Vega:OTTHUMG00000090397	TFACTS:TRED	Homo sapiens	NA	1	TFACTS CURATED
ATF1	EWS-ATF1|FUS/ATF-1|TREB36	466	MIM:123803|HGNC:HGNC:783|Ensembl:ENSG00000123268|HPRD:00440|Vega:OTTHUMG00000169482	SLC19A1	CHMD|FOLT|IFC1|REFC|RFC1	6573	MIM:600424|HGNC:HGNC:10937|Ensembl:ENSG00000173638|HPRD:02691|Vega:OTTHUMG00000090397	TRED	Homo sapiens	NA	1	Experimentally validated with low-throughput techniques
ATF1	Atf-1	315305	RGD:1307360|Ensembl:ENSRNOG00000061088	SLC19A1	MTX1	29723	RGD:3695|Ensembl:ENSRNOG00000001232	TRED	Rattus norvegicus	NA	1	Experimentally validated with low-throughput techniques
ATF1	EWS-ATF1|FUS/ATF-1|TREB36	466	MIM:123803|HGNC:HGNC:783|Ensembl:ENSG00000123268|HPRD:00440|Vega:OTTHUMG00000169482	SLC20A1	GLVR1|Glvr-1|PIT1|PiT-1	6574	MIM:137570|HGNC:HGNC:10946|Ensembl:ENSG00000144136|HPRD:08846|Vega:OTTHUMG00000131317	TRED	Homo sapiens	NA	1	Experimentally validated with low-throughput techniques
ATF1	-	11908	MGI:MGI:1298366|Ensembl:ENSMUSG00000023027|Vega:OTTMUSG00000036768	SLC20A1	AI607883|Glvr-1|Glvr1	20515	MGI:MGI:108392|Ensembl:ENSMUSG00000027397|Vega:OTTMUSG00000015425	TFACTS:TRED	Mus musculus	NA	1	TFACTS CURATED
ATF1	EWS-ATF1|FUS/ATF-1|TREB36	466	MIM:123803|HGNC:HGNC:783|Ensembl:ENSG00000123268|HPRD:00440|Vega:OTTHUMG00000169482	SPRR3	-	6707	MIM:182271|HGNC:HGNC:11268|Ensembl:ENSG00000163209|HPRD:01652|Vega:OTTHUMG00000013872	TFACTS:TRED	Homo sapiens	NA	1	TFACTS CURATED
ATF1	EWS-ATF1|FUS/ATF-1|TREB36	466	MIM:123803|HGNC:HGNC:783|Ensembl:ENSG00000123268|HPRD:00440|Vega:OTTHUMG00000169482	SPRR3	-	6707	MIM:182271|HGNC:HGNC:11268|Ensembl:ENSG00000163209|HPRD:01652|Vega:OTTHUMG00000013872	TRED	Homo sapiens	NA	1	Experimentally validated with low-throughput techniques
ATF1	EWS-ATF1|FUS/ATF-1|TREB36	466	MIM:123803|HGNC:HGNC:783|Ensembl:ENSG00000123268|HPRD:00440|Vega:OTTHUMG00000169482	SST	SMST	6750	MIM:182450|HGNC:HGNC:11329|Ensembl:ENSG00000157005|HPRD:08920|Vega:OTTHUMG00000156462	TRED	Homo sapiens	NA	1	Experimentally validated with low-throughput techniques
ATF1	Atf-1	315305	RGD:1307360|Ensembl:ENSRNOG00000061088	SST	SS-14|SS-28|Smst	24797	RGD:3761|Ensembl:ENSRNOG00000001837	TFACTS:TRED	Rattus norvegicus	NA	1	TFACTS CURATED
ATF1	EWS-ATF1|FUS/ATF-1|TREB36	466	MIM:123803|HGNC:HGNC:783|Ensembl:ENSG00000123268|HPRD:00440|Vega:OTTHUMG00000169482	STAT3	ADMIO|APRF|HIES	6774	MIM:102582|HGNC:HGNC:11364|Ensembl:ENSG00000168610|HPRD:00026|Vega:OTTHUMG00000150645	TRED	Homo sapiens	NA	1	Experimentally validated with low-throughput techniques
ATF1	-	11908	MGI:MGI:1298366|Ensembl:ENSMUSG00000023027|Vega:OTTMUSG00000036768	STAT3	1110034C02Rik|AW109958|Aprf	20848	MGI:MGI:103038|Ensembl:ENSMUSG00000004040|Vega:OTTMUSG00000002128	TFACTS:TRED	Mus musculus	NA	1	TFACTS CURATED
ATF1	EWS-ATF1|FUS/ATF-1|TREB36	466	MIM:123803|HGNC:HGNC:783|Ensembl:ENSG00000123268|HPRD:00440|Vega:OTTHUMG00000169482	TAC1	Hs.2563|NK2|NKNA|NPK|TAC2	6863	MIM:162320|HGNC:HGNC:11517|Ensembl:ENSG00000006128|HPRD:08876|Vega:OTTHUMG00000154069	TRED	Homo sapiens	NA	1	Experimentally validated with low-throughput techniques
ATF1	Atf-1	315305	RGD:1307360|Ensembl:ENSRNOG00000061088	TAC1	PPTA3|Ppt5fl|RATPPTA3|TAC	24806	RGD:3807|Ensembl:ENSRNOG00000007374	TFACTS:TRED	Rattus norvegicus	NA	1	TFACTS CURATED
ATF1	EWS-ATF1|FUS/ATF-1|TREB36	466	MIM:123803|HGNC:HGNC:783|Ensembl:ENSG00000123268|HPRD:00440|Vega:OTTHUMG00000169482	TCRA	-	-	-	TRED	Homo sapiens	NA	1	Experimentally validated with low-throughput techniques
ATF1	EWS-ATF1|FUS/ATF-1|TREB36	466	MIM:123803|HGNC:HGNC:783|Ensembl:ENSG00000123268|HPRD:00440|Vega:OTTHUMG00000169482	TEAD1	AA|NTEF-1|REF1|TCF-13|TCF13|TEAD-1|TEF-1	7003	MIM:189967|HGNC:HGNC:11714|Ensembl:ENSG00000187079|HPRD:01802	TRED	Homo sapiens	NA	1	Experimentally validated with low-throughput techniques
ATF1	EWS-ATF1|FUS/ATF-1|TREB36	466	MIM:123803|HGNC:HGNC:783|Ensembl:ENSG00000123268|HPRD:00440|Vega:OTTHUMG00000169482	TFRC	CD71|IMD46|T9|TFR|TFR1|TR|TRFR|p90	7037	MIM:190010|HGNC:HGNC:11763|Ensembl:ENSG00000072274|HPRD:01812|Vega:OTTHUMG00000155714	TFACTS:TRED	Homo sapiens	NA	1	TFACTS CURATED
ATF1	EWS-ATF1|FUS/ATF-1|TREB36	466	MIM:123803|HGNC:HGNC:783|Ensembl:ENSG00000123268|HPRD:00440|Vega:OTTHUMG00000169482	TFRC	CD71|IMD46|T9|TFR|TFR1|TR|TRFR|p90	7037	MIM:190010|HGNC:HGNC:11763|Ensembl:ENSG00000072274|HPRD:01812|Vega:OTTHUMG00000155714	TRED	Homo sapiens	NA	1	Experimentally validated with low-throughput techniques
ATF1	EWS-ATF1|FUS/ATF-1|TREB36	466	MIM:123803|HGNC:HGNC:783|Ensembl:ENSG00000123268|HPRD:00440|Vega:OTTHUMG00000169482	TG	AITD3|TGN	7038	MIM:188450|HGNC:HGNC:11764|Ensembl:ENSG00000042832|HPRD:01782|Vega:OTTHUMG00000164649	TFACTS:TRED	Homo sapiens	NA	1	TFACTS CURATED
ATF1	EWS-ATF1|FUS/ATF-1|TREB36	466	MIM:123803|HGNC:HGNC:783|Ensembl:ENSG00000123268|HPRD:00440|Vega:OTTHUMG00000169482	TG	AITD3|TGN	7038	MIM:188450|HGNC:HGNC:11764|Ensembl:ENSG00000042832|HPRD:01782|Vega:OTTHUMG00000164649	TRED	Homo sapiens	NA	1	Experimentally validated with low-throughput techniques
ATF1	EWS-ATF1|FUS/ATF-1|TREB36	466	MIM:123803|HGNC:HGNC:783|Ensembl:ENSG00000123268|HPRD:00440|Vega:OTTHUMG00000169482	TGFB2	LDS4|TGF-beta2	7042	MIM:190220|HGNC:HGNC:11768|Ensembl:ENSG00000092969|HPRD:01828|Vega:OTTHUMG00000039521	HTRI	Homo sapiens	11776974	1	ELECTROPHORETIC MOBILITY SHIFT ASSAY
ATF1	EWS-ATF1|FUS/ATF-1|TREB36	466	MIM:123803|HGNC:HGNC:783|Ensembl:ENSG00000123268|HPRD:00440|Vega:OTTHUMG00000169482	TGFB2	LDS4|TGF-beta2	7042	MIM:190220|HGNC:HGNC:11768|Ensembl:ENSG00000092969|HPRD:01828|Vega:OTTHUMG00000039521	TFACTS:TRED	Homo sapiens	NA	1	TFACTS CURATED
ATF1	EWS-ATF1|FUS/ATF-1|TREB36	466	MIM:123803|HGNC:HGNC:783|Ensembl:ENSG00000123268|HPRD:00440|Vega:OTTHUMG00000169482	TGFB2	LDS4|TGF-beta2	7042	MIM:190220|HGNC:HGNC:11768|Ensembl:ENSG00000092969|HPRD:01828|Vega:OTTHUMG00000039521	TRED	Homo sapiens	NA	1	Experimentally validated with low-throughput techniques
ATF1	EWS-ATF1|FUS/ATF-1|TREB36	466	MIM:123803|HGNC:HGNC:783|Ensembl:ENSG00000123268|HPRD:00440|Vega:OTTHUMG00000169482	TGFBR2	AAT3|FAA3|LDS1B|LDS2|LDS2B|MFS2|RIIC|TAAD2|TGFR-2|TGFbeta-RII	7048	MIM:190182|HGNC:HGNC:11773|Ensembl:ENSG00000163513|HPRD:01823|Vega:OTTHUMG00000130569	TRED	Homo sapiens	NA	1	Experimentally validated with low-throughput techniques
ATF1	EWS-ATF1|FUS/ATF-1|TREB36	466	MIM:123803|HGNC:HGNC:783|Ensembl:ENSG00000123268|HPRD:00440|Vega:OTTHUMG00000169482	TH	DYT14|DYT5b|TYH	7054	MIM:191290|HGNC:HGNC:11782|Ensembl:ENSG00000180176|HPRD:01865|Vega:OTTHUMG00000009559	TFACTS:TRED	Homo sapiens	NA	1	TFACTS CURATED
ATF1	EWS-ATF1|FUS/ATF-1|TREB36	466	MIM:123803|HGNC:HGNC:783|Ensembl:ENSG00000123268|HPRD:00440|Vega:OTTHUMG00000169482	TH	DYT14|DYT5b|TYH	7054	MIM:191290|HGNC:HGNC:11782|Ensembl:ENSG00000180176|HPRD:01865|Vega:OTTHUMG00000009559	TRED	Homo sapiens	NA	1	Experimentally validated with low-throughput techniques
ATF1	-	11908	MGI:MGI:1298366|Ensembl:ENSMUSG00000023027|Vega:OTTMUSG00000036768	TH	-	21823	MGI:MGI:98735|Ensembl:ENSMUSG00000000214|Vega:OTTMUSG00000018790	TRED	Mus musculus	NA	1	Experimentally validated with low-throughput techniques
ATF1	Atf-1	315305	RGD:1307360|Ensembl:ENSRNOG00000061088	TH	The	25085	RGD:3853|Ensembl:ENSRNOG00000020410	PAZAR	Rattus norvegicus	11108136	1	ELECTROPHORETIC MOBILITY SHIFT ASSAY (EMSA)::SUPERSHIFT
ATF1	-	11908	MGI:MGI:1298366|Ensembl:ENSMUSG00000023027|Vega:OTTMUSG00000036768	THBS1	TSP-1|TSP1|Thbs-1|tbsp1	21825	MGI:MGI:98737|Ensembl:ENSMUSG00000040152|Vega:OTTMUSG00000015240	TFACTS:TRED	Mus musculus	NA	1	TFACTS CURATED
ATF1	-	11908	MGI:MGI:1298366|Ensembl:ENSMUSG00000023027|Vega:OTTMUSG00000036768	THBS1	TSP-1|TSP1|Thbs-1|tbsp1	21825	MGI:MGI:98737|Ensembl:ENSMUSG00000040152|Vega:OTTMUSG00000015240	TRED	Mus musculus	NA	1	Experimentally validated with low-throughput techniques
ATF1	EWS-ATF1|FUS/ATF-1|TREB36	466	MIM:123803|HGNC:HGNC:783|Ensembl:ENSG00000123268|HPRD:00440|Vega:OTTHUMG00000169482	TNF	DIF|TNF-alpha|TNFA|TNFSF2|TNLG1F	7124	MIM:191160|HGNC:HGNC:11892|Ensembl:ENSG00000232810|HPRD:01855|Vega:OTTHUMG00000031194	TFACTS:TRED	Homo sapiens	NA	1	TFACTS CURATED
ATF1	EWS-ATF1|FUS/ATF-1|TREB36	466	MIM:123803|HGNC:HGNC:783|Ensembl:ENSG00000123268|HPRD:00440|Vega:OTTHUMG00000169482	TNF	DIF|TNF-alpha|TNFA|TNFSF2|TNLG1F	7124	MIM:191160|HGNC:HGNC:11892|Ensembl:ENSG00000232810|HPRD:01855|Vega:OTTHUMG00000031194	TRED	Homo sapiens	NA	1	Experimentally validated with low-throughput techniques
ATF1	-	11908	MGI:MGI:1298366|Ensembl:ENSMUSG00000023027|Vega:OTTMUSG00000036768	TNF	DIF|TNF-a|TNF-alpha|TNFSF2|TNFalpha|Tnfa|Tnfsf1a|Tnlg1f	21926	MGI:MGI:104798|Ensembl:ENSMUSG00000024401|Vega:OTTMUSG00000037196	TRED	Mus musculus	NA	1	Experimentally validated with low-throughput techniques
ATF1	Atf-1	315305	RGD:1307360|Ensembl:ENSRNOG00000061088	TNF	RATTNF|TNF-alpha|Tnfa	24835	RGD:3876|Ensembl:ENSRNOG00000000837|Ensembl:ENSRNOG00000055156	TRED	Rattus norvegicus	NA	1	Experimentally validated with low-throughput techniques
ATF1	EWS-ATF1|FUS/ATF-1|TREB36	466	MIM:123803|HGNC:HGNC:783|Ensembl:ENSG00000123268|HPRD:00440|Vega:OTTHUMG00000169482	TOP2A	TOP2|TP2A	7153	MIM:126430|HGNC:HGNC:11989|Ensembl:ENSG00000131747|HPRD:00536|Vega:OTTHUMG00000155008	TFACTS:TRED	Homo sapiens	NA	1	TFACTS CURATED
ATF1	EWS-ATF1|FUS/ATF-1|TREB36	466	MIM:123803|HGNC:HGNC:783|Ensembl:ENSG00000123268|HPRD:00440|Vega:OTTHUMG00000169482	TOP2A	TOP2|TP2A	7153	MIM:126430|HGNC:HGNC:11989|Ensembl:ENSG00000131747|HPRD:00536|Vega:OTTHUMG00000155008	TRED	Homo sapiens	NA	1	Experimentally validated with low-throughput techniques
ATF1	EWS-ATF1|FUS/ATF-1|TREB36	466	MIM:123803|HGNC:HGNC:783|Ensembl:ENSG00000123268|HPRD:00440|Vega:OTTHUMG00000169482	TRA@	-	-	-	TRED	Homo sapiens	NA	1	Experimentally validated with low-throughput techniques
ATF1	-	11908	MGI:MGI:1298366|Ensembl:ENSMUSG00000023027|Vega:OTTMUSG00000036768	TRA@	-	-	-	TFACTS:TRED	Mus musculus	NA	1	TFACTS CURATED
ATF1	EWS-ATF1|FUS/ATF-1|TREB36	466	MIM:123803|HGNC:HGNC:783|Ensembl:ENSG00000123268|HPRD:00440|Vega:OTTHUMG00000169482	TRB@	-	-	-	TFACTS:TRED	Homo sapiens	NA	1	TFACTS CURATED
ATF1	EWS-ATF1|FUS/ATF-1|TREB36	466	MIM:123803|HGNC:HGNC:783|Ensembl:ENSG00000123268|HPRD:00440|Vega:OTTHUMG00000169482	TRB@	-	-	-	TRED	Homo sapiens	NA	1	Experimentally validated with low-throughput techniques
ATF1	EWS-ATF1|FUS/ATF-1|TREB36	466	MIM:123803|HGNC:HGNC:783|Ensembl:ENSG00000123268|HPRD:00440|Vega:OTTHUMG00000169482	UBE2I	C358B7.1|P18|UBC9	7329	MIM:601661|HGNC:HGNC:12485|Ensembl:ENSG00000103275|HPRD:09045|Vega:OTTHUMG00000186701	TFACTS:TRED	Homo sapiens	NA	1	TFACTS CURATED
ATF1	EWS-ATF1|FUS/ATF-1|TREB36	466	MIM:123803|HGNC:HGNC:783|Ensembl:ENSG00000123268|HPRD:00440|Vega:OTTHUMG00000169482	UBE2I	C358B7.1|P18|UBC9	7329	MIM:601661|HGNC:HGNC:12485|Ensembl:ENSG00000103275|HPRD:09045|Vega:OTTHUMG00000186701	TRED	Homo sapiens	NA	1	Experimentally validated with low-throughput techniques
ATF1	EWS-ATF1|FUS/ATF-1|TREB36	466	MIM:123803|HGNC:HGNC:783|Ensembl:ENSG00000123268|HPRD:00440|Vega:OTTHUMG00000169482	UGT8	CGT|UGT4	7368	MIM:601291|HGNC:HGNC:12555|Ensembl:ENSG00000174607|HPRD:03186|Vega:OTTHUMG00000132915	HTRI	Homo sapiens	15229398	1	ELECTROPHORETIC MOBILITY SHIFT ASSAY
ATF1	EWS-ATF1|FUS/ATF-1|TREB36	466	MIM:123803|HGNC:HGNC:783|Ensembl:ENSG00000123268|HPRD:00440|Vega:OTTHUMG00000169482	UGT8	CGT|UGT4	7368	MIM:601291|HGNC:HGNC:12555|Ensembl:ENSG00000174607|HPRD:03186|Vega:OTTHUMG00000132915	PAZAR	Homo sapiens	15229398	1	ELECTROPHORETIC MOBILITY SHIFT ASSAY (EMSA)::SUPERSHIFT
ATF1	EWS-ATF1|FUS/ATF-1|TREB36	466	MIM:123803|HGNC:HGNC:783|Ensembl:ENSG00000123268|HPRD:00440|Vega:OTTHUMG00000169482	UGT8	CGT|UGT4	7368	MIM:601291|HGNC:HGNC:12555|Ensembl:ENSG00000174607|HPRD:03186|Vega:OTTHUMG00000132915	TFACTS:PAZAR	Homo sapiens	NA	1	TFACTS CURATED
ATF1	EWS-ATF1|FUS/ATF-1|TREB36	466	MIM:123803|HGNC:HGNC:783|Ensembl:ENSG00000123268|HPRD:00440|Vega:OTTHUMG00000169482	UGT8	CGT|UGT4	7368	MIM:601291|HGNC:HGNC:12555|Ensembl:ENSG00000174607|HPRD:03186|Vega:OTTHUMG00000132915	TRED	Homo sapiens	NA	1	Experimentally validated with low-throughput techniques
ATF1	EWS-ATF1|FUS/ATF-1|TREB36	466	MIM:123803|HGNC:HGNC:783|Ensembl:ENSG00000123268|HPRD:00440|Vega:OTTHUMG00000169482	UPAR	-	-	-	TRED	Homo sapiens	NA	1	Experimentally validated with low-throughput techniques
ATF1	EWS-ATF1|FUS/ATF-1|TREB36	466	MIM:123803|HGNC:HGNC:783|Ensembl:ENSG00000123268|HPRD:00440|Vega:OTTHUMG00000169482	YY1	DELTA|INO80S|NF-E1|UCRBP|YIN-YANG-1	7528	MIM:600013|HGNC:HGNC:12856|HPRD:02482	TRED	Homo sapiens	NA	1	Experimentally validated with low-throughput techniques
ATF1	-	11908	MGI:MGI:1298366|Ensembl:ENSMUSG00000023027|Vega:OTTMUSG00000036768	YY1	AW488674|NF-E1	22632	MGI:MGI:99150|Ensembl:ENSMUSG00000021264|Vega:OTTMUSG00000017257	TFACTS:TRED	Mus musculus	NA	1	TFACTS CURATED
ATF2	CRE-BP1|CREB-2|CREB2|HB16|TREB7	1386	MIM:123811|HGNC:HGNC:784|Ensembl:ENSG00000115966|HPRD:00443|Vega:OTTHUMG00000132424	2310006E12RIK	-	-	-	TRED	Homo sapiens	NA	1	Experimentally validated with low-throughput techniques
ATF2	CRE-BP1|CREB-2|CREB2|HB16|TREB7	1386	MIM:123811|HGNC:HGNC:784|Ensembl:ENSG00000115966|HPRD:00443|Vega:OTTHUMG00000132424	APOC3	APOCIII|HALP2	345	MIM:107720|HGNC:HGNC:610|Ensembl:ENSG00000110245|HPRD:00132|Vega:OTTHUMG00000046115	TFACTS:TRED	Homo sapiens	NA	1	TFACTS CURATED
ATF2	CRE-BP1|CREB-2|CREB2|HB16|TREB7	1386	MIM:123811|HGNC:HGNC:784|Ensembl:ENSG00000115966|HPRD:00443|Vega:OTTHUMG00000132424	APOC3	APOCIII|HALP2	345	MIM:107720|HGNC:HGNC:610|Ensembl:ENSG00000110245|HPRD:00132|Vega:OTTHUMG00000046115	TRED	Homo sapiens	NA	1	Experimentally validated with low-throughput techniques
ATF2	CRE-BP1|CREB-2|CREB2|HB16|TREB7	1386	MIM:123811|HGNC:HGNC:784|Ensembl:ENSG00000115966|HPRD:00443|Vega:OTTHUMG00000132424	ATF2	CRE-BP1|CREB-2|CREB2|HB16|TREB7	1386	MIM:123811|HGNC:HGNC:784|Ensembl:ENSG00000115966|HPRD:00443|Vega:OTTHUMG00000132424	TFACTS:TRED	Homo sapiens	NA	1	TFACTS CURATED
ATF2	CRE-BP1|CREB-2|CREB2|HB16|TREB7	1386	MIM:123811|HGNC:HGNC:784|Ensembl:ENSG00000115966|HPRD:00443|Vega:OTTHUMG00000132424	ATF2	CRE-BP1|CREB-2|CREB2|HB16|TREB7	1386	MIM:123811|HGNC:HGNC:784|Ensembl:ENSG00000115966|HPRD:00443|Vega:OTTHUMG00000132424	TRED	Homo sapiens	NA	1	Experimentally validated with low-throughput techniques
ATF2	CRE-BP1|CREB-2|CREB2|HB16|TREB7	1386	MIM:123811|HGNC:HGNC:784|Ensembl:ENSG00000115966|HPRD:00443|Vega:OTTHUMG00000132424	ATF3	-	467	MIM:603148|HGNC:HGNC:785|Ensembl:ENSG00000162772|HPRD:04395|Vega:OTTHUMG00000036747	HTRI	Homo sapiens	20581861	1	ELECTROPHORETIC MOBILITY SHIFT ASSAY
ATF2	Atf-2|CRE-BP|Creb2|D130078H02Rik|D18875|Tg(Gzma-Klra1)7Wum|mXBP	11909	MGI:MGI:109349|Ensembl:ENSMUSG00000027104|Vega:OTTMUSG00000013179	BARX2	2310006E12Rik|Barx2b	12023	MGI:MGI:109617|Ensembl:ENSMUSG00000032033|Vega:OTTMUSG00000037222	TFACTS:TRED	Mus musculus	NA	1	TFACTS CURATED
ATF2	CRE-BP1|CREB-2|CREB2|HB16|TREB7	1386	MIM:123811|HGNC:HGNC:784|Ensembl:ENSG00000115966|HPRD:00443|Vega:OTTHUMG00000132424	CCNA1	CT146	8900	MIM:604036|HGNC:HGNC:1577|Ensembl:ENSG00000133101|HPRD:04946|Vega:OTTHUMG00000016733	TFACTS:TRRD	Homo sapiens	NA	1	TFACTS CURATED
ATF2	CRE-BP1|CREB-2|CREB2|HB16|TREB7	1386	MIM:123811|HGNC:HGNC:784|Ensembl:ENSG00000115966|HPRD:00443|Vega:OTTHUMG00000132424	CCNA1	CT146	8900	MIM:604036|HGNC:HGNC:1577|Ensembl:ENSG00000133101|HPRD:04946|Vega:OTTHUMG00000016733	TRED	Homo sapiens	NA	1	TFACTS CURATED
ATF2	CRE-BP1|CREB-2|CREB2|HB16|TREB7	1386	MIM:123811|HGNC:HGNC:784|Ensembl:ENSG00000115966|HPRD:00443|Vega:OTTHUMG00000132424	CCNA1	CT146	8900	MIM:604036|HGNC:HGNC:1577|Ensembl:ENSG00000133101|HPRD:04946|Vega:OTTHUMG00000016733	TRED	Homo sapiens	NA	1	Experimentally validated with low-throughput techniques
ATF2	CRE-BP1|CREB-2|CREB2|HB16|TREB7	1386	MIM:123811|HGNC:HGNC:784|Ensembl:ENSG00000115966|HPRD:00443|Vega:OTTHUMG00000132424	CCNA2	CCN1|CCNA	890	MIM:123835|HGNC:HGNC:1578|Ensembl:ENSG00000145386|HPRD:00453|Vega:OTTHUMG00000133072	TRED	Homo sapiens	NA	1	Experimentally validated with low-throughput techniques
ATF2	CRE-BP1|CREB-2|CREB2|HB16|TREB7	1386	MIM:123811|HGNC:HGNC:784|Ensembl:ENSG00000115966|HPRD:00443|Vega:OTTHUMG00000132424	CCND1	BCL1|D11S287E|PRAD1|U21B31	595	MIM:168461|HGNC:HGNC:1582|Ensembl:ENSG00000110092|HPRD:01346|Vega:OTTHUMG00000167877	TFACTS:TRED	Homo sapiens	NA	1	TFACTS CURATED
ATF2	CRE-BP1|CREB-2|CREB2|HB16|TREB7	1386	MIM:123811|HGNC:HGNC:784|Ensembl:ENSG00000115966|HPRD:00443|Vega:OTTHUMG00000132424	CCND1	BCL1|D11S287E|PRAD1|U21B31	595	MIM:168461|HGNC:HGNC:1582|Ensembl:ENSG00000110092|HPRD:01346|Vega:OTTHUMG00000167877	TRED	Homo sapiens	NA	1	Experimentally validated with low-throughput techniques
ATF2	CRE-BP1|CREB-2|CREB2|HB16|TREB7	1386	MIM:123811|HGNC:HGNC:784|Ensembl:ENSG00000115966|HPRD:00443|Vega:OTTHUMG00000132424	CDKN1A	CAP20|CDKN1|CIP1|MDA-6|P21|SDI1|WAF1|p21CIP1	1026	MIM:116899|HGNC:HGNC:1784|Ensembl:ENSG00000124762|HPRD:00298|Vega:OTTHUMG00000014603	TFACTS:TRED	Homo sapiens	NA	1	TFACTS CURATED
ATF2	CRE-BP1|CREB-2|CREB2|HB16|TREB7	1386	MIM:123811|HGNC:HGNC:784|Ensembl:ENSG00000115966|HPRD:00443|Vega:OTTHUMG00000132424	CDKN1A	CAP20|CDKN1|CIP1|MDA-6|P21|SDI1|WAF1|p21CIP1	1026	MIM:116899|HGNC:HGNC:1784|Ensembl:ENSG00000124762|HPRD:00298|Vega:OTTHUMG00000014603	TRED	Homo sapiens	NA	1	Experimentally validated with low-throughput techniques
ATF2	CRE-BP1|CREB-2|CREB2|HB16|TREB7	1386	MIM:123811|HGNC:HGNC:784|Ensembl:ENSG00000115966|HPRD:00443|Vega:OTTHUMG00000132424	CGA	CG-ALPHA|FSHA|GPHA1|GPHa|HCG|LHA|TSHA	1081	MIM:118850|HGNC:HGNC:1885|Ensembl:ENSG00000135346|HPRD:00342|Vega:OTTHUMG00000015161	TFACTS:TRED	Homo sapiens	NA	1	TFACTS CURATED
ATF2	CRE-BP1|CREB-2|CREB2|HB16|TREB7	1386	MIM:123811|HGNC:HGNC:784|Ensembl:ENSG00000115966|HPRD:00443|Vega:OTTHUMG00000132424	CGA	CG-ALPHA|FSHA|GPHA1|GPHa|HCG|LHA|TSHA	1081	MIM:118850|HGNC:HGNC:1885|Ensembl:ENSG00000135346|HPRD:00342|Vega:OTTHUMG00000015161	TRED	Homo sapiens	NA	1	Experimentally validated with low-throughput techniques
ATF2	CRE-BP1|CREB-2|CREB2|HB16|TREB7	1386	MIM:123811|HGNC:HGNC:784|Ensembl:ENSG00000115966|HPRD:00443|Vega:OTTHUMG00000132424	CYP11A1	CYP11A|CYPXIA1|P450SCC	1583	MIM:118485|HGNC:HGNC:2590|Ensembl:ENSG00000140459|HPRD:00326|Vega:OTTHUMG00000150716	TRRD	Homo sapiens	TRRDSITES4:S3305	1	bovine adrenal cortex: 1.1.1, 1.1.5, 3.1 3.5, 7.1 Y-1: 6.4, 6.5 (dibutyryl cAMP)
ATF2	CRE-BP1|CREB-2|CREB2|HB16|TREB7	1386	MIM:123811|HGNC:HGNC:784|Ensembl:ENSG00000115966|HPRD:00443|Vega:OTTHUMG00000132424	CYP11B1	CPN1|CYP11B|FHI|P450C11	1584	MIM:610613|HGNC:HGNC:2591|HPRD:01943	TFACTS:TRRD	Homo sapiens	NA	1	TFACTS CURATED
ATF2	CRE-BP1|CREB-2|CREB2|HB16|TREB7	1386	MIM:123811|HGNC:HGNC:784|Ensembl:ENSG00000115966|HPRD:00443|Vega:OTTHUMG00000132424	CYP11B1	CPN1|CYP11B|FHI|P450C11	1584	MIM:610613|HGNC:HGNC:2591|HPRD:01943	TRED	Homo sapiens	NA	1	TFACTS CURATED
ATF2	CRE-BP1|CREB-2|CREB2|HB16|TREB7	1386	MIM:123811|HGNC:HGNC:784|Ensembl:ENSG00000115966|HPRD:00443|Vega:OTTHUMG00000132424	CYP11B1	CPN1|CYP11B|FHI|P450C11	1584	MIM:610613|HGNC:HGNC:2591|HPRD:01943	TRED	Homo sapiens	NA	1	Experimentally validated with low-throughput techniques
ATF2	CRE-BP1|CREB-2|CREB2|HB16|TREB7	1386	MIM:123811|HGNC:HGNC:784|Ensembl:ENSG00000115966|HPRD:00443|Vega:OTTHUMG00000132424	CYP11B2	ALDOS|CPN2|CYP11B|CYP11BL|CYPXIB2|P-450C18|P450C18|P450aldo	1585	MIM:124080|HGNC:HGNC:2592|Ensembl:ENSG00000179142|HPRD:00492|Vega:OTTHUMG00000160254	TFACTS:TRED	Homo sapiens	NA	1	TFACTS CURATED
ATF2	CRE-BP1|CREB-2|CREB2|HB16|TREB7	1386	MIM:123811|HGNC:HGNC:784|Ensembl:ENSG00000115966|HPRD:00443|Vega:OTTHUMG00000132424	CYP11B2	ALDOS|CPN2|CYP11B|CYP11BL|CYPXIB2|P-450C18|P450C18|P450aldo	1585	MIM:124080|HGNC:HGNC:2592|Ensembl:ENSG00000179142|HPRD:00492|Vega:OTTHUMG00000160254	TRED	Homo sapiens	NA	1	Experimentally validated with low-throughput techniques
ATF2	CRE-BP1|CREB-2|CREB2|HB16|TREB7	1386	MIM:123811|HGNC:HGNC:784|Ensembl:ENSG00000115966|HPRD:00443|Vega:OTTHUMG00000132424	FN1	CIG|ED-B|FINC|FN|FNZ|GFND|GFND2|LETS|MSF	2335	MIM:135600|HGNC:HGNC:3778|Ensembl:ENSG00000115414|HPRD:00626|Vega:OTTHUMG00000133054	TRED	Homo sapiens	NA	1	Experimentally validated with low-throughput techniques
ATF2	CRE-BP1|CREB-2|CREB2|HB16|TREB7	1386	MIM:123811|HGNC:HGNC:784|Ensembl:ENSG00000115966|HPRD:00443|Vega:OTTHUMG00000132424	FN1	CIG|ED-B|FINC|FN|FNZ|GFND|GFND2|LETS|MSF	2335	MIM:135600|HGNC:HGNC:3778|Ensembl:ENSG00000115414|HPRD:00626|Vega:OTTHUMG00000133054	TRRD	Homo sapiens	TRRDSITES4:S6295	1	HT1080: 6.1.2, 6.3.2, 6.3.3, 6.5 (forskolin) HeLa: 3.7 (43 kDa CREB, 73 kDa CREB) 1.1.5 (73 kDa CREB), 3.5 (73 kDa CREB), 3.4
ATF2	-	81647	RGD:621862|Ensembl:ENSRNOG00000001597	FN1	FIBNEC|fn-1	25661	RGD:2624|Ensembl:ENSRNOG00000014288	TFACTS:TRED	Rattus norvegicus	NA	1	TFACTS CURATED
ATF2	CRE-BP1|CREB-2|CREB2|HB16|TREB7	1386	MIM:123811|HGNC:HGNC:784|Ensembl:ENSG00000115966|HPRD:00443|Vega:OTTHUMG00000132424	FOS	AP-1|C-FOS|p55	2353	MIM:164810|HGNC:HGNC:3796|Ensembl:ENSG00000170345|HPRD:01275|Vega:OTTHUMG00000171774	TRED	Homo sapiens	NA	1	Experimentally validated with low-throughput techniques
ATF2	Atf-2|CRE-BP|Creb2|D130078H02Rik|D18875|Tg(Gzma-Klra1)7Wum|mXBP	11909	MGI:MGI:109349|Ensembl:ENSMUSG00000027104|Vega:OTTMUSG00000013179	FOS	D12Rfj1|c-fos|cFos	14281	MGI:MGI:95574|Ensembl:ENSMUSG00000021250|Vega:OTTMUSG00000019764	TFACTS:TRED	Mus musculus	NA	1	TFACTS CURATED
ATF2	Atf-2|CRE-BP|Creb2|D130078H02Rik|D18875|Tg(Gzma-Klra1)7Wum|mXBP	11909	MGI:MGI:109349|Ensembl:ENSMUSG00000027104|Vega:OTTMUSG00000013179	H2-AA	Aalpha|H-2Aa|H2Aa|I-Aalpha|IAalpha|Ia-1|Ia1	14960	MGI:MGI:95895|Ensembl:ENSMUSG00000036594|Vega:OTTMUSG00000037121	TRRD	Mus musculus	TRRDSITES4:S945	1	1.1.1, 1.1.5, 3.3, 3.4, 3.5, 3.6, 4.2, 7.3, 8
ATF2	CRE-BP1|CREB-2|CREB2|HB16|TREB7	1386	MIM:123811|HGNC:HGNC:784|Ensembl:ENSG00000115966|HPRD:00443|Vega:OTTHUMG00000132424	HCOX2	-	-	-	TRED	Homo sapiens	NA	1	Experimentally validated with low-throughput techniques
ATF2	CRE-BP1|CREB-2|CREB2|HB16|TREB7	1386	MIM:123811|HGNC:HGNC:784|Ensembl:ENSG00000115966|HPRD:00443|Vega:OTTHUMG00000132424	HFE	HFE1|HH|HLA-H|MVCD7|TFQTL2	3077	MIM:613609|HGNC:HGNC:4886|Ensembl:ENSG00000010704|HPRD:01993|Vega:OTTHUMG00000016348	TFACTS:TRED	Homo sapiens	NA	1	TFACTS CURATED
ATF2	CRE-BP1|CREB-2|CREB2|HB16|TREB7	1386	MIM:123811|HGNC:HGNC:784|Ensembl:ENSG00000115966|HPRD:00443|Vega:OTTHUMG00000132424	HFE	HFE1|HH|HLA-H|MVCD7|TFQTL2	3077	MIM:613609|HGNC:HGNC:4886|Ensembl:ENSG00000010704|HPRD:01993|Vega:OTTHUMG00000016348	TRED	Homo sapiens	NA	1	Experimentally validated with low-throughput techniques
ATF2	CRE-BP1|CREB-2|CREB2|HB16|TREB7	1386	MIM:123811|HGNC:HGNC:784|Ensembl:ENSG00000115966|HPRD:00443|Vega:OTTHUMG00000132424	HLAC	D6S204|HLA-JY3|HLAC|HLC-C|PSORS1	3107	MIM:142840|HGNC:HGNC:4933|Ensembl:ENSG00000204525|Ensembl:ENST00000400341|Ensembl:ENST00000420206|HPRD:00829|Vega:OTTHUMG00000031154	TRED	Homo sapiens	NA	1	Experimentally validated with low-throughput techniques
ATF2	CRE-BP1|CREB-2|CREB2|HB16|TREB7	1386	MIM:123811|HGNC:HGNC:784|Ensembl:ENSG00000115966|HPRD:00443|Vega:OTTHUMG00000132424	HLAE	EA1.2|EA2.1|HLA-6.2|MHC|QA1	3133	MIM:143010|HGNC:HGNC:4962|Ensembl:ENSG00000204592|HPRD:00877|Vega:OTTHUMG00000031155	TRED	Homo sapiens	NA	1	Experimentally validated with low-throughput techniques
ATF2	CRE-BP1|CREB-2|CREB2|HB16|TREB7	1386	MIM:123811|HGNC:HGNC:784|Ensembl:ENSG00000115966|HPRD:00443|Vega:OTTHUMG00000132424	HLA-E	EA1.2|EA2.1|HLA-6.2|MHC|QA1	3133	MIM:143010|HGNC:HGNC:4962|Ensembl:ENSG00000204592|HPRD:00877|Vega:OTTHUMG00000031155	TFACTS:TRED	Homo sapiens	NA	1	TFACTS CURATED
ATF2	CRE-BP1|CREB-2|CREB2|HB16|TREB7	1386	MIM:123811|HGNC:HGNC:784|Ensembl:ENSG00000115966|HPRD:00443|Vega:OTTHUMG00000132424	HLAF	CDA12|HLA-5.4|HLA-CDA12|HLAF	3134	MIM:143110|HGNC:HGNC:4963|Ensembl:ENSG00000204642|HPRD:00884|Vega:OTTHUMG00000031156	TRED	Homo sapiens	NA	1	Experimentally validated with low-throughput techniques
ATF2	CRE-BP1|CREB-2|CREB2|HB16|TREB7	1386	MIM:123811|HGNC:HGNC:784|Ensembl:ENSG00000115966|HPRD:00443|Vega:OTTHUMG00000132424	HLA-F	CDA12|HLA-5.4|HLA-CDA12|HLAF	3134	MIM:143110|HGNC:HGNC:4963|Ensembl:ENSG00000204642|HPRD:00884|Vega:OTTHUMG00000031156	TFACTS:TRED	Homo sapiens	NA	1	TFACTS CURATED
ATF2	CRE-BP1|CREB-2|CREB2|HB16|TREB7	1386	MIM:123811|HGNC:HGNC:784|Ensembl:ENSG00000115966|HPRD:00443|Vega:OTTHUMG00000132424	HLAG	MHC-G	3135	MIM:142871|HGNC:HGNC:4964|Ensembl:ENSG00000204632|HPRD:00834|Vega:OTTHUMG00000031157	TRED	Homo sapiens	NA	1	Experimentally validated with low-throughput techniques
ATF2	CRE-BP1|CREB-2|CREB2|HB16|TREB7	1386	MIM:123811|HGNC:HGNC:784|Ensembl:ENSG00000115966|HPRD:00443|Vega:OTTHUMG00000132424	HLA-G	MHC-G	3135	MIM:142871|HGNC:HGNC:4964|Ensembl:ENSG00000204632|HPRD:00834|Vega:OTTHUMG00000031157	TFACTS:TRED	Homo sapiens	NA	1	TFACTS CURATED
ATF2	CRE-BP1|CREB-2|CREB2|HB16|TREB7	1386	MIM:123811|HGNC:HGNC:784|Ensembl:ENSG00000115966|HPRD:00443|Vega:OTTHUMG00000132424	HSPA5	BIP|GRP78|HEL-S-89n|MIF2	3309	MIM:138120|HGNC:HGNC:5238|Ensembl:ENSG00000044574|HPRD:00682|Vega:OTTHUMG00000020672	TRED	Homo sapiens	NA	1	Experimentally validated with low-throughput techniques
ATF2	-	81647	RGD:621862|Ensembl:ENSRNOG00000001597	HSPA5	BIP|GRP78	25617	RGD:2843|Ensembl:ENSRNOG00000018294	TFACTS:TRED	Rattus norvegicus	NA	1	TFACTS CURATED
ATF2	CRE-BP1|CREB-2|CREB2|HB16|TREB7	1386	MIM:123811|HGNC:HGNC:784|Ensembl:ENSG00000115966|HPRD:00443|Vega:OTTHUMG00000132424	IFNB1	IFB|IFF|IFN-beta|IFNB	3456	MIM:147640|HGNC:HGNC:5434|Ensembl:ENSG00000171855|HPRD:00972|Vega:OTTHUMG00000019652	TFACTS:TRRD	Homo sapiens	NA	1	TFACTS CURATED
ATF2	CRE-BP1|CREB-2|CREB2|HB16|TREB7	1386	MIM:123811|HGNC:HGNC:784|Ensembl:ENSG00000115966|HPRD:00443|Vega:OTTHUMG00000132424	IFNB1	IFB|IFF|IFN-beta|IFNB	3456	MIM:147640|HGNC:HGNC:5434|Ensembl:ENSG00000171855|HPRD:00972|Vega:OTTHUMG00000019652	TRED	Homo sapiens	NA	1	TFACTS CURATED
ATF2	CRE-BP1|CREB-2|CREB2|HB16|TREB7	1386	MIM:123811|HGNC:HGNC:784|Ensembl:ENSG00000115966|HPRD:00443|Vega:OTTHUMG00000132424	IFNB1	IFB|IFF|IFN-beta|IFNB	3456	MIM:147640|HGNC:HGNC:5434|Ensembl:ENSG00000171855|HPRD:00972|Vega:OTTHUMG00000019652	TRED	Homo sapiens	NA	1	Experimentally validated with low-throughput techniques
ATF2	CRE-BP1|CREB-2|CREB2|HB16|TREB7	1386	MIM:123811|HGNC:HGNC:784|Ensembl:ENSG00000115966|HPRD:00443|Vega:OTTHUMG00000132424	IFNG	IFG|IFI	3458	MIM:147570|HGNC:HGNC:5438|Ensembl:ENSG00000111537|HPRD:00957|Vega:OTTHUMG00000169113	HTRI	Homo sapiens	18641343	1	ELECTROPHORETIC MOBILITY SHIFT ASSAY
ATF2	CRE-BP1|CREB-2|CREB2|HB16|TREB7	1386	MIM:123811|HGNC:HGNC:784|Ensembl:ENSG00000115966|HPRD:00443|Vega:OTTHUMG00000132424	IFNG	IFG|IFI	3458	MIM:147570|HGNC:HGNC:5438|Ensembl:ENSG00000111537|HPRD:00957|Vega:OTTHUMG00000169113	TFACTS:TRRD	Homo sapiens	NA	1	TFACTS CURATED
ATF2	CRE-BP1|CREB-2|CREB2|HB16|TREB7	1386	MIM:123811|HGNC:HGNC:784|Ensembl:ENSG00000115966|HPRD:00443|Vega:OTTHUMG00000132424	IFNG	IFG|IFI	3458	MIM:147570|HGNC:HGNC:5438|Ensembl:ENSG00000111537|HPRD:00957|Vega:OTTHUMG00000169113	TRED	Homo sapiens	NA	1	TFACTS CURATED
ATF2	CRE-BP1|CREB-2|CREB2|HB16|TREB7	1386	MIM:123811|HGNC:HGNC:784|Ensembl:ENSG00000115966|HPRD:00443|Vega:OTTHUMG00000132424	IFNG	IFG|IFI	3458	MIM:147570|HGNC:HGNC:5438|Ensembl:ENSG00000111537|HPRD:00957|Vega:OTTHUMG00000169113	TRED	Homo sapiens	NA	1	Experimentally validated with low-throughput techniques
ATF2	CRE-BP1|CREB-2|CREB2|HB16|TREB7	1386	MIM:123811|HGNC:HGNC:784|Ensembl:ENSG00000115966|HPRD:00443|Vega:OTTHUMG00000132424	IMPDH2	IMPD2|IMPDH-II	3615	MIM:146691|HGNC:HGNC:6053|Ensembl:ENSG00000178035|HPRD:00895|Vega:OTTHUMG00000156771	TFACTS:TRED	Homo sapiens	NA	1	TFACTS CURATED
ATF2	CRE-BP1|CREB-2|CREB2|HB16|TREB7	1386	MIM:123811|HGNC:HGNC:784|Ensembl:ENSG00000115966|HPRD:00443|Vega:OTTHUMG00000132424	IMPDH2	IMPD2|IMPDH-II	3615	MIM:146691|HGNC:HGNC:6053|Ensembl:ENSG00000178035|HPRD:00895|Vega:OTTHUMG00000156771	TRED	Homo sapiens	NA	1	Experimentally validated with low-throughput techniques
ATF2	CRE-BP1|CREB-2|CREB2|HB16|TREB7	1386	MIM:123811|HGNC:HGNC:784|Ensembl:ENSG00000115966|HPRD:00443|Vega:OTTHUMG00000132424	INS	IDDM|IDDM1|IDDM2|ILPR|IRDN|MODY10	3630	MIM:176730|HGNC:HGNC:6081|Ensembl:ENSG00000254647|HPRD:01455|Vega:OTTHUMG00000009558	TFACTS:TRED	Homo sapiens	NA	1	TFACTS CURATED
ATF2	CRE-BP1|CREB-2|CREB2|HB16|TREB7	1386	MIM:123811|HGNC:HGNC:784|Ensembl:ENSG00000115966|HPRD:00443|Vega:OTTHUMG00000132424	INS	IDDM|IDDM1|IDDM2|ILPR|IRDN|MODY10	3630	MIM:176730|HGNC:HGNC:6081|Ensembl:ENSG00000254647|HPRD:01455|Vega:OTTHUMG00000009558	TRED	Homo sapiens	NA	1	Experimentally validated with low-throughput techniques
ATF2	CRE-BP1|CREB-2|CREB2|HB16|TREB7	1386	MIM:123811|HGNC:HGNC:784|Ensembl:ENSG00000115966|HPRD:00443|Vega:OTTHUMG00000132424	JUN	AP-1|AP1|c-Jun	3725	MIM:165160|HGNC:HGNC:6204|Ensembl:ENSG00000177606|HPRD:01302|Vega:OTTHUMG00000008376	TFACTS:TRED	Homo sapiens	NA	1	TFACTS CURATED
ATF2	CRE-BP1|CREB-2|CREB2|HB16|TREB7	1386	MIM:123811|HGNC:HGNC:784|Ensembl:ENSG00000115966|HPRD:00443|Vega:OTTHUMG00000132424	JUN	AP-1|AP1|c-Jun	3725	MIM:165160|HGNC:HGNC:6204|Ensembl:ENSG00000177606|HPRD:01302|Vega:OTTHUMG00000008376	TRED	Homo sapiens	NA	1	Experimentally validated with low-throughput techniques
ATF2	CRE-BP1|CREB-2|CREB2|HB16|TREB7	1386	MIM:123811|HGNC:HGNC:784|Ensembl:ENSG00000115966|HPRD:00443|Vega:OTTHUMG00000132424	NFE2L1	LCR-F1|NRF1|TCF11	4779	MIM:163260|HGNC:HGNC:7781|Ensembl:ENSG00000082641|HPRD:01223|Vega:OTTHUMG00000178706	TRED	Homo sapiens	NA	1	Experimentally validated with low-throughput techniques
ATF2	CRE-BP1|CREB-2|CREB2|HB16|TREB7	1386	MIM:123811|HGNC:HGNC:784|Ensembl:ENSG00000115966|HPRD:00443|Vega:OTTHUMG00000132424	NOS3	ECNOS|eNOS	4846	MIM:163729|HGNC:HGNC:7876|Ensembl:ENSG00000164867|HPRD:01224|Vega:OTTHUMG00000158343	HTRI	Homo sapiens	16497991	1	ELECTROPHORETIC MOBILITY SHIFT ASSAY
ATF2	CRE-BP1|CREB-2|CREB2|HB16|TREB7	1386	MIM:123811|HGNC:HGNC:784|Ensembl:ENSG00000115966|HPRD:00443|Vega:OTTHUMG00000132424	NRF1	ALPHA-PAL	4899	MIM:600879|HGNC:HGNC:7996|Ensembl:ENSG00000106459|HPRD:02930|Vega:OTTHUMG00000143736	TRED	Homo sapiens	NA	1	Experimentally validated with low-throughput techniques
ATF2	CRE-BP1|CREB-2|CREB2|HB16|TREB7	1386	MIM:123811|HGNC:HGNC:784|Ensembl:ENSG00000115966|HPRD:00443|Vega:OTTHUMG00000132424	NT5E	CALJA|CD73|E5NT|NT|NT5|NTE|eN|eNT	4907	MIM:129190|HGNC:HGNC:8021|Ensembl:ENSG00000135318|HPRD:00552|Vega:OTTHUMG00000015139	TFACTS:TRED	Homo sapiens	NA	1	TFACTS CURATED
ATF2	CRE-BP1|CREB-2|CREB2|HB16|TREB7	1386	MIM:123811|HGNC:HGNC:784|Ensembl:ENSG00000115966|HPRD:00443|Vega:OTTHUMG00000132424	NT5E	CALJA|CD73|E5NT|NT|NT5|NTE|eN|eNT	4907	MIM:129190|HGNC:HGNC:8021|Ensembl:ENSG00000135318|HPRD:00552|Vega:OTTHUMG00000015139	TRED	Homo sapiens	NA	1	Experimentally validated with low-throughput techniques
ATF2	CRE-BP1|CREB-2|CREB2|HB16|TREB7	1386	MIM:123811|HGNC:HGNC:784|Ensembl:ENSG00000115966|HPRD:00443|Vega:OTTHUMG00000132424	PCK1	PEPCK-C|PEPCK1|PEPCKC	5105	MIM:614168|HGNC:HGNC:8724|HPRD:02028	TFACTS:TRED	Homo sapiens	NA	1	TFACTS CURATED
ATF2	CRE-BP1|CREB-2|CREB2|HB16|TREB7	1386	MIM:123811|HGNC:HGNC:784|Ensembl:ENSG00000115966|HPRD:00443|Vega:OTTHUMG00000132424	PCK1	PEPCK-C|PEPCK1|PEPCKC	5105	MIM:614168|HGNC:HGNC:8724|HPRD:02028	TRED	Homo sapiens	NA	1	Experimentally validated with low-throughput techniques
ATF2	CRE-BP1|CREB-2|CREB2|HB16|TREB7	1386	MIM:123811|HGNC:HGNC:784|Ensembl:ENSG00000115966|HPRD:00443|Vega:OTTHUMG00000132424	PENK	PE|PENK-A	5179	MIM:131330|HGNC:HGNC:8831|Ensembl:ENSG00000181195|HPRD:08837|Vega:OTTHUMG00000164409	TFACTS:TRED	Homo sapiens	NA	1	TFACTS CURATED
ATF2	CRE-BP1|CREB-2|CREB2|HB16|TREB7	1386	MIM:123811|HGNC:HGNC:784|Ensembl:ENSG00000115966|HPRD:00443|Vega:OTTHUMG00000132424	PENK	PE|PENK-A	5179	MIM:131330|HGNC:HGNC:8831|Ensembl:ENSG00000181195|HPRD:08837|Vega:OTTHUMG00000164409	TRED	Homo sapiens	NA	1	Experimentally validated with low-throughput techniques
ATF2	CRE-BP1|CREB-2|CREB2|HB16|TREB7	1386	MIM:123811|HGNC:HGNC:784|Ensembl:ENSG00000115966|HPRD:00443|Vega:OTTHUMG00000132424	PLAT	T-PA|TPA	5327	MIM:173370|HGNC:HGNC:9051|Ensembl:ENSG00000104368|HPRD:01419|Vega:OTTHUMG00000164072	TFACTS:TRRD	Homo sapiens	NA	1	TFACTS CURATED
ATF2	CRE-BP1|CREB-2|CREB2|HB16|TREB7	1386	MIM:123811|HGNC:HGNC:784|Ensembl:ENSG00000115966|HPRD:00443|Vega:OTTHUMG00000132424	PLAT	T-PA|TPA	5327	MIM:173370|HGNC:HGNC:9051|Ensembl:ENSG00000104368|HPRD:01419|Vega:OTTHUMG00000164072	TRED	Homo sapiens	NA	1	TFACTS CURATED
ATF2	CRE-BP1|CREB-2|CREB2|HB16|TREB7	1386	MIM:123811|HGNC:HGNC:784|Ensembl:ENSG00000115966|HPRD:00443|Vega:OTTHUMG00000132424	PLAT	T-PA|TPA	5327	MIM:173370|HGNC:HGNC:9051|Ensembl:ENSG00000104368|HPRD:01419|Vega:OTTHUMG00000164072	TRED	Homo sapiens	NA	1	Experimentally validated with low-throughput techniques
ATF2	CRE-BP1|CREB-2|CREB2|HB16|TREB7	1386	MIM:123811|HGNC:HGNC:784|Ensembl:ENSG00000115966|HPRD:00443|Vega:OTTHUMG00000132424	PLAU	ATF|BDPLT5|QPD|UPA|URK|u-PA	5328	MIM:191840|HGNC:HGNC:9052|Ensembl:ENSG00000122861|HPRD:01883|Vega:OTTHUMG00000018494	TRED	Homo sapiens	NA	1	Experimentally validated with low-throughput techniques
ATF2	Atf-2|CRE-BP|Creb2|D130078H02Rik|D18875|Tg(Gzma-Klra1)7Wum|mXBP	11909	MGI:MGI:109349|Ensembl:ENSMUSG00000027104|Vega:OTTMUSG00000013179	PLAU	u-PA|uPA	18792	MGI:MGI:97611|Ensembl:ENSMUSG00000021822	TFACTS:TRED	Mus musculus	NA	1	TFACTS CURATED
ATF2	CRE-BP1|CREB-2|CREB2|HB16|TREB7	1386	MIM:123811|HGNC:HGNC:784|Ensembl:ENSG00000115966|HPRD:00443|Vega:OTTHUMG00000132424	PTGS2	COX-2|COX2|GRIPGHS|PGG/HS|PGHS-2|PHS-2|hCox-2	5743	MIM:600262|HGNC:HGNC:9605|Ensembl:ENSG00000073756|HPRD:02599|Vega:OTTHUMG00000035473	HTRI	Homo sapiens	12057991	1	AVIDIN/BIOTIN-CONJUGATED DNA BINDING ASSAY
ATF2	CRE-BP1|CREB-2|CREB2|HB16|TREB7	1386	MIM:123811|HGNC:HGNC:784|Ensembl:ENSG00000115966|HPRD:00443|Vega:OTTHUMG00000132424	PTGS2	COX-2|COX2|GRIPGHS|PGG/HS|PGHS-2|PHS-2|hCox-2	5743	MIM:600262|HGNC:HGNC:9605|Ensembl:ENSG00000073756|HPRD:02599|Vega:OTTHUMG00000035473	TFACTS:TRED	Homo sapiens	NA	1	TFACTS CURATED
ATF2	CRE-BP1|CREB-2|CREB2|HB16|TREB7	1386	MIM:123811|HGNC:HGNC:784|Ensembl:ENSG00000115966|HPRD:00443|Vega:OTTHUMG00000132424	RB1	OSRC|PPP1R130|RB|p105-Rb|pRb|pp110	5925	MIM:614041|HGNC:HGNC:9884|Ensembl:ENSG00000139687|HPRD:01574|Vega:OTTHUMG00000016900	TFACTS:TRED	Homo sapiens	NA	1	TFACTS CURATED
ATF2	CRE-BP1|CREB-2|CREB2|HB16|TREB7	1386	MIM:123811|HGNC:HGNC:784|Ensembl:ENSG00000115966|HPRD:00443|Vega:OTTHUMG00000132424	RB1	OSRC|PPP1R130|RB|p105-Rb|pRb|pp110	5925	MIM:614041|HGNC:HGNC:9884|Ensembl:ENSG00000139687|HPRD:01574|Vega:OTTHUMG00000016900	TRED	Homo sapiens	NA	1	Experimentally validated with low-throughput techniques
ATF2	CRE-BP1|CREB-2|CREB2|HB16|TREB7	1386	MIM:123811|HGNC:HGNC:784|Ensembl:ENSG00000115966|HPRD:00443|Vega:OTTHUMG00000132424	RB1CC1	ATG17|CC1|FIP200|PPP1R131	9821	MIM:606837|HGNC:HGNC:15574|Ensembl:ENSG00000023287|HPRD:06019|Vega:OTTHUMG00000164268	TFACTS:PAZAR	Homo sapiens	NA	1	TFACTS CURATED
ATF2	CRE-BP1|CREB-2|CREB2|HB16|TREB7	1386	MIM:123811|HGNC:HGNC:784|Ensembl:ENSG00000115966|HPRD:00443|Vega:OTTHUMG00000132424	RHOB	ARH6|ARHB|MST081|MSTP081|RHOH6	388	MIM:165370|HGNC:HGNC:668|Ensembl:ENSG00000143878|HPRD:01321|Vega:OTTHUMG00000090755	TRED	Homo sapiens	NA	1	Experimentally validated with low-throughput techniques
ATF2	Atf-2|CRE-BP|Creb2|D130078H02Rik|D18875|Tg(Gzma-Klra1)7Wum|mXBP	11909	MGI:MGI:109349|Ensembl:ENSMUSG00000027104|Vega:OTTMUSG00000013179	RHOB	AA017882|Arh6|Arhb	11852	MGI:MGI:107949|Ensembl:ENSMUSG00000054364	TFACTS:TRED	Mus musculus	NA	1	TFACTS CURATED
ATF2	CRE-BP1|CREB-2|CREB2|HB16|TREB7	1386	MIM:123811|HGNC:HGNC:784|Ensembl:ENSG00000115966|HPRD:00443|Vega:OTTHUMG00000132424	SELE	CD62E|ELAM|ELAM1|ESEL|LECAM2	6401	MIM:131210|HGNC:HGNC:10718|Ensembl:ENSG00000007908|HPRD:00566|Vega:OTTHUMG00000034851	TFACTS:TRRD	Homo sapiens	NA	1	TFACTS CURATED
ATF2	CRE-BP1|CREB-2|CREB2|HB16|TREB7	1386	MIM:123811|HGNC:HGNC:784|Ensembl:ENSG00000115966|HPRD:00443|Vega:OTTHUMG00000132424	SELE	CD62E|ELAM|ELAM1|ESEL|LECAM2	6401	MIM:131210|HGNC:HGNC:10718|Ensembl:ENSG00000007908|HPRD:00566|Vega:OTTHUMG00000034851	TRED	Homo sapiens	NA	1	TFACTS CURATED
ATF2	CRE-BP1|CREB-2|CREB2|HB16|TREB7	1386	MIM:123811|HGNC:HGNC:784|Ensembl:ENSG00000115966|HPRD:00443|Vega:OTTHUMG00000132424	SELE	CD62E|ELAM|ELAM1|ESEL|LECAM2	6401	MIM:131210|HGNC:HGNC:10718|Ensembl:ENSG00000007908|HPRD:00566|Vega:OTTHUMG00000034851	TRED	Homo sapiens	NA	1	Experimentally validated with low-throughput techniques
ATF2	CRE-BP1|CREB-2|CREB2|HB16|TREB7	1386	MIM:123811|HGNC:HGNC:784|Ensembl:ENSG00000115966|HPRD:00443|Vega:OTTHUMG00000132424	SST	SMST	6750	MIM:182450|HGNC:HGNC:11329|Ensembl:ENSG00000157005|HPRD:08920|Vega:OTTHUMG00000156462	TRED	Homo sapiens	NA	1	Experimentally validated with low-throughput techniques
ATF2	-	81647	RGD:621862|Ensembl:ENSRNOG00000001597	SST	SS-14|SS-28|Smst	24797	RGD:3761|Ensembl:ENSRNOG00000001837	TFACTS:TRED	Rattus norvegicus	NA	1	TFACTS CURATED
ATF2	CRE-BP1|CREB-2|CREB2|HB16|TREB7	1386	MIM:123811|HGNC:HGNC:784|Ensembl:ENSG00000115966|HPRD:00443|Vega:OTTHUMG00000132424	TGFB2	LDS4|TGF-beta2	7042	MIM:190220|HGNC:HGNC:11768|Ensembl:ENSG00000092969|HPRD:01828|Vega:OTTHUMG00000039521	TFACTS:TRED	Homo sapiens	NA	1	TFACTS CURATED
ATF2	CRE-BP1|CREB-2|CREB2|HB16|TREB7	1386	MIM:123811|HGNC:HGNC:784|Ensembl:ENSG00000115966|HPRD:00443|Vega:OTTHUMG00000132424	TGFB2	LDS4|TGF-beta2	7042	MIM:190220|HGNC:HGNC:11768|Ensembl:ENSG00000092969|HPRD:01828|Vega:OTTHUMG00000039521	TRED	Homo sapiens	NA	1	Experimentally validated with low-throughput techniques
ATF2	CRE-BP1|CREB-2|CREB2|HB16|TREB7	1386	MIM:123811|HGNC:HGNC:784|Ensembl:ENSG00000115966|HPRD:00443|Vega:OTTHUMG00000132424	TH	DYT14|DYT5b|TYH	7054	MIM:191290|HGNC:HGNC:11782|Ensembl:ENSG00000180176|HPRD:01865|Vega:OTTHUMG00000009559	TRED	Homo sapiens	NA	1	Experimentally validated with low-throughput techniques
ATF2	-	81647	RGD:621862|Ensembl:ENSRNOG00000001597	TH	The	25085	RGD:3853|Ensembl:ENSRNOG00000020410	TFACTS:TRED	Rattus norvegicus	NA	1	TFACTS CURATED
ATF2	CRE-BP1|CREB-2|CREB2|HB16|TREB7	1386	MIM:123811|HGNC:HGNC:784|Ensembl:ENSG00000115966|HPRD:00443|Vega:OTTHUMG00000132424	TNF	DIF|TNF-alpha|TNFA|TNFSF2|TNLG1F	7124	MIM:191160|HGNC:HGNC:11892|Ensembl:ENSG00000232810|HPRD:01855|Vega:OTTHUMG00000031194	TFACTS:TRRD	Homo sapiens	NA	1	TFACTS CURATED
ATF2	CRE-BP1|CREB-2|CREB2|HB16|TREB7	1386	MIM:123811|HGNC:HGNC:784|Ensembl:ENSG00000115966|HPRD:00443|Vega:OTTHUMG00000132424	TNF	DIF|TNF-alpha|TNFA|TNFSF2|TNLG1F	7124	MIM:191160|HGNC:HGNC:11892|Ensembl:ENSG00000232810|HPRD:01855|Vega:OTTHUMG00000031194	TRED	Homo sapiens	NA	1	Experimentally validated with low-throughput techniques
ATF2	CRE-BP1|CREB-2|CREB2|HB16|TREB7	1386	MIM:123811|HGNC:HGNC:784|Ensembl:ENSG00000115966|HPRD:00443|Vega:OTTHUMG00000132424	TNF	DIF|TNF-alpha|TNFA|TNFSF2|TNLG1F	7124	MIM:191160|HGNC:HGNC:11892|Ensembl:ENSG00000232810|HPRD:01855|Vega:OTTHUMG00000031194	TRED	Homo sapiens	NA	1	TFACTS CURATED
ATF2	Atf-2|CRE-BP|Creb2|D130078H02Rik|D18875|Tg(Gzma-Klra1)7Wum|mXBP	11909	MGI:MGI:109349|Ensembl:ENSMUSG00000027104|Vega:OTTMUSG00000013179	TNF	DIF|TNF-a|TNF-alpha|TNFSF2|TNFalpha|Tnfa|Tnfsf1a|Tnlg1f	21926	MGI:MGI:104798|Ensembl:ENSMUSG00000024401|Vega:OTTMUSG00000037196	TFACTS:TRRD	Mus musculus	NA	1	TFACTS CURATED
ATF2	Atf-2|CRE-BP|Creb2|D130078H02Rik|D18875|Tg(Gzma-Klra1)7Wum|mXBP	11909	MGI:MGI:109349|Ensembl:ENSMUSG00000027104|Vega:OTTMUSG00000013179	TNF	DIF|TNF-a|TNF-alpha|TNFSF2|TNFalpha|Tnfa|Tnfsf1a|Tnlg1f	21926	MGI:MGI:104798|Ensembl:ENSMUSG00000024401|Vega:OTTMUSG00000037196	TRED	Mus musculus	NA	1	TFACTS CURATED
ATF2	CRE-BP1|CREB-2|CREB2|HB16|TREB7	1386	MIM:123811|HGNC:HGNC:784|Ensembl:ENSG00000115966|HPRD:00443|Vega:OTTHUMG00000132424	VIP	PHM27	7432	MIM:192320|HGNC:HGNC:12693|Ensembl:ENSG00000146469|HPRD:15950|Vega:OTTHUMG00000015851	TFACTS:TRED	Homo sapiens	NA	1	TFACTS CURATED
ATF2	CRE-BP1|CREB-2|CREB2|HB16|TREB7	1386	MIM:123811|HGNC:HGNC:784|Ensembl:ENSG00000115966|HPRD:00443|Vega:OTTHUMG00000132424	VIP	PHM27	7432	MIM:192320|HGNC:HGNC:12693|Ensembl:ENSG00000146469|HPRD:15950|Vega:OTTHUMG00000015851	TRED	Homo sapiens	NA	1	Experimentally validated with low-throughput techniques
ATF2	CRE-BP1|CREB-2|CREB2|HB16|TREB7	1386	MIM:123811|HGNC:HGNC:784|Ensembl:ENSG00000115966|HPRD:00443|Vega:OTTHUMG00000132424	YY1	DELTA|INO80S|NF-E1|UCRBP|YIN-YANG-1	7528	MIM:600013|HGNC:HGNC:12856|HPRD:02482	TRED	Homo sapiens	NA	1	Experimentally validated with low-throughput techniques
ATF2	Atf-2|CRE-BP|Creb2|D130078H02Rik|D18875|Tg(Gzma-Klra1)7Wum|mXBP	11909	MGI:MGI:109349|Ensembl:ENSMUSG00000027104|Vega:OTTMUSG00000013179	YY1	AW488674|NF-E1	22632	MGI:MGI:99150|Ensembl:ENSMUSG00000021264|Vega:OTTMUSG00000017257	TFACTS:TRED	Mus musculus	NA	1	TFACTS CURATED
ATF3	-	467	MIM:603148|HGNC:HGNC:785|Ensembl:ENSG00000162772|HPRD:04395|Vega:OTTHUMG00000036747	ASNS	ASNSD|TS11	440	MIM:108370|HGNC:HGNC:753|Ensembl:ENSG00000070669|HPRD:00153|Vega:OTTHUMG00000022892	HTRI	Homo sapiens	18840095	1	CHROMATIN IMMUNOPRECIPITATION
ATF3	-	467	MIM:603148|HGNC:HGNC:785|Ensembl:ENSG00000162772|HPRD:04395|Vega:OTTHUMG00000036747	ASNS	ASNSD|TS11	440	MIM:108370|HGNC:HGNC:753|Ensembl:ENSG00000070669|HPRD:00153|Vega:OTTHUMG00000022892	TFACTS:TRED	Homo sapiens	NA	1	TFACTS CURATED
ATF3	-	467	MIM:603148|HGNC:HGNC:785|Ensembl:ENSG00000162772|HPRD:04395|Vega:OTTHUMG00000036747	ASNS	ASNSD|TS11	440	MIM:108370|HGNC:HGNC:753|Ensembl:ENSG00000070669|HPRD:00153|Vega:OTTHUMG00000022892	TRED	Homo sapiens	NA	1	Experimentally validated with low-throughput techniques
ATF3	-	467	MIM:603148|HGNC:HGNC:785|Ensembl:ENSG00000162772|HPRD:04395|Vega:OTTHUMG00000036747	ATF3	-	467	MIM:603148|HGNC:HGNC:785|Ensembl:ENSG00000162772|HPRD:04395|Vega:OTTHUMG00000036747	TRED	Homo sapiens	NA	1	Experimentally validated with low-throughput techniques
ATF3	-	467	MIM:603148|HGNC:HGNC:785|Ensembl:ENSG00000162772|HPRD:04395|Vega:OTTHUMG00000036747	ATF3	-	467	MIM:603148|HGNC:HGNC:785|Ensembl:ENSG00000162772|HPRD:04395|Vega:OTTHUMG00000036747	TRRD	Homo sapiens	TRRDSITES4:S9324	1	3.5 (ATF3, ATF1), 3.2.1, 3.4, 3.6 (ATF3) HeLa: 6.1.1, 6.6.2.1 (ATF3)
ATF3	-	467	MIM:603148|HGNC:HGNC:785|Ensembl:ENSG00000162772|HPRD:04395|Vega:OTTHUMG00000036747	CCL5	D17S136E|RANTES|SCYA5|SIS-delta|SISd|TCP228|eoCP	6352	MIM:187011|HGNC:HGNC:10632|Ensembl:ENSG00000271503|HPRD:01751|Vega:OTTHUMG00000188396	HTRI	Homo sapiens	10760799	1	ELECTROPHORETIC MOBILITY SHIFT ASSAY
ATF3	-	467	MIM:603148|HGNC:HGNC:785|Ensembl:ENSG00000162772|HPRD:04395|Vega:OTTHUMG00000036747	CCL5	D17S136E|RANTES|SCYA5|SIS-delta|SISd|TCP228|eoCP	6352	MIM:187011|HGNC:HGNC:10632|Ensembl:ENSG00000271503|HPRD:01751|Vega:OTTHUMG00000188396	TFACTS:TRED	Homo sapiens	NA	1	TFACTS CURATED
ATF3	-	467	MIM:603148|HGNC:HGNC:785|Ensembl:ENSG00000162772|HPRD:04395|Vega:OTTHUMG00000036747	CCL5	D17S136E|RANTES|SCYA5|SIS-delta|SISd|TCP228|eoCP	6352	MIM:187011|HGNC:HGNC:10632|Ensembl:ENSG00000271503|HPRD:01751|Vega:OTTHUMG00000188396	TRED	Homo sapiens	NA	1	Experimentally validated with low-throughput techniques
ATF3	-	467	MIM:603148|HGNC:HGNC:785|Ensembl:ENSG00000162772|HPRD:04395|Vega:OTTHUMG00000036747	CCNA1	CT146	8900	MIM:604036|HGNC:HGNC:1577|Ensembl:ENSG00000133101|HPRD:04946|Vega:OTTHUMG00000016733	TFACTS:TRED	Homo sapiens	NA	1	TFACTS CURATED
ATF3	-	467	MIM:603148|HGNC:HGNC:785|Ensembl:ENSG00000162772|HPRD:04395|Vega:OTTHUMG00000036747	CCNA1	CT146	8900	MIM:604036|HGNC:HGNC:1577|Ensembl:ENSG00000133101|HPRD:04946|Vega:OTTHUMG00000016733	TRED	Homo sapiens	NA	1	Experimentally validated with low-throughput techniques
ATF3	-	467	MIM:603148|HGNC:HGNC:785|Ensembl:ENSG00000162772|HPRD:04395|Vega:OTTHUMG00000036747	CD69	AIM|BL-AC/P26|CLEC2C|EA1|GP32/28|MLR-3	969	MIM:107273|HGNC:HGNC:1694|Ensembl:ENSG00000110848|HPRD:00119|Vega:OTTHUMG00000168481	TFACTS:TRED	Homo sapiens	NA	1	TFACTS CURATED
ATF3	-	467	MIM:603148|HGNC:HGNC:785|Ensembl:ENSG00000162772|HPRD:04395|Vega:OTTHUMG00000036747	CD69	AIM|BL-AC/P26|CLEC2C|EA1|GP32/28|MLR-3	969	MIM:107273|HGNC:HGNC:1694|Ensembl:ENSG00000110848|HPRD:00119|Vega:OTTHUMG00000168481	TRED	Homo sapiens	NA	1	Experimentally validated with low-throughput techniques
ATF3	-	467	MIM:603148|HGNC:HGNC:785|Ensembl:ENSG00000162772|HPRD:04395|Vega:OTTHUMG00000036747	CGA	CG-ALPHA|FSHA|GPHA1|GPHa|HCG|LHA|TSHA	1081	MIM:118850|HGNC:HGNC:1885|Ensembl:ENSG00000135346|HPRD:00342|Vega:OTTHUMG00000015161	TFACTS:TRED	Homo sapiens	NA	1	TFACTS CURATED
ATF3	-	467	MIM:603148|HGNC:HGNC:785|Ensembl:ENSG00000162772|HPRD:04395|Vega:OTTHUMG00000036747	CGA	CG-ALPHA|FSHA|GPHA1|GPHa|HCG|LHA|TSHA	1081	MIM:118850|HGNC:HGNC:1885|Ensembl:ENSG00000135346|HPRD:00342|Vega:OTTHUMG00000015161	TRED	Homo sapiens	NA	1	Experimentally validated with low-throughput techniques
ATF3	-	467	MIM:603148|HGNC:HGNC:785|Ensembl:ENSG00000162772|HPRD:04395|Vega:OTTHUMG00000036747	FN1	CIG|ED-B|FINC|FN|FNZ|GFND|GFND2|LETS|MSF	2335	MIM:135600|HGNC:HGNC:3778|Ensembl:ENSG00000115414|HPRD:00626|Vega:OTTHUMG00000133054	TRED	Homo sapiens	NA	1	Experimentally validated with low-throughput techniques
ATF3	LRF-1|LRFI	25389	RGD:2165|Ensembl:ENSRNOG00000003745	FN1	FIBNEC|fn-1	25661	RGD:2624|Ensembl:ENSRNOG00000014288	TFACTS:TRED	Rattus norvegicus	NA	1	TFACTS CURATED
ATF3	-	467	MIM:603148|HGNC:HGNC:785|Ensembl:ENSG00000162772|HPRD:04395|Vega:OTTHUMG00000036747	GCG	GLP1|GLP2|GRPP	2641	MIM:138030|HGNC:HGNC:4191|Ensembl:ENSG00000115263|HPRD:00676|Vega:OTTHUMG00000153892	TRED	Homo sapiens	NA	1	Experimentally validated with low-throughput techniques
ATF3	-	467	MIM:603148|HGNC:HGNC:785|Ensembl:ENSG00000162772|HPRD:04395|Vega:OTTHUMG00000036747	GCLC	GCL|GCS|GLCL|GLCLC	2729	MIM:606857|HGNC:HGNC:4311|Ensembl:ENSG00000001084|HPRD:06032|Vega:OTTHUMG00000160220	TFACTS:PUBMED	Homo sapiens	15629866	1	TFACTS CURATED
ATF3	-	467	MIM:603148|HGNC:HGNC:785|Ensembl:ENSG00000162772|HPRD:04395|Vega:OTTHUMG00000036747	LDLR	FH|FHC|LDLCQ2	3949	MIM:606945|HGNC:HGNC:6547|Ensembl:ENSG00000130164|HPRD:06091|Vega:OTTHUMG00000171935	HTRI	Homo sapiens	21294679	1	CHROMATIN IMMUNOPRECIPITATION
ATF3	-	467	MIM:603148|HGNC:HGNC:785|Ensembl:ENSG00000162772|HPRD:04395|Vega:OTTHUMG00000036747	PCK1	PEPCK-C|PEPCK1|PEPCKC	5105	MIM:614168|HGNC:HGNC:8724|HPRD:02028	TRED	Homo sapiens	NA	1	Experimentally validated with low-throughput techniques
ATF3	-	467	MIM:603148|HGNC:HGNC:785|Ensembl:ENSG00000162772|HPRD:04395|Vega:OTTHUMG00000036747	PENK	PE|PENK-A	5179	MIM:131330|HGNC:HGNC:8831|Ensembl:ENSG00000181195|HPRD:08837|Vega:OTTHUMG00000164409	TFACTS:TRED	Homo sapiens	NA	1	TFACTS CURATED
ATF3	-	467	MIM:603148|HGNC:HGNC:785|Ensembl:ENSG00000162772|HPRD:04395|Vega:OTTHUMG00000036747	PENK	PE|PENK-A	5179	MIM:131330|HGNC:HGNC:8831|Ensembl:ENSG00000181195|HPRD:08837|Vega:OTTHUMG00000164409	TRED	Homo sapiens	NA	1	Experimentally validated with low-throughput techniques
ATF3	-	467	MIM:603148|HGNC:HGNC:785|Ensembl:ENSG00000162772|HPRD:04395|Vega:OTTHUMG00000036747	SELE	CD62E|ELAM|ELAM1|ESEL|LECAM2	6401	MIM:131210|HGNC:HGNC:10718|Ensembl:ENSG00000007908|HPRD:00566|Vega:OTTHUMG00000034851	TFACTS:TRRD	Homo sapiens	NA	1	TFACTS CURATED
ATF3	-	467	MIM:603148|HGNC:HGNC:785|Ensembl:ENSG00000162772|HPRD:04395|Vega:OTTHUMG00000036747	SELE	CD62E|ELAM|ELAM1|ESEL|LECAM2	6401	MIM:131210|HGNC:HGNC:10718|Ensembl:ENSG00000007908|HPRD:00566|Vega:OTTHUMG00000034851	TRED	Homo sapiens	NA	1	TFACTS CURATED
ATF3	-	467	MIM:603148|HGNC:HGNC:785|Ensembl:ENSG00000162772|HPRD:04395|Vega:OTTHUMG00000036747	SELE	CD62E|ELAM|ELAM1|ESEL|LECAM2	6401	MIM:131210|HGNC:HGNC:10718|Ensembl:ENSG00000007908|HPRD:00566|Vega:OTTHUMG00000034851	TRED	Homo sapiens	NA	1	Experimentally validated with low-throughput techniques
ATF3	-	467	MIM:603148|HGNC:HGNC:785|Ensembl:ENSG00000162772|HPRD:04395|Vega:OTTHUMG00000036747	SST	SMST	6750	MIM:182450|HGNC:HGNC:11329|Ensembl:ENSG00000157005|HPRD:08920|Vega:OTTHUMG00000156462	TRED	Homo sapiens	NA	1	Experimentally validated with low-throughput techniques
ATF3	LRF-1|LRFI	25389	RGD:2165|Ensembl:ENSRNOG00000003745	SST	SS-14|SS-28|Smst	24797	RGD:3761|Ensembl:ENSRNOG00000001837	TFACTS:TRED	Rattus norvegicus	NA	1	TFACTS CURATED
ATF3	-	467	MIM:603148|HGNC:HGNC:785|Ensembl:ENSG00000162772|HPRD:04395|Vega:OTTHUMG00000036747	TGFB2	LDS4|TGF-beta2	7042	MIM:190220|HGNC:HGNC:11768|Ensembl:ENSG00000092969|HPRD:01828|Vega:OTTHUMG00000039521	TFACTS:TRED	Homo sapiens	NA	1	TFACTS CURATED
ATF3	-	467	MIM:603148|HGNC:HGNC:785|Ensembl:ENSG00000162772|HPRD:04395|Vega:OTTHUMG00000036747	TGFB2	LDS4|TGF-beta2	7042	MIM:190220|HGNC:HGNC:11768|Ensembl:ENSG00000092969|HPRD:01828|Vega:OTTHUMG00000039521	TRED	Homo sapiens	NA	1	Experimentally validated with low-throughput techniques
ATF4	CREB-2|CREB2|TAXREB67|TXREB	468	MIM:604064|HGNC:HGNC:786|Ensembl:ENSG00000128272|HPRD:06817|Vega:OTTHUMG00000151099	ASNS	ASNSD|TS11	440	MIM:108370|HGNC:HGNC:753|Ensembl:ENSG00000070669|HPRD:00153|Vega:OTTHUMG00000022892	HTRI	Homo sapiens	18840095	1	CHROMATIN IMMUNOPRECIPITATION
ATF4	CREB-2|CREB2|TAXREB67|TXREB	468	MIM:604064|HGNC:HGNC:786|Ensembl:ENSG00000128272|HPRD:06817|Vega:OTTHUMG00000151099	ASNS	ASNSD|TS11	440	MIM:108370|HGNC:HGNC:753|Ensembl:ENSG00000070669|HPRD:00153|Vega:OTTHUMG00000022892	HTRI	Homo sapiens	11960987	1	ELECTROPHORETIC MOBILITY SHIFT ASSAY
ATF4	CREB-2|CREB2|TAXREB67|TXREB	468	MIM:604064|HGNC:HGNC:786|Ensembl:ENSG00000128272|HPRD:06817|Vega:OTTHUMG00000151099	ASNS	ASNSD|TS11	440	MIM:108370|HGNC:HGNC:753|Ensembl:ENSG00000070669|HPRD:00153|Vega:OTTHUMG00000022892	TFACTS:TRED	Homo sapiens	NA	1	TFACTS CURATED
ATF4	CREB-2|CREB2|TAXREB67|TXREB	468	MIM:604064|HGNC:HGNC:786|Ensembl:ENSG00000128272|HPRD:06817|Vega:OTTHUMG00000151099	ASNS	ASNSD|TS11	440	MIM:108370|HGNC:HGNC:753|Ensembl:ENSG00000070669|HPRD:00153|Vega:OTTHUMG00000022892	TRED	Homo sapiens	NA	1	Experimentally validated with low-throughput techniques
ATF4	CREB-2|CREB2|TAXREB67|TXREB	468	MIM:604064|HGNC:HGNC:786|Ensembl:ENSG00000128272|HPRD:06817|Vega:OTTHUMG00000151099	BLR1	-	-	-	TRED	Homo sapiens	NA	1	Experimentally validated with low-throughput techniques
ATF4	CREB-2|CREB2|TAXREB67|TXREB	468	MIM:604064|HGNC:HGNC:786|Ensembl:ENSG00000128272|HPRD:06817|Vega:OTTHUMG00000151099	CCNA2	CCN1|CCNA	890	MIM:123835|HGNC:HGNC:1578|Ensembl:ENSG00000145386|HPRD:00453|Vega:OTTHUMG00000133072	TRED	Homo sapiens	NA	1	Experimentally validated with low-throughput techniques
ATF4	CREB-2|CREB2|TAXREB67|TXREB	468	MIM:604064|HGNC:HGNC:786|Ensembl:ENSG00000128272|HPRD:06817|Vega:OTTHUMG00000151099	CEBPB	C/EBP-beta|IL6DBP|NF-IL6|TCF5	1051	MIM:189965|HGNC:HGNC:1834|Ensembl:ENSG00000172216|HPRD:01801|Vega:OTTHUMG00000032715	HTRI	Homo sapiens	16026328	1	CHROMATIN IMMUNOPRECIPITATION
ATF4	CREB-2|CREB2|TAXREB67|TXREB	468	MIM:604064|HGNC:HGNC:786|Ensembl:ENSG00000128272|HPRD:06817|Vega:OTTHUMG00000151099	CGA	CG-ALPHA|FSHA|GPHA1|GPHa|HCG|LHA|TSHA	1081	MIM:118850|HGNC:HGNC:1885|Ensembl:ENSG00000135346|HPRD:00342|Vega:OTTHUMG00000015161	TFACTS:TRED	Homo sapiens	NA	1	TFACTS CURATED
ATF4	CREB-2|CREB2|TAXREB67|TXREB	468	MIM:604064|HGNC:HGNC:786|Ensembl:ENSG00000128272|HPRD:06817|Vega:OTTHUMG00000151099	CGA	CG-ALPHA|FSHA|GPHA1|GPHa|HCG|LHA|TSHA	1081	MIM:118850|HGNC:HGNC:1885|Ensembl:ENSG00000135346|HPRD:00342|Vega:OTTHUMG00000015161	TRED	Homo sapiens	NA	1	Experimentally validated with low-throughput techniques
ATF4	CREB-2|CREB2|TAXREB67|TXREB	468	MIM:604064|HGNC:HGNC:786|Ensembl:ENSG00000128272|HPRD:06817|Vega:OTTHUMG00000151099	CHGB	SCG1	1114	MIM:118920|HGNC:HGNC:1930|Ensembl:ENSG00000089199|HPRD:07512|Vega:OTTHUMG00000031821	TRED	Homo sapiens	NA	1	Experimentally validated with low-throughput techniques
ATF4	Atf-4|C/ATF|CREB2|TAXREB67	11911	MGI:MGI:88096|Ensembl:ENSMUSG00000042406	CHGB	Scg-1	12653	MGI:MGI:88395|Ensembl:ENSMUSG00000027350|Vega:OTTMUSG00000015662	TFACTS:TRED	Mus musculus	NA	1	TFACTS CURATED
ATF4	CREB-2|CREB2|TAXREB67|TXREB	468	MIM:604064|HGNC:HGNC:786|Ensembl:ENSG00000128272|HPRD:06817|Vega:OTTHUMG00000151099	CXCR5	BLR1|CD185|MDR15	643	MIM:601613|HGNC:HGNC:1060|HPRD:03367	TFACTS:TRED	Homo sapiens	NA	1	TFACTS CURATED
ATF4	CREB-2|CREB2|TAXREB67|TXREB	468	MIM:604064|HGNC:HGNC:786|Ensembl:ENSG00000128272|HPRD:06817|Vega:OTTHUMG00000151099	CYCS	CYC|HCS|THC4	54205	MIM:123970|HGNC:HGNC:19986|HPRD:00479	TRED	Homo sapiens	NA	1	Experimentally validated with low-throughput techniques
ATF4	-	79255	RGD:621863|Ensembl:ENSRNOG00000017801|Vega:OTTRNOG00000002100	CYCS	CYCSA	25309	RGD:2451|Ensembl:ENSRNOG00000010452	TFACTS:TRED	Rattus norvegicus	NA	1	TFACTS CURATED
ATF4	CREB-2|CREB2|TAXREB67|TXREB	468	MIM:604064|HGNC:HGNC:786|Ensembl:ENSG00000128272|HPRD:06817|Vega:OTTHUMG00000151099	DDIT3	CEBPZ|CHOP|CHOP-10|CHOP10|GADD153	1649	MIM:126337|HGNC:HGNC:2726|Ensembl:ENSG00000175197|HPRD:00529|Vega:OTTHUMG00000170046	TRED	Homo sapiens	NA	1	Experimentally validated with low-throughput techniques
ATF4	Atf-4|C/ATF|CREB2|TAXREB67	11911	MGI:MGI:88096|Ensembl:ENSMUSG00000042406	DDIT3	CHOP-10|CHOP10|chop|gadd153	13198	MGI:MGI:109247|Ensembl:ENSMUSG00000025408|Vega:OTTMUSG00000032537	TFACTS:TRED	Mus musculus	NA	1	TFACTS CURATED
ATF4	CREB-2|CREB2|TAXREB67|TXREB	468	MIM:604064|HGNC:HGNC:786|Ensembl:ENSG00000128272|HPRD:06817|Vega:OTTHUMG00000151099	DISC1	C1orf136|SCZD9	27185	MIM:605210|HGNC:HGNC:2888|Ensembl:ENSG00000162946|HPRD:05553|Vega:OTTHUMG00000037835	TFACTS:TRED	Homo sapiens	NA	1	TFACTS CURATED
ATF4	CREB-2|CREB2|TAXREB67|TXREB	468	MIM:604064|HGNC:HGNC:786|Ensembl:ENSG00000128272|HPRD:06817|Vega:OTTHUMG00000151099	DISC1	C1orf136|SCZD9	27185	MIM:605210|HGNC:HGNC:2888|Ensembl:ENSG00000162946|HPRD:05553|Vega:OTTHUMG00000037835	TRED	Homo sapiens	NA	1	Experimentally validated with low-throughput techniques
ATF4	CREB-2|CREB2|TAXREB67|TXREB	468	MIM:604064|HGNC:HGNC:786|Ensembl:ENSG00000128272|HPRD:06817|Vega:OTTHUMG00000151099	HCOX2	-	-	-	TRED	Homo sapiens	NA	1	Experimentally validated with low-throughput techniques
ATF4	CREB-2|CREB2|TAXREB67|TXREB	468	MIM:604064|HGNC:HGNC:786|Ensembl:ENSG00000128272|HPRD:06817|Vega:OTTHUMG00000151099	HMOX1	HMOX1D|HO-1|HSP32|bK286B10	3162	MIM:141250|HGNC:HGNC:5013|Ensembl:ENSG00000100292|HPRD:00782|Vega:OTTHUMG00000150960	TRED	Homo sapiens	NA	1	Experimentally validated with low-throughput techniques
ATF4	Atf-4|C/ATF|CREB2|TAXREB67	11911	MGI:MGI:88096|Ensembl:ENSMUSG00000042406	HMOX1	D8Wsu38e|HO-1|HO1|Hemox|Hmox|Hsp32	15368	MGI:MGI:96163|Ensembl:ENSMUSG00000005413|Vega:OTTMUSG00000030644	TFACTS:TRED	Mus musculus	NA	1	TFACTS CURATED
ATF4	CREB-2|CREB2|TAXREB67|TXREB	468	MIM:604064|HGNC:HGNC:786|Ensembl:ENSG00000128272|HPRD:06817|Vega:OTTHUMG00000151099	HPGD	15-PGDH|PGDH|PGDH1|PHOAR1|SDR36C1	3248	MIM:601688|HGNC:HGNC:5154|Ensembl:ENSG00000164120|HPRD:03406|Vega:OTTHUMG00000160772	TFACTS:TRED	Homo sapiens	NA	1	TFACTS CURATED
ATF4	CREB-2|CREB2|TAXREB67|TXREB	468	MIM:604064|HGNC:HGNC:786|Ensembl:ENSG00000128272|HPRD:06817|Vega:OTTHUMG00000151099	HPGD	15-PGDH|PGDH|PGDH1|PHOAR1|SDR36C1	3248	MIM:601688|HGNC:HGNC:5154|Ensembl:ENSG00000164120|HPRD:03406|Vega:OTTHUMG00000160772	TRED	Homo sapiens	NA	1	Experimentally validated with low-throughput techniques
ATF4	CREB-2|CREB2|TAXREB67|TXREB	468	MIM:604064|HGNC:HGNC:786|Ensembl:ENSG00000128272|HPRD:06817|Vega:OTTHUMG00000151099	HSPA5	BIP|GRP78|HEL-S-89n|MIF2	3309	MIM:138120|HGNC:HGNC:5238|Ensembl:ENSG00000044574|HPRD:00682|Vega:OTTHUMG00000020672	TRED	Homo sapiens	NA	1	Experimentally validated with low-throughput techniques
ATF4	Atf-4|C/ATF|CREB2|TAXREB67	11911	MGI:MGI:88096|Ensembl:ENSMUSG00000042406	HSPA5	AL022860|AU019543|Bip|D2Wsu141e|D2Wsu17e|Grp78|Hsce70|SEZ-7|Sez7|baffled|mBiP	14828	MGI:MGI:95835|Ensembl:ENSMUSG00000026864|Vega:OTTMUSG00000012014	TFACTS:TRED	Mus musculus	NA	1	TFACTS CURATED
ATF4	CREB-2|CREB2|TAXREB67|TXREB	468	MIM:604064|HGNC:HGNC:786|Ensembl:ENSG00000128272|HPRD:06817|Vega:OTTHUMG00000151099	NFE2L2	HEBP1|NRF2	4780	MIM:600492|HGNC:HGNC:7782|Ensembl:ENSG00000116044|HPRD:02732|Vega:OTTHUMG00000133620	TRED	Homo sapiens	NA	1	Experimentally validated with low-throughput techniques
ATF4	Atf-4|C/ATF|CREB2|TAXREB67	11911	MGI:MGI:88096|Ensembl:ENSMUSG00000042406	NFE2L2	Nrf2	18024	MGI:MGI:108420|Ensembl:ENSMUSG00000015839|Vega:OTTMUSG00000013248	TFACTS:TRED	Mus musculus	NA	1	TFACTS CURATED
ATF4	CREB-2|CREB2|TAXREB67|TXREB	468	MIM:604064|HGNC:HGNC:786|Ensembl:ENSG00000128272|HPRD:06817|Vega:OTTHUMG00000151099	PPP1R15A	GADD34	23645	MIM:611048|HGNC:HGNC:14375|Ensembl:ENSG00000087074|HPRD:06572|Vega:OTTHUMG00000183330	TFACTS:TRED	Homo sapiens	NA	1	TFACTS CURATED
ATF4	CREB-2|CREB2|TAXREB67|TXREB	468	MIM:604064|HGNC:HGNC:786|Ensembl:ENSG00000128272|HPRD:06817|Vega:OTTHUMG00000151099	PPP1R15A	GADD34	23645	MIM:611048|HGNC:HGNC:14375|Ensembl:ENSG00000087074|HPRD:06572|Vega:OTTHUMG00000183330	TRED	Homo sapiens	NA	1	Experimentally validated with low-throughput techniques
ATF4	CREB-2|CREB2|TAXREB67|TXREB	468	MIM:604064|HGNC:HGNC:786|Ensembl:ENSG00000128272|HPRD:06817|Vega:OTTHUMG00000151099	PTGS2	COX-2|COX2|GRIPGHS|PGG/HS|PGHS-2|PHS-2|hCox-2	5743	MIM:600262|HGNC:HGNC:9605|Ensembl:ENSG00000073756|HPRD:02599|Vega:OTTHUMG00000035473	HTRI	Homo sapiens	12057991	1	AVIDIN/BIOTIN-CONJUGATED DNA BINDING ASSAY
ATF4	CREB-2|CREB2|TAXREB67|TXREB	468	MIM:604064|HGNC:HGNC:786|Ensembl:ENSG00000128272|HPRD:06817|Vega:OTTHUMG00000151099	PTGS2	COX-2|COX2|GRIPGHS|PGG/HS|PGHS-2|PHS-2|hCox-2	5743	MIM:600262|HGNC:HGNC:9605|Ensembl:ENSG00000073756|HPRD:02599|Vega:OTTHUMG00000035473	TFACTS:TRED	Homo sapiens	NA	1	TFACTS CURATED
ATF4	CREB-2|CREB2|TAXREB67|TXREB	468	MIM:604064|HGNC:HGNC:786|Ensembl:ENSG00000128272|HPRD:06817|Vega:OTTHUMG00000151099	SDC1	CD138|SDC|SYND1|syndecan	6382	MIM:186355|HGNC:HGNC:10658|Ensembl:ENSG00000115884|HPRD:01718|Vega:OTTHUMG00000090751	TRED	Homo sapiens	NA	1	Experimentally validated with low-throughput techniques
ATF4	Atf-4|C/ATF|CREB2|TAXREB67	11911	MGI:MGI:88096|Ensembl:ENSMUSG00000042406	SDC1	AA408134|AA409076|CD138|Sstn|Synd|Synd1|syn-1	20969	MGI:MGI:1349162|Ensembl:ENSMUSG00000020592|Vega:OTTMUSG00000033390	TFACTS:TRED	Mus musculus	NA	1	TFACTS CURATED
ATF4	CREB-2|CREB2|TAXREB67|TXREB	468	MIM:604064|HGNC:HGNC:786|Ensembl:ENSG00000128272|HPRD:06817|Vega:OTTHUMG00000151099	SST	SMST	6750	MIM:182450|HGNC:HGNC:11329|Ensembl:ENSG00000157005|HPRD:08920|Vega:OTTHUMG00000156462	TRED	Homo sapiens	NA	1	Experimentally validated with low-throughput techniques
ATF4	-	79255	RGD:621863|Ensembl:ENSRNOG00000017801|Vega:OTTRNOG00000002100	SST	SS-14|SS-28|Smst	24797	RGD:3761|Ensembl:ENSRNOG00000001837	TFACTS:TRED	Rattus norvegicus	NA	1	TFACTS CURATED
ATF4	CREB-2|CREB2|TAXREB67|TXREB	468	MIM:604064|HGNC:HGNC:786|Ensembl:ENSG00000128272|HPRD:06817|Vega:OTTHUMG00000151099	SYN1	SYN1a|SYN1b|SYNI	6853	MIM:313440|HGNC:HGNC:11494|Ensembl:ENSG00000008056|HPRD:02433|Vega:OTTHUMG00000021454	TRED	Homo sapiens	NA	1	Experimentally validated with low-throughput techniques
ATF4	Atf-4|C/ATF|CREB2|TAXREB67	11911	MGI:MGI:88096|Ensembl:ENSMUSG00000042406	SYN1	Syn-1|Syn1-S	20964	MGI:MGI:98460|Ensembl:ENSMUSG00000037217|Vega:OTTMUSG00000017181	TFACTS:TRED	Mus musculus	NA	1	TFACTS CURATED
ATF4	CREB-2|CREB2|TAXREB67|TXREB	468	MIM:604064|HGNC:HGNC:786|Ensembl:ENSG00000128272|HPRD:06817|Vega:OTTHUMG00000151099	TH	DYT14|DYT5b|TYH	7054	MIM:191290|HGNC:HGNC:11782|Ensembl:ENSG00000180176|HPRD:01865|Vega:OTTHUMG00000009559	TRED	Homo sapiens	NA	1	Experimentally validated with low-throughput techniques
ATF4	-	79255	RGD:621863|Ensembl:ENSRNOG00000017801|Vega:OTTRNOG00000002100	TH	The	25085	RGD:3853|Ensembl:ENSRNOG00000020410	TFACTS:TRED	Rattus norvegicus	NA	1	TFACTS CURATED
ATF4	CREB-2|CREB2|TAXREB67|TXREB	468	MIM:604064|HGNC:HGNC:786|Ensembl:ENSG00000128272|HPRD:06817|Vega:OTTHUMG00000151099	VIP	PHM27	7432	MIM:192320|HGNC:HGNC:12693|Ensembl:ENSG00000146469|HPRD:15950|Vega:OTTHUMG00000015851	TFACTS:TRED	Homo sapiens	NA	1	TFACTS CURATED
ATF4	CREB-2|CREB2|TAXREB67|TXREB	468	MIM:604064|HGNC:HGNC:786|Ensembl:ENSG00000128272|HPRD:06817|Vega:OTTHUMG00000151099	VIP	PHM27	7432	MIM:192320|HGNC:HGNC:12693|Ensembl:ENSG00000146469|HPRD:15950|Vega:OTTHUMG00000015851	TRED	Homo sapiens	NA	1	Experimentally validated with low-throughput techniques
ATF5	ATFX|HMFN0395	22809	MIM:606398|HGNC:HGNC:790|Ensembl:ENSG00000169136|HPRD:05906|Vega:OTTHUMG00000183065	DISC1	C1orf136|SCZD9	27185	MIM:605210|HGNC:HGNC:2888|Ensembl:ENSG00000162946|HPRD:05553|Vega:OTTHUMG00000037835	TFACTS:TRED	Homo sapiens	NA	1	TFACTS CURATED
ATF5	ATFX|HMFN0395	22809	MIM:606398|HGNC:HGNC:790|Ensembl:ENSG00000169136|HPRD:05906|Vega:OTTHUMG00000183065	DISC1	C1orf136|SCZD9	27185	MIM:605210|HGNC:HGNC:2888|Ensembl:ENSG00000162946|HPRD:05553|Vega:OTTHUMG00000037835	TRED	Homo sapiens	NA	1	Experimentally validated with low-throughput techniques
ATF6	ACHM7|ATF6A	22926	MIM:605537|HGNC:HGNC:791|Ensembl:ENSG00000118217|HPRD:16118|Vega:OTTHUMG00000023961	ATP2A2	ATP2B|DAR|DD|SERCA2	488	MIM:108740|HGNC:HGNC:812|Ensembl:ENSG00000174437|HPRD:00161|Vega:OTTHUMG00000169327	TRED	Homo sapiens	NA	1	Experimentally validated with low-throughput techniques
ATF6	-	304962	RGD:1305471|Ensembl:ENSRNOG00000024632	ATP2A2	Serca2|SercaII	29693	RGD:2174|Ensembl:ENSRNOG00000001285	TFACTS:TRED	Rattus norvegicus	NA	1	TFACTS CURATED
ATF6	-	304962	RGD:1305471|Ensembl:ENSRNOG00000024632	ATP2A2	Serca2|SercaII	29693	RGD:2174|Ensembl:ENSRNOG00000001285	TRRD	Rattus norvegicus	TRRDSITES4:S9789	1	myocytes: 6.2, 6.6.2.1 (ATF6), 6.5 (Ca2+), 6.5 (tunicamycin)
ATF6	ACHM7|ATF6A	22926	MIM:605537|HGNC:HGNC:791|Ensembl:ENSG00000118217|HPRD:16118|Vega:OTTHUMG00000023961	CALR	CRT|HEL-S-99n|RO|SSA|cC1qR	811	MIM:109091|HGNC:HGNC:1455|Ensembl:ENSG00000179218|HPRD:00169|Vega:OTTHUMG00000180574	TFACTS:PUBMED	Homo sapiens	19659458	1	TFACTS CURATED
ATF6	ACHM7|ATF6A	22926	MIM:605537|HGNC:HGNC:791|Ensembl:ENSG00000118217|HPRD:16118|Vega:OTTHUMG00000023961	CALR	CRT|HEL-S-99n|RO|SSA|cC1qR	811	MIM:109091|HGNC:HGNC:1455|Ensembl:ENSG00000179218|HPRD:00169|Vega:OTTHUMG00000180574	TRRD	Homo sapiens	TRRDSITES4:S9552	1	human GRP78 ERSE 3 (-216 to -198) rat GRP78 ERSE 3 (-163 to -145) Ricinus CRT ERSE 3 (-314 to -296)
ATF6	ACHM7|ATF6A	22926	MIM:605537|HGNC:HGNC:791|Ensembl:ENSG00000118217|HPRD:16118|Vega:OTTHUMG00000023961	HSP90B1	ECGP|GP96|GRP94|HEL-S-125m|HEL35|TRA1	7184	MIM:191175|HGNC:HGNC:12028|Ensembl:ENSG00000166598|HPRD:01860|Vega:OTTHUMG00000170118	TFACTS:PUBMED	Homo sapiens	9837962	1	TFACTS CURATED
ATF6	9130025P16Rik|9630036G24|AA789574|Atf6alpha|ESTM49	226641	MGI:MGI:1926157|Ensembl:ENSMUSG00000026663|Vega:OTTMUSG00000043564	HSPA5	AL022860|AU019543|Bip|D2Wsu141e|D2Wsu17e|Grp78|Hsce70|SEZ-7|Sez7|baffled|mBiP	14828	MGI:MGI:95835|Ensembl:ENSMUSG00000026864|Vega:OTTMUSG00000012014	TFACTS:PUBMED	Mus musculus	16452489	1	TFACTS CURATED
ATF6	ACHM7|ATF6A	22926	MIM:605537|HGNC:HGNC:791|Ensembl:ENSG00000118217|HPRD:16118|Vega:OTTHUMG00000023961	SEL1L	PRO1063|SEL1-LIKE|SEL1L1	6400	MIM:602329|HGNC:HGNC:10717|Ensembl:ENSG00000071537|HPRD:07532|Vega:OTTHUMG00000171419	TFACTS:PUBMED	Homo sapiens	17967421	1	TFACTS CURATED
ATF6	ACHM7|ATF6A	22926	MIM:605537|HGNC:HGNC:791|Ensembl:ENSG00000118217|HPRD:16118|Vega:OTTHUMG00000023961	SERCA2	-	-	-	TRED	Homo sapiens	NA	1	Experimentally validated with low-throughput techniques
ATF6	9130025P16Rik|9630036G24|AA789574|Atf6alpha|ESTM49	226641	MGI:MGI:1926157|Ensembl:ENSMUSG00000026663|Vega:OTTMUSG00000043564	SERP1	D3Ucla1|Ramp4	28146	MGI:MGI:92638	TFACTS:PUBMED	Mus musculus	14559994	1	TFACTS CURATED
ATF6	ACHM7|ATF6A	22926	MIM:605537|HGNC:HGNC:791|Ensembl:ENSG00000118217|HPRD:16118|Vega:OTTHUMG00000023961	SRF	MCM1	6722	MIM:600589|HGNC:HGNC:11291|Ensembl:ENSG00000112658|HPRD:02788|Vega:OTTHUMG00000014722	TRED	Homo sapiens	NA	1	Experimentally validated with low-throughput techniques
ATF6	ACHM7|ATF6A	22926	MIM:605537|HGNC:HGNC:791|Ensembl:ENSG00000118217|HPRD:16118|Vega:OTTHUMG00000023961	XBP1	TREB-5|TREB5|XBP-1|XBP2	7494	MIM:194355|HGNC:HGNC:12801|Ensembl:ENSG00000100219|HPRD:01908|Vega:OTTHUMG00000151094	TFACTS:TRRD	Homo sapiens	NA	1	TFACTS CURATED
ATF6	ACHM7|ATF6A	22926	MIM:605537|HGNC:HGNC:791|Ensembl:ENSG00000118217|HPRD:16118|Vega:OTTHUMG00000023961	XBP1	TREB-5|TREB5|XBP-1|XBP2	7494	MIM:194355|HGNC:HGNC:12801|Ensembl:ENSG00000100219|HPRD:01908|Vega:OTTHUMG00000151094	TRED	Homo sapiens	NA	1	TFACTS CURATED
ATF6	ACHM7|ATF6A	22926	MIM:605537|HGNC:HGNC:791|Ensembl:ENSG00000118217|HPRD:16118|Vega:OTTHUMG00000023961	XBP1	TREB-5|TREB5|XBP-1|XBP2	7494	MIM:194355|HGNC:HGNC:12801|Ensembl:ENSG00000100219|HPRD:01908|Vega:OTTHUMG00000151094	TRED	Homo sapiens	NA	1	Experimentally validated with low-throughput techniques
ATF6B	CREB-RP|CREBL1|G13	1388	MIM:600984|HGNC:HGNC:2349|Ensembl:ENSG00000213676|HPRD:02992|Vega:OTTHUMG00000031296	CALR	CRT|HEL-S-99n|RO|SSA|cC1qR	811	MIM:109091|HGNC:HGNC:1455|Ensembl:ENSG00000179218|HPRD:00169|Vega:OTTHUMG00000180574	TRRD	Homo sapiens	TRRDSITES4:S9553	1	HeLa: 6.3.2, 6.2, 6.6.2.1 (CREB-RP),
ATF7	ATFA	11016	MIM:606371|HGNC:HGNC:792|Ensembl:ENSG00000170653|HPRD:06968|Vega:OTTHUMG00000169776	SELE	CD62E|ELAM|ELAM1|ESEL|LECAM2	6401	MIM:131210|HGNC:HGNC:10718|Ensembl:ENSG00000007908|HPRD:00566|Vega:OTTHUMG00000034851	TRRD	Homo sapiens	TRRDSITES4:S1326	1	HUVEC, HeLa: 1.1.1, 3.1, 3.4 HeLa (IL-1 treated): 1.1.1, 3.1, 3.4, 6.2 HUVEC (IL-1 treated): 1.1.1, 3.1, 3.3, 3.4 HeLa, IE-7: 6.2, 6.5 (IL-1) IE-7 (IL-1 treated): 6.2, 6.4 (no effect) 3.3, 3.4, 3.5 (jun, ATF), 6.2, 6.4 mouse, CD3 delta A; 60 to 76; mouse, TCR beta; -100 to -86; mouse, TCR alpha; 124 to 140;
BCL11A	BCL11A-L|BCL11A-S|BCL11A-XL|BCL11a-M|CTIP1|EVI9|HBFQTL5|ZNF856	53335	MIM:606557|HGNC:HGNC:13221|Ensembl:ENSG00000119866|HPRD:05949|Vega:OTTHUMG00000129420	CDKN2A	ARF|CDK4I|CDKN2|CMM2|INK4|INK4A|MLM|MTS-1|MTS1|P14|P14ARF|P16|P16-INK4A|P16INK4|P16INK4A|P19|P19ARF|TP16	1029	MIM:600160|HGNC:HGNC:1787|Ensembl:ENSG00000147889|HPRD:02542|Vega:OTTHUMG00000019686	HTRI	Homo sapiens	19340300	1	CHROMATIN IMMUNOPRECIPITATION
BCL3	BCL4|D19S37	602	MIM:109560|HGNC:HGNC:998|Ensembl:ENSG00000069399|HPRD:00179|Vega:OTTHUMG00000151517	1110007H17RIK	-	-	-	TRED	Homo sapiens	NA	1	Experimentally validated with low-throughput techniques
BCL3	BCL4|D19S37	602	MIM:109560|HGNC:HGNC:998|Ensembl:ENSG00000069399|HPRD:00179|Vega:OTTHUMG00000151517	CMYB	-	-	-	TRED	Homo sapiens	NA	1	Experimentally validated with low-throughput techniques
BCL3	BCL4|D19S37	602	MIM:109560|HGNC:HGNC:998|Ensembl:ENSG00000069399|HPRD:00179|Vega:OTTHUMG00000151517	FYN	SLK|SYN|p59-FYN	2534	MIM:137025|HGNC:HGNC:4037|Ensembl:ENSG00000010810|HPRD:00655|Vega:OTTHUMG00000016305	TRED	Homo sapiens	NA	1	Experimentally validated with low-throughput techniques
BCL3	BCL4|D19S37	602	MIM:109560|HGNC:HGNC:998|Ensembl:ENSG00000069399|HPRD:00179|Vega:OTTHUMG00000151517	MYB	Cmyb|c-myb|c-myb_CDS|efg	4602	MIM:189990|HGNC:HGNC:7545|Ensembl:ENSG00000118513|HPRD:01810|Vega:OTTHUMG00000015629	TFACTS:TRED	Homo sapiens	NA	1	TFACTS CURATED
BCL3	BCL4|D19S37	602	MIM:109560|HGNC:HGNC:998|Ensembl:ENSG00000069399|HPRD:00179|Vega:OTTHUMG00000151517	NFKB1	CVID12|EBP-1|KBF1|NF-kB1|NF-kappa-B|NF-kappaB|NFKB-p105|NFKB-p50|NFkappaB|p105|p50	4790	MIM:164011|HGNC:HGNC:7794|Ensembl:ENSG00000109320|HPRD:01238|Vega:OTTHUMG00000161080	TFACTS:TRED	Homo sapiens	NA	1	TFACTS CURATED
BCL3	BCL4|D19S37	602	MIM:109560|HGNC:HGNC:998|Ensembl:ENSG00000069399|HPRD:00179|Vega:OTTHUMG00000151517	NFKB1	CVID12|EBP-1|KBF1|NF-kB1|NF-kappa-B|NF-kappaB|NFKB-p105|NFKB-p50|NFkappaB|p105|p50	4790	MIM:164011|HGNC:HGNC:7794|Ensembl:ENSG00000109320|HPRD:01238|Vega:OTTHUMG00000161080	TRED	Homo sapiens	NA	1	Experimentally validated with low-throughput techniques
BCL3	BCL4|D19S37	602	MIM:109560|HGNC:HGNC:998|Ensembl:ENSG00000069399|HPRD:00179|Vega:OTTHUMG00000151517	NFKB2	CVID10|H2TF1|LYT-10|LYT10|NF-kB2|p100|p49/p100|p52	4791	MIM:164012|HGNC:HGNC:7795|Ensembl:ENSG00000077150|HPRD:01239|Vega:OTTHUMG00000018962	TFACTS:TRED	Homo sapiens	NA	1	TFACTS CURATED
BCL3	BCL4|D19S37	602	MIM:109560|HGNC:HGNC:998|Ensembl:ENSG00000069399|HPRD:00179|Vega:OTTHUMG00000151517	NFKB2	CVID10|H2TF1|LYT-10|LYT10|NF-kB2|p100|p49/p100|p52	4791	MIM:164012|HGNC:HGNC:7795|Ensembl:ENSG00000077150|HPRD:01239|Vega:OTTHUMG00000018962	TRED	Homo sapiens	NA	1	Experimentally validated with low-throughput techniques
BCL3	AI528691|Bcl-3	12051	MGI:MGI:88140|Ensembl:ENSMUSG00000053175|Vega:OTTMUSG00000031375	NFKB2	NF-kappaB2|lyt|p49|p49/p100|p50B|p52	18034	MGI:MGI:1099800|Ensembl:ENSMUSG00000025225	TRED	Mus musculus	NA	1	Experimentally validated with low-throughput techniques
BCL3	AI528691|Bcl-3	12051	MGI:MGI:88140|Ensembl:ENSMUSG00000053175|Vega:OTTMUSG00000031375	P105	-	-	-	TRED	Mus musculus	NA	1	Experimentally validated with low-throughput techniques
BCL3	AI528691|Bcl-3	12051	MGI:MGI:88140|Ensembl:ENSMUSG00000053175|Vega:OTTMUSG00000031375	PSD	1110007H17Rik|A930015K15|Efa6|Efa6a|Psdl|mKIAA2011	73728	MGI:MGI:1920978|Ensembl:ENSMUSG00000037126	TFACTS:TRED	Mus musculus	NA	1	TFACTS CURATED
BCL3	AI528691|Bcl-3	12051	MGI:MGI:88140|Ensembl:ENSMUSG00000053175|Vega:OTTMUSG00000031375	SELP	CD62P|GMP-140|Grmp|LECAM3|PADGEM	20344	MGI:MGI:98280|Ensembl:ENSMUSG00000026580|Vega:OTTMUSG00000034812	TRED	Mus musculus	NA	1	Experimentally validated with low-throughput techniques
BCL6	BCL5|BCL6A|LAZ3|ZBTB27|ZNF51	604	MIM:109565|HGNC:HGNC:1001|Ensembl:ENSG00000113916|HPRD:00180|Vega:OTTHUMG00000156441	ADH6	ADH-5	130	MIM:103735|HGNC:HGNC:255|Ensembl:ENSG00000172955|HPRD:00067|Vega:OTTHUMG00000131024	TFACTS:TRED	Homo sapiens	NA	1	TFACTS CURATED
BCL6	Bcl5	12053	MGI:MGI:107187|Ensembl:ENSMUSG00000022508|Vega:OTTMUSG00000027148	ADH6	-	-	-	TRED	Mus musculus	NA	1	Experimentally validated with low-throughput techniques
BCL6	Bcl5	12053	MGI:MGI:107187|Ensembl:ENSMUSG00000022508|Vega:OTTMUSG00000027148	BCL2L1	Bcl(X)L|Bcl-XL|Bcl2l|BclX|bcl-x|bcl2-L-1	12048	MGI:MGI:88139|Ensembl:ENSMUSG00000007659|Vega:OTTMUSG00000015815	TFACTS:PUBMED	Mus musculus	11777915	1	TFACTS CURATED
BCL6	Bcl5	12053	MGI:MGI:107187|Ensembl:ENSMUSG00000022508|Vega:OTTMUSG00000027148	BCL2L1	Bcl(X)L|Bcl-XL|Bcl2l|BclX|bcl-x|bcl2-L-1	12048	MGI:MGI:88139|Ensembl:ENSMUSG00000007659|Vega:OTTMUSG00000015815	TRED	Mus musculus	NA	1	Experimentally validated with low-throughput techniques
BCL6	BCL5|BCL6A|LAZ3|ZBTB27|ZNF51	604	MIM:109565|HGNC:HGNC:1001|Ensembl:ENSG00000113916|HPRD:00180|Vega:OTTHUMG00000156441	BCL6	BCL5|BCL6A|LAZ3|ZBTB27|ZNF51	604	MIM:109565|HGNC:HGNC:1001|Ensembl:ENSG00000113916|HPRD:00180|Vega:OTTHUMG00000156441	TFACTS:TRED	Homo sapiens	NA	1	TFACTS CURATED
BCL6	Bcl5	12053	MGI:MGI:107187|Ensembl:ENSMUSG00000022508|Vega:OTTMUSG00000027148	BCL6	Bcl5	12053	MGI:MGI:107187|Ensembl:ENSMUSG00000022508|Vega:OTTMUSG00000027148	TRED	Mus musculus	NA	1	Experimentally validated with low-throughput techniques
BCL6	Bcl5	12053	MGI:MGI:107187|Ensembl:ENSMUSG00000022508|Vega:OTTMUSG00000027148	CCL2	AI323594|HC11|JE|MCAF|MCP-1|MCP1|SMC-CF|Scya2|Sigje	20296	MGI:MGI:98259|Ensembl:ENSMUSG00000035385|Vega:OTTMUSG00000000852	TFACTS:TRED	Mus musculus	NA	1	TFACTS CURATED
BCL6	Bcl5	12053	MGI:MGI:107187|Ensembl:ENSMUSG00000022508|Vega:OTTMUSG00000027148	CCL2	AI323594|HC11|JE|MCAF|MCP-1|MCP1|SMC-CF|Scya2|Sigje	20296	MGI:MGI:98259|Ensembl:ENSMUSG00000035385|Vega:OTTMUSG00000000852	TRED	Mus musculus	NA	1	Experimentally validated with low-throughput techniques
BCL6	Bcl5	12053	MGI:MGI:107187|Ensembl:ENSMUSG00000022508|Vega:OTTMUSG00000027148	CCL6	MRP-1|Scya6|c10	20305	MGI:MGI:98263|Ensembl:ENSMUSG00000018927|Vega:OTTMUSG00000000995	TFACTS:TRED	Mus musculus	NA	1	TFACTS CURATED
BCL6	Bcl5	12053	MGI:MGI:107187|Ensembl:ENSMUSG00000022508|Vega:OTTMUSG00000027148	CCL6	MRP-1|Scya6|c10	20305	MGI:MGI:98263|Ensembl:ENSMUSG00000018927|Vega:OTTMUSG00000000995	TRED	Mus musculus	NA	1	Experimentally validated with low-throughput techniques
BCL6	Bcl5	12053	MGI:MGI:107187|Ensembl:ENSMUSG00000022508|Vega:OTTMUSG00000027148	CCL7	MCP-3|Scya7|fic|marc|mcp3	20306	MGI:MGI:99512|Ensembl:ENSMUSG00000035373|Vega:OTTMUSG00000000856	TFACTS:TRED	Mus musculus	NA	1	TFACTS CURATED
BCL6	Bcl5	12053	MGI:MGI:107187|Ensembl:ENSMUSG00000022508|Vega:OTTMUSG00000027148	CCL7	MCP-3|Scya7|fic|marc|mcp3	20306	MGI:MGI:99512|Ensembl:ENSMUSG00000035373|Vega:OTTMUSG00000000856	TRED	Mus musculus	NA	1	Experimentally validated with low-throughput techniques
BCL6	BCL5|BCL6A|LAZ3|ZBTB27|ZNF51	604	MIM:109565|HGNC:HGNC:1001|Ensembl:ENSG00000113916|HPRD:00180|Vega:OTTHUMG00000156441	HDAC4	AHO3|BDMR|HA6116|HD4|HDAC-4|HDAC-A|HDACA	9759	MIM:605314|HGNC:HGNC:14063|Ensembl:ENSG00000068024|HPRD:05610|Vega:OTTHUMG00000133344	TFACTS:TRED	Homo sapiens	NA	1	TFACTS CURATED
BCL6	Bcl5	12053	MGI:MGI:107187|Ensembl:ENSMUSG00000022508|Vega:OTTMUSG00000027148	HDAC4	4932408F19Rik|HD4	208727	MGI:MGI:3036234|Ensembl:ENSMUSG00000026313|Vega:OTTMUSG00000048554	TRED	Mus musculus	NA	1	Experimentally validated with low-throughput techniques
BCL6	Bcl5	12053	MGI:MGI:107187|Ensembl:ENSMUSG00000022508|Vega:OTTMUSG00000027148	HDAC5	AI426555|Hdac4|mHDA1|mKIAA0600	15184	MGI:MGI:1333784|Ensembl:ENSMUSG00000008855|Vega:OTTMUSG00000002621	TRED	Mus musculus	NA	1	Experimentally validated with low-throughput techniques
BCL6	Bcl5	12053	MGI:MGI:107187|Ensembl:ENSMUSG00000022508|Vega:OTTMUSG00000027148	HDAC7A	-	-	-	TRED	Mus musculus	NA	1	Experimentally validated with low-throughput techniques
BCL6	Bcl5	12053	MGI:MGI:107187|Ensembl:ENSMUSG00000022508|Vega:OTTMUSG00000027148	IL18	Igif|Il-18	16173	MGI:MGI:107936|Ensembl:ENSMUSG00000039217	TFACTS:TRED	Mus musculus	NA	1	TFACTS CURATED
BCL6	Bcl5	12053	MGI:MGI:107187|Ensembl:ENSMUSG00000022508|Vega:OTTMUSG00000027148	IL18	Igif|Il-18	16173	MGI:MGI:107936|Ensembl:ENSMUSG00000039217	TRED	Mus musculus	NA	1	Experimentally validated with low-throughput techniques
BCL6	Bcl5	12053	MGI:MGI:107187|Ensembl:ENSMUSG00000022508|Vega:OTTMUSG00000027148	IL5	Il-5	16191	MGI:MGI:96557|Ensembl:ENSMUSG00000036117|Vega:OTTMUSG00000005643	TFACTS:TRED	Mus musculus	NA	1	TFACTS CURATED
BCL6	Bcl5	12053	MGI:MGI:107187|Ensembl:ENSMUSG00000022508|Vega:OTTMUSG00000027148	IL5	Il-5	16191	MGI:MGI:96557|Ensembl:ENSMUSG00000036117|Vega:OTTMUSG00000005643	TRED	Mus musculus	NA	1	Experimentally validated with low-throughput techniques
BCL6	BCL5|BCL6A|LAZ3|ZBTB27|ZNF51	604	MIM:109565|HGNC:HGNC:1001|Ensembl:ENSG00000113916|HPRD:00180|Vega:OTTHUMG00000156441	NFKB1	CVID12|EBP-1|KBF1|NF-kB1|NF-kappa-B|NF-kappaB|NFKB-p105|NFKB-p50|NFkappaB|p105|p50	4790	MIM:164011|HGNC:HGNC:7794|Ensembl:ENSG00000109320|HPRD:01238|Vega:OTTHUMG00000161080	TFACTS:TRED	Homo sapiens	NA	1	TFACTS CURATED
BCL6	Bcl5	12053	MGI:MGI:107187|Ensembl:ENSMUSG00000022508|Vega:OTTMUSG00000027148	NFKB1	NF-KB1|NF-kappaB|NF-kappaB1|p105|p50|p50/p105	18033	MGI:MGI:97312|Ensembl:ENSMUSG00000028163|Vega:OTTMUSG00000016668	TRED	Mus musculus	NA	1	Experimentally validated with low-throughput techniques
BCL6	Bcl5	12053	MGI:MGI:107187|Ensembl:ENSMUSG00000022508|Vega:OTTMUSG00000027148	P105	-	-	-	TRED	Mus musculus	NA	1	Experimentally validated with low-throughput techniques
BCL6	Bcl5	12053	MGI:MGI:107187|Ensembl:ENSMUSG00000022508|Vega:OTTMUSG00000027148	PDCD2	AI528543|Pcd2|RP-8	18567	MGI:MGI:104643|Ensembl:ENSMUSG00000014771|Vega:OTTMUSG00000032972	TRED	Mus musculus	NA	1	Experimentally validated with low-throughput techniques
BHLHB2	-	-	-	BHLHE40	BHLHB2|DEC1|HLHB2|SHARP-2|STRA13|Stra14	8553	MIM:604256|HGNC:HGNC:1046|Ensembl:ENSG00000134107|HPRD:16050|Vega:OTTHUMG00000119035	TRRD	Homo sapiens	TRRDSITES4:S10540	1	3.5 (DEC1), 3.5 (DEC2), 3.4, 3.2.1, 3.6(DEC1), 3.6(DEC2) Clock/Bmal2 transfected NIH3T3: 6.4 NIH3T3: 6.6.2.1 (Clock/Bmal1, DEC1), 6.6.2.1 (Clock/Bmal1, Clock/Bmal2 DEC2)
BHLHE40	Bhlhb2|C130042M06Rik|CR8|Clast5|Dec1|Sharp2|Stra13|Stra14	20893	MGI:MGI:1097714|Ensembl:ENSMUSG00000030103|Vega:OTTMUSG00000035997	BHLHE40	Bhlhb2|C130042M06Rik|CR8|Clast5|Dec1|Sharp2|Stra13|Stra14	20893	MGI:MGI:1097714|Ensembl:ENSMUSG00000030103|Vega:OTTMUSG00000035997	TRRD	Mus musculus	TRRDSITES4:S10550	1	7.1 Cos-7: 6.1.2, 6.4, 6.6.2.1 (Clock/Bmal1)
BHLHE41	6430520M22Rik|Bhlhb2l|Bhlhb3|DEC2|Sharp1	79362	MGI:MGI:1930704|Ensembl:ENSMUSG00000030256|Vega:OTTMUSG00000025458	BHLHE40	Bhlhb2|C130042M06Rik|CR8|Clast5|Dec1|Sharp2|Stra13|Stra14	20893	MGI:MGI:1097714|Ensembl:ENSMUSG00000030103|Vega:OTTMUSG00000035997	TRRD	Mus musculus	TRRDSITES4:S10551	1	7.1 10T1/2: 6.2, 6.6.2.1
BRCA1	BRCAI|BRCC1|BROVCA1|FANCS|IRIS|PNCA4|PPP1R53|PSCP|RNF53	672	MIM:113705|HGNC:HGNC:1100|Ensembl:ENSG00000012048|HPRD:00218|Vega:OTTHUMG00000157426	BARD1	-	580	MIM:601593|HGNC:HGNC:952|Ensembl:ENSG00000138376|HPRD:03354|Vega:OTTHUMG00000133016	TFACTS:PUBMED	Homo sapiens	20068145	1	TFACTS CURATED
BRCA1	BRCAI|BRCC1|BROVCA1|FANCS|IRIS|PNCA4|PPP1R53|PSCP|RNF53	672	MIM:113705|HGNC:HGNC:1100|Ensembl:ENSG00000012048|HPRD:00218|Vega:OTTHUMG00000157426	BCL2	Bcl-2|PPP1R50	596	MIM:151430|HGNC:HGNC:990|HPRD:01045	TFACTS:TRED	Homo sapiens	NA	1	TFACTS CURATED
BRCA1	-	12189	MGI:MGI:104537|Ensembl:ENSMUSG00000017146|Vega:OTTMUSG00000002870	BCL2	AW986256|Bcl-2|C430015F12Rik|D630044D05Rik|D830018M01Rik	12043	MGI:MGI:88138|Ensembl:ENSMUSG00000057329|Vega:OTTMUSG00000022128	TRED	Mus musculus	NA	1	Experimentally validated with low-throughput techniques
BRCA1	BRCAI|BRCC1|BROVCA1|FANCS|IRIS|PNCA4|PPP1R53|PSCP|RNF53	672	MIM:113705|HGNC:HGNC:1100|Ensembl:ENSG00000012048|HPRD:00218|Vega:OTTHUMG00000157426	BRCA1	BRCAI|BRCC1|BROVCA1|FANCS|IRIS|PNCA4|PPP1R53|PSCP|RNF53	672	MIM:113705|HGNC:HGNC:1100|Ensembl:ENSG00000012048|HPRD:00218|Vega:OTTHUMG00000157426	TFACTS:PUBMED	Homo sapiens	20068145	1	TFACTS CURATED
BRCA1	BRCAI|BRCC1|BROVCA1|FANCS|IRIS|PNCA4|PPP1R53|PSCP|RNF53	672	MIM:113705|HGNC:HGNC:1100|Ensembl:ENSG00000012048|HPRD:00218|Vega:OTTHUMG00000157426	CYP19A1	ARO|ARO1|CPV1|CYAR|CYP19|CYPXIX|P-450AROM	1588	MIM:107910|HGNC:HGNC:2594|Ensembl:ENSG00000137869|HPRD:00488|Vega:OTTHUMG00000131747	HTRI	Homo sapiens	16940443	1	CHROMATIN IMMUNOPRECIPITATION
BRCA1	BRCAI|BRCC1|BROVCA1|FANCS|IRIS|PNCA4|PPP1R53|PSCP|RNF53	672	MIM:113705|HGNC:HGNC:1100|Ensembl:ENSG00000012048|HPRD:00218|Vega:OTTHUMG00000157426	CYP1A1	AHH|AHRR|CP11|CYP1|CYPIA1|P1-450|P450-C|P450DX	1543	MIM:108330|HGNC:HGNC:2595|Ensembl:ENSG00000140465|HPRD:00148|Vega:OTTHUMG00000142812	HTRI	Homo sapiens	16567799	1	CHROMATIN IMMUNOPRECIPITATION
BRCA1	BRCAI|BRCC1|BROVCA1|FANCS|IRIS|PNCA4|PPP1R53|PSCP|RNF53	672	MIM:113705|HGNC:HGNC:1100|Ensembl:ENSG00000012048|HPRD:00218|Vega:OTTHUMG00000157426	CYP1B1	CP1B|CYPIB1|GLC3A|P4501B1	1545	MIM:601771|HGNC:HGNC:2597|Ensembl:ENSG00000138061|HPRD:03464|Vega:OTTHUMG00000100970	HTRI	Homo sapiens	16567799	1	CHROMATIN IMMUNOPRECIPITATION
BRCA1	BRCAI|BRCC1|BROVCA1|FANCS|IRIS|PNCA4|PPP1R53|PSCP|RNF53	672	MIM:113705|HGNC:HGNC:1100|Ensembl:ENSG00000012048|HPRD:00218|Vega:OTTHUMG00000157426	DDB2	DDBB|UV-DDB2|XPE	1643	MIM:600811|HGNC:HGNC:2718|Ensembl:ENSG00000134574|HPRD:02886|Vega:OTTHUMG00000187453	TFACTS:TRED	Homo sapiens	NA	1	TFACTS CURATED
BRCA1	-	12189	MGI:MGI:104537|Ensembl:ENSMUSG00000017146|Vega:OTTMUSG00000002870	DDB2	2610043A19Rik	107986	MGI:MGI:1355314|Ensembl:ENSMUSG00000002109|Vega:OTTMUSG00000014414	TRED	Mus musculus	NA	1	Experimentally validated with low-throughput techniques
BRCA1	-	12189	MGI:MGI:104537|Ensembl:ENSMUSG00000017146|Vega:OTTMUSG00000002870	ELK4	2310011G17Rik|A130026I01Rik|BB162516|SAP-1|Sap1	13714	MGI:MGI:102853|Ensembl:ENSMUSG00000026436|Vega:OTTMUSG00000024989	TRED	Mus musculus	NA	1	Experimentally validated with low-throughput techniques
BRCA1	-	12189	MGI:MGI:104537|Ensembl:ENSMUSG00000017146|Vega:OTTMUSG00000002870	ERG	D030036I24Rik	13876	MGI:MGI:95415|Ensembl:ENSMUSG00000040732|Vega:OTTMUSG00000026424	TRED	Mus musculus	NA	1	Experimentally validated with low-throughput techniques
BRCA1	BRCAI|BRCC1|BROVCA1|FANCS|IRIS|PNCA4|PPP1R53|PSCP|RNF53	672	MIM:113705|HGNC:HGNC:1100|Ensembl:ENSG00000012048|HPRD:00218|Vega:OTTHUMG00000157426	ESR1	ER|ESR|ESRA|ESTRR|Era|NR3A1	2099	MIM:133430|HGNC:HGNC:3467|Ensembl:ENSG00000091831|HPRD:00589|Vega:OTTHUMG00000016103	TFACTS:TRED	Homo sapiens	NA	1	TFACTS CURATED
BRCA1	-	12189	MGI:MGI:104537|Ensembl:ENSMUSG00000017146|Vega:OTTMUSG00000002870	ESR1	ER|ER-alpha|ERa|ERalpha|ESR|Estr|Estra|Nr3a1	13982	MGI:MGI:1352467|Ensembl:ENSMUSG00000019768|Vega:OTTMUSG00000020886	TRED	Mus musculus	NA	1	Experimentally validated with low-throughput techniques
BRCA1	-	497672	RGD:2218|Ensembl:ENSRNOG00000020701	ESR1	ER-alpha|Esr|RNESTROR	24890	RGD:2581|Ensembl:ENSRNOG00000019358|Vega:OTTRNOG00000001366	TRED	Rattus norvegicus	NA	1	Experimentally validated with low-throughput techniques
BRCA1	BRCAI|BRCC1|BROVCA1|FANCS|IRIS|PNCA4|PPP1R53|PSCP|RNF53	672	MIM:113705|HGNC:HGNC:1100|Ensembl:ENSG00000012048|HPRD:00218|Vega:OTTHUMG00000157426	ETS1	ETS-1|EWSR2|c-ets-1|p54	2113	MIM:164720|HGNC:HGNC:3488|Ensembl:ENSG00000134954|HPRD:01260|Vega:OTTHUMG00000165799	TFACTS:TRED	Homo sapiens	NA	1	TFACTS CURATED
BRCA1	-	497672	RGD:2218|Ensembl:ENSRNOG00000020701	ETS1	Ets-1|Etsoncb|Tpl1	24356	RGD:2583|Ensembl:ENSRNOG00000008941	TRED	Rattus norvegicus	NA	1	Experimentally validated with low-throughput techniques
BRCA1	BRCAI|BRCC1|BROVCA1|FANCS|IRIS|PNCA4|PPP1R53|PSCP|RNF53	672	MIM:113705|HGNC:HGNC:1100|Ensembl:ENSG00000012048|HPRD:00218|Vega:OTTHUMG00000157426	GADD45A	DDIT1|GADD45	1647	MIM:126335|HGNC:HGNC:4095|Ensembl:ENSG00000116717|HPRD:00528|Vega:OTTHUMG00000009374	TFACTS:TRED	Homo sapiens	NA	1	TFACTS CURATED
BRCA1	-	497672	RGD:2218|Ensembl:ENSRNOG00000020701	GADD45A	Ddit1|Gadd45	25112	RGD:2654|Ensembl:ENSRNOG00000005615	TRED	Rattus norvegicus	NA	1	Experimentally validated with low-throughput techniques
BRCA1	BRCAI|BRCC1|BROVCA1|FANCS|IRIS|PNCA4|PPP1R53|PSCP|RNF53	672	MIM:113705|HGNC:HGNC:1100|Ensembl:ENSG00000012048|HPRD:00218|Vega:OTTHUMG00000157426	IGF1R	CD221|IGFIR|IGFR|JTK13	3480	MIM:147370|HGNC:HGNC:5465|Ensembl:ENSG00000140443|HPRD:00932|Vega:OTTHUMG00000149851	TFACTS:TRED	Homo sapiens	NA	1	TFACTS CURATED
BRCA1	-	497672	RGD:2218|Ensembl:ENSRNOG00000020701	IGF1R	IGF-1 receptor|IGFIRC|Igfr1|JTK13	25718	RGD:2869|Ensembl:ENSRNOG00000014187	TRED	Rattus norvegicus	NA	1	Experimentally validated with low-throughput techniques
BRCA1	-	497672	RGD:2218|Ensembl:ENSRNOG00000020701	JAK1	-	84598	RGD:69056|Ensembl:ENSRNOG00000011157	TRED	Rattus norvegicus	NA	1	Experimentally validated with low-throughput techniques
BRCA1	-	497672	RGD:2218|Ensembl:ENSRNOG00000020701	JAK2	-	24514	RGD:2939|Ensembl:ENSRNOG00000059968	TRED	Rattus norvegicus	NA	1	Experimentally validated with low-throughput techniques
BRCA1	-	497672	RGD:2218|Ensembl:ENSRNOG00000020701	MAD2L1	-	297176	RGD:1310889|Ensembl:ENSRNOG00000005376	TRED	Rattus norvegicus	NA	1	Experimentally validated with low-throughput techniques
BRCA1	BRCAI|BRCC1|BROVCA1|FANCS|IRIS|PNCA4|PPP1R53|PSCP|RNF53	672	MIM:113705|HGNC:HGNC:1100|Ensembl:ENSG00000012048|HPRD:00218|Vega:OTTHUMG00000157426	PCNA	ATLD2	5111	MIM:176740|HGNC:HGNC:8729|Ensembl:ENSG00000132646|HPRD:01456|Vega:OTTHUMG00000031798	TFACTS:TRED	Homo sapiens	NA	1	TFACTS CURATED
BRCA1	-	497672	RGD:2218|Ensembl:ENSRNOG00000020701	PCNA	PCNAR|Pcna/cyclin	25737	RGD:3269|Ensembl:ENSRNOG00000021264	TRED	Rattus norvegicus	NA	1	Experimentally validated with low-throughput techniques
BRCA1	-	497672	RGD:2218|Ensembl:ENSRNOG00000020701	PCNA	-	-	-	TRED	Rattus norvegicus	NA	1	Experimentally validated with low-throughput techniques
BRCA1	-	497672	RGD:2218|Ensembl:ENSRNOG00000020701	POU2F1	-	171068	RGD:621689|Ensembl:ENSRNOG00000003581	TRED	Rattus norvegicus	NA	1	Experimentally validated with low-throughput techniques
BRCA1	-	497672	RGD:2218|Ensembl:ENSRNOG00000020701	RAD51	RGD1563603	499870	RGD:1563603|Ensembl:ENSRNOG00000037302	TRED	Rattus norvegicus	NA	1	Experimentally validated with low-throughput techniques
BRCA1	BRCAI|BRCC1|BROVCA1|FANCS|IRIS|PNCA4|PPP1R53|PSCP|RNF53	672	MIM:113705|HGNC:HGNC:1100|Ensembl:ENSG00000012048|HPRD:00218|Vega:OTTHUMG00000157426	STAT3	ADMIO|APRF|HIES	6774	MIM:102582|HGNC:HGNC:11364|Ensembl:ENSG00000168610|HPRD:00026|Vega:OTTHUMG00000150645	TFACTS:TRED	Homo sapiens	NA	1	TFACTS CURATED
BRCA1	-	497672	RGD:2218|Ensembl:ENSRNOG00000020701	STAT3	-	25125	RGD:3772|Ensembl:ENSRNOG00000019742	TRED	Rattus norvegicus	NA	1	Experimentally validated with low-throughput techniques
BRCA1	-	497672	RGD:2218|Ensembl:ENSRNOG00000020701	XRCC2	RGD1564823	499966	RGD:1564823|Ensembl:ENSRNOG00000007493	TRED	Rattus norvegicus	NA	1	Experimentally validated with low-throughput techniques
BRCA2	BRCC2|BROVCA2|FACD|FAD|FAD1|FANCD|FANCD1|GLM3|PNCA2|XRCC11	675	MIM:600185|HGNC:HGNC:1101|Ensembl:ENSG00000139618|HPRD:02554|Vega:OTTHUMG00000017411	ESR1	ER|ESR|ESRA|ESTRR|Era|NR3A1	2099	MIM:133430|HGNC:HGNC:3467|Ensembl:ENSG00000091831|HPRD:00589|Vega:OTTHUMG00000016103	TFACTS:TRED	Homo sapiens	NA	1	TFACTS CURATED
BRCA2	BRCC2|BROVCA2|FACD|FAD|FAD1|FANCD|FANCD1|GLM3|PNCA2|XRCC11	675	MIM:600185|HGNC:HGNC:1101|Ensembl:ENSG00000139618|HPRD:02554|Vega:OTTHUMG00000017411	ESR1	ER|ESR|ESRA|ESTRR|Era|NR3A1	2099	MIM:133430|HGNC:HGNC:3467|Ensembl:ENSG00000091831|HPRD:00589|Vega:OTTHUMG00000016103	TRED	Homo sapiens	NA	1	Experimentally validated with low-throughput techniques
BRCA2	-	360254	RGD:2219|Ensembl:ENSRNOG00000001111|Vega:OTTRNOG00000001027	ESR1	ER-alpha|Esr|RNESTROR	24890	RGD:2581|Ensembl:ENSRNOG00000019358|Vega:OTTRNOG00000001366	TRED	Rattus norvegicus	NA	1	Experimentally validated with low-throughput techniques
BTEB	-	-	-	TFAP2A	AP-2|AP-2alpha|AP2TF|BOFS|TFAP2	7020	MIM:107580|HGNC:HGNC:11742|Ensembl:ENSG00000137203|HPRD:00128|Vega:OTTHUMG00000014235	TRRD	Homo sapiens	TRRDSITES4:S6803	1	3.2.1, 3.3, 3.5 (GST-BTEB-1, GST-AP-2alpha+GST-BTEB-1) HeLa: 3.1, 3.2.1, 3.3 Neuro2A: 6.2, 6.3.2, 6.4
BZLF1	-	-	-	MMP1	CLG|CLGN	4312	MIM:120353|HGNC:HGNC:7155|Ensembl:ENSG00000196611|HPRD:00384|Vega:OTTHUMG00000048192	TRRD	Homo sapiens	TRRDSITES4:S8408	1	3.5.1 (Zta), 3.3
C2	-	24231	RGD:2231|Ensembl:ENSRNOG00000051235|Vega:OTTRNOG00000001010	SMAD7	Madh7	81516	RGD:69314|Ensembl:ENSRNOG00000018359	TRRD	Rattus norvegicus	TRRDSITES4:S6302	1	HepG2: 3.1, 3.2.2, 3.3, 3.6 (Smad2, Smad3, Smad4, USF),
CARTPT	Cart	29131	RGD:2272|Ensembl:ENSRNOG00000017712	CARTPT	Cart	29131	RGD:2272|Ensembl:ENSRNOG00000017712	PAZAR	Rattus norvegicus	19046951	1	ELECTROPHORETIC MOBILITY SHIFT ASSAY (EMSA)::SUPERSHIFT
CBFB	AI893578|PEA2|PEBP2b|Pebp2|Pebpb2	12400	MGI:MGI:99851|Ensembl:ENSMUSG00000031885|Vega:OTTMUSG00000049550	ELANE	Ela2|F430011M15Rik|NE	50701	MGI:MGI:2679229|Ensembl:ENSMUSG00000020125	TRRD	Mus musculus	TRRDSITES4:S3252	1	32Dcl3: 6.1.2, 6.2 G-CSF induced 32Dcl3: 6.1.2, 6.2, 3.1, 3.3, 3.4, 3.6(PEBP2/CBF)
CBFB	Pebp2	361391	RGD:620493|Ensembl:ENSRNOG00000014647	FASN	-	50671	RGD:620665|Ensembl:ENSRNOG00000045636	TRRD	Rattus norvegicus	TRRDSITES4:S9050	1	H4IIE cells: 3.1, 3.6 (CBF-B), 3.2.2 H4IIE cells (no effect): 6.1.2, 6.5 (insulin)
CBX1	Cbx|Cbx-rs2|E430007M08Rik|HP1B|Hp1beta|M31|MOD1	12412	MGI:MGI:105369|Ensembl:ENSMUSG00000018666|Vega:OTTMUSG00000001636	AFP	-	11576	MGI:MGI:87951|Ensembl:ENSMUSG00000054932|Vega:OTTMUSG00000055486	TFACTS:PAZAR	Mus musculus	NA	1	TFACTS CURATED
CC2D1A	FREUD-1|Freud-1/Aki1|MRT3	54862	MIM:610055|HGNC:HGNC:30237|Ensembl:ENSG00000132024|HPRD:08616|Vega:OTTHUMG00000181852	HTR1A	5-HT-1A|5-HT1A|5HT1a|ADRB2RL1|ADRBRL1|G-21|PFMCD	3350	MIM:109760|HGNC:HGNC:5286|HPRD:00190	PAZAR	Homo sapiens	17714190	1	ELECTROPHORETIC MOBILITY SHIFT ASSAY (EMSA)::DIRECT GEL SHIFT
CC2D1A	FREUD-1|Freud-1/Aki1|MRT3	54862	MIM:610055|HGNC:HGNC:30237|Ensembl:ENSG00000132024|HPRD:08616|Vega:OTTHUMG00000181852	HTR1A	5-HT-1A|5-HT1A|5HT1a|ADRB2RL1|ADRBRL1|G-21|PFMCD	3350	MIM:109760|HGNC:HGNC:5286|HPRD:00190	PAZAR	Homo sapiens	17714190	1	PROTEIN BINDING ASSAY::CHROMATIN IMMUNOPRECIPITATION (CHIP)
CC2D1A	FREUD-1|Freud-1/Aki1|MRT3	54862	MIM:610055|HGNC:HGNC:30237|Ensembl:ENSG00000132024|HPRD:08616|Vega:OTTHUMG00000181852	HTR1A	5-HT-1A|5-HT1A|5HT1a|ADRB2RL1|ADRBRL1|G-21|PFMCD	3350	MIM:109760|HGNC:HGNC:5286|HPRD:00190	TFACTS:PAZAR	Homo sapiens	Pazar_pleiades_20100814	1	TFACTS CURATED
CC2D1A	RGD1306108	288908	RGD:1306108|Ensembl:ENSRNOG00000006747	HTR1A	5HT1A|RAT5HT1A	24473	RGD:2845|Ensembl:ENSRNOG00000010254	PAZAR	Rattus norvegicus	17714190	1	ELECTROPHORETIC MOBILITY SHIFT ASSAY (EMSA)::DIRECT GEL SHIFT
CDCA7L	JPO2|R1|RAM2	55536	MIM:609685|HGNC:HGNC:30777|Ensembl:ENSG00000164649|HPRD:11481|Vega:OTTHUMG00000128429	MAOA	MAO-A	4128	MIM:309850|HGNC:HGNC:6833|Ensembl:ENSG00000189221|HPRD:02400	PAZAR	Homo sapiens	16728402	1	ELECTROPHORETIC MOBILITY SHIFT ASSAY (EMSA)::SUPERSHIFT
CDCA7L	JPO2|R1|RAM2	55536	MIM:609685|HGNC:HGNC:30777|Ensembl:ENSG00000164649|HPRD:11481|Vega:OTTHUMG00000128429	MAOA	MAO-A	4128	MIM:309850|HGNC:HGNC:6833|Ensembl:ENSG00000189221|HPRD:02400	PAZAR	Homo sapiens	15654081	1	PROTEIN BINDING ASSAY::CHROMATIN IMMUNOPRECIPITATION (CHIP)
CDKN1A	CAP20|CDKN1|CIP1|MDA-6|P21|SDI1|WAF1|p21CIP1	1026	MIM:116899|HGNC:HGNC:1784|Ensembl:ENSG00000124762|HPRD:00298|Vega:OTTHUMG00000014603	CDC25A	CDC25A2	993	MIM:116947|HGNC:HGNC:1725|Ensembl:ENSG00000164045|HPRD:00305|Vega:OTTHUMG00000133535	TFACTS:PUBMED	Homo sapiens	16923815	1	TFACTS CURATED
CDKN1A	CAP20|CDKN1|CIP1|MDA-6|P21|SDI1|WAF1|p21CIP1	1026	MIM:116899|HGNC:HGNC:1784|Ensembl:ENSG00000124762|HPRD:00298|Vega:OTTHUMG00000014603	DNMT1	ADCADN|AIM|CXXC9|DNMT|HSN1E|MCMT|m.HsaI	1786	MIM:126375|HGNC:HGNC:2976|Ensembl:ENSG00000130816|HPRD:00532|Vega:OTTHUMG00000180397	TFACTS:PUBMED	Homo sapiens	19275888	1	TFACTS CURATED
CDKN1A	CAP20|CDKN1|CIP1|MDA-6|P21|SDI1|WAF1|p21CIP1	1026	MIM:116899|HGNC:HGNC:1784|Ensembl:ENSG00000124762|HPRD:00298|Vega:OTTHUMG00000014603	MYC	MRTL|MYCC|bHLHe39|c-Myc	4609	MIM:190080|HGNC:HGNC:7553|Ensembl:ENSG00000136997|HPRD:01818|Vega:OTTHUMG00000128475	TFACTS:PUBMED	Homo sapiens	16923815	1	TFACTS CURATED
CDKN2A	ARF|CDK4I|CDKN2|CMM2|INK4|INK4A|MLM|MTS-1|MTS1|P14|P14ARF|P16|P16-INK4A|P16INK4|P16INK4A|P19|P19ARF|TP16	1029	MIM:600160|HGNC:HGNC:1787|Ensembl:ENSG00000147889|HPRD:02542|Vega:OTTHUMG00000019686	FANCD2	FA-D2|FA4|FACD|FAD|FAD2|FANCD	2177	MIM:613984|HGNC:HGNC:3585|Ensembl:ENSG00000144554|HPRD:01968|Vega:OTTHUMG00000128670	TFACTS:PUBMED	Homo sapiens	18438432	1	TFACTS CURATED
CDX1	-	1044	MIM:600746|HGNC:HGNC:1805|Ensembl:ENSG00000113722|HPRD:02849|Vega:OTTHUMG00000169772	ADA	-	100	MIM:608958|HGNC:HGNC:186|Ensembl:ENSG00000196839|HPRD:00038|Vega:OTTHUMG00000033081	NFIRegulome	Homo sapiens	15677472	1	experimentally verified
CDX1	-	1044	MIM:600746|HGNC:HGNC:1805|Ensembl:ENSG00000113722|HPRD:02849|Vega:OTTHUMG00000169772	ADA	-	100	MIM:608958|HGNC:HGNC:186|Ensembl:ENSG00000196839|HPRD:00038|Vega:OTTHUMG00000033081	PAZAR	Homo sapiens	15677472	1	EXPERT CURATED::LITERATURE DERIVED
CDX1	-	1044	MIM:600746|HGNC:HGNC:1805|Ensembl:ENSG00000113722|HPRD:02849|Vega:OTTHUMG00000169772	ADA	-	100	MIM:608958|HGNC:HGNC:186|Ensembl:ENSG00000196839|HPRD:00038|Vega:OTTHUMG00000033081	TFACTS:NFIREGULOMEDB	Homo sapiens	NA	1	TFACTS CURATED
CDX1	-	1044	MIM:600746|HGNC:HGNC:1805|Ensembl:ENSG00000113722|HPRD:02849|Vega:OTTHUMG00000169772	CLDN2	-	9075	MIM:300520|HGNC:HGNC:2041|Ensembl:ENSG00000165376|HPRD:06471|Vega:OTTHUMG00000022154	TFACTS:PUBMED	Homo sapiens	11934881	1	TFACTS CURATED
CDX1	-	1044	MIM:600746|HGNC:HGNC:1805|Ensembl:ENSG00000113722|HPRD:02849|Vega:OTTHUMG00000169772	DSC2	ARVD11|CDHF2|DG2|DGII/III|DSC3	1824	MIM:125645|HGNC:HGNC:3036|Ensembl:ENSG00000134755|HPRD:00512|Vega:OTTHUMG00000131981	HTRI	Homo sapiens	18819935	1	CHROMATIN IMMUNOPRECIPITATION
CDX1	-	1044	MIM:600746|HGNC:HGNC:1805|Ensembl:ENSG00000113722|HPRD:02849|Vega:OTTHUMG00000169772	DSC2	ARVD11|CDHF2|DG2|DGII/III|DSC3	1824	MIM:125645|HGNC:HGNC:3036|Ensembl:ENSG00000134755|HPRD:00512|Vega:OTTHUMG00000131981	HTRI	Homo sapiens	18819935	1	ELECTROPHORETIC MOBILITY SHIFT ASSAY
CDX1	-	1044	MIM:600746|HGNC:HGNC:1805|Ensembl:ENSG00000113722|HPRD:02849|Vega:OTTHUMG00000169772	PPARG	CIMT1|GLM1|NR1C3|PPARG1|PPARG2|PPARgamma	5468	MIM:601487|HGNC:HGNC:9236|Ensembl:ENSG00000132170|HPRD:03288|Vega:OTTHUMG00000129764	TFACTS:PUBMED	Homo sapiens	19059241	1	TFACTS CURATED
CDX2	CDX-3|CDX2/AS|CDX3	1045	MIM:600297|HGNC:HGNC:1806|HPRD:02622	APOB	FLDB|LDLCQ4|apoB-100|apoB-48	338	MIM:107730|HGNC:HGNC:603|Ensembl:ENSG00000084674|HPRD:00133|Vega:OTTHUMG00000090785	TRRD	Homo sapiens	TRRDSITES4:S6259	1	HepG2 cells: 3.1, 3.2.1, 6.1.2, 6.4 CaCo-2 cells: 3.1, 3.2.1, 6.1.2, 6.4 CaCo-2 cells (no effect): 3.6 (mouse SIF-1) CaCo-2 cells (no effect): 6.3.2, 6.4 COS cells: 3.1, 3.2.1, 3.5.1 (mCdx-2), 6.6.1.1 (mCdx-4) site SIF-1 of the mouse sucrose isomaltase gene
CDX2	CDX-3|CDX2/AS|CDX3	1045	MIM:600297|HGNC:HGNC:1806|HPRD:02622	CA1	CA-I|CAB|Car1|HEL-S-11	759	MIM:114800|HGNC:HGNC:1368|Ensembl:ENSG00000133742|HPRD:00265|Vega:OTTHUMG00000164941	PAZAR	Homo sapiens	9512360	1	REPORTER GENE ASSAY::CHLORAMPHENICOL ACETYLTRANSFERASE (CAT) ASSAY
CDX2	CDX-3|CDX2/AS|CDX3	1045	MIM:600297|HGNC:HGNC:1806|HPRD:02622	CA1	CA-I|CAB|Car1|HEL-S-11	759	MIM:114800|HGNC:HGNC:1368|Ensembl:ENSG00000133742|HPRD:00265|Vega:OTTHUMG00000164941	TFACTS:PAZAR	Homo sapiens	NA	1	TFACTS CURATED
CDX2	CDX-3|CDX2/AS|CDX3	1045	MIM:600297|HGNC:HGNC:1806|HPRD:02622	CDKN1A	CAP20|CDKN1|CIP1|MDA-6|P21|SDI1|WAF1|p21CIP1	1026	MIM:116899|HGNC:HGNC:1784|Ensembl:ENSG00000124762|HPRD:00298|Vega:OTTHUMG00000014603	PAZAR	Homo sapiens	12970742	1	ELECTROPHORETIC MOBILITY SHIFT ASSAY (EMSA)::SUPERSHIFT
CDX2	CDX-3|CDX2/AS|CDX3	1045	MIM:600297|HGNC:HGNC:1806|HPRD:02622	CDKN1A	CAP20|CDKN1|CIP1|MDA-6|P21|SDI1|WAF1|p21CIP1	1026	MIM:116899|HGNC:HGNC:1784|Ensembl:ENSG00000124762|HPRD:00298|Vega:OTTHUMG00000014603	TFACTS:PAZAR	Homo sapiens	NA	1	TFACTS CURATED
CDX2	CDX-3|CDX2/AS|CDX3	1045	MIM:600297|HGNC:HGNC:1806|HPRD:02622	CLDN2	-	9075	MIM:300520|HGNC:HGNC:2041|Ensembl:ENSG00000165376|HPRD:06471|Vega:OTTHUMG00000022154	TFACTS:PUBMED	Homo sapiens	11934881	1	TFACTS CURATED
CDX2	CDX-3|CDX2/AS|CDX3	1045	MIM:600297|HGNC:HGNC:1806|HPRD:02622	DSC2	ARVD11|CDHF2|DG2|DGII/III|DSC3	1824	MIM:125645|HGNC:HGNC:3036|Ensembl:ENSG00000134755|HPRD:00512|Vega:OTTHUMG00000131981	HTRI	Homo sapiens	18819935	1	CHROMATIN IMMUNOPRECIPITATION
CDX2	CDX-3|CDX2/AS|CDX3	1045	MIM:600297|HGNC:HGNC:1806|HPRD:02622	DSC2	ARVD11|CDHF2|DG2|DGII/III|DSC3	1824	MIM:125645|HGNC:HGNC:3036|Ensembl:ENSG00000134755|HPRD:00512|Vega:OTTHUMG00000131981	HTRI	Homo sapiens	18819935	1	ELECTROPHORETIC MOBILITY SHIFT ASSAY
CDX2	CDX-3|CDX2/AS|CDX3	1045	MIM:600297|HGNC:HGNC:1806|HPRD:02622	GUCY2C	DIAR6|GUC2C|MECIL|MUCIL|STAR	2984	MIM:601330|HGNC:HGNC:4688|Ensembl:ENSG00000070019|HPRD:07529|Vega:OTTHUMG00000168732	PAZAR	Homo sapiens	10889158	1	ELECTROPHORETIC MOBILITY SHIFT ASSAY (EMSA)::DIRECT GEL SHIFT
CDX2	CDX-3|CDX2/AS|CDX3	1045	MIM:600297|HGNC:HGNC:1806|HPRD:02622	GUCY2C	DIAR6|GUC2C|MECIL|MUCIL|STAR	2984	MIM:601330|HGNC:HGNC:4688|Ensembl:ENSG00000070019|HPRD:07529|Vega:OTTHUMG00000168732	PAZAR	Homo sapiens	10889158	1	ELECTROPHORETIC MOBILITY SHIFT ASSAY (EMSA)::GEL SHIFT COMPETITION
CDX2	CDX-3|CDX2/AS|CDX3	1045	MIM:600297|HGNC:HGNC:1806|HPRD:02622	GUCY2C	DIAR6|GUC2C|MECIL|MUCIL|STAR	2984	MIM:601330|HGNC:HGNC:4688|Ensembl:ENSG00000070019|HPRD:07529|Vega:OTTHUMG00000168732	PAZAR	Homo sapiens	11684084	1	ELECTROPHORETIC MOBILITY SHIFT ASSAY (EMSA)::GEL SHIFT COMPETITION
CDX2	CDX-3|CDX2/AS|CDX3	1045	MIM:600297|HGNC:HGNC:1806|HPRD:02622	GUCY2C	DIAR6|GUC2C|MECIL|MUCIL|STAR	2984	MIM:601330|HGNC:HGNC:4688|Ensembl:ENSG00000070019|HPRD:07529|Vega:OTTHUMG00000168732	TFACTS:PAZAR	Homo sapiens	NA	1	TFACTS CURATED
CDX2	-	66019	RGD:621234|Ensembl:ENSRNOG00000032759	HBEGF	Dtr|GFHB|Hb-egf|Hegfl	25433	RGD:2526|Ensembl:ENSRNOG00000018646	PAZAR	Rattus norvegicus	12223343	1	ELECTROPHORETIC MOBILITY SHIFT ASSAY (EMSA)::SUPERSHIFT
CDX2	-	66019	RGD:621234|Ensembl:ENSRNOG00000032759	HBEGF	Dtr|GFHB|Hb-egf|Hegfl	25433	RGD:2526|Ensembl:ENSRNOG00000018646	TFACTS:PAZAR	Rattus norvegicus	NA	1	TFACTS CURATED
CDX2	CDX-3|CDX2/AS|CDX3	1045	MIM:600297|HGNC:HGNC:1806|HPRD:02622	LCT	LAC|LPH|LPH1	3938	MIM:603202|HGNC:HGNC:6530|Ensembl:ENSG00000115850|HPRD:04437|Vega:OTTHUMG00000131738	HTRI	Homo sapiens	9148757	1	ELECTROPHORETIC MOBILITY SHIFT ASSAY
CDX2	CDX-3|CDX2/AS|CDX3	1045	MIM:600297|HGNC:HGNC:1806|HPRD:02622	LCT	LAC|LPH|LPH1	3938	MIM:603202|HGNC:HGNC:6530|Ensembl:ENSG00000115850|HPRD:04437|Vega:OTTHUMG00000131738	PAZAR	Homo sapiens	12459179	1	ELECTROPHORETIC MOBILITY SHIFT ASSAY (EMSA)::DIRECT GEL SHIFT
CDX2	CDX-3|CDX2/AS|CDX3	1045	MIM:600297|HGNC:HGNC:1806|HPRD:02622	LCT	LAC|LPH|LPH1	3938	MIM:603202|HGNC:HGNC:6530|Ensembl:ENSG00000115850|HPRD:04437|Vega:OTTHUMG00000131738	PAZAR	Homo sapiens	12459179	1	ELECTROPHORETIC MOBILITY SHIFT ASSAY (EMSA)::SUPERSHIFT
CDX2	CDX-3|CDX2/AS|CDX3	1045	MIM:600297|HGNC:HGNC:1806|HPRD:02622	LCT	LAC|LPH|LPH1	3938	MIM:603202|HGNC:HGNC:6530|Ensembl:ENSG00000115850|HPRD:04437|Vega:OTTHUMG00000131738	PAZAR	Homo sapiens	16301215	1	ELECTROPHORETIC MOBILITY SHIFT ASSAY (EMSA)::SUPERSHIFT
CDX2	CDX-3|CDX2/AS|CDX3	1045	MIM:600297|HGNC:HGNC:1806|HPRD:02622	LCT	LAC|LPH|LPH1	3938	MIM:603202|HGNC:HGNC:6530|Ensembl:ENSG00000115850|HPRD:04437|Vega:OTTHUMG00000131738	TFACTS:TRRD	Homo sapiens	S10098	1	TFACTS CURATED
CDX2	-	66019	RGD:621234|Ensembl:ENSRNOG00000032759	LCT	Lph	116569	RGD:620823|Ensembl:ENSRNOG00000003681	PAZAR	Rattus norvegicus	11408257	1	ELECTROPHORETIC MOBILITY SHIFT ASSAY (EMSA)::GEL SHIFT COMPETITION
CDX2	-	66019	RGD:621234|Ensembl:ENSRNOG00000032759	LCT	Lph	116569	RGD:620823|Ensembl:ENSRNOG00000003681	PAZAR	Rattus norvegicus	10611160	1	ELECTROPHORETIC MOBILITY SHIFT ASSAY (EMSA)::SUPERSHIFT
CDX2	-	66019	RGD:621234|Ensembl:ENSRNOG00000032759	LCT	Lph	116569	RGD:620823|Ensembl:ENSRNOG00000003681	PAZAR	Rattus norvegicus	12459179	1	ELECTROPHORETIC MOBILITY SHIFT ASSAY (EMSA)::SUPERSHIFT
CDX2	-	66019	RGD:621234|Ensembl:ENSRNOG00000032759	LCT	Lph	116569	RGD:620823|Ensembl:ENSRNOG00000003681	TRRD	Rattus norvegicus	TRRDSITES4:S10102	1	Caco-2: 3.1, 3.3, 3.4, 3.6 (Cdx2) Caco-2: 6.2, 6.6.2.1 (Cdx2) Caco-2: 6.6.2.1 (Cdx2) Colo 320DM: 3.1, 3.4
CDX2	CDX-3|CDX2/AS|CDX3	1045	MIM:600297|HGNC:HGNC:1806|HPRD:02622	MUC2	MLP|MUC-2|SMUC	4583	MIM:158370|HGNC:HGNC:7512|HPRD:11828	HTRI	Homo sapiens	12559945	1	ELECTROPHORETIC MOBILITY SHIFT ASSAY
CDX2	CDX-3|CDX2/AS|CDX3	1045	MIM:600297|HGNC:HGNC:1806|HPRD:02622	NOX1	GP91-2|MOX1|NOH-1|NOH1	27035	MIM:300225|HGNC:HGNC:7889|Ensembl:ENSG00000007952|HPRD:02203|Vega:OTTHUMG00000022007	PAZAR	Homo sapiens	18005670	1	ELECTROPHORETIC MOBILITY SHIFT ASSAY (EMSA)::SUPERSHIFT
CDX2	CDX-3|CDX2/AS|CDX3	1045	MIM:600297|HGNC:HGNC:1806|HPRD:02622	NOX1	GP91-2|MOX1|NOH-1|NOH1	27035	MIM:300225|HGNC:HGNC:7889|Ensembl:ENSG00000007952|HPRD:02203|Vega:OTTHUMG00000022007	PAZAR	Homo sapiens	18005670	1	PROTEIN BINDING ASSAY::CHROMATIN IMMUNOPRECIPITATION (CHIP)
CDX2	CDX-3|CDX2/AS|CDX3	1045	MIM:600297|HGNC:HGNC:1806|HPRD:02622	NOX1	GP91-2|MOX1|NOH-1|NOH1	27035	MIM:300225|HGNC:HGNC:7889|Ensembl:ENSG00000007952|HPRD:02203|Vega:OTTHUMG00000022007	TFACTS:PAZAR	Homo sapiens	NA	1	TFACTS CURATED
CDX2	CDX-3|CDX2/AS|CDX3	1045	MIM:600297|HGNC:HGNC:1806|HPRD:02622	SI	-	6476	MIM:609845|HGNC:HGNC:10856|Ensembl:ENSG00000090402|HPRD:01962|Vega:OTTHUMG00000158065	PAZAR	Homo sapiens	10889158	1	ELECTROPHORETIC MOBILITY SHIFT ASSAY (EMSA)::GEL SHIFT COMPETITION
CDX2	CDX-3|CDX2/AS|CDX3	1045	MIM:600297|HGNC:HGNC:1806|HPRD:02622	SI	-	6476	MIM:609845|HGNC:HGNC:10856|Ensembl:ENSG00000090402|HPRD:01962|Vega:OTTHUMG00000158065	PAZAR	Homo sapiens	18005670	1	ELECTROPHORETIC MOBILITY SHIFT ASSAY (EMSA)::GEL SHIFT COMPETITION
CDX2	Cdx-2	12591	MGI:MGI:88361|Ensembl:ENSMUSG00000029646|Vega:OTTMUSG00000037225	SI	-	-	-	TFACTS:PUBMED	Mus musculus	12060663	1	TFACTS CURATED
CDX2	CDX-3|CDX2/AS|CDX3	1045	MIM:600297|HGNC:HGNC:1806|HPRD:02622	UGT1A10	UDPGT|UGT-1J|UGT1-10|UGT1.10|UGT1J	54575	MIM:606435|HGNC:HGNC:12531|Ensembl:ENSG00000242515|HPRD:07336|Vega:OTTHUMG00000059121	HTRI	Homo sapiens	15044625	1	ELECTROPHORETIC MOBILITY SHIFT ASSAY
CDX2	CDX-3|CDX2/AS|CDX3	1045	MIM:600297|HGNC:HGNC:1806|HPRD:02622	UGT1A8	UDPGT|UDPGT 1-8|UGT-1H|UGT1-08|UGT1.8|UGT1A8S|UGT1H	54576	MIM:606433|HGNC:HGNC:12540|Ensembl:ENSG00000242366|HPRD:07072|Vega:OTTHUMG00000059123	HTRI	Homo sapiens	15044625	1	ELECTROPHORETIC MOBILITY SHIFT ASSAY
CDX2	CDX-3|CDX2/AS|CDX3	1045	MIM:600297|HGNC:HGNC:1806|HPRD:02622	UGT2B7	UDPGT 2B9|UDPGT2B7|UDPGTH2|UGT2B9	7364	MIM:600068|HGNC:HGNC:12554|Ensembl:ENSG00000171234|HPRD:02508|Vega:OTTHUMG00000129404	PAZAR	Homo sapiens	16788384	1	ELECTROPHORETIC MOBILITY SHIFT ASSAY (EMSA)::SUPERSHIFT
CDX2	CDX-3|CDX2/AS|CDX3	1045	MIM:600297|HGNC:HGNC:1806|HPRD:02622	UGT2B7	UDPGT 2B9|UDPGT2B7|UDPGTH2|UGT2B9	7364	MIM:600068|HGNC:HGNC:12554|Ensembl:ENSG00000171234|HPRD:02508|Vega:OTTHUMG00000129404	TFACTS:PAZAR	Homo sapiens	NA	1	TFACTS CURATED
CEBP	-	-	-	AFP	-	24177	RGD:2065|Ensembl:ENSRNOG00000002889	NFIRegulome	Rattus norvegicus	7518671	1	experimentally verified
CEBP	-	-	-	AKR1B7	AR|Avdp|MVDP	11997	MGI:MGI:101918|Ensembl:ENSMUSG00000052131|Vega:OTTMUSG00000014785	NFIRegulome	Mus musculus	11145742	1	experimentally verified
CEBP	-	-	-	CLU	AI893575|ApoJ|Cli|D14Ucla3|SP-40|Sgp-2|Sgp2|Sugp-2	12759	MGI:MGI:88423|Ensembl:ENSMUSG00000022037|Vega:OTTMUSG00000032654	NFIRegulome	Mus musculus	8939902	1	experimentally verified
CEBP	-	-	-	FABP4	422/aP2|ALBP/Ap2|Ap2|Lbpl	11770	MGI:MGI:88038	NFIRegulome	Mus musculus	2001842	1	experimentally verified
CEBPA	C/EBP-alpha|CEBP	1050	MIM:116897|HGNC:HGNC:1833|Ensembl:ENSG00000245848|HPRD:00296|Vega:OTTHUMG00000161461	ABCA3	ABC-C|ABC3|EST111653|LBM180|SMDP3	21	MIM:601615|HGNC:HGNC:33|Ensembl:ENSG00000167972|HPRD:03369|Vega:OTTHUMG00000128845	TFACTS:PUBMED	Homo sapiens	17890326	1	TFACTS CURATED
CEBPA	C/ebpalpha|CBF-A|Cebp	12606	MGI:MGI:99480|Ensembl:ENSMUSG00000034957|Vega:OTTMUSG00000058155	ABCA3	1810036E22Rik|ABC-C|Abc3	27410	MGI:MGI:1351617|Ensembl:ENSMUSG00000024130|Vega:OTTMUSG00000031259	TFACTS:PUBMED	Mus musculus	17890326	1	TFACTS CURATED
CEBPA	C/EBP-alpha|CEBP	1050	MIM:116897|HGNC:HGNC:1833|Ensembl:ENSG00000245848|HPRD:00296|Vega:OTTHUMG00000161461	ABCB1	ABC20|CD243|CLCS|GP170|MDR1|P-GP|PGY1	5243	MIM:171050|HGNC:HGNC:40|Ensembl:ENSG00000085563|HPRD:01370|Vega:OTTHUMG00000023393	TFACTS:PAZAR	Homo sapiens	NA	1	TFACTS CURATED
CEBPA	C/EBP-alpha|CEBP	1050	MIM:116897|HGNC:HGNC:1833|Ensembl:ENSG00000245848|HPRD:00296|Vega:OTTHUMG00000161461	ABCB1	ABC20|CD243|CLCS|GP170|MDR1|P-GP|PGY1	5243	MIM:171050|HGNC:HGNC:40|Ensembl:ENSG00000085563|HPRD:01370|Vega:OTTHUMG00000023393	TRED	Homo sapiens	NA	1	TFACTS CURATED
CEBPA	C/EBP-alpha|CEBP	1050	MIM:116897|HGNC:HGNC:1833|Ensembl:ENSG00000245848|HPRD:00296|Vega:OTTHUMG00000161461	ABCB1	ABC20|CD243|CLCS|GP170|MDR1|P-GP|PGY1	5243	MIM:171050|HGNC:HGNC:40|Ensembl:ENSG00000085563|HPRD:01370|Vega:OTTHUMG00000023393	TRED	Homo sapiens	NA	1	Experimentally validated with low-throughput techniques
CEBPA	C/ebpalpha|CBF-A|Cebp	12606	MGI:MGI:99480|Ensembl:ENSMUSG00000034957|Vega:OTTMUSG00000058155	ABCB1B	Abcb1|Mdr1|Mdr1b|Pgy-1|Pgy1|mdr	18669	MGI:MGI:97568|Ensembl:ENSMUSG00000028970|Vega:OTTMUSG00000054347	TFACTS:PAZAR	Mus musculus	NA	1	TFACTS CURATED
CEBPA	C/EBP-alpha|CEBP	1050	MIM:116897|HGNC:HGNC:1833|Ensembl:ENSG00000245848|HPRD:00296|Vega:OTTHUMG00000161461	ACACA	ACAC|ACACAD|ACC|ACC1|ACCA	31	MIM:200350|HGNC:HGNC:84|Ensembl:ENSG00000278540|HPRD:01938|Vega:OTTHUMG00000188463	TFACTS:TRED	Homo sapiens	NA	1	TFACTS CURATED
CEBPA	C/EBP-alpha|CEBP	1050	MIM:116897|HGNC:HGNC:1833|Ensembl:ENSG00000245848|HPRD:00296|Vega:OTTHUMG00000161461	ACACA	ACAC|ACACAD|ACC|ACC1|ACCA	31	MIM:200350|HGNC:HGNC:84|Ensembl:ENSG00000278540|HPRD:01938|Vega:OTTHUMG00000188463	TRED	Homo sapiens	NA	1	Experimentally validated with low-throughput techniques
CEBPA	C/EBP-alpha|CEBP	1050	MIM:116897|HGNC:HGNC:1833|Ensembl:ENSG00000245848|HPRD:00296|Vega:OTTHUMG00000161461	ACDC	-	-	-	TRED	Homo sapiens	NA	1	Experimentally validated with low-throughput techniques
CEBPA	C/EBP-alpha|CEBP	1050	MIM:116897|HGNC:HGNC:1833|Ensembl:ENSG00000245848|HPRD:00296|Vega:OTTHUMG00000161461	ACE	ACE1|CD143|DCP|DCP1|ICH|MVCD3	1636	MIM:106180|HGNC:HGNC:2707|Ensembl:ENSG00000159640|HPRD:00108|Vega:OTTHUMG00000154927	TRED	Homo sapiens	NA	1	Experimentally validated with low-throughput techniques
CEBPA	C/EBP-alpha|CEBP	1050	MIM:116897|HGNC:HGNC:1833|Ensembl:ENSG00000245848|HPRD:00296|Vega:OTTHUMG00000161461	ADH1	-	-	-	TRED	Homo sapiens	NA	1	Experimentally validated with low-throughput techniques
CEBPA	C/EBP-alpha|CEBP	1050	MIM:116897|HGNC:HGNC:1833|Ensembl:ENSG00000245848|HPRD:00296|Vega:OTTHUMG00000161461	ADH1A	ADH1	124	MIM:103700|HGNC:HGNC:249|Ensembl:ENSG00000187758|HPRD:00063|Vega:OTTHUMG00000131026	TRRD	Homo sapiens	TRRDSITES4:S1928	1	liver: 1.1.1, 1.1.3, 1.1.5 HepG2: 6.1.1, 6.2, 6.5
CEBPA	C/ebpalpha|CBF-A|Cebp	12606	MGI:MGI:99480|Ensembl:ENSMUSG00000034957|Vega:OTTMUSG00000058155	ADH1A	-	-	-	TFACTS:PAZAR	Mus musculus	NA	1	TFACTS CURATED
CEBPA	C/EBP-alpha|CEBP	1050	MIM:116897|HGNC:HGNC:1833|Ensembl:ENSG00000245848|HPRD:00296|Vega:OTTHUMG00000161461	ADH1B	ADH2|HEL-S-117	125	MIM:103720|HGNC:HGNC:250|HPRD:00065	TFACTS:PUBMED	Homo sapiens	1620113	1	TFACTS CURATED
CEBPA	C/EBP-alpha|CEBP	1050	MIM:116897|HGNC:HGNC:1833|Ensembl:ENSG00000245848|HPRD:00296|Vega:OTTHUMG00000161461	ADH1C	ADH3	126	MIM:103730|HGNC:HGNC:251|Ensembl:ENSG00000248144|HPRD:00066|Vega:OTTHUMG00000161422	TFACTS:PAZAR	Homo sapiens	NA	1	TFACTS CURATED
CEBPA	C/EBP-alpha|CEBP	1050	MIM:116897|HGNC:HGNC:1833|Ensembl:ENSG00000245848|HPRD:00296|Vega:OTTHUMG00000161461	ADH7	ADH4	131	MIM:600086|HGNC:HGNC:256|Ensembl:ENSG00000196344|HPRD:02515|Vega:OTTHUMG00000159318	TFACTS:TRED	Homo sapiens	NA	1	TFACTS CURATED
CEBPA	C/EBP-alpha|CEBP	1050	MIM:116897|HGNC:HGNC:1833|Ensembl:ENSG00000245848|HPRD:00296|Vega:OTTHUMG00000161461	ADH7	ADH4	131	MIM:600086|HGNC:HGNC:256|Ensembl:ENSG00000196344|HPRD:02515|Vega:OTTHUMG00000159318	TRED	Homo sapiens	NA	1	Experimentally validated with low-throughput techniques
CEBPA	C/ebpalpha|CBF-A|Cebp	12606	MGI:MGI:99480|Ensembl:ENSMUSG00000034957|Vega:OTTMUSG00000058155	ADIPOQ	30kDa|APN|Acdc|Acrp30|Ad|GBP28|adipo|apM1	11450	MGI:MGI:106675|Ensembl:ENSMUSG00000022878|Vega:OTTMUSG00000035780	TFACTS:TRED	Mus musculus	NA	1	TFACTS CURATED
CEBPA	DBPCEP	24252	RGD:2326|Ensembl:ENSRNOG00000010918	ADRB2	-	24176	RGD:2060|Ensembl:ENSRNOG00000019217	TRRD	Rattus norvegicus	TRRDSITES4:S4532	1	liver: 1.1.1, 3.1, 3.2.2, 3.3, 3.6, 6.6, 7.2
CEBPA	C/EBP-alpha|CEBP	1050	MIM:116897|HGNC:HGNC:1833|Ensembl:ENSG00000245848|HPRD:00296|Vega:OTTHUMG00000161461	AFP	AFPD|FETA|HPAFP	174	MIM:104150|HGNC:HGNC:317|Ensembl:ENSG00000081051|HPRD:00074|Vega:OTTHUMG00000130011	HTRI	Homo sapiens	17188819	1	CHROMATIN IMMUNOPRECIPITATION
CEBPA	C/EBP-alpha|CEBP	1050	MIM:116897|HGNC:HGNC:1833|Ensembl:ENSG00000245848|HPRD:00296|Vega:OTTHUMG00000161461	AFP	AFPD|FETA|HPAFP	174	MIM:104150|HGNC:HGNC:317|Ensembl:ENSG00000081051|HPRD:00074|Vega:OTTHUMG00000130011	TRED	Homo sapiens	NA	1	Experimentally validated with low-throughput techniques
CEBPA	DBPCEP	24252	RGD:2326|Ensembl:ENSRNOG00000010918	AFP	-	24177	RGD:2065|Ensembl:ENSRNOG00000002889	TFACTS:NFIREGULOMEDB	Rattus norvegicus	NA	1	TFACTS CURATED
CEBPA	C/EBP-alpha|CEBP	1050	MIM:116897|HGNC:HGNC:1833|Ensembl:ENSG00000245848|HPRD:00296|Vega:OTTHUMG00000161461	AKR1B7	-	-	-	TRED	Homo sapiens	NA	1	Experimentally validated with low-throughput techniques
CEBPA	C/ebpalpha|CBF-A|Cebp	12606	MGI:MGI:99480|Ensembl:ENSMUSG00000034957|Vega:OTTMUSG00000058155	AKR1B7	AR|Avdp|MVDP	11997	MGI:MGI:101918|Ensembl:ENSMUSG00000052131|Vega:OTTMUSG00000014785	TFACTS:TRED	Mus musculus	NA	1	TFACTS CURATED
CEBPA	C/EBP-alpha|CEBP	1050	MIM:116897|HGNC:HGNC:1833|Ensembl:ENSG00000245848|HPRD:00296|Vega:OTTHUMG00000161461	ALB	ANALBA|FDAH|PRO0883|PRO0903|PRO1341	213	MIM:103600|HGNC:HGNC:399|Ensembl:ENSG00000163631|HPRD:00062|Vega:OTTHUMG00000129919	TFACTS:PUBMED	Homo sapiens	8288579	1	TFACTS CURATED
CEBPA	C/EBP-alpha|CEBP	1050	MIM:116897|HGNC:HGNC:1833|Ensembl:ENSG00000245848|HPRD:00296|Vega:OTTHUMG00000161461	ALB	ANALBA|FDAH|PRO0883|PRO0903|PRO1341	213	MIM:103600|HGNC:HGNC:399|Ensembl:ENSG00000163631|HPRD:00062|Vega:OTTHUMG00000129919	TRED	Homo sapiens	NA	1	Experimentally validated with low-throughput techniques
CEBPA	C/EBP-alpha|CEBP	1050	MIM:116897|HGNC:HGNC:1833|Ensembl:ENSG00000245848|HPRD:00296|Vega:OTTHUMG00000161461	ALB1	-	-	-	TRED	Homo sapiens	NA	1	Experimentally validated with low-throughput techniques
CEBPA	C/EBP-alpha|CEBP	1050	MIM:116897|HGNC:HGNC:1833|Ensembl:ENSG00000245848|HPRD:00296|Vega:OTTHUMG00000161461	ALOX5AP	FLAP	241	MIM:603700|HGNC:HGNC:436|Ensembl:ENSG00000132965|HPRD:04742|Vega:OTTHUMG00000016677	HTRI	Homo sapiens	12571239	1	CHROMATIN IMMUNOPRECIPITATION
CEBPA	C/EBP-alpha|CEBP	1050	MIM:116897|HGNC:HGNC:1833|Ensembl:ENSG00000245848|HPRD:00296|Vega:OTTHUMG00000161461	ALOX5AP	FLAP	241	MIM:603700|HGNC:HGNC:436|Ensembl:ENSG00000132965|HPRD:04742|Vega:OTTHUMG00000016677	HTRI	Homo sapiens	12571239	1	ELECTROPHORETIC MOBILITY SHIFT ASSAY
CEBPA	C/EBP-alpha|CEBP	1050	MIM:116897|HGNC:HGNC:1833|Ensembl:ENSG00000245848|HPRD:00296|Vega:OTTHUMG00000161461	ALOX5AP	FLAP	241	MIM:603700|HGNC:HGNC:436|Ensembl:ENSG00000132965|HPRD:04742|Vega:OTTHUMG00000016677	TFACTS:TRED	Homo sapiens	NA	1	TFACTS CURATED
CEBPA	C/EBP-alpha|CEBP	1050	MIM:116897|HGNC:HGNC:1833|Ensembl:ENSG00000245848|HPRD:00296|Vega:OTTHUMG00000161461	ALOX5AP	FLAP	241	MIM:603700|HGNC:HGNC:436|Ensembl:ENSG00000132965|HPRD:04742|Vega:OTTHUMG00000016677	TRED	Homo sapiens	NA	1	Experimentally validated with low-throughput techniques
CEBPA	C/EBP-alpha|CEBP	1050	MIM:116897|HGNC:HGNC:1833|Ensembl:ENSG00000245848|HPRD:00296|Vega:OTTHUMG00000161461	AMELX	AI1E|AIH1|ALGN|AMG|AMGL|AMGX	265	MIM:300391|HGNC:HGNC:461|Ensembl:ENSG00000125363|HPRD:02313|Vega:OTTHUMG00000021130	TRED	Homo sapiens	NA	1	Experimentally validated with low-throughput techniques
CEBPA	C/ebpalpha|CBF-A|Cebp	12606	MGI:MGI:99480|Ensembl:ENSMUSG00000034957|Vega:OTTMUSG00000058155	AMELX	ALGN|AMGL|AMGX|Amel|Amg|LRAP|Rgsc888	11704	MGI:MGI:88005|Ensembl:ENSMUSG00000031354|Vega:OTTMUSG00000019595	TFACTS:PUBMED	Mus musculus	10766866 16595692 16674681 10859305	1	TFACTS CURATED
CEBPA	C/EBP-alpha|CEBP	1050	MIM:116897|HGNC:HGNC:1833|Ensembl:ENSG00000245848|HPRD:00296|Vega:OTTHUMG00000161461	APOA1	apo(a)	335	MIM:107680|HGNC:HGNC:600|Ensembl:ENSG00000118137|HPRD:02517|Vega:OTTHUMG00000046112	TFACTS:PAZAR	Homo sapiens	NA	1	TFACTS CURATED
CEBPA	C/EBP-alpha|CEBP	1050	MIM:116897|HGNC:HGNC:1833|Ensembl:ENSG00000245848|HPRD:00296|Vega:OTTHUMG00000161461	APOA2	Apo-AII|ApoA-II|apoAII	336	MIM:107670|HGNC:HGNC:601|Ensembl:ENSG00000158874|HPRD:00129|Vega:OTTHUMG00000034346	TRRD	Homo sapiens	TRRDSITES4:S1435	1	liver cells: 1.1.4 7.1 3.5 1.1.5, 4.2
CEBPA	C/EBP-alpha|CEBP	1050	MIM:116897|HGNC:HGNC:1833|Ensembl:ENSG00000245848|HPRD:00296|Vega:OTTHUMG00000161461	APOB	FLDB|LDLCQ4|apoB-100|apoB-48	338	MIM:107730|HGNC:HGNC:603|Ensembl:ENSG00000084674|HPRD:00133|Vega:OTTHUMG00000090785	TFACTS:PUBMED	Homo sapiens	9921275 8344962	1	TFACTS CURATED
CEBPA	C/EBP-alpha|CEBP	1050	MIM:116897|HGNC:HGNC:1833|Ensembl:ENSG00000245848|HPRD:00296|Vega:OTTHUMG00000161461	APOB	FLDB|LDLCQ4|apoB-100|apoB-48	338	MIM:107730|HGNC:HGNC:603|Ensembl:ENSG00000084674|HPRD:00133|Vega:OTTHUMG00000090785	TRED	Homo sapiens	NA	1	Experimentally validated with low-throughput techniques
CEBPA	C/EBP-alpha|CEBP	1050	MIM:116897|HGNC:HGNC:1833|Ensembl:ENSG00000245848|HPRD:00296|Vega:OTTHUMG00000161461	APOC3	APOCIII|HALP2	345	MIM:107720|HGNC:HGNC:610|Ensembl:ENSG00000110245|HPRD:00132|Vega:OTTHUMG00000046115	TFACTS:PAZAR	Homo sapiens	NA	1	TFACTS CURATED
CEBPA	C/EBP-alpha|CEBP	1050	MIM:116897|HGNC:HGNC:1833|Ensembl:ENSG00000245848|HPRD:00296|Vega:OTTHUMG00000161461	ARG1	-	383	MIM:608313|HGNC:HGNC:663|Ensembl:ENSG00000118520|HPRD:01947|Vega:OTTHUMG00000015566	TRED	Homo sapiens	NA	1	Experimentally validated with low-throughput techniques
CEBPA	DBPCEP	24252	RGD:2326|Ensembl:ENSRNOG00000010918	ARG1	-	29221	RGD:2150|Ensembl:ENSRNOG00000013304	TFACTS:TRED	Rattus norvegicus	NA	1	TFACTS CURATED
CEBPA	C/EBP-alpha|CEBP	1050	MIM:116897|HGNC:HGNC:1833|Ensembl:ENSG00000245848|HPRD:00296|Vega:OTTHUMG00000161461	BCL2	Bcl-2|PPP1R50	596	MIM:151430|HGNC:HGNC:990|HPRD:01045	TFACTS:PUBMED	Homo sapiens	18987666	1	TFACTS CURATED
CEBPA	C/EBP-alpha|CEBP	1050	MIM:116897|HGNC:HGNC:1833|Ensembl:ENSG00000245848|HPRD:00296|Vega:OTTHUMG00000161461	BCL2	Bcl-2|PPP1R50	596	MIM:151430|HGNC:HGNC:990|HPRD:01045	TRED	Homo sapiens	NA	1	Experimentally validated with low-throughput techniques
CEBPA	C/ebpalpha|CBF-A|Cebp	12606	MGI:MGI:99480|Ensembl:ENSMUSG00000034957|Vega:OTTMUSG00000058155	BCL2	AW986256|Bcl-2|C430015F12Rik|D630044D05Rik|D830018M01Rik	12043	MGI:MGI:88138|Ensembl:ENSMUSG00000057329|Vega:OTTMUSG00000022128	TFACTS:PUBMED	Mus musculus	18987666	1	TFACTS CURATED
CEBPA	DBPCEP	24252	RGD:2326|Ensembl:ENSRNOG00000010918	BP196	Map1	369036	RGD:631205	TRRD	Rattus norvegicus	TRRDSITES4:S6177	1	Hep3B (C/EBPdelta transfected): 6.2 Hep3B (IL-6, dexamethasone treated): 6.2 Hep3B (IL-6/IL-1/dexamethasone treated): 1.1.1 rat liver, 12-h acute-phase rat liver, aging rat liver: 1.1.1 C/EBPdelta is the major protein in the inducible complex This site is crucial for T1 kininogen's basal expression
CEBPA	C/EBP-alpha|CEBP	1050	MIM:116897|HGNC:HGNC:1833|Ensembl:ENSG00000245848|HPRD:00296|Vega:OTTHUMG00000161461	CCL3	G0S19-1|LD78ALPHA|MIP-1-alpha|MIP1A|SCYA3	6348	MIM:182283|HGNC:HGNC:10627|Ensembl:ENSG00000277632|HPRD:01656|Vega:OTTHUMG00000188413	TRED	Homo sapiens	NA	1	Experimentally validated with low-throughput techniques
CEBPA	C/ebpalpha|CBF-A|Cebp	12606	MGI:MGI:99480|Ensembl:ENSMUSG00000034957|Vega:OTTMUSG00000058155	CCL3	AI323804|G0S19-1|LD78alpha|MIP-1alpha|MIP1-(a)|MIP1-alpha|Mip1a|Scya3	20302	MGI:MGI:98260|Ensembl:ENSMUSG00000000982|Vega:OTTMUSG00000000991	TFACTS:TRED	Mus musculus	NA	1	TFACTS CURATED
CEBPA	C/EBP-alpha|CEBP	1050	MIM:116897|HGNC:HGNC:1833|Ensembl:ENSG00000245848|HPRD:00296|Vega:OTTHUMG00000161461	CCL5	D17S136E|RANTES|SCYA5|SIS-delta|SISd|TCP228|eoCP	6352	MIM:187011|HGNC:HGNC:10632|Ensembl:ENSG00000271503|HPRD:01751|Vega:OTTHUMG00000188396	TFACTS:TRED	Homo sapiens	NA	1	TFACTS CURATED
CEBPA	C/EBP-alpha|CEBP	1050	MIM:116897|HGNC:HGNC:1833|Ensembl:ENSG00000245848|HPRD:00296|Vega:OTTHUMG00000161461	CCL5	D17S136E|RANTES|SCYA5|SIS-delta|SISd|TCP228|eoCP	6352	MIM:187011|HGNC:HGNC:10632|Ensembl:ENSG00000271503|HPRD:01751|Vega:OTTHUMG00000188396	TRED	Homo sapiens	NA	1	Experimentally validated with low-throughput techniques
CEBPA	C/EBP-alpha|CEBP	1050	MIM:116897|HGNC:HGNC:1833|Ensembl:ENSG00000245848|HPRD:00296|Vega:OTTHUMG00000161461	CCNB2	HsT17299	9133	MIM:602755|HGNC:HGNC:1580|Ensembl:ENSG00000157456|HPRD:04131|Vega:OTTHUMG00000132715	TRED	Homo sapiens	NA	1	Experimentally validated with low-throughput techniques
CEBPA	C/ebpalpha|CBF-A|Cebp	12606	MGI:MGI:99480|Ensembl:ENSMUSG00000034957|Vega:OTTMUSG00000058155	CCNB2	CycB2	12442	MGI:MGI:88311|Ensembl:ENSMUSG00000032218	TFACTS:TRED	Mus musculus	NA	1	TFACTS CURATED
CEBPA	C/EBP-alpha|CEBP	1050	MIM:116897|HGNC:HGNC:1833|Ensembl:ENSG00000245848|HPRD:00296|Vega:OTTHUMG00000161461	CCR2	CC-CKR-2|CCR-2|CCR2A|CCR2B|CD192|CKR2|CKR2A|CKR2B|CMKBR2|MCP-1-R	729230	MIM:601267|HGNC:HGNC:1603|Ensembl:ENSG00000121807|Vega:OTTHUMG00000156466	TFACTS:TRED	Homo sapiens	NA	1	TFACTS CURATED
CEBPA	C/EBP-alpha|CEBP	1050	MIM:116897|HGNC:HGNC:1833|Ensembl:ENSG00000245848|HPRD:00296|Vega:OTTHUMG00000161461	CCR2	CC-CKR-2|CCR-2|CCR2A|CCR2B|CD192|CKR2|CKR2A|CKR2B|CMKBR2|MCP-1-R	729230	MIM:601267|HGNC:HGNC:1603|Ensembl:ENSG00000121807|Vega:OTTHUMG00000156466	TRED	Homo sapiens	NA	1	Experimentally validated with low-throughput techniques
CEBPA	C/EBP-alpha|CEBP	1050	MIM:116897|HGNC:HGNC:1833|Ensembl:ENSG00000245848|HPRD:00296|Vega:OTTHUMG00000161461	CDK2	CDKN2|p33(CDK2)	1017	MIM:116953|HGNC:HGNC:1771|Ensembl:ENSG00000123374|HPRD:00310|Vega:OTTHUMG00000170575	TRED	Homo sapiens	NA	1	Experimentally validated with low-throughput techniques
CEBPA	C/EBP-alpha|CEBP	1050	MIM:116897|HGNC:HGNC:1833|Ensembl:ENSG00000245848|HPRD:00296|Vega:OTTHUMG00000161461	CDKN1A	CAP20|CDKN1|CIP1|MDA-6|P21|SDI1|WAF1|p21CIP1	1026	MIM:116899|HGNC:HGNC:1784|Ensembl:ENSG00000124762|HPRD:00298|Vega:OTTHUMG00000014603	TFACTS:PUBMED	Homo sapiens	8846917	1	TFACTS CURATED
CEBPA	C/EBP-alpha|CEBP	1050	MIM:116897|HGNC:HGNC:1833|Ensembl:ENSG00000245848|HPRD:00296|Vega:OTTHUMG00000161461	CDKN1A	CAP20|CDKN1|CIP1|MDA-6|P21|SDI1|WAF1|p21CIP1	1026	MIM:116899|HGNC:HGNC:1784|Ensembl:ENSG00000124762|HPRD:00298|Vega:OTTHUMG00000014603	TRED	Homo sapiens	NA	1	Experimentally validated with low-throughput techniques
CEBPA	C/EBP-alpha|CEBP	1050	MIM:116897|HGNC:HGNC:1833|Ensembl:ENSG00000245848|HPRD:00296|Vega:OTTHUMG00000161461	CDKN1B	CDKN4|KIP1|MEN1B|MEN4|P27KIP1	1027	MIM:600778|HGNC:HGNC:1785|Ensembl:ENSG00000111276|HPRD:02867|Vega:OTTHUMG00000149914	TFACTS:TRED	Homo sapiens	NA	1	TFACTS CURATED
CEBPA	C/EBP-alpha|CEBP	1050	MIM:116897|HGNC:HGNC:1833|Ensembl:ENSG00000245848|HPRD:00296|Vega:OTTHUMG00000161461	CDKN1B	CDKN4|KIP1|MEN1B|MEN4|P27KIP1	1027	MIM:600778|HGNC:HGNC:1785|Ensembl:ENSG00000111276|HPRD:02867|Vega:OTTHUMG00000149914	TRED	Homo sapiens	NA	1	Experimentally validated with low-throughput techniques
CEBPA	C/EBP-alpha|CEBP	1050	MIM:116897|HGNC:HGNC:1833|Ensembl:ENSG00000245848|HPRD:00296|Vega:OTTHUMG00000161461	CEBPA	C/EBP-alpha|CEBP	1050	MIM:116897|HGNC:HGNC:1833|Ensembl:ENSG00000245848|HPRD:00296|Vega:OTTHUMG00000161461	TRED	Homo sapiens	NA	1	Experimentally validated with low-throughput techniques
CEBPA	C/ebpalpha|CBF-A|Cebp	12606	MGI:MGI:99480|Ensembl:ENSMUSG00000034957|Vega:OTTMUSG00000058155	CEBPA	C/ebpalpha|CBF-A|Cebp	12606	MGI:MGI:99480|Ensembl:ENSMUSG00000034957|Vega:OTTMUSG00000058155	Literature	Mus musculus	19380823	1	EXPERT CURATED
CEBPA	DBPCEP	24252	RGD:2326|Ensembl:ENSRNOG00000010918	CEBPA	DBPCEP	24252	RGD:2326|Ensembl:ENSRNOG00000010918	TRRD	Rattus norvegicus	TRRDSITES4:S2146	1	1.1.5 (C/EBPalpha) rat liver cells: 3.1, 3.4, 3.6 (C/EBPalpha, beta) human HepG2 cells: 6.1.1, 6.6 (C/EBPbeta)
CEBPA	C/EBP-alpha|CEBP	1050	MIM:116897|HGNC:HGNC:1833|Ensembl:ENSG00000245848|HPRD:00296|Vega:OTTHUMG00000161461	CEL	BAL|BSDL|BSSL|CELL|CEase|FAP|FAPP|LIPA|MODY8	1056	MIM:114840|HGNC:HGNC:1848|Ensembl:ENSG00000170835|HPRD:07509|Vega:OTTHUMG00000020855	TFACTS:TRED	Homo sapiens	NA	1	TFACTS CURATED
CEBPA	C/EBP-alpha|CEBP	1050	MIM:116897|HGNC:HGNC:1833|Ensembl:ENSG00000245848|HPRD:00296|Vega:OTTHUMG00000161461	CEL	BAL|BSDL|BSSL|CELL|CEase|FAP|FAPP|LIPA|MODY8	1056	MIM:114840|HGNC:HGNC:1848|Ensembl:ENSG00000170835|HPRD:07509|Vega:OTTHUMG00000020855	TRED	Homo sapiens	NA	1	Experimentally validated with low-throughput techniques
CEBPA	C/EBP-alpha|CEBP	1050	MIM:116897|HGNC:HGNC:1833|Ensembl:ENSG00000245848|HPRD:00296|Vega:OTTHUMG00000161461	CES1	ACAT|CE-1|CEH|CES2|HMSE|HMSE1|PCE-1|REH|SES1|TGH|hCE-1	1066	MIM:114835|HGNC:HGNC:1863|Ensembl:ENSG00000198848|HPRD:00268|Vega:OTTHUMG00000176718	HTRI	Homo sapiens	18305377	1	ELECTROPHORETIC MOBILITY SHIFT ASSAY
CEBPA	C/ebpalpha|CBF-A|Cebp	12606	MGI:MGI:99480|Ensembl:ENSMUSG00000034957|Vega:OTTMUSG00000058155	CFLAR	2310024N18Rik|A430105C05Rik|CLARP|Cash|Casper|ENSMUSG00000072980|FLAME|FLAME-1|Flip|Gm9845|I-FLICE|MRIT|c-Flip	12633	MGI:MGI:1336166|Ensembl:ENSMUSG00000026031|Vega:OTTMUSG00000019581	TFACTS:PUBMED	Mus musculus	18987666	1	TFACTS CURATED
CEBPA	C/EBP-alpha|CEBP	1050	MIM:116897|HGNC:HGNC:1833|Ensembl:ENSG00000245848|HPRD:00296|Vega:OTTHUMG00000161461	CFTR	ABC35|ABCC7|CF|CFTR/MRP|MRP7|TNR-CFTR|dJ760C5.1	1080	MIM:602421|HGNC:HGNC:1884|Ensembl:ENSG00000001626|HPRD:03883|Vega:OTTHUMG00000023076	TFACTS:TRED	Homo sapiens	NA	1	TFACTS CURATED
CEBPA	C/EBP-alpha|CEBP	1050	MIM:116897|HGNC:HGNC:1833|Ensembl:ENSG00000245848|HPRD:00296|Vega:OTTHUMG00000161461	CFTR	ABC35|ABCC7|CF|CFTR/MRP|MRP7|TNR-CFTR|dJ760C5.1	1080	MIM:602421|HGNC:HGNC:1884|Ensembl:ENSG00000001626|HPRD:03883|Vega:OTTHUMG00000023076	TRED	Homo sapiens	NA	1	Experimentally validated with low-throughput techniques
CEBPA	C/ebpalpha|CBF-A|Cebp	12606	MGI:MGI:99480|Ensembl:ENSMUSG00000034957|Vega:OTTMUSG00000058155	CLU	AI893575|ApoJ|Cli|D14Ucla3|SP-40|Sgp-2|Sgp2|Sugp-2	12759	MGI:MGI:88423|Ensembl:ENSMUSG00000022037|Vega:OTTMUSG00000032654	TFACTS:NFIREGULOMEDB	Mus musculus	NA	1	TFACTS CURATED
CEBPA	C/EBP-alpha|CEBP	1050	MIM:116897|HGNC:HGNC:1833|Ensembl:ENSG00000245848|HPRD:00296|Vega:OTTHUMG00000161461	COL2A1	ANFH|AOM|COL11A3|SEDC|STL1	1280	MIM:120140|HGNC:HGNC:2200|Ensembl:ENSG00000139219|HPRD:00361|Vega:OTTHUMG00000149896	TRED	Homo sapiens	NA	1	Experimentally validated with low-throughput techniques
CEBPA	C/ebpalpha|CBF-A|Cebp	12606	MGI:MGI:99480|Ensembl:ENSMUSG00000034957|Vega:OTTMUSG00000058155	COL2A1	Col2|Col2a|Col2a-1|Del1|Dmm|Lpk|Rgsc856	12824	MGI:MGI:88452|Ensembl:ENSMUSG00000022483|Vega:OTTMUSG00000021708	TFACTS:PUBMED	Mus musculus	18438857	1	TFACTS CURATED
CEBPA	DBPCEP	24252	RGD:2326|Ensembl:ENSRNOG00000010918	COL2A1	CG2A1A|COLLII	25412	RGD:2375|Ensembl:ENSRNOG00000058560	TFACTS:PUBMED	Rattus norvegicus	18438857	1	TFACTS CURATED
CEBPA	C/EBP-alpha|CEBP	1050	MIM:116897|HGNC:HGNC:1833|Ensembl:ENSG00000245848|HPRD:00296|Vega:OTTHUMG00000161461	CPB2	CPU|PCPB|TAFI	1361	MIM:603101|HGNC:HGNC:2300|Ensembl:ENSG00000080618|HPRD:04374|Vega:OTTHUMG00000016867	TRED	Homo sapiens	NA	1	Experimentally validated with low-throughput techniques
CEBPA	C/EBP-alpha|CEBP	1050	MIM:116897|HGNC:HGNC:1833|Ensembl:ENSG00000245848|HPRD:00296|Vega:OTTHUMG00000161461	CPT1A	CPT1|CPT1-L|L-CPT1	1374	MIM:600528|HGNC:HGNC:2328|Ensembl:ENSG00000110090|HPRD:02755|Vega:OTTHUMG00000167892	TRED	Homo sapiens	NA	1	Experimentally validated with low-throughput techniques
CEBPA	DBPCEP	24252	RGD:2326|Ensembl:ENSRNOG00000010918	CPT2	CPTII	25413	RGD:2398|Ensembl:ENSRNOG00000012443	TRRD	Rattus norvegicus	TRRDSITES4:S73	1	1.1.5 -268 to -250 is low affinity C/EBP binding site
CEBPA	C/EBP-alpha|CEBP	1050	MIM:116897|HGNC:HGNC:1833|Ensembl:ENSG00000245848|HPRD:00296|Vega:OTTHUMG00000161461	CRMP1	CRMP-1|DPYSL1|DRP-1|DRP1|ULIP-3	1400	MIM:602462|HGNC:HGNC:2365|Ensembl:ENSG00000072832|HPRD:03913|Vega:OTTHUMG00000125489	TFACTS:PUBMED	Homo sapiens	18524846	1	TFACTS CURATED
CEBPA	C/EBP-alpha|CEBP	1050	MIM:116897|HGNC:HGNC:1833|Ensembl:ENSG00000245848|HPRD:00296|Vega:OTTHUMG00000161461	CSF3R	CD114|GCSFR	1441	MIM:138971|HGNC:HGNC:2439|Ensembl:ENSG00000119535|HPRD:00737|Vega:OTTHUMG00000008010	TRED	Homo sapiens	NA	1	Experimentally validated with low-throughput techniques
CEBPA	C/EBP-alpha|CEBP	1050	MIM:116897|HGNC:HGNC:1833|Ensembl:ENSG00000245848|HPRD:00296|Vega:OTTHUMG00000161461	CSRP1	CRP|CRP1|CSRP|CYRP|D1S181E|HEL-141|HEL-S-286	1465	MIM:123876|HGNC:HGNC:2469|Ensembl:ENSG00000159176|HPRD:00470|Vega:OTTHUMG00000035773	TFACTS:TRED	Homo sapiens	NA	1	TFACTS CURATED
CEBPA	C/EBP-alpha|CEBP	1050	MIM:116897|HGNC:HGNC:1833|Ensembl:ENSG00000245848|HPRD:00296|Vega:OTTHUMG00000161461	CSRP1	CRP|CRP1|CSRP|CYRP|D1S181E|HEL-141|HEL-S-286	1465	MIM:123876|HGNC:HGNC:2469|Ensembl:ENSG00000159176|HPRD:00470|Vega:OTTHUMG00000035773	TRED	Homo sapiens	NA	1	Experimentally validated with low-throughput techniques
CEBPA	C/EBP-alpha|CEBP	1050	MIM:116897|HGNC:HGNC:1833|Ensembl:ENSG00000245848|HPRD:00296|Vega:OTTHUMG00000161461	CSRP2	CRP2|LMO5|SmLIM	1466	MIM:601871|HGNC:HGNC:2470|Ensembl:ENSG00000175183|HPRD:03523|Vega:OTTHUMG00000169919	TRED	Homo sapiens	NA	1	Experimentally validated with low-throughput techniques
CEBPA	C/ebpalpha|CBF-A|Cebp	12606	MGI:MGI:99480|Ensembl:ENSMUSG00000034957|Vega:OTTMUSG00000058155	CSRP2	AW551867|Crp2|SmLim	13008	MGI:MGI:1202907|Ensembl:ENSMUSG00000020186	TFACTS:TRED	Mus musculus	NA	1	TFACTS CURATED
CEBPA	C/EBP-alpha|CEBP	1050	MIM:116897|HGNC:HGNC:1833|Ensembl:ENSG00000245848|HPRD:00296|Vega:OTTHUMG00000161461	CXCL9	CMK|Humig|MIG|SCYB9|crg-10	4283	MIM:601704|HGNC:HGNC:7098|Ensembl:ENSG00000138755|HPRD:03416|Vega:OTTHUMG00000160889	TRED	Homo sapiens	NA	1	Experimentally validated with low-throughput techniques
CEBPA	C/EBP-alpha|CEBP	1050	MIM:116897|HGNC:HGNC:1833|Ensembl:ENSG00000245848|HPRD:00296|Vega:OTTHUMG00000161461	CYBB	AMCBX2|CGD|GP91-1|GP91-PHOX|GP91PHOX|IMD34|NOX2|p91-PHOX	1536	MIM:300481|HGNC:HGNC:2578|Ensembl:ENSG00000165168|HPRD:02382|Vega:OTTHUMG00000033175	TFACTS:TRED	Homo sapiens	NA	1	TFACTS CURATED
CEBPA	C/EBP-alpha|CEBP	1050	MIM:116897|HGNC:HGNC:1833|Ensembl:ENSG00000245848|HPRD:00296|Vega:OTTHUMG00000161461	CYBB	AMCBX2|CGD|GP91-1|GP91-PHOX|GP91PHOX|IMD34|NOX2|p91-PHOX	1536	MIM:300481|HGNC:HGNC:2578|Ensembl:ENSG00000165168|HPRD:02382|Vega:OTTHUMG00000033175	TRED	Homo sapiens	NA	1	Experimentally validated with low-throughput techniques
CEBPA	DBPCEP	24252	RGD:2326|Ensembl:ENSRNOG00000010918	CYP7A1	CHAP|CYP7|CYP7S1	25428	RGD:2482|Ensembl:ENSRNOG00000009488	TFACTS:PAZAR	Rattus norvegicus	NA	1	TFACTS CURATED
CEBPA	C/EBP-alpha|CEBP	1050	MIM:116897|HGNC:HGNC:1833|Ensembl:ENSG00000245848|HPRD:00296|Vega:OTTHUMG00000161461	DEFA3	DEF3|HNP-3|HNP3|HP-3|HP3	1668	MIM:604522|HGNC:HGNC:2762|Ensembl:ENSG00000239839|HPRD:05159|Vega:OTTHUMG00000090381	HTRI	Homo sapiens	10706719	1	ELECTROPHORETIC MOBILITY SHIFT ASSAY
CEBPA	C/EBP-alpha|CEBP	1050	MIM:116897|HGNC:HGNC:1833|Ensembl:ENSG00000245848|HPRD:00296|Vega:OTTHUMG00000161461	DEFA3	DEF3|HNP-3|HNP3|HP-3|HP3	1668	MIM:604522|HGNC:HGNC:2762|Ensembl:ENSG00000239839|HPRD:05159|Vega:OTTHUMG00000090381	TFACTS:TRED	Homo sapiens	NA	1	TFACTS CURATED
CEBPA	C/EBP-alpha|CEBP	1050	MIM:116897|HGNC:HGNC:1833|Ensembl:ENSG00000245848|HPRD:00296|Vega:OTTHUMG00000161461	DEFA3	DEF3|HNP-3|HNP3|HP-3|HP3	1668	MIM:604522|HGNC:HGNC:2762|Ensembl:ENSG00000239839|HPRD:05159|Vega:OTTHUMG00000090381	TRED	Homo sapiens	NA	1	Experimentally validated with low-throughput techniques
CEBPA	C/EBP-alpha|CEBP	1050	MIM:116897|HGNC:HGNC:1833|Ensembl:ENSG00000245848|HPRD:00296|Vega:OTTHUMG00000161461	DLX3	AI4|TDO	1747	MIM:600525|HGNC:HGNC:2916|Ensembl:ENSG00000064195|HPRD:02752|Vega:OTTHUMG00000161892	TRED	Homo sapiens	NA	1	Experimentally validated with low-throughput techniques
CEBPA	C/EBP-alpha|CEBP	1050	MIM:116897|HGNC:HGNC:1833|Ensembl:ENSG00000245848|HPRD:00296|Vega:OTTHUMG00000161461	DSIPI	-	-	-	TRED	Homo sapiens	NA	1	Experimentally validated with low-throughput techniques
CEBPA	C/EBP-alpha|CEBP	1050	MIM:116897|HGNC:HGNC:1833|Ensembl:ENSG00000245848|HPRD:00296|Vega:OTTHUMG00000161461	E2F1	E2F-1|RBAP1|RBBP3|RBP3	1869	MIM:189971|HGNC:HGNC:3113|Ensembl:ENSG00000101412|HPRD:01806|Vega:OTTHUMG00000032265	TRED	Homo sapiens	NA	1	Experimentally validated with low-throughput techniques
CEBPA	C/ebpalpha|CBF-A|Cebp	12606	MGI:MGI:99480|Ensembl:ENSMUSG00000034957|Vega:OTTMUSG00000058155	ELANE	Ela2|F430011M15Rik|NE	50701	MGI:MGI:2679229|Ensembl:ENSMUSG00000020125	TFACTS:TRED	Mus musculus	NA	1	TFACTS CURATED
CEBPA	C/ebpalpha|CBF-A|Cebp	12606	MGI:MGI:99480|Ensembl:ENSMUSG00000034957|Vega:OTTMUSG00000058155	ELANE	Ela2|F430011M15Rik|NE	50701	MGI:MGI:2679229|Ensembl:ENSMUSG00000020125	TRRD	Mus musculus	TRRDSITES4:S3253	1	32Dcl3: 6.1.2, 6.2 G-CSF induced 32Dcl3: 6.1.2, 6.2
CEBPA	C/EBP-alpha|CEBP	1050	MIM:116897|HGNC:HGNC:1833|Ensembl:ENSG00000245848|HPRD:00296|Vega:OTTHUMG00000161461	F8	AHF|DXS1253E|F8B|F8C|FVIII|HEMA	2157	MIM:300841|HGNC:HGNC:3546|Ensembl:ENSG00000185010|HPRD:02384|Vega:OTTHUMG00000022688	TFACTS:TRED	Homo sapiens	NA	1	TFACTS CURATED
CEBPA	C/EBP-alpha|CEBP	1050	MIM:116897|HGNC:HGNC:1833|Ensembl:ENSG00000245848|HPRD:00296|Vega:OTTHUMG00000161461	F8	AHF|DXS1253E|F8B|F8C|FVIII|HEMA	2157	MIM:300841|HGNC:HGNC:3546|Ensembl:ENSG00000185010|HPRD:02384|Vega:OTTHUMG00000022688	TRED	Homo sapiens	NA	1	Experimentally validated with low-throughput techniques
CEBPA	C/EBP-alpha|CEBP	1050	MIM:116897|HGNC:HGNC:1833|Ensembl:ENSG00000245848|HPRD:00296|Vega:OTTHUMG00000161461	F9	F9 p22|FIX|HEMB|P19|PTC|THPH8	2158	MIM:300746|HGNC:HGNC:3551|Ensembl:ENSG00000101981|HPRD:02385|Vega:OTTHUMG00000022536	HTRI	Homo sapiens	8075306	1	ELECTROPHORETIC MOBILITY SHIFT ASSAY
CEBPA	C/EBP-alpha|CEBP	1050	MIM:116897|HGNC:HGNC:1833|Ensembl:ENSG00000245848|HPRD:00296|Vega:OTTHUMG00000161461	F9	F9 p22|FIX|HEMB|P19|PTC|THPH8	2158	MIM:300746|HGNC:HGNC:3551|Ensembl:ENSG00000101981|HPRD:02385|Vega:OTTHUMG00000022536	TRED	Homo sapiens	NA	1	Experimentally validated with low-throughput techniques
CEBPA	C/EBP-alpha|CEBP	1050	MIM:116897|HGNC:HGNC:1833|Ensembl:ENSG00000245848|HPRD:00296|Vega:OTTHUMG00000161461	FABP2	FABPI|I-FABP	2169	MIM:134640|HGNC:HGNC:3556|Ensembl:ENSG00000145384|HPRD:00611|Vega:OTTHUMG00000132972	TRED	Homo sapiens	NA	1	Experimentally validated with low-throughput techniques
CEBPA	DBPCEP	24252	RGD:2326|Ensembl:ENSRNOG00000010918	FABP2	FABP	25598	RGD:2591|Ensembl:ENSRNOG00000024947	TFACTS:TRED	Rattus norvegicus	NA	1	TFACTS CURATED
CEBPA	C/EBP-alpha|CEBP	1050	MIM:116897|HGNC:HGNC:1833|Ensembl:ENSG00000245848|HPRD:00296|Vega:OTTHUMG00000161461	FABP4	A-FABP|AFABP|ALBP|HEL-S-104|aP2	2167	MIM:600434|HGNC:HGNC:3559|Ensembl:ENSG00000170323|HPRD:02698|Vega:OTTHUMG00000164602	TRED	Homo sapiens	NA	1	Experimentally validated with low-throughput techniques
CEBPA	C/ebpalpha|CBF-A|Cebp	12606	MGI:MGI:99480|Ensembl:ENSMUSG00000034957|Vega:OTTMUSG00000058155	FABP4	422/aP2|ALBP/Ap2|Ap2|Lbpl	11770	MGI:MGI:88038	TFACTS:NFIREGULOMEDB	Mus musculus	NA	1	TFACTS CURATED
CEBPA	C/ebpalpha|CBF-A|Cebp	12606	MGI:MGI:99480|Ensembl:ENSMUSG00000034957|Vega:OTTMUSG00000058155	FABP4	422/aP2|ALBP/Ap2|Ap2|Lbpl	11770	MGI:MGI:88038	TRED	Mus musculus	NA	1	Experimentally validated with low-throughput techniques
CEBPA	C/EBP-alpha|CEBP	1050	MIM:116897|HGNC:HGNC:1833|Ensembl:ENSG00000245848|HPRD:00296|Vega:OTTHUMG00000161461	FAS	ALPS1A|APO-1|APT1|CD95|FAS1|FASTM|TNFRSF6	355	MIM:134637|HGNC:HGNC:11920|Ensembl:ENSG00000026103|HPRD:00609|Vega:OTTHUMG00000018701	TFACTS:TRED	Homo sapiens	NA	1	TFACTS CURATED
CEBPA	C/EBP-alpha|CEBP	1050	MIM:116897|HGNC:HGNC:1833|Ensembl:ENSG00000245848|HPRD:00296|Vega:OTTHUMG00000161461	FDPS	FPPS|FPS|POROK9	2224	MIM:134629|HGNC:HGNC:3631|Ensembl:ENSG00000160752|HPRD:00606|Vega:OTTHUMG00000013909	TFACTS:TRED	Homo sapiens	NA	1	TFACTS CURATED
CEBPA	C/ebpalpha|CBF-A|Cebp	12606	MGI:MGI:99480|Ensembl:ENSMUSG00000034957|Vega:OTTMUSG00000058155	FDPS	6030492I17Rik|AI256750|Fdpsl1|mKIAA1293	110196	MGI:MGI:104888|Ensembl:ENSMUSG00000059743|Vega:OTTMUSG00000052591	TRED	Mus musculus	NA	1	Experimentally validated with low-throughput techniques
CEBPA	C/EBP-alpha|CEBP	1050	MIM:116897|HGNC:HGNC:1833|Ensembl:ENSG00000245848|HPRD:00296|Vega:OTTHUMG00000161461	FGA	Fib2	2243	MIM:134820|HGNC:HGNC:3661|Ensembl:ENSG00000171560|HPRD:00619|Vega:OTTHUMG00000150330	TFACTS:TRED	Homo sapiens	NA	1	TFACTS CURATED
CEBPA	C/ebpalpha|CBF-A|Cebp	12606	MGI:MGI:99480|Ensembl:ENSMUSG00000034957|Vega:OTTMUSG00000058155	FGA	ENSMUSG00000059807|Fib	14161	MGI:MGI:1316726|Ensembl:ENSMUSG00000028001|Vega:OTTMUSG00000051803	TRED	Mus musculus	NA	1	Experimentally validated with low-throughput techniques
CEBPA	C/ebpalpha|CBF-A|Cebp	12606	MGI:MGI:99480|Ensembl:ENSMUSG00000034957|Vega:OTTMUSG00000058155	FN1	E330027I09|Fn|Fn-1	14268	MGI:MGI:95566|Ensembl:ENSMUSG00000026193|Vega:OTTMUSG00000048807	TRED	Mus musculus	NA	1	Experimentally validated with low-throughput techniques
CEBPA	C/EBP-alpha|CEBP	1050	MIM:116897|HGNC:HGNC:1833|Ensembl:ENSG00000245848|HPRD:00296|Vega:OTTHUMG00000161461	FOXA2	HNF3B|TCF3B	3170	MIM:600288|HGNC:HGNC:5022|Ensembl:ENSG00000125798|HPRD:02618|Vega:OTTHUMG00000032041	TFACTS:PUBMED	Homo sapiens	15205324	1	TFACTS CURATED
CEBPA	C/ebpalpha|CBF-A|Cebp	12606	MGI:MGI:99480|Ensembl:ENSMUSG00000034957|Vega:OTTMUSG00000058155	FOXA2	HNF3-beta|HNF3beta|Hnf-3b|Hnf3b|Tcf-3b|Tcf3b	15376	MGI:MGI:1347476|Ensembl:ENSMUSG00000037025|Vega:OTTMUSG00000015678	TFACTS:PUBMED	Mus musculus	15205324	1	TFACTS CURATED
CEBPA	C/ebpalpha|CBF-A|Cebp	12606	MGI:MGI:99480|Ensembl:ENSMUSG00000034957|Vega:OTTMUSG00000058155	FOXA2	HNF3-beta|HNF3beta|Hnf-3b|Hnf3b|Tcf-3b|Tcf3b	15376	MGI:MGI:1347476|Ensembl:ENSMUSG00000037025|Vega:OTTMUSG00000015678	TRED	Mus musculus	NA	1	Experimentally validated with low-throughput techniques
CEBPA	DBPCEP	24252	RGD:2326|Ensembl:ENSRNOG00000010918	G6PC	G6Pase	25634	RGD:2644|Ensembl:ENSRNOG00000051171|Vega:OTTRNOG00000000813	TFACTS:PAZAR	Rattus norvegicus	NA	1	TFACTS CURATED
CEBPA	C/EBP-alpha|CEBP	1050	MIM:116897|HGNC:HGNC:1833|Ensembl:ENSG00000245848|HPRD:00296|Vega:OTTHUMG00000161461	GADD45A	DDIT1|GADD45	1647	MIM:126335|HGNC:HGNC:4095|Ensembl:ENSG00000116717|HPRD:00528|Vega:OTTHUMG00000009374	TFACTS:TRED	Homo sapiens	NA	1	TFACTS CURATED
CEBPA	C/ebpalpha|CBF-A|Cebp	12606	MGI:MGI:99480|Ensembl:ENSMUSG00000034957|Vega:OTTMUSG00000058155	GADD45A	AA545191|Ddit1|GADD45	13197	MGI:MGI:107799|Ensembl:ENSMUSG00000036390|Vega:OTTMUSG00000023157	TRED	Mus musculus	NA	1	Experimentally validated with low-throughput techniques
CEBPA	C/EBP-alpha|CEBP	1050	MIM:116897|HGNC:HGNC:1833|Ensembl:ENSG00000245848|HPRD:00296|Vega:OTTHUMG00000161461	GAPDH	G3PD|GAPD|HEL-S-162eP	2597	MIM:138400|HGNC:HGNC:4141|Ensembl:ENSG00000111640|HPRD:00713|Vega:OTTHUMG00000137379	HTRI	Homo sapiens	12842822	1	ELECTROPHORETIC MOBILITY SHIFT ASSAY
CEBPA	C/EBP-alpha|CEBP	1050	MIM:116897|HGNC:HGNC:1833|Ensembl:ENSG00000245848|HPRD:00296|Vega:OTTHUMG00000161461	GLS2	GA|GLS|LGA|hLGA	27165	MIM:606365|HGNC:HGNC:29570|Ensembl:ENSG00000135423|HPRD:05901|Vega:OTTHUMG00000140379	TFACTS:PUBMED	Homo sapiens	12444921	1	TFACTS CURATED
CEBPA	C/ebpalpha|CBF-A|Cebp	12606	MGI:MGI:99480|Ensembl:ENSMUSG00000034957|Vega:OTTMUSG00000058155	GNRHR	-	14715	MGI:MGI:95790|Ensembl:ENSMUSG00000029255|Vega:OTTMUSG00000025622	TRED	Mus musculus	NA	1	Experimentally validated with low-throughput techniques
CEBPA	C/ebpalpha|CBF-A|Cebp	12606	MGI:MGI:99480|Ensembl:ENSMUSG00000034957|Vega:OTTMUSG00000058155	GOT1	AI789014|Got-1|cAspAT|cCAT	14718	MGI:MGI:95791|Ensembl:ENSMUSG00000025190|Vega:OTTMUSG00000023608	TRED	Mus musculus	NA	1	Experimentally validated with low-throughput techniques
CEBPA	DBPCEP	24252	RGD:2326|Ensembl:ENSRNOG00000010918	GOT1	ASAT|Aspat|Gaspat|cAspAT|cCAT	24401	RGD:2721|Ensembl:ENSRNOG00000016356	TFACTS:TRED	Rattus norvegicus	NA	1	TFACTS CURATED
CEBPA	DBPCEP	24252	RGD:2326|Ensembl:ENSRNOG00000010918	GOT1	ASAT|Aspat|Gaspat|cAspAT|cCAT	24401	RGD:2721|Ensembl:ENSRNOG00000016356	TRRD	Rattus norvegicus	TRRDSITES4:S2139	1	HepG2: 6.6.2.1
CEBPA	C/EBP-alpha|CEBP	1050	MIM:116897|HGNC:HGNC:1833|Ensembl:ENSG00000245848|HPRD:00296|Vega:OTTHUMG00000161461	GPX4	GPx-4|GSHPx-4|MCSP|PHGPx|SMDS|snGPx|snPHGPx	2879	MIM:138322|HGNC:HGNC:4556|Ensembl:ENSG00000167468|HPRD:11819|Vega:OTTHUMG00000181874	TFACTS:TRED	Homo sapiens	NA	1	TFACTS CURATED
CEBPA	C/ebpalpha|CBF-A|Cebp	12606	MGI:MGI:99480|Ensembl:ENSMUSG00000034957|Vega:OTTMUSG00000058155	GPX4	GPx-4|GSHPx-4|PHGPx|mtPHGPx|snGPx	625249	MGI:MGI:104767|Ensembl:ENSMUSG00000075706|Vega:OTTMUSG00000019111	TRED	Mus musculus	NA	1	Experimentally validated with low-throughput techniques
CEBPA	DBPCEP	24252	RGD:2326|Ensembl:ENSRNOG00000010918	GPX4	Gshpx-4|Phgpx|gpx-4|snGpx	29328	RGD:69226|Ensembl:ENSRNOG00000013604	TRED	Rattus norvegicus	NA	1	Experimentally validated with low-throughput techniques
CEBPA	DBPCEP	24252	RGD:2326|Ensembl:ENSRNOG00000010918	GSK3A	-	50686	RGD:620351|Ensembl:ENSRNOG00000020417	TRED	Rattus norvegicus	NA	1	Experimentally validated with low-throughput techniques
CEBPA	C/EBP-alpha|CEBP	1050	MIM:116897|HGNC:HGNC:1833|Ensembl:ENSG00000245848|HPRD:00296|Vega:OTTHUMG00000161461	GSK3B	-	2932	MIM:605004|HGNC:HGNC:4617|Ensembl:ENSG00000082701|HPRD:05418|Vega:OTTHUMG00000133765	TFACTS:TRED	Homo sapiens	NA	1	TFACTS CURATED
CEBPA	DBPCEP	24252	RGD:2326|Ensembl:ENSRNOG00000010918	GSK3B	-	84027	RGD:70982|Ensembl:ENSRNOG00000002833	TRED	Rattus norvegicus	NA	1	Experimentally validated with low-throughput techniques
CEBPA	DBPCEP	24252	RGD:2326|Ensembl:ENSRNOG00000010918	GSTA2	Gsta1	24422	RGD:2754|Ensembl:ENSRNOG00000029861	TRRD	Rattus norvegicus	TRRDSITES4:S3246	1	HepG2: 3.1, 3.4, 3.5, 6.2, 6.6
CEBPA	C/EBP-alpha|CEBP	1050	MIM:116897|HGNC:HGNC:1833|Ensembl:ENSG00000245848|HPRD:00296|Vega:OTTHUMG00000161461	GUCY2C	DIAR6|GUC2C|MECIL|MUCIL|STAR	2984	MIM:601330|HGNC:HGNC:4688|Ensembl:ENSG00000070019|HPRD:07529|Vega:OTTHUMG00000168732	TFACTS:TRED	Homo sapiens	NA	1	TFACTS CURATED
CEBPA	DBPCEP	24252	RGD:2326|Ensembl:ENSRNOG00000010918	GUCY2C	GCC	25711	RGD:2771|Ensembl:ENSRNOG00000009031	TRED	Rattus norvegicus	NA	1	Experimentally validated with low-throughput techniques
CEBPA	C/ebpalpha|CBF-A|Cebp	12606	MGI:MGI:99480|Ensembl:ENSMUSG00000034957|Vega:OTTMUSG00000058155	H2AFX	AW228881|H2A.X|H2ax|Hist5-2ax|gammaH2ax	15270	MGI:MGI:102688|Ensembl:ENSMUSG00000049932|Vega:OTTMUSG00000042356	TFACTS:TRED	Mus musculus	NA	1	TFACTS CURATED
CEBPA	DBPCEP	24252	RGD:2326|Ensembl:ENSRNOG00000010918	H2AFX	RGD1566119	500987	RGD:1566119|Ensembl:ENSRNOG00000010386	TRED	Rattus norvegicus	NA	1	Experimentally validated with low-throughput techniques
CEBPA	C/EBP-alpha|CEBP	1050	MIM:116897|HGNC:HGNC:1833|Ensembl:ENSG00000245848|HPRD:00296|Vega:OTTHUMG00000161461	HBP17	-	-	-	TRED	Homo sapiens	NA	1	Experimentally validated with low-throughput techniques
CEBPA	DBPCEP	24252	RGD:2326|Ensembl:ENSRNOG00000010918	HBP17	-	-	-	TRED	Rattus norvegicus	NA	1	Experimentally validated with low-throughput techniques
CEBPA	C/EBP-alpha|CEBP	1050	MIM:116897|HGNC:HGNC:1833|Ensembl:ENSG00000245848|HPRD:00296|Vega:OTTHUMG00000161461	HLADOA	HLA-DNA|HLA-DZA|HLADZ	3111	MIM:142930|HGNC:HGNC:4936|Ensembl:ENSG00000204252|HPRD:00837|Vega:OTTHUMG00000031211	TRED	Homo sapiens	NA	1	Experimentally validated with low-throughput techniques
CEBPA	C/EBP-alpha|CEBP	1050	MIM:116897|HGNC:HGNC:1833|Ensembl:ENSG00000245848|HPRD:00296|Vega:OTTHUMG00000161461	HLA-DOA	HLA-DNA|HLA-DZA|HLADZ	3111	MIM:142930|HGNC:HGNC:4936|Ensembl:ENSG00000204252|HPRD:00837|Vega:OTTHUMG00000031211	TFACTS:TRED	Homo sapiens	NA	1	TFACTS CURATED
CEBPA	C/EBP-alpha|CEBP	1050	MIM:116897|HGNC:HGNC:1833|Ensembl:ENSG00000245848|HPRD:00296|Vega:OTTHUMG00000161461	HMGB1	HMG-1|HMG1|HMG3|SBP-1	3146	MIM:163905|HGNC:HGNC:4983|Ensembl:ENSG00000189403|HPRD:01228|Vega:OTTHUMG00000016670	TFACTS:TRED	Homo sapiens	NA	1	TFACTS CURATED
CEBPA	C/EBP-alpha|CEBP	1050	MIM:116897|HGNC:HGNC:1833|Ensembl:ENSG00000245848|HPRD:00296|Vega:OTTHUMG00000161461	HMGB1	HMG-1|HMG1|HMG3|SBP-1	3146	MIM:163905|HGNC:HGNC:4983|Ensembl:ENSG00000189403|HPRD:01228|Vega:OTTHUMG00000016670	TRED	Homo sapiens	NA	1	Experimentally validated with low-throughput techniques
CEBPA	C/ebpalpha|CBF-A|Cebp	12606	MGI:MGI:99480|Ensembl:ENSMUSG00000034957|Vega:OTTMUSG00000058155	HNF4A	HNF-4|Hnf4|Hnf4alpha|MODY1|Nr2a1|TCF-14|Tcf14	15378	MGI:MGI:109128|Ensembl:ENSMUSG00000017950|Vega:OTTMUSG00000001071	TFACTS:PUBMED	Mus musculus	11522818	1	TFACTS CURATED
CEBPA	C/EBP-alpha|CEBP	1050	MIM:116897|HGNC:HGNC:1833|Ensembl:ENSG00000245848|HPRD:00296|Vega:OTTHUMG00000161461	HOMER3	HOMER-3|VESL3	9454	MIM:604800|HGNC:HGNC:17514|Ensembl:ENSG00000051128|HPRD:07270|Vega:OTTHUMG00000182995	TRED	Homo sapiens	NA	1	Experimentally validated with low-throughput techniques
CEBPA	C/EBP-alpha|CEBP	1050	MIM:116897|HGNC:HGNC:1833|Ensembl:ENSG00000245848|HPRD:00296|Vega:OTTHUMG00000161461	HP	BP|HP2ALPHA2|HPA1S	3240	MIM:140100|HGNC:HGNC:5141|Ensembl:ENSG00000257017|HPRD:00772|Vega:OTTHUMG00000173009	HTRI	Homo sapiens	12074569	1	ELECTROPHORETIC MOBILITY SHIFT ASSAY
CEBPA	C/EBP-alpha|CEBP	1050	MIM:116897|HGNC:HGNC:1833|Ensembl:ENSG00000245848|HPRD:00296|Vega:OTTHUMG00000161461	HP	BP|HP2ALPHA2|HPA1S	3240	MIM:140100|HGNC:HGNC:5141|Ensembl:ENSG00000257017|HPRD:00772|Vega:OTTHUMG00000173009	TFACTS:PUBMED	Homo sapiens	16172914;12074569	1	TFACTS CURATED
CEBPA	C/EBP-alpha|CEBP	1050	MIM:116897|HGNC:HGNC:1833|Ensembl:ENSG00000245848|HPRD:00296|Vega:OTTHUMG00000161461	HP	BP|HP2ALPHA2|HPA1S	3240	MIM:140100|HGNC:HGNC:5141|Ensembl:ENSG00000257017|HPRD:00772|Vega:OTTHUMG00000173009	TRED	Homo sapiens	NA	1	Experimentally validated with low-throughput techniques
CEBPA	DBPCEP	24252	RGD:2326|Ensembl:ENSRNOG00000010918	HP	Ba1-647	24464	RGD:2825|Ensembl:ENSRNOG00000014964	TFACTS:PUBMED	Rattus norvegicus	16172914;12074569	1	TFACTS CURATED
CEBPA	C/EBP-alpha|CEBP	1050	MIM:116897|HGNC:HGNC:1833|Ensembl:ENSG00000245848|HPRD:00296|Vega:OTTHUMG00000161461	HPX	HX	3263	MIM:142290|HGNC:HGNC:5171|Ensembl:ENSG00000110169|HPRD:00793|Vega:OTTHUMG00000133399	TFACTS:TRED	Homo sapiens	NA	1	TFACTS CURATED
CEBPA	C/EBP-alpha|CEBP	1050	MIM:116897|HGNC:HGNC:1833|Ensembl:ENSG00000245848|HPRD:00296|Vega:OTTHUMG00000161461	HPX	HX	3263	MIM:142290|HGNC:HGNC:5171|Ensembl:ENSG00000110169|HPRD:00793|Vega:OTTHUMG00000133399	TRED	Homo sapiens	NA	1	Experimentally validated with low-throughput techniques
CEBPA	C/EBP-alpha|CEBP	1050	MIM:116897|HGNC:HGNC:1833|Ensembl:ENSG00000245848|HPRD:00296|Vega:OTTHUMG00000161461	HSD11B1	11-DH|11-beta-HSD1|CORTRD2|HDL|HSD11|HSD11B|HSD11L|SDR26C1	3290	MIM:600713|HGNC:HGNC:5208|Ensembl:ENSG00000117594|HPRD:07042|Vega:OTTHUMG00000036481	TFACTS:PUBMED	Homo sapiens	19088256	1	TFACTS CURATED
CEBPA	C/EBP-alpha|CEBP	1050	MIM:116897|HGNC:HGNC:1833|Ensembl:ENSG00000245848|HPRD:00296|Vega:OTTHUMG00000161461	HSPA4	APG-2|HEL-S-5a|HS24/P52|HSPH2|RY|hsp70|hsp70RY	3308	MIM:601113|HGNC:HGNC:5237|HPRD:09025	TRED	Homo sapiens	NA	1	Experimentally validated with low-throughput techniques
CEBPA	C/EBP-alpha|CEBP	1050	MIM:116897|HGNC:HGNC:1833|Ensembl:ENSG00000245848|HPRD:00296|Vega:OTTHUMG00000161461	ICAM1	BB2|CD54|P3.58	3383	MIM:147840|HGNC:HGNC:5344|Ensembl:ENSG00000090339|HPRD:00996|Vega:OTTHUMG00000180403	TRED	Homo sapiens	NA	1	Experimentally validated with low-throughput techniques
CEBPA	C/EBP-alpha|CEBP	1050	MIM:116897|HGNC:HGNC:1833|Ensembl:ENSG00000245848|HPRD:00296|Vega:OTTHUMG00000161461	IGF1	IGF-I|IGFI|MGF	3479	MIM:147440|HGNC:HGNC:5464|Ensembl:ENSG00000017427|HPRD:00936|Vega:OTTHUMG00000149910	TFACTS:PUBMED	Homo sapiens	7708053	1	TFACTS CURATED
CEBPA	C/EBP-alpha|CEBP	1050	MIM:116897|HGNC:HGNC:1833|Ensembl:ENSG00000245848|HPRD:00296|Vega:OTTHUMG00000161461	IGF1	IGF-I|IGFI|MGF	3479	MIM:147440|HGNC:HGNC:5464|Ensembl:ENSG00000017427|HPRD:00936|Vega:OTTHUMG00000149910	TRED	Homo sapiens	NA	1	Experimentally validated with low-throughput techniques
CEBPA	C/EBP-alpha|CEBP	1050	MIM:116897|HGNC:HGNC:1833|Ensembl:ENSG00000245848|HPRD:00296|Vega:OTTHUMG00000161461	IGF2	C11orf43|GRDF|IGF-II|PP9974	3481	MIM:147470|HGNC:HGNC:5466|Ensembl:ENSG00000167244|HPRD:00939|HPRD:17410|Vega:OTTHUMG00000009395	HTRI	Homo sapiens	7659086	1	ELECTROPHORETIC MOBILITY SHIFT ASSAY
CEBPA	C/EBP-alpha|CEBP	1050	MIM:116897|HGNC:HGNC:1833|Ensembl:ENSG00000245848|HPRD:00296|Vega:OTTHUMG00000161461	IGF2	C11orf43|GRDF|IGF-II|PP9974	3481	MIM:147470|HGNC:HGNC:5466|Ensembl:ENSG00000167244|HPRD:00939|HPRD:17410|Vega:OTTHUMG00000009395	TFACTS:PUBMED	Homo sapiens	7659086	1	TFACTS CURATED
CEBPA	C/EBP-alpha|CEBP	1050	MIM:116897|HGNC:HGNC:1833|Ensembl:ENSG00000245848|HPRD:00296|Vega:OTTHUMG00000161461	IGF2	C11orf43|GRDF|IGF-II|PP9974	3481	MIM:147470|HGNC:HGNC:5466|Ensembl:ENSG00000167244|HPRD:00939|HPRD:17410|Vega:OTTHUMG00000009395	TRED	Homo sapiens	NA	1	Experimentally validated with low-throughput techniques
CEBPA	C/EBP-alpha|CEBP	1050	MIM:116897|HGNC:HGNC:1833|Ensembl:ENSG00000245848|HPRD:00296|Vega:OTTHUMG00000161461	IL10	CSIF|GVHDS|IL-10|IL10A|TGIF	3586	MIM:124092|HGNC:HGNC:5962|Ensembl:ENSG00000136634|HPRD:00495|Vega:OTTHUMG00000036386	TFACTS:PAZAR	Homo sapiens	NA	1	TFACTS CURATED
CEBPA	C/EBP-alpha|CEBP	1050	MIM:116897|HGNC:HGNC:1833|Ensembl:ENSG00000245848|HPRD:00296|Vega:OTTHUMG00000161461	IL10	CSIF|GVHDS|IL-10|IL10A|TGIF	3586	MIM:124092|HGNC:HGNC:5962|Ensembl:ENSG00000136634|HPRD:00495|Vega:OTTHUMG00000036386	TRED	Homo sapiens	NA	1	Experimentally validated with low-throughput techniques
CEBPA	C/EBP-alpha|CEBP	1050	MIM:116897|HGNC:HGNC:1833|Ensembl:ENSG00000245848|HPRD:00296|Vega:OTTHUMG00000161461	IL10	CSIF|GVHDS|IL-10|IL10A|TGIF	3586	MIM:124092|HGNC:HGNC:5962|Ensembl:ENSG00000136634|HPRD:00495|Vega:OTTHUMG00000036386	TRED	Homo sapiens	NA	1	TFACTS CURATED
CEBPA	C/ebpalpha|CBF-A|Cebp	12606	MGI:MGI:99480|Ensembl:ENSMUSG00000034957|Vega:OTTMUSG00000058155	IL10	CSIF|Il-10	16153	MGI:MGI:96537|Ensembl:ENSMUSG00000016529|Vega:OTTMUSG00000016630	TFACTS:PAZAR	Mus musculus	NA	1	TFACTS CURATED
CEBPA	C/ebpalpha|CBF-A|Cebp	12606	MGI:MGI:99480|Ensembl:ENSMUSG00000034957|Vega:OTTMUSG00000058155	IL10	CSIF|Il-10	16153	MGI:MGI:96537|Ensembl:ENSMUSG00000016529|Vega:OTTMUSG00000016630	TRED	Mus musculus	NA	1	TFACTS CURATED
CEBPA	C/ebpalpha|CBF-A|Cebp	12606	MGI:MGI:99480|Ensembl:ENSMUSG00000034957|Vega:OTTMUSG00000058155	IL10	CSIF|Il-10	16153	MGI:MGI:96537|Ensembl:ENSMUSG00000016529|Vega:OTTMUSG00000016630	TRED	Mus musculus	NA	1	Experimentally validated with low-throughput techniques
CEBPA	C/EBP-alpha|CEBP	1050	MIM:116897|HGNC:HGNC:1833|Ensembl:ENSG00000245848|HPRD:00296|Vega:OTTHUMG00000161461	IL12B	CLMF|CLMF2|IL-12B|IMD28|IMD29|NKSF|NKSF2	3593	MIM:161561|HGNC:HGNC:5970|Ensembl:ENSG00000113302|HPRD:01194|Vega:OTTHUMG00000130307	TFACTS:PAZAR	Homo sapiens	NA	1	TFACTS CURATED
CEBPA	C/ebpalpha|CBF-A|Cebp	12606	MGI:MGI:99480|Ensembl:ENSMUSG00000034957|Vega:OTTMUSG00000058155	IL12B	Il-12b|Il-12p40|Il12p40|p40	16160	MGI:MGI:96540	TRED	Mus musculus	NA	1	Experimentally validated with low-throughput techniques
CEBPA	C/EBP-alpha|CEBP	1050	MIM:116897|HGNC:HGNC:1833|Ensembl:ENSG00000245848|HPRD:00296|Vega:OTTHUMG00000161461	IL3	IL-3|MCGF|MULTI-CSF	3562	MIM:147740|HGNC:HGNC:6011|Ensembl:ENSG00000164399|HPRD:00987|Vega:OTTHUMG00000059640	TFACTS:TRED	Homo sapiens	NA	1	TFACTS CURATED
CEBPA	C/ebpalpha|CBF-A|Cebp	12606	MGI:MGI:99480|Ensembl:ENSMUSG00000034957|Vega:OTTMUSG00000058155	IL3	BPA|Csfmu|HCGF|Il-3|MCGF|PSF	16187	MGI:MGI:96552	TRED	Mus musculus	NA	1	Experimentally validated with low-throughput techniques
CEBPA	DBPCEP	24252	RGD:2326|Ensembl:ENSRNOG00000010918	IL3	-	24495	RGD:2897|Ensembl:ENSRNOG00000026786	TRED	Rattus norvegicus	NA	1	Experimentally validated with low-throughput techniques
CEBPA	C/ebpalpha|CBF-A|Cebp	12606	MGI:MGI:99480|Ensembl:ENSMUSG00000034957|Vega:OTTMUSG00000058155	IL4	BSF-1|Il-4	16189	MGI:MGI:96556|Ensembl:ENSMUSG00000000869|Vega:OTTMUSG00000005642	TFACTS:PUBMED	Mus musculus	21454593	1	TFACTS CURATED
CEBPA	DBPCEP	24252	RGD:2326|Ensembl:ENSRNOG00000010918	IL4	Il4e12	287287	RGD:2898|Ensembl:ENSRNOG00000007624	TFACTS:PUBMED	Rattus norvegicus	21454593	1	TFACTS CURATED
CEBPA	DBPCEP	24252	RGD:2326|Ensembl:ENSRNOG00000010918	IL4	Il4e12	287287	RGD:2898|Ensembl:ENSRNOG00000007624	TRED	Rattus norvegicus	NA	1	Experimentally validated with low-throughput techniques
CEBPA	C/EBP-alpha|CEBP	1050	MIM:116897|HGNC:HGNC:1833|Ensembl:ENSG00000245848|HPRD:00296|Vega:OTTHUMG00000161461	IL5	EDF|IL-5|TRF	3567	MIM:147850|HGNC:HGNC:6016|Ensembl:ENSG00000113525|HPRD:00997|Vega:OTTHUMG00000059496	TFACTS:TRED	Homo sapiens	NA	1	TFACTS CURATED
CEBPA	C/EBP-alpha|CEBP	1050	MIM:116897|HGNC:HGNC:1833|Ensembl:ENSG00000245848|HPRD:00296|Vega:OTTHUMG00000161461	IL5	EDF|IL-5|TRF	3567	MIM:147850|HGNC:HGNC:6016|Ensembl:ENSG00000113525|HPRD:00997|Vega:OTTHUMG00000059496	TRED	Homo sapiens	NA	1	Experimentally validated with low-throughput techniques
CEBPA	DBPCEP	24252	RGD:2326|Ensembl:ENSRNOG00000010918	IL5	-	24497	RGD:2900|Ensembl:ENSRNOG00000008111	TRED	Rattus norvegicus	NA	1	Experimentally validated with low-throughput techniques
CEBPA	C/EBP-alpha|CEBP	1050	MIM:116897|HGNC:HGNC:1833|Ensembl:ENSG00000245848|HPRD:00296|Vega:OTTHUMG00000161461	IL6	BSF-2|BSF2|CDF|HGF|HSF|IFN-beta-2|IFNB2|IL-6	3569	MIM:147620|HGNC:HGNC:6018|Ensembl:ENSG00000136244|HPRD:00970|Vega:OTTHUMG00000023178	TRED	Homo sapiens	NA	1	Experimentally validated with low-throughput techniques
CEBPA	C/ebpalpha|CBF-A|Cebp	12606	MGI:MGI:99480|Ensembl:ENSMUSG00000034957|Vega:OTTMUSG00000058155	IL6	Il-6	16193	MGI:MGI:96559|Ensembl:ENSMUSG00000025746|Vega:OTTMUSG00000054480	TFACTS:TRED	Mus musculus	NA	1	TFACTS CURATED
CEBPA	C/EBP-alpha|CEBP	1050	MIM:116897|HGNC:HGNC:1833|Ensembl:ENSG00000245848|HPRD:00296|Vega:OTTHUMG00000161461	IL8	-	-	-	TFACTS:TRED	Homo sapiens	NA	1	TFACTS CURATED
CEBPA	C/EBP-alpha|CEBP	1050	MIM:116897|HGNC:HGNC:1833|Ensembl:ENSG00000245848|HPRD:00296|Vega:OTTHUMG00000161461	IL8	-	-	-	TRED	Homo sapiens	NA	1	Experimentally validated with low-throughput techniques
CEBPA	C/EBP-alpha|CEBP	1050	MIM:116897|HGNC:HGNC:1833|Ensembl:ENSG00000245848|HPRD:00296|Vega:OTTHUMG00000161461	ITGA2	BR|CD49B|GPIa|HPA-5|VLA-2|VLAA2	3673	MIM:192974|HGNC:HGNC:6137|Ensembl:ENSG00000164171|HPRD:01893|Vega:OTTHUMG00000131165	TFACTS:TRED	Homo sapiens	NA	1	TFACTS CURATED
CEBPA	C/EBP-alpha|CEBP	1050	MIM:116897|HGNC:HGNC:1833|Ensembl:ENSG00000245848|HPRD:00296|Vega:OTTHUMG00000161461	ITGA2	BR|CD49B|GPIa|HPA-5|VLA-2|VLAA2	3673	MIM:192974|HGNC:HGNC:6137|Ensembl:ENSG00000164171|HPRD:01893|Vega:OTTHUMG00000131165	TRED	Homo sapiens	NA	1	Experimentally validated with low-throughput techniques
CEBPA	C/EBP-alpha|CEBP	1050	MIM:116897|HGNC:HGNC:1833|Ensembl:ENSG00000245848|HPRD:00296|Vega:OTTHUMG00000161461	ITGA5	CD49e|FNRA|VLA-5|VLA5A	3678	MIM:135620|HGNC:HGNC:6141|Ensembl:ENSG00000161638|HPRD:00627|Vega:OTTHUMG00000169841	TFACTS:TRED	Homo sapiens	NA	1	TFACTS CURATED
CEBPA	C/EBP-alpha|CEBP	1050	MIM:116897|HGNC:HGNC:1833|Ensembl:ENSG00000245848|HPRD:00296|Vega:OTTHUMG00000161461	ITGA5	CD49e|FNRA|VLA-5|VLA5A	3678	MIM:135620|HGNC:HGNC:6141|Ensembl:ENSG00000161638|HPRD:00627|Vega:OTTHUMG00000169841	TRED	Homo sapiens	NA	1	Experimentally validated with low-throughput techniques
CEBPA	C/EBP-alpha|CEBP	1050	MIM:116897|HGNC:HGNC:1833|Ensembl:ENSG00000245848|HPRD:00296|Vega:OTTHUMG00000161461	ITGAL	CD11A|LFA-1|LFA1A	3683	MIM:153370|HGNC:HGNC:6148|Ensembl:ENSG00000005844|HPRD:01079|Vega:OTTHUMG00000176964	TFACTS:TRED	Homo sapiens	NA	1	TFACTS CURATED
CEBPA	C/EBP-alpha|CEBP	1050	MIM:116897|HGNC:HGNC:1833|Ensembl:ENSG00000245848|HPRD:00296|Vega:OTTHUMG00000161461	ITGAL	CD11A|LFA-1|LFA1A	3683	MIM:153370|HGNC:HGNC:6148|Ensembl:ENSG00000005844|HPRD:01079|Vega:OTTHUMG00000176964	TRED	Homo sapiens	NA	1	Experimentally validated with low-throughput techniques
CEBPA	C/EBP-alpha|CEBP	1050	MIM:116897|HGNC:HGNC:1833|Ensembl:ENSG00000245848|HPRD:00296|Vega:OTTHUMG00000161461	ITGAX	CD11C|SLEB6	3687	MIM:151510|HGNC:HGNC:6152|Ensembl:ENSG00000140678|HPRD:01051|Vega:OTTHUMG00000132465	TFACTS:PUBMED	Homo sapiens	12935984	1	TFACTS CURATED
CEBPA	C/EBP-alpha|CEBP	1050	MIM:116897|HGNC:HGNC:1833|Ensembl:ENSG00000245848|HPRD:00296|Vega:OTTHUMG00000161461	ITGAX	CD11C|SLEB6	3687	MIM:151510|HGNC:HGNC:6152|Ensembl:ENSG00000140678|HPRD:01051|Vega:OTTHUMG00000132465	TRED	Homo sapiens	NA	1	Experimentally validated with low-throughput techniques
CEBPA	C/EBP-alpha|CEBP	1050	MIM:116897|HGNC:HGNC:1833|Ensembl:ENSG00000245848|HPRD:00296|Vega:OTTHUMG00000161461	IVL	-	3713	MIM:147360|HGNC:HGNC:6187|Ensembl:ENSG00000163207|HPRD:00931|Vega:OTTHUMG00000012451	TFACTS:TRED	Homo sapiens	NA	1	TFACTS CURATED
CEBPA	C/EBP-alpha|CEBP	1050	MIM:116897|HGNC:HGNC:1833|Ensembl:ENSG00000245848|HPRD:00296|Vega:OTTHUMG00000161461	IVL	-	3713	MIM:147360|HGNC:HGNC:6187|Ensembl:ENSG00000163207|HPRD:00931|Vega:OTTHUMG00000012451	TRED	Homo sapiens	NA	1	Experimentally validated with low-throughput techniques
CEBPA	C/EBP-alpha|CEBP	1050	MIM:116897|HGNC:HGNC:1833|Ensembl:ENSG00000245848|HPRD:00296|Vega:OTTHUMG00000161461	KLF5	BTEB2|CKLF|IKLF	688	MIM:602903|HGNC:HGNC:6349|Ensembl:ENSG00000102554|HPRD:04212|Vega:OTTHUMG00000017074	TRED	Homo sapiens	NA	1	Experimentally validated with low-throughput techniques
CEBPA	C/EBP-alpha|CEBP	1050	MIM:116897|HGNC:HGNC:1833|Ensembl:ENSG00000245848|HPRD:00296|Vega:OTTHUMG00000161461	LDLR	FH|FHC|LDLCQ2	3949	MIM:606945|HGNC:HGNC:6547|Ensembl:ENSG00000130164|HPRD:06091|Vega:OTTHUMG00000171935	TRED	Homo sapiens	NA	1	Experimentally validated with low-throughput techniques
CEBPA	C/EBP-alpha|CEBP	1050	MIM:116897|HGNC:HGNC:1833|Ensembl:ENSG00000245848|HPRD:00296|Vega:OTTHUMG00000161461	LEP	LEPD|OB|OBS	3952	MIM:164160|HGNC:HGNC:6553|Ensembl:ENSG00000174697|HPRD:01249|Vega:OTTHUMG00000157564	TFACTS:PAZAR	Homo sapiens	NA	1	TFACTS CURATED
CEBPA	C/EBP-alpha|CEBP	1050	MIM:116897|HGNC:HGNC:1833|Ensembl:ENSG00000245848|HPRD:00296|Vega:OTTHUMG00000161461	LEP	LEPD|OB|OBS	3952	MIM:164160|HGNC:HGNC:6553|Ensembl:ENSG00000174697|HPRD:01249|Vega:OTTHUMG00000157564	TRED	Homo sapiens	NA	1	Experimentally validated with low-throughput techniques
CEBPA	C/EBP-alpha|CEBP	1050	MIM:116897|HGNC:HGNC:1833|Ensembl:ENSG00000245848|HPRD:00296|Vega:OTTHUMG00000161461	LEP	LEPD|OB|OBS	3952	MIM:164160|HGNC:HGNC:6553|Ensembl:ENSG00000174697|HPRD:01249|Vega:OTTHUMG00000157564	TRED	Homo sapiens	NA	1	TFACTS CURATED
CEBPA	C/ebpalpha|CBF-A|Cebp	12606	MGI:MGI:99480|Ensembl:ENSMUSG00000034957|Vega:OTTMUSG00000058155	LEP	ob|obese	16846	MGI:MGI:104663|Ensembl:ENSMUSG00000059201|Vega:OTTMUSG00000035815	TFACTS:PAZAR	Mus musculus	NA	1	TFACTS CURATED
CEBPA	C/ebpalpha|CBF-A|Cebp	12606	MGI:MGI:99480|Ensembl:ENSMUSG00000034957|Vega:OTTMUSG00000058155	LEP	ob|obese	16846	MGI:MGI:104663|Ensembl:ENSMUSG00000059201|Vega:OTTMUSG00000035815	TRED	Mus musculus	NA	1	TFACTS CURATED
CEBPA	C/ebpalpha|CBF-A|Cebp	12606	MGI:MGI:99480|Ensembl:ENSMUSG00000034957|Vega:OTTMUSG00000058155	LEP	ob|obese	16846	MGI:MGI:104663|Ensembl:ENSMUSG00000059201|Vega:OTTMUSG00000035815	TRED	Mus musculus	NA	1	Experimentally validated with low-throughput techniques
CEBPA	C/ebpalpha|CBF-A|Cebp	12606	MGI:MGI:99480|Ensembl:ENSMUSG00000034957|Vega:OTTMUSG00000058155	LPIN1	4631420P06|Kiaa0188|Lipin1|fld|mKIAA0188	14245	MGI:MGI:1891340|Ensembl:ENSMUSG00000020593	TFACTS:PUBMED	Mus musculus	18930917	1	TFACTS CURATED
CEBPA	C/EBP-alpha|CEBP	1050	MIM:116897|HGNC:HGNC:1833|Ensembl:ENSG00000245848|HPRD:00296|Vega:OTTHUMG00000161461	LPL	HDLCQ11|LIPD	4023	MIM:609708|HGNC:HGNC:6677|Ensembl:ENSG00000175445|HPRD:01999|Vega:OTTHUMG00000036645	TFACTS:PAZAR	Homo sapiens	NA	1	TFACTS CURATED
CEBPA	C/EBP-alpha|CEBP	1050	MIM:116897|HGNC:HGNC:1833|Ensembl:ENSG00000245848|HPRD:00296|Vega:OTTHUMG00000161461	LTF	GIG12|HEL110|HLF2|LF	4057	MIM:150210|HGNC:HGNC:6720|Ensembl:ENSG00000012223|HPRD:01028|Vega:OTTHUMG00000156325	HTRI	Homo sapiens	12522000	1	CHROMATIN IMMUNOPRECIPITATION
CEBPA	C/ebpalpha|CBF-A|Cebp	12606	MGI:MGI:99480|Ensembl:ENSMUSG00000034957|Vega:OTTMUSG00000058155	LTF	Csp82|Lf|MMS10R|Ms10r	17002	MGI:MGI:96837|Ensembl:ENSMUSG00000032496|Vega:OTTMUSG00000052503	TRED	Mus musculus	NA	1	Experimentally validated with low-throughput techniques
CEBPA	C/EBP-alpha|CEBP	1050	MIM:116897|HGNC:HGNC:1833|Ensembl:ENSG00000245848|HPRD:00296|Vega:OTTHUMG00000161461	MMP11	SL-3|ST3|STMY3	4320	MIM:185261|HGNC:HGNC:7157|Ensembl:ENSG00000099953|HPRD:01705|Vega:OTTHUMG00000150742	TFACTS:TRED	Homo sapiens	NA	1	TFACTS CURATED
CEBPA	C/ebpalpha|CBF-A|Cebp	12606	MGI:MGI:99480|Ensembl:ENSMUSG00000034957|Vega:OTTMUSG00000058155	MMP11	MMP-11|SL-3|ST3|Stmy3	17385	MGI:MGI:97008|Ensembl:ENSMUSG00000000901|Vega:OTTMUSG00000031859	TRED	Mus musculus	NA	1	Experimentally validated with low-throughput techniques
CEBPA	C/ebpalpha|CBF-A|Cebp	12606	MGI:MGI:99480|Ensembl:ENSMUSG00000034957|Vega:OTTMUSG00000058155	MMP2	Clg4a|GelA|MMP-2	17390	MGI:MGI:97009|Ensembl:ENSMUSG00000031740	TRED	Mus musculus	NA	1	Experimentally validated with low-throughput techniques
CEBPA	C/EBP-alpha|CEBP	1050	MIM:116897|HGNC:HGNC:1833|Ensembl:ENSG00000245848|HPRD:00296|Vega:OTTHUMG00000161461	MSR1	CD204|SCARA1|SR-A|SRA|phSR1|phSR2	4481	MIM:153622|HGNC:HGNC:7376|Ensembl:ENSG00000038945|HPRD:01092|Vega:OTTHUMG00000094809	TFACTS:TRED	Homo sapiens	NA	1	TFACTS CURATED
CEBPA	C/ebpalpha|CBF-A|Cebp	12606	MGI:MGI:99480|Ensembl:ENSMUSG00000034957|Vega:OTTMUSG00000058155	MSR1	MRS-A|MSR|MSR-A|SR-AI|SR-AII|Scara1|Scvr	20288	MGI:MGI:98257|Ensembl:ENSMUSG00000025044	TRED	Mus musculus	NA	1	Experimentally validated with low-throughput techniques
CEBPA	C/ebpalpha|CBF-A|Cebp	12606	MGI:MGI:99480|Ensembl:ENSMUSG00000034957|Vega:OTTMUSG00000058155	MT1A	-	-	-	TRED	Mus musculus	NA	1	Experimentally validated with low-throughput techniques
CEBPA	DBPCEP	24252	RGD:2326|Ensembl:ENSRNOG00000010918	MT1A	-	-	-	TFACTS:TRED	Rattus norvegicus	NA	1	TFACTS CURATED
CEBPA	C/EBP-alpha|CEBP	1050	MIM:116897|HGNC:HGNC:1833|Ensembl:ENSG00000245848|HPRD:00296|Vega:OTTHUMG00000161461	MYBL1	A-MYB|AMYB	4603	MIM:159405|HGNC:HGNC:7547|Ensembl:ENSG00000185697|Vega:OTTHUMG00000164559	TFACTS:TRED	Homo sapiens	NA	1	TFACTS CURATED
CEBPA	C/ebpalpha|CBF-A|Cebp	12606	MGI:MGI:99480|Ensembl:ENSMUSG00000034957|Vega:OTTMUSG00000058155	MYBL1	A-myb|G1-419-6|repro9	17864	MGI:MGI:99925|Ensembl:ENSMUSG00000025912|Vega:OTTMUSG00000034736	TRED	Mus musculus	NA	1	Experimentally validated with low-throughput techniques
CEBPA	C/EBP-alpha|CEBP	1050	MIM:116897|HGNC:HGNC:1833|Ensembl:ENSG00000245848|HPRD:00296|Vega:OTTHUMG00000161461	MYST2	-	-	-	TFACTS:TRED	Homo sapiens	NA	1	TFACTS CURATED
CEBPA	C/ebpalpha|CBF-A|Cebp	12606	MGI:MGI:99480|Ensembl:ENSMUSG00000034957|Vega:OTTMUSG00000058155	MYST2	-	-	-	TRED	Mus musculus	NA	1	Experimentally validated with low-throughput techniques
CEBPA	C/ebpalpha|CBF-A|Cebp	12606	MGI:MGI:99480|Ensembl:ENSMUSG00000034957|Vega:OTTMUSG00000058155	NE	-	-	-	TRED	Mus musculus	NA	1	Experimentally validated with low-throughput techniques
CEBPA	C/EBP-alpha|CEBP	1050	MIM:116897|HGNC:HGNC:1833|Ensembl:ENSG00000245848|HPRD:00296|Vega:OTTHUMG00000161461	NFYA	CBF-A|CBF-B|HAP2|NF-YA	4800	MIM:189903|HGNC:HGNC:7804|HPRD:01793	TFACTS:TRED	Homo sapiens	NA	1	TFACTS CURATED
CEBPA	C/EBP-alpha|CEBP	1050	MIM:116897|HGNC:HGNC:1833|Ensembl:ENSG00000245848|HPRD:00296|Vega:OTTHUMG00000161461	NFYA	CBF-A|CBF-B|HAP2|NF-YA	4800	MIM:189903|HGNC:HGNC:7804|HPRD:01793	TRED	Homo sapiens	NA	1	Experimentally validated with low-throughput techniques
CEBPA	C/ebpalpha|CBF-A|Cebp	12606	MGI:MGI:99480|Ensembl:ENSMUSG00000034957|Vega:OTTMUSG00000058155	NFYA	AA407810|Cbf-b|SEZ-10|SEZ10	18044	MGI:MGI:97316|Ensembl:ENSMUSG00000023994|Vega:OTTMUSG00000035112	TRED	Mus musculus	NA	1	Experimentally validated with low-throughput techniques
CEBPA	DBPCEP	24252	RGD:2326|Ensembl:ENSRNOG00000010918	NFYA	CBF-A	29508	RGD:70976|Ensembl:ENSRNOG00000012702	TRED	Rattus norvegicus	NA	1	Experimentally validated with low-throughput techniques
CEBPA	C/EBP-alpha|CEBP	1050	MIM:116897|HGNC:HGNC:1833|Ensembl:ENSG00000245848|HPRD:00296|Vega:OTTHUMG00000161461	NFYB	CBF-A|CBF-B|HAP3|NF-YB	4801	MIM:189904|HGNC:HGNC:7805|Ensembl:ENSG00000120837|HPRD:01794|Vega:OTTHUMG00000170176	TFACTS:TRED	Homo sapiens	NA	1	TFACTS CURATED
CEBPA	C/EBP-alpha|CEBP	1050	MIM:116897|HGNC:HGNC:1833|Ensembl:ENSG00000245848|HPRD:00296|Vega:OTTHUMG00000161461	NFYB	CBF-A|CBF-B|HAP3|NF-YB	4801	MIM:189904|HGNC:HGNC:7805|Ensembl:ENSG00000120837|HPRD:01794|Vega:OTTHUMG00000170176	TRED	Homo sapiens	NA	1	Experimentally validated with low-throughput techniques
CEBPA	C/EBP-alpha|CEBP	1050	MIM:116897|HGNC:HGNC:1833|Ensembl:ENSG00000245848|HPRD:00296|Vega:OTTHUMG00000161461	NFYC	CBF-C|CBFC|H1TF2A|HAP5|HSM|NF-YC	4802	MIM:605344|HGNC:HGNC:7806|Ensembl:ENSG00000066136|Vega:OTTHUMG00000007729	TFACTS:TRED	Homo sapiens	NA	1	TFACTS CURATED
CEBPA	C/EBP-alpha|CEBP	1050	MIM:116897|HGNC:HGNC:1833|Ensembl:ENSG00000245848|HPRD:00296|Vega:OTTHUMG00000161461	NFYC	CBF-C|CBFC|H1TF2A|HAP5|HSM|NF-YC	4802	MIM:605344|HGNC:HGNC:7806|Ensembl:ENSG00000066136|Vega:OTTHUMG00000007729	TRED	Homo sapiens	NA	1	Experimentally validated with low-throughput techniques
CEBPA	C/EBP-alpha|CEBP	1050	MIM:116897|HGNC:HGNC:1833|Ensembl:ENSG00000245848|HPRD:00296|Vega:OTTHUMG00000161461	NOS2	HEP-NOS|INOS|NOS|NOS2A	4843	MIM:163730|HGNC:HGNC:7873|Ensembl:ENSG00000007171|HPRD:01225|Vega:OTTHUMG00000132445	TFACTS:TRED	Homo sapiens	NA	1	TFACTS CURATED
CEBPA	C/EBP-alpha|CEBP	1050	MIM:116897|HGNC:HGNC:1833|Ensembl:ENSG00000245848|HPRD:00296|Vega:OTTHUMG00000161461	NOS2	HEP-NOS|INOS|NOS|NOS2A	4843	MIM:163730|HGNC:HGNC:7873|Ensembl:ENSG00000007171|HPRD:01225|Vega:OTTHUMG00000132445	TRED	Homo sapiens	NA	1	Experimentally validated with low-throughput techniques
CEBPA	C/EBP-alpha|CEBP	1050	MIM:116897|HGNC:HGNC:1833|Ensembl:ENSG00000245848|HPRD:00296|Vega:OTTHUMG00000161461	NOS2A	-	-	-	TRED	Homo sapiens	NA	1	Experimentally validated with low-throughput techniques
CEBPA	C/ebpalpha|CBF-A|Cebp	12606	MGI:MGI:99480|Ensembl:ENSMUSG00000034957|Vega:OTTMUSG00000058155	NR1H3	AU018371|LXR|RLD1|Unr1	22259	MGI:MGI:1352462|Ensembl:ENSMUSG00000002108|Vega:OTTMUSG00000014415	TFACTS:TRED	Mus musculus	NA	1	TFACTS CURATED
CEBPA	C/ebpalpha|CBF-A|Cebp	12606	MGI:MGI:99480|Ensembl:ENSMUSG00000034957|Vega:OTTMUSG00000058155	NR1H3	AU018371|LXR|RLD1|Unr1	22259	MGI:MGI:1352462|Ensembl:ENSMUSG00000002108|Vega:OTTMUSG00000014415	TRED	Mus musculus	NA	1	Experimentally validated with low-throughput techniques
CEBPA	C/EBP-alpha|CEBP	1050	MIM:116897|HGNC:HGNC:1833|Ensembl:ENSG00000245848|HPRD:00296|Vega:OTTHUMG00000161461	ORM1	AGP-A|AGP1|HEL-S-153w|ORM	5004	MIM:138600|HGNC:HGNC:8498|Ensembl:ENSG00000229314|HPRD:00724|Vega:OTTHUMG00000021012	TRED	Homo sapiens	NA	1	Experimentally validated with low-throughput techniques
CEBPA	C/ebpalpha|CBF-A|Cebp	12606	MGI:MGI:99480|Ensembl:ENSMUSG00000034957|Vega:OTTMUSG00000058155	ORM1	Agp-1|Agp-2|Orm-1	18405	MGI:MGI:97443|Ensembl:ENSMUSG00000039196|Vega:OTTMUSG00000000305	TFACTS:TRED	Mus musculus	NA	1	TFACTS CURATED
CEBPA	DBPCEP	24252	RGD:2326|Ensembl:ENSRNOG00000010918	ORM1	AGP|Agpa1|OMD|Orm	24614	RGD:67390|Ensembl:ENSRNOG00000007886	TRED	Rattus norvegicus	NA	1	Experimentally validated with low-throughput techniques
CEBPA	C/EBP-alpha|CEBP	1050	MIM:116897|HGNC:HGNC:1833|Ensembl:ENSG00000245848|HPRD:00296|Vega:OTTHUMG00000161461	ORM2	AGP-B|AGP-B'|AGP2	5005	MIM:138610|HGNC:HGNC:8499|Ensembl:ENSG00000228278|HPRD:00725|Vega:OTTHUMG00000021014	TRED	Homo sapiens	NA	1	Experimentally validated with low-throughput techniques
CEBPA	C/ebpalpha|CBF-A|Cebp	12606	MGI:MGI:99480|Ensembl:ENSMUSG00000034957|Vega:OTTMUSG00000058155	ORM2	Agp1|Orm-2	18406	MGI:MGI:97444|Ensembl:ENSMUSG00000061540|Vega:OTTMUSG00000000306	TFACTS:TRED	Mus musculus	NA	1	TFACTS CURATED
CEBPA	C/EBP-alpha|CEBP	1050	MIM:116897|HGNC:HGNC:1833|Ensembl:ENSG00000245848|HPRD:00296|Vega:OTTHUMG00000161461	P105	-	-	-	TRED	Homo sapiens	NA	1	Experimentally validated with low-throughput techniques
CEBPA	C/EBP-alpha|CEBP	1050	MIM:116897|HGNC:HGNC:1833|Ensembl:ENSG00000245848|HPRD:00296|Vega:OTTHUMG00000161461	PCK1	PEPCK-C|PEPCK1|PEPCKC	5105	MIM:614168|HGNC:HGNC:8724|HPRD:02028	TFACTS:TRED	Homo sapiens	NA	1	TFACTS CURATED
CEBPA	C/EBP-alpha|CEBP	1050	MIM:116897|HGNC:HGNC:1833|Ensembl:ENSG00000245848|HPRD:00296|Vega:OTTHUMG00000161461	PCK1	PEPCK-C|PEPCK1|PEPCKC	5105	MIM:614168|HGNC:HGNC:8724|HPRD:02028	TRED	Homo sapiens	NA	1	Experimentally validated with low-throughput techniques
CEBPA	DBPCEP	24252	RGD:2326|Ensembl:ENSRNOG00000010918	PCK1	GTP|PCK|PEPCK-C|Pepck|RATPEPCK	362282	RGD:3267|Ensembl:ENSRNOG00000028616	TRRD	Rattus norvegicus	TRRDSITES4:S7483	1	H4IIE cells: 3.1, 3.2.1, 3.2.2, 3.3, 3.6 (C/EBP alpha), 3.6 (C/EBP beta), 6.6.2.2 (C/EBP),
CEBPA	C/EBP-alpha|CEBP	1050	MIM:116897|HGNC:HGNC:1833|Ensembl:ENSG00000245848|HPRD:00296|Vega:OTTHUMG00000161461	PCK2	PEPCK|PEPCK-M|PEPCK2	5106	MIM:614095|HGNC:HGNC:8725|Ensembl:ENSG00000100889|HPRD:02026|Vega:OTTHUMG00000028791	TFACTS:TRED	Homo sapiens	NA	1	TFACTS CURATED
CEBPA	C/EBP-alpha|CEBP	1050	MIM:116897|HGNC:HGNC:1833|Ensembl:ENSG00000245848|HPRD:00296|Vega:OTTHUMG00000161461	PCK2	PEPCK|PEPCK-M|PEPCK2	5106	MIM:614095|HGNC:HGNC:8725|Ensembl:ENSG00000100889|HPRD:02026|Vega:OTTHUMG00000028791	TRED	Homo sapiens	NA	1	Experimentally validated with low-throughput techniques
CEBPA	C/EBP-alpha|CEBP	1050	MIM:116897|HGNC:HGNC:1833|Ensembl:ENSG00000245848|HPRD:00296|Vega:OTTHUMG00000161461	PPARG	CIMT1|GLM1|NR1C3|PPARG1|PPARG2|PPARgamma	5468	MIM:601487|HGNC:HGNC:9236|Ensembl:ENSG00000132170|HPRD:03288|Vega:OTTHUMG00000129764	TFACTS:PUBMED	Homo sapiens	15632071 16580992 19059241	1	TFACTS CURATED
CEBPA	C/EBP-alpha|CEBP	1050	MIM:116897|HGNC:HGNC:1833|Ensembl:ENSG00000245848|HPRD:00296|Vega:OTTHUMG00000161461	PPARG	CIMT1|GLM1|NR1C3|PPARG1|PPARG2|PPARgamma	5468	MIM:601487|HGNC:HGNC:9236|Ensembl:ENSG00000132170|HPRD:03288|Vega:OTTHUMG00000129764	TRED	Homo sapiens	NA	1	Experimentally validated with low-throughput techniques
CEBPA	C/ebpalpha|CBF-A|Cebp	12606	MGI:MGI:99480|Ensembl:ENSMUSG00000034957|Vega:OTTMUSG00000058155	PPARG	Nr1c3|PPAR-gamma|PPAR-gamma2|PPARgamma|PPARgamma2	19016	MGI:MGI:97747|Ensembl:ENSMUSG00000000440|Vega:OTTMUSG00000056643	TFACTS:PUBMED	Mus musculus	15632071 16580992 19059241	1	TFACTS CURATED
CEBPA	C/ebpalpha|CBF-A|Cebp	12606	MGI:MGI:99480|Ensembl:ENSMUSG00000034957|Vega:OTTMUSG00000058155	PPARG	Nr1c3|PPAR-gamma|PPAR-gamma2|PPARgamma|PPARgamma2	19016	MGI:MGI:97747|Ensembl:ENSMUSG00000000440|Vega:OTTMUSG00000056643	TRRD	Mus musculus	TRRDSITES4:S6615	1	UMR106 rat osteoblast-like cells: 6.2, 6.6.2.1 (C/EBP alpha),
CEBPA	C/EBP-alpha|CEBP	1050	MIM:116897|HGNC:HGNC:1833|Ensembl:ENSG00000245848|HPRD:00296|Vega:OTTHUMG00000161461	PREB	SEC12	10113	MIM:606395|HGNC:HGNC:9356|Ensembl:ENSG00000138073|HPRD:16216|Vega:OTTHUMG00000097076	TRED	Homo sapiens	NA	1	Experimentally validated with low-throughput techniques
CEBPA	-	281677	-	PTGS2	-	282023	BGD:BT11819|Ensembl:ENSBTAG00000014127	TRRD	Bos taurus	TRRDSITES4:S7316	1	bovine granulosa cells: 3.2.2, 3.3, 3.6 (C/EBP beta), 3.6 (C/EBP alpha), 6.2,
CEBPA	C/EBP-alpha|CEBP	1050	MIM:116897|HGNC:HGNC:1833|Ensembl:ENSG00000245848|HPRD:00296|Vega:OTTHUMG00000161461	PTGS2	COX-2|COX2|GRIPGHS|PGG/HS|PGHS-2|PHS-2|hCox-2	5743	MIM:600262|HGNC:HGNC:9605|Ensembl:ENSG00000073756|HPRD:02599|Vega:OTTHUMG00000035473	HTRI	Homo sapiens	10956548	1	ELECTROPHORETIC MOBILITY SHIFT ASSAY
CEBPA	C/EBP-alpha|CEBP	1050	MIM:116897|HGNC:HGNC:1833|Ensembl:ENSG00000245848|HPRD:00296|Vega:OTTHUMG00000161461	PTGS2	COX-2|COX2|GRIPGHS|PGG/HS|PGHS-2|PHS-2|hCox-2	5743	MIM:600262|HGNC:HGNC:9605|Ensembl:ENSG00000073756|HPRD:02599|Vega:OTTHUMG00000035473	TRED	Homo sapiens	NA	1	Experimentally validated with low-throughput techniques
CEBPA	C/ebpalpha|CBF-A|Cebp	12606	MGI:MGI:99480|Ensembl:ENSMUSG00000034957|Vega:OTTMUSG00000058155	PTGS2	COX2|Cox-2|PES-2|PGHS-2|PHS II|PHS-2|Pghs2|TIS10|gripghs	19225	MGI:MGI:97798|Ensembl:ENSMUSG00000032487|Vega:OTTMUSG00000049547	TFACTS:PUBMED	Mus musculus	20506344	1	TFACTS CURATED
CEBPA	DBPCEP	24252	RGD:2326|Ensembl:ENSRNOG00000010918	PTGS2	COX-2|Cox2	29527	RGD:620349	TFACTS:PUBMED	Rattus norvegicus	20506344	1	TFACTS CURATED
CEBPA	C/ebpalpha|CBF-A|Cebp	12606	MGI:MGI:99480|Ensembl:ENSMUSG00000034957|Vega:OTTMUSG00000058155	PTK9L	-	-	-	TRED	Mus musculus	NA	1	Experimentally validated with low-throughput techniques
CEBPA	C/EBP-alpha|CEBP	1050	MIM:116897|HGNC:HGNC:1833|Ensembl:ENSG00000245848|HPRD:00296|Vega:OTTHUMG00000161461	RB1	OSRC|PPP1R130|RB|p105-Rb|pRb|pp110	5925	MIM:614041|HGNC:HGNC:9884|Ensembl:ENSG00000139687|HPRD:01574|Vega:OTTHUMG00000016900	TFACTS:TRED	Homo sapiens	NA	1	TFACTS CURATED
CEBPA	C/ebpalpha|CBF-A|Cebp	12606	MGI:MGI:99480|Ensembl:ENSMUSG00000034957|Vega:OTTMUSG00000058155	RB1	Rb|Rb-1|pRb	19645	MGI:MGI:97874|Ensembl:ENSMUSG00000022105|Vega:OTTMUSG00000036132	TRED	Mus musculus	NA	1	Experimentally validated with low-throughput techniques
CEBPA	C/EBP-alpha|CEBP	1050	MIM:116897|HGNC:HGNC:1833|Ensembl:ENSG00000245848|HPRD:00296|Vega:OTTHUMG00000161461	RETN	ADSF|FIZZ3|RETN1|RSTN|XCP1	56729	MIM:605565|HGNC:HGNC:20389|Ensembl:ENSG00000104918|HPRD:05714|Vega:OTTHUMG00000182503	TFACTS:PUBMED	Homo sapiens	11901161 12730330 19126543	1	TFACTS CURATED
CEBPA	C/EBP-alpha|CEBP	1050	MIM:116897|HGNC:HGNC:1833|Ensembl:ENSG00000245848|HPRD:00296|Vega:OTTHUMG00000161461	RETN	ADSF|FIZZ3|RETN1|RSTN|XCP1	56729	MIM:605565|HGNC:HGNC:20389|Ensembl:ENSG00000104918|HPRD:05714|Vega:OTTHUMG00000182503	TRED	Homo sapiens	NA	1	Experimentally validated with low-throughput techniques
CEBPA	C/ebpalpha|CBF-A|Cebp	12606	MGI:MGI:99480|Ensembl:ENSMUSG00000034957|Vega:OTTMUSG00000058155	RETN	ADSF|Fizz3|Rstn|Xcp4	57264	MGI:MGI:1888506|Ensembl:ENSMUSG00000012705	TFACTS:PUBMED	Mus musculus	11901161 12730330 19126543	1	TFACTS CURATED
CEBPA	C/ebpalpha|CBF-A|Cebp	12606	MGI:MGI:99480|Ensembl:ENSMUSG00000034957|Vega:OTTMUSG00000058155	RETN	ADSF|Fizz3|Rstn|Xcp4	57264	MGI:MGI:1888506|Ensembl:ENSMUSG00000012705	TRED	Mus musculus	NA	1	Experimentally validated with low-throughput techniques
CEBPA	C/EBP-alpha|CEBP	1050	MIM:116897|HGNC:HGNC:1833|Ensembl:ENSG00000245848|HPRD:00296|Vega:OTTHUMG00000161461	RHOB	ARH6|ARHB|MST081|MSTP081|RHOH6	388	MIM:165370|HGNC:HGNC:668|Ensembl:ENSG00000143878|HPRD:01321|Vega:OTTHUMG00000090755	TRED	Homo sapiens	NA	1	Experimentally validated with low-throughput techniques
CEBPA	C/ebpalpha|CBF-A|Cebp	12606	MGI:MGI:99480|Ensembl:ENSMUSG00000034957|Vega:OTTMUSG00000058155	RHOB	AA017882|Arh6|Arhb	11852	MGI:MGI:107949|Ensembl:ENSMUSG00000054364	TFACTS:TRED	Mus musculus	NA	1	TFACTS CURATED
CEBPA	C/EBP-alpha|CEBP	1050	MIM:116897|HGNC:HGNC:1833|Ensembl:ENSG00000245848|HPRD:00296|Vega:OTTHUMG00000161461	S100A9	60B8AG|CAGB|CFAG|CGLB|L1AG|LIAG|MAC387|MIF|MRP14|NIF|P14	6280	MIM:123886|HGNC:HGNC:10499|Ensembl:ENSG00000163220|HPRD:00472|Vega:OTTHUMG00000013125	HTRI	Homo sapiens	9706399	1	ELECTROPHORETIC MOBILITY SHIFT ASSAY
CEBPA	C/EBP-alpha|CEBP	1050	MIM:116897|HGNC:HGNC:1833|Ensembl:ENSG00000245848|HPRD:00296|Vega:OTTHUMG00000161461	SAA1	PIG4|SAA|SAA2|TP53I4	6288	MIM:104750|HGNC:HGNC:10513|Ensembl:ENSG00000173432|HPRD:00097|Vega:OTTHUMG00000166147	TFACTS:PUBMED	Homo sapiens	12410800	1	TFACTS CURATED
CEBPA	C/EBP-alpha|CEBP	1050	MIM:116897|HGNC:HGNC:1833|Ensembl:ENSG00000245848|HPRD:00296|Vega:OTTHUMG00000161461	SAA1	PIG4|SAA|SAA2|TP53I4	6288	MIM:104750|HGNC:HGNC:10513|Ensembl:ENSG00000173432|HPRD:00097|Vega:OTTHUMG00000166147	TRED	Homo sapiens	NA	1	Experimentally validated with low-throughput techniques
CEBPA	C/EBP-alpha|CEBP	1050	MIM:116897|HGNC:HGNC:1833|Ensembl:ENSG00000245848|HPRD:00296|Vega:OTTHUMG00000161461	SAA3	-	-	-	TRED	Homo sapiens	NA	1	Experimentally validated with low-throughput techniques
CEBPA	C/ebpalpha|CBF-A|Cebp	12606	MGI:MGI:99480|Ensembl:ENSMUSG00000034957|Vega:OTTMUSG00000058155	SAA3	AV098916|Saa-3|l7R3	20210	MGI:MGI:98223|Ensembl:ENSMUSG00000040026	TFACTS:TRED	Mus musculus	NA	1	TFACTS CURATED
CEBPA	C/ebpalpha|CBF-A|Cebp	12606	MGI:MGI:99480|Ensembl:ENSMUSG00000034957|Vega:OTTMUSG00000058155	SAA3	AV098916|Saa-3|l7R3	20210	MGI:MGI:98223|Ensembl:ENSMUSG00000040026	TRRD	Mus musculus	TRRDSITES4:S1192	1	Hep3B: 1.1.1, 3.2.2, 3.6 (C/EBPalpha, C/EBPbeta C/EBP delta), 6.1.2,
CEBPA	C/EBP-alpha|CEBP	1050	MIM:116897|HGNC:HGNC:1833|Ensembl:ENSG00000245848|HPRD:00296|Vega:OTTHUMG00000161461	SCD	FADS5|MSTP008|SCD1|SCDOS|hSCD1	6319	MIM:604031|HGNC:HGNC:10571|Ensembl:ENSG00000099194|HPRD:04941|Vega:OTTHUMG00000018906	TFACTS:PUBMED	Homo sapiens	7480063 11414710	1	TFACTS CURATED
CEBPA	C/ebpalpha|CBF-A|Cebp	12606	MGI:MGI:99480|Ensembl:ENSMUSG00000034957|Vega:OTTMUSG00000058155	SCD	-	-	-	TFACTS:PUBMED	Mus musculus	7480063 11414710	1	TFACTS CURATED
CEBPA	C/EBP-alpha|CEBP	1050	MIM:116897|HGNC:HGNC:1833|Ensembl:ENSG00000245848|HPRD:00296|Vega:OTTHUMG00000161461	SCGB1A1	CC10|CC16|CCPBP|CCSP|UGB|UP-1|UP1	7356	MIM:192020|HGNC:HGNC:12523|Ensembl:ENSG00000149021|HPRD:01884|Vega:OTTHUMG00000167526	TFACTS:PUBMED	Homo sapiens	12161423;11193754	1	TFACTS CURATED
CEBPA	C/EBP-alpha|CEBP	1050	MIM:116897|HGNC:HGNC:1833|Ensembl:ENSG00000245848|HPRD:00296|Vega:OTTHUMG00000161461	SCGB1A1	CC10|CC16|CCPBP|CCSP|UGB|UP-1|UP1	7356	MIM:192020|HGNC:HGNC:12523|Ensembl:ENSG00000149021|HPRD:01884|Vega:OTTHUMG00000167526	TRED	Homo sapiens	NA	1	Experimentally validated with low-throughput techniques
CEBPA	C/ebpalpha|CBF-A|Cebp	12606	MGI:MGI:99480|Ensembl:ENSMUSG00000034957|Vega:OTTMUSG00000058155	SCGB1A1	CC10|CC16|CCSP|PCB-BP|UG|UGB|Utg	22287	MGI:MGI:98919|Ensembl:ENSMUSG00000024653|Vega:OTTMUSG00000035954	TFACTS:PUBMED	Mus musculus	12161423;11193754	1	TFACTS CURATED
CEBPA	DBPCEP	24252	RGD:2326|Ensembl:ENSRNOG00000010918	SERPINA3C	CPi-21|GHR-P63|Kbp|Klkbp|SPI-2|SPI-2.3|SPI2|Serpina3k|Spin2|Spin2b	24794	RGD:2972|Ensembl:ENSRNOG00000010410	TRRD	Rattus norvegicus	TRRDSITES4:S384	1	1.1.1, 1.1.5, 3.1, 3.2.1, 3.2.2, 3.4, 3.5, 7.1 3.5.1 (GHINF), 3.6 (YY1) 7.1 primary hepatocytes: 6.2
CEBPA	DBPCEP	24252	RGD:2326|Ensembl:ENSRNOG00000010918	SERPINA3N	CPi-26|SPI3|Spi-2.2|Spin2c|Spin3	24795	RGD:3747|Ensembl:ENSRNOG00000010478	TRRD	Rattus norvegicus	TRRDSITES4:S389	1	1.1.1, 1.1.5, 3.1, 3.2.1, 3.2.2, 3.4, 3.5, 7.1 liver: 3.1, 3.2, 3.2.2, 3.4, 3.6, 6.1.1, 6.2, 6.5
CEBPA	C/EBP-alpha|CEBP	1050	MIM:116897|HGNC:HGNC:1833|Ensembl:ENSG00000245848|HPRD:00296|Vega:OTTHUMG00000161461	SERPINC1	AT3|AT3D|ATIII|THPH7	462	MIM:107300|HGNC:HGNC:775|Ensembl:ENSG00000117601|HPRD:00122|Vega:OTTHUMG00000037276	TFACTS:TRED	Homo sapiens	NA	1	TFACTS CURATED
CEBPA	C/EBP-alpha|CEBP	1050	MIM:116897|HGNC:HGNC:1833|Ensembl:ENSG00000245848|HPRD:00296|Vega:OTTHUMG00000161461	SERPINC1	AT3|AT3D|ATIII|THPH7	462	MIM:107300|HGNC:HGNC:775|Ensembl:ENSG00000117601|HPRD:00122|Vega:OTTHUMG00000037276	TRED	Homo sapiens	NA	1	Experimentally validated with low-throughput techniques
CEBPA	C/EBP-alpha|CEBP	1050	MIM:116897|HGNC:HGNC:1833|Ensembl:ENSG00000245848|HPRD:00296|Vega:OTTHUMG00000161461	SFTPD	COLEC7|PSP-D|SFTP4|SP-D	6441	MIM:178635|HGNC:HGNC:10803|Ensembl:ENSG00000133661|HPRD:01522|Vega:OTTHUMG00000018590	TFACTS:TRED	Homo sapiens	NA	1	TFACTS CURATED
CEBPA	C/EBP-alpha|CEBP	1050	MIM:116897|HGNC:HGNC:1833|Ensembl:ENSG00000245848|HPRD:00296|Vega:OTTHUMG00000161461	SFTPD	COLEC7|PSP-D|SFTP4|SP-D	6441	MIM:178635|HGNC:HGNC:10803|Ensembl:ENSG00000133661|HPRD:01522|Vega:OTTHUMG00000018590	TRED	Homo sapiens	NA	1	Experimentally validated with low-throughput techniques
CEBPA	C/EBP-alpha|CEBP	1050	MIM:116897|HGNC:HGNC:1833|Ensembl:ENSG00000245848|HPRD:00296|Vega:OTTHUMG00000161461	SLC10A1	NTCP	6554	MIM:182396|HGNC:HGNC:10905|HPRD:01672	TRED	Homo sapiens	NA	1	Experimentally validated with low-throughput techniques
CEBPA	C/EBP-alpha|CEBP	1050	MIM:116897|HGNC:HGNC:1833|Ensembl:ENSG00000245848|HPRD:00296|Vega:OTTHUMG00000161461	SLC2A2	GLUT2	6514	MIM:138160|HGNC:HGNC:11006|Ensembl:ENSG00000163581|HPRD:00685|Vega:OTTHUMG00000158997	TRED	Homo sapiens	NA	1	Experimentally validated with low-throughput techniques
CEBPA	DBPCEP	24252	RGD:2326|Ensembl:ENSRNOG00000010918	SLC2A2	GTT2|Glut2	25351	RGD:3705|Ensembl:ENSRNOG00000011875	TFACTS:TRED	Rattus norvegicus	NA	1	TFACTS CURATED
CEBPA	DBPCEP	24252	RGD:2326|Ensembl:ENSRNOG00000010918	SLC2A2	GTT2|Glut2	25351	RGD:3705|Ensembl:ENSRNOG00000011875	TRRD	Rattus norvegicus	TRRDSITES4:S8856	1	rat liver cells (no effect): 3.6 (C/EBP delta) hepatocytes: 3.1, 3.2.1 rat kidney cells (no effect): 1.1.1 rat spleen cells (no effect): 1.1.1
CEBPA	C/EBP-alpha|CEBP	1050	MIM:116897|HGNC:HGNC:1833|Ensembl:ENSG00000245848|HPRD:00296|Vega:OTTHUMG00000161461	SLC2A4	GLUT4	6517	MIM:138190|HGNC:HGNC:11009|Ensembl:ENSG00000181856|HPRD:00688|Vega:OTTHUMG00000102181	TRED	Homo sapiens	NA	1	Experimentally validated with low-throughput techniques
CEBPA	C/ebpalpha|CBF-A|Cebp	12606	MGI:MGI:99480|Ensembl:ENSMUSG00000034957|Vega:OTTMUSG00000058155	SLC2A4	Glut-4|Glut4	20528	MGI:MGI:95758|Ensembl:ENSMUSG00000018566|Vega:OTTMUSG00000006028	TFACTS:PUBMED	Mus musculus	12641495	1	TFACTS CURATED
CEBPA	C/EBP-alpha|CEBP	1050	MIM:116897|HGNC:HGNC:1833|Ensembl:ENSG00000245848|HPRD:00296|Vega:OTTHUMG00000161461	SMYD2	HSKM-B|KMT3C|ZMYND14	56950	MIM:610663|HGNC:HGNC:20982|Ensembl:ENSG00000143499|HPRD:15406|Vega:OTTHUMG00000037066	HTRI	Homo sapiens	17242690	1	CHROMATIN IMMUNOPRECIPITATION
CEBPA	DBPCEP	24252	RGD:2326|Ensembl:ENSRNOG00000010918	SOD1	CuZnSOD	24786	RGD:3731|Ensembl:ENSRNOG00000002115	TRRD	Rattus norvegicus	TRRDSITES4:S5934	1	HepG2: 6.1.1, 6.8, 6.6.2.1 (C/EBP alpha) 3.5.1 (C/EBP alpha), 3.2.2, 7.1
CEBPA	C/EBP-alpha|CEBP	1050	MIM:116897|HGNC:HGNC:1833|Ensembl:ENSG00000245848|HPRD:00296|Vega:OTTHUMG00000161461	SPIN2A	DXF34|SPIN2|TDRD25|dJ323P24.1	54466	MIM:300621|HGNC:HGNC:20694|Ensembl:ENSG00000147059|HPRD:06725|Vega:OTTHUMG00000022705	TRED	Homo sapiens	NA	1	Experimentally validated with low-throughput techniques
CEBPA	DBPCEP	24252	RGD:2326|Ensembl:ENSRNOG00000010918	SPIN2A	RGD1560898|Spin2	317395	RGD:1560898|Ensembl:ENSRNOG00000031286	TFACTS:TRED	Rattus norvegicus	NA	1	TFACTS CURATED
CEBPA	C/EBP-alpha|CEBP	1050	MIM:116897|HGNC:HGNC:1833|Ensembl:ENSG00000245848|HPRD:00296|Vega:OTTHUMG00000161461	SPP1	BNSP|BSPI|ETA-1|OPN	6696	MIM:166490|HGNC:HGNC:11255|Ensembl:ENSG00000118785|HPRD:01325|Vega:OTTHUMG00000130599	HTRI	Homo sapiens	14712233	1	ELECTROPHORETIC MOBILITY SHIFT ASSAY
CEBPA	C/EBP-alpha|CEBP	1050	MIM:116897|HGNC:HGNC:1833|Ensembl:ENSG00000245848|HPRD:00296|Vega:OTTHUMG00000161461	SREBF1	SREBP-1c|SREBP1|SREBP1a|bHLHd1	6720	MIM:184756|HGNC:HGNC:11289|Ensembl:ENSG00000072310|HPRD:01701|Vega:OTTHUMG00000059313	TRED	Homo sapiens	NA	1	Experimentally validated with low-throughput techniques
CEBPA	C/EBP-alpha|CEBP	1050	MIM:116897|HGNC:HGNC:1833|Ensembl:ENSG00000245848|HPRD:00296|Vega:OTTHUMG00000161461	SREBF2	SREBP-2|SREBP2|bHLHd2	6721	MIM:600481|HGNC:HGNC:11290|Ensembl:ENSG00000198911|HPRD:02726|Vega:OTTHUMG00000151261	TFACTS:TRED	Homo sapiens	NA	1	TFACTS CURATED
CEBPA	C/EBP-alpha|CEBP	1050	MIM:116897|HGNC:HGNC:1833|Ensembl:ENSG00000245848|HPRD:00296|Vega:OTTHUMG00000161461	SREBF2	SREBP-2|SREBP2|bHLHd2	6721	MIM:600481|HGNC:HGNC:11290|Ensembl:ENSG00000198911|HPRD:02726|Vega:OTTHUMG00000151261	TRED	Homo sapiens	NA	1	Experimentally validated with low-throughput techniques
CEBPA	C/EBP-alpha|CEBP	1050	MIM:116897|HGNC:HGNC:1833|Ensembl:ENSG00000245848|HPRD:00296|Vega:OTTHUMG00000161461	SST	SMST	6750	MIM:182450|HGNC:HGNC:11329|Ensembl:ENSG00000157005|HPRD:08920|Vega:OTTHUMG00000156462	TRED	Homo sapiens	NA	1	Experimentally validated with low-throughput techniques
CEBPA	DBPCEP	24252	RGD:2326|Ensembl:ENSRNOG00000010918	SST	SS-14|SS-28|Smst	24797	RGD:3761|Ensembl:ENSRNOG00000001837	TFACTS:TRED	Rattus norvegicus	NA	1	TFACTS CURATED
CEBPA	C/EBP-alpha|CEBP	1050	MIM:116897|HGNC:HGNC:1833|Ensembl:ENSG00000245848|HPRD:00296|Vega:OTTHUMG00000161461	STAR	STARD1	6770	MIM:600617|HGNC:HGNC:11359|HPRD:02794	HTRI	Homo sapiens	18583320	1	CHROMATIN IMMUNOPRECIPITATION
CEBPA	C/EBP-alpha|CEBP	1050	MIM:116897|HGNC:HGNC:1833|Ensembl:ENSG00000245848|HPRD:00296|Vega:OTTHUMG00000161461	STAR	STARD1	6770	MIM:600617|HGNC:HGNC:11359|HPRD:02794	HTRI	Homo sapiens	18583320	1	ELECTROPHORETIC MOBILITY SHIFT ASSAY
CEBPA	C/EBP-alpha|CEBP	1050	MIM:116897|HGNC:HGNC:1833|Ensembl:ENSG00000245848|HPRD:00296|Vega:OTTHUMG00000161461	STAR	STARD1	6770	MIM:600617|HGNC:HGNC:11359|HPRD:02794	TFACTS:TRED	Homo sapiens	NA	1	TFACTS CURATED
CEBPA	C/EBP-alpha|CEBP	1050	MIM:116897|HGNC:HGNC:1833|Ensembl:ENSG00000245848|HPRD:00296|Vega:OTTHUMG00000161461	STAR	STARD1	6770	MIM:600617|HGNC:HGNC:11359|HPRD:02794	TRED	Homo sapiens	NA	1	Experimentally validated with low-throughput techniques
CEBPA	DBPCEP	24252	RGD:2326|Ensembl:ENSRNOG00000010918	SULT2A6	RATSMP2A|RATSMP2B|Smp2a|St2a2|Sult2a4l1|Sult2al1	24902	RGD:3727|Ensembl:ENSRNOG00000047986	TRRD	Rattus norvegicus	TRRDSITES4:S8101	1	liver cells: 3.6 (C/EBP alpha), 3.6 (C/EBP beta) HepG2 cells: 6.2, 6.5 (DHT)
CEBPA	C/EBP-alpha|CEBP	1050	MIM:116897|HGNC:HGNC:1833|Ensembl:ENSG00000245848|HPRD:00296|Vega:OTTHUMG00000161461	TF	HEL-S-71p|PRO1557|PRO2086|TFQTL1	7018	MIM:190000|HGNC:HGNC:11740|Ensembl:ENSG00000091513|HPRD:01811|Vega:OTTHUMG00000150356	TRED	Homo sapiens	NA	1	Experimentally validated with low-throughput techniques
CEBPA	C/ebpalpha|CBF-A|Cebp	12606	MGI:MGI:99480|Ensembl:ENSMUSG00000034957|Vega:OTTMUSG00000058155	TF	-	21779	MGI:MGI:98711	TFACTS:TRED	Mus musculus	NA	1	TFACTS CURATED
CEBPA	C/EBP-alpha|CEBP	1050	MIM:116897|HGNC:HGNC:1833|Ensembl:ENSG00000245848|HPRD:00296|Vega:OTTHUMG00000161461	TGFB1	CED|DPD1|LAP|TGFB|TGFbeta	7040	MIM:190180|HGNC:HGNC:11766|Ensembl:ENSG00000105329|HPRD:01821|Vega:OTTHUMG00000182760	TFACTS:TRED	Homo sapiens	NA	1	TFACTS CURATED
CEBPA	C/EBP-alpha|CEBP	1050	MIM:116897|HGNC:HGNC:1833|Ensembl:ENSG00000245848|HPRD:00296|Vega:OTTHUMG00000161461	TGFB1	CED|DPD1|LAP|TGFB|TGFbeta	7040	MIM:190180|HGNC:HGNC:11766|Ensembl:ENSG00000105329|HPRD:01821|Vega:OTTHUMG00000182760	TRED	Homo sapiens	NA	1	Experimentally validated with low-throughput techniques
CEBPA	C/ebpalpha|CBF-A|Cebp	12606	MGI:MGI:99480|Ensembl:ENSMUSG00000034957|Vega:OTTMUSG00000058155	TGFB1	TGF-beta1|TGFbeta1|Tgfb|Tgfb-1	21803	MGI:MGI:98725|Ensembl:ENSMUSG00000002603|Vega:OTTMUSG00000036027	TRED	Mus musculus	NA	1	Experimentally validated with low-throughput techniques
CEBPA	C/EBP-alpha|CEBP	1050	MIM:116897|HGNC:HGNC:1833|Ensembl:ENSG00000245848|HPRD:00296|Vega:OTTHUMG00000161461	THOC1	HPR1|P84|P84N5	9984	MIM:606930|HGNC:HGNC:19070|Ensembl:ENSG00000079134|HPRD:09498|Vega:OTTHUMG00000178051	HTRI	Homo sapiens	17242690	1	CHROMATIN IMMUNOPRECIPITATION
CEBPA	C/ebpalpha|CBF-A|Cebp	12606	MGI:MGI:99480|Ensembl:ENSMUSG00000034957|Vega:OTTMUSG00000058155	THRSP	S14|SPOT14	21835	MGI:MGI:109126|Ensembl:ENSMUSG00000035686|Vega:OTTMUSG00000026137	TRED	Mus musculus	NA	1	Experimentally validated with low-throughput techniques
CEBPA	DBPCEP	24252	RGD:2326|Ensembl:ENSRNOG00000010918	THRSP	Lpgp|S14|SPOT14	25357	RGD:3859|Ensembl:ENSRNOG00000012404	TFACTS:TRED	Rattus norvegicus	NA	1	TFACTS CURATED
CEBPA	DBPCEP	24252	RGD:2326|Ensembl:ENSRNOG00000010918	THRSP	Lpgp|S14|SPOT14	25357	RGD:3859|Ensembl:ENSRNOG00000012404	TRRD	Rattus norvegicus	TRRDSITES4:S9052	1	primary hepatocytes: 6.1.2, 6.5 (T3), 6.2
CEBPA	C/EBP-alpha|CEBP	1050	MIM:116897|HGNC:HGNC:1833|Ensembl:ENSG00000245848|HPRD:00296|Vega:OTTHUMG00000161461	TIMP2	CSC-21K|DDC8	7077	MIM:188825|HGNC:HGNC:11821|Ensembl:ENSG00000035862|HPRD:01784|Vega:OTTHUMG00000154517	TFACTS:TRED	Homo sapiens	NA	1	TFACTS CURATED
CEBPA	C/ebpalpha|CBF-A|Cebp	12606	MGI:MGI:99480|Ensembl:ENSMUSG00000034957|Vega:OTTMUSG00000058155	TIMP2	D11Bwg1104e|Timp-2	21858	MGI:MGI:98753|Ensembl:ENSMUSG00000017466|Vega:OTTMUSG00000003883	TRED	Mus musculus	NA	1	Experimentally validated with low-throughput techniques
CEBPA	C/EBP-alpha|CEBP	1050	MIM:116897|HGNC:HGNC:1833|Ensembl:ENSG00000245848|HPRD:00296|Vega:OTTHUMG00000161461	TK1	TK2	7083	MIM:188300|HGNC:HGNC:11830|Ensembl:ENSG00000167900|HPRD:01771|Vega:OTTHUMG00000150674	TFACTS:TRED	Homo sapiens	NA	1	TFACTS CURATED
CEBPA	C/ebpalpha|CBF-A|Cebp	12606	MGI:MGI:99480|Ensembl:ENSMUSG00000034957|Vega:OTTMUSG00000058155	TK1	D530002A18Rik|Tk-1|Tk1a|Tk1b	21877	MGI:MGI:98763|Ensembl:ENSMUSG00000025574|Vega:OTTMUSG00000003734	TRED	Mus musculus	NA	1	Experimentally validated with low-throughput techniques
CEBPA	C/EBP-alpha|CEBP	1050	MIM:116897|HGNC:HGNC:1833|Ensembl:ENSG00000245848|HPRD:00296|Vega:OTTHUMG00000161461	TNFRSF1A	CD120a|FPF|MS5|TBP1|TNF-R|TNF-R-I|TNF-R55|TNFAR|TNFR1|TNFR1-d2|TNFR55|TNFR60|p55|p55-R|p60	7132	MIM:191190|HGNC:HGNC:11916|Ensembl:ENSG00000067182|HPRD:01861|Vega:OTTHUMG00000168267	HTRI	Homo sapiens	19523687	1	CHROMATIN IMMUNOPRECIPITATION
CEBPA	C/ebpalpha|CBF-A|Cebp	12606	MGI:MGI:99480|Ensembl:ENSMUSG00000034957|Vega:OTTMUSG00000058155	TNFRSF6	-	-	-	TRED	Mus musculus	NA	1	Experimentally validated with low-throughput techniques
CEBPA	C/ebpalpha|CBF-A|Cebp	12606	MGI:MGI:99480|Ensembl:ENSMUSG00000034957|Vega:OTTMUSG00000058155	TOP2A	Top-2	21973	MGI:MGI:98790|Ensembl:ENSMUSG00000020914|Vega:OTTMUSG00000006446	TRED	Mus musculus	NA	1	Experimentally validated with low-throughput techniques
CEBPA	C/ebpalpha|CBF-A|Cebp	12606	MGI:MGI:99480|Ensembl:ENSMUSG00000034957|Vega:OTTMUSG00000058155	TPH1	Tph	21990	MGI:MGI:98796|Ensembl:ENSMUSG00000040046|Vega:OTTMUSG00000036091	TRED	Mus musculus	NA	1	Experimentally validated with low-throughput techniques
CEBPA	C/ebpalpha|CBF-A|Cebp	12606	MGI:MGI:99480|Ensembl:ENSMUSG00000034957|Vega:OTTMUSG00000058155	TRF	AI266983|Cd176|HP|Tf|Tfn|hpx	22041	MGI:MGI:98821|Ensembl:ENSMUSG00000032554|Vega:OTTMUSG00000024707	TRED	Mus musculus	NA	1	Experimentally validated with low-throughput techniques
CEBPA	C/EBP-alpha|CEBP	1050	MIM:116897|HGNC:HGNC:1833|Ensembl:ENSG00000245848|HPRD:00296|Vega:OTTHUMG00000161461	TRIM26	AFP|RNF95|ZNF173	7726	MIM:600830|HGNC:HGNC:12962|Ensembl:ENSG00000234127|HPRD:02901|Vega:OTTHUMG00000031041	TFACTS:TRED	Homo sapiens	NA	1	TFACTS CURATED
CEBPA	C/EBP-alpha|CEBP	1050	MIM:116897|HGNC:HGNC:1833|Ensembl:ENSG00000245848|HPRD:00296|Vega:OTTHUMG00000161461	TRIM26	AFP|RNF95|ZNF173	7726	MIM:600830|HGNC:HGNC:12962|Ensembl:ENSG00000234127|HPRD:02901|Vega:OTTHUMG00000031041	TRED	Homo sapiens	NA	1	Experimentally validated with low-throughput techniques
CEBPA	C/ebpalpha|CBF-A|Cebp	12606	MGI:MGI:99480|Ensembl:ENSMUSG00000034957|Vega:OTTMUSG00000058155	TTR	AA408768|AI787086|D17860|prealbumin	22139	MGI:MGI:98865|Ensembl:ENSMUSG00000061808	TFACTS:PAZAR	Mus musculus	NA	1	TFACTS CURATED
CEBPA	C/EBP-alpha|CEBP	1050	MIM:116897|HGNC:HGNC:1833|Ensembl:ENSG00000245848|HPRD:00296|Vega:OTTHUMG00000161461	TWF2	A6RP|A6r|MSTP011|PTK9L	11344	MIM:607433|HGNC:HGNC:9621|Ensembl:ENSG00000247596|HPRD:08464|Vega:OTTHUMG00000158105	TFACTS:TRED	Homo sapiens	NA	1	TFACTS CURATED
CEBPA	C/EBP-alpha|CEBP	1050	MIM:116897|HGNC:HGNC:1833|Ensembl:ENSG00000245848|HPRD:00296|Vega:OTTHUMG00000161461	UBE2L3	E2-F1|L-UBC|UBCH7|UbcM4	7332	MIM:603721|HGNC:HGNC:12488|Ensembl:ENSG00000185651|HPRD:04762|Vega:OTTHUMG00000150823	TRED	Homo sapiens	NA	1	Experimentally validated with low-throughput techniques
CEBPA	C/EBP-alpha|CEBP	1050	MIM:116897|HGNC:HGNC:1833|Ensembl:ENSG00000245848|HPRD:00296|Vega:OTTHUMG00000161461	UBP1	LBP-1B|LBP-1a|LBP1A|LBP1B	7342	MIM:609784|HGNC:HGNC:12507|Ensembl:ENSG00000153560|HPRD:10291|Vega:OTTHUMG00000130749	TRED	Homo sapiens	NA	1	Experimentally validated with low-throughput techniques
CEBPA	C/EBP-alpha|CEBP	1050	MIM:116897|HGNC:HGNC:1833|Ensembl:ENSG00000245848|HPRD:00296|Vega:OTTHUMG00000161461	UCP1	SLC25A7|UCP	7350	MIM:113730|HGNC:HGNC:12517|Ensembl:ENSG00000109424|HPRD:00221|Vega:OTTHUMG00000133415	TRED	Homo sapiens	NA	1	Experimentally validated with low-throughput techniques
CEBPA	C/ebpalpha|CBF-A|Cebp	12606	MGI:MGI:99480|Ensembl:ENSMUSG00000034957|Vega:OTTMUSG00000058155	UCP1	AI385626|Slc25a7|Ucp	22227	MGI:MGI:98894|Ensembl:ENSMUSG00000031710	TFACTS:PUBMED	Mus musculus	15762841	1	TFACTS CURATED
CEBPA	DBPCEP	24252	RGD:2326|Ensembl:ENSRNOG00000010918	UCP1	Ucp|Ucpa|Uncp	24860	RGD:3931|Ensembl:ENSRNOG00000003580	TFACTS:PUBMED	Rattus norvegicus	15762841	1	TFACTS CURATED
CEBPA	DBPCEP	24252	RGD:2326|Ensembl:ENSRNOG00000010918	UCP1	Ucp|Ucpa|Uncp	24860	RGD:3931|Ensembl:ENSRNOG00000003580	TRRD	Rattus norvegicus	TRRDSITES4:S4373	1	rat liver cells: 1.1.1, 1.1.4 rat brown adipose tissue: 1.1.1, 1.1.4
CEBPA	C/EBP-alpha|CEBP	1050	MIM:116897|HGNC:HGNC:1833|Ensembl:ENSG00000245848|HPRD:00296|Vega:OTTHUMG00000161461	UHRF1	ICBP90|Np95|RNF106|TDRD22|hNP95|hUHRF1|huNp95	29128	MIM:607990|HGNC:HGNC:12556|Ensembl:ENSG00000276043|HPRD:06992|Vega:OTTHUMG00000180251	TFACTS:TRED	Homo sapiens	NA	1	TFACTS CURATED
CEBPA	C/EBP-alpha|CEBP	1050	MIM:116897|HGNC:HGNC:1833|Ensembl:ENSG00000245848|HPRD:00296|Vega:OTTHUMG00000161461	UHRF1	ICBP90|Np95|RNF106|TDRD22|hNP95|hUHRF1|huNp95	29128	MIM:607990|HGNC:HGNC:12556|Ensembl:ENSG00000276043|HPRD:06992|Vega:OTTHUMG00000180251	TRED	Homo sapiens	NA	1	Experimentally validated with low-throughput techniques
CEBPA	C/EBP-alpha|CEBP	1050	MIM:116897|HGNC:HGNC:1833|Ensembl:ENSG00000245848|HPRD:00296|Vega:OTTHUMG00000161461	VIP	PHM27	7432	MIM:192320|HGNC:HGNC:12693|Ensembl:ENSG00000146469|HPRD:15950|Vega:OTTHUMG00000015851	PAZAR	Homo sapiens	7713908	1	ELECTROPHORETIC MOBILITY SHIFT ASSAY (EMSA)::SUPERSHIFT
CEBPA	C/EBP-alpha|CEBP	1050	MIM:116897|HGNC:HGNC:1833|Ensembl:ENSG00000245848|HPRD:00296|Vega:OTTHUMG00000161461	VIP	PHM27	7432	MIM:192320|HGNC:HGNC:12693|Ensembl:ENSG00000146469|HPRD:15950|Vega:OTTHUMG00000015851	PAZAR	Homo sapiens	7713908	1	PROTEIN BINDING ASSAY::DNASE FOOTPRINTING ASSAY
CEBPA	C/EBP-alpha|CEBP	1050	MIM:116897|HGNC:HGNC:1833|Ensembl:ENSG00000245848|HPRD:00296|Vega:OTTHUMG00000161461	VIP	PHM27	7432	MIM:192320|HGNC:HGNC:12693|Ensembl:ENSG00000146469|HPRD:15950|Vega:OTTHUMG00000015851	TFACTS:PAZAR	Homo sapiens	NA	1	TFACTS CURATED
CEBPA	C/EBP-alpha|CEBP	1050	MIM:116897|HGNC:HGNC:1833|Ensembl:ENSG00000245848|HPRD:00296|Vega:OTTHUMG00000161461	XDH	XO|XOR	7498	MIM:607633|HGNC:HGNC:12805|Ensembl:ENSG00000158125|HPRD:06363|Vega:OTTHUMG00000099385	TRED	Homo sapiens	NA	1	Experimentally validated with low-throughput techniques
CEBPA	DBPCEP	24252	RGD:2326|Ensembl:ENSRNOG00000010918	XDH	XOR	497811	RGD:62043|Ensembl:ENSRNOG00000007081	TRRD	Rattus norvegicus	TRRDSITES4:S6945	1	rat liver: 1.1.1, 1.1.2, 1.1.4 rat liver: 3.1, 3.2.1, 3.2.2, 3.3, 3.6 (C/EBPalpha, C/EBPbeta )
CEBPB	C/EBP-beta|IL6DBP|NF-IL6|TCF5	1051	MIM:189965|HGNC:HGNC:1834|Ensembl:ENSG00000172216|HPRD:01801|Vega:OTTHUMG00000032715	ABCB1	ABC20|CD243|CLCS|GP170|MDR1|P-GP|PGY1	5243	MIM:171050|HGNC:HGNC:40|Ensembl:ENSG00000085563|HPRD:01370|Vega:OTTHUMG00000023393	TFACTS:PUBMED	Homo sapiens	9040943	1	TFACTS CURATED
CEBPB	C/EBP-beta|IL6DBP|NF-IL6|TCF5	1051	MIM:189965|HGNC:HGNC:1834|Ensembl:ENSG00000172216|HPRD:01801|Vega:OTTHUMG00000032715	ABCB1	ABC20|CD243|CLCS|GP170|MDR1|P-GP|PGY1	5243	MIM:171050|HGNC:HGNC:40|Ensembl:ENSG00000085563|HPRD:01370|Vega:OTTHUMG00000023393	TRED	Homo sapiens	NA	1	Experimentally validated with low-throughput techniques
CEBPB	C/EBPbeta|CRP2|IL-6DBP|LAP|LIP|NF-IL6|NF-M|Nfil6	12608	MGI:MGI:88373|Ensembl:ENSMUSG00000056501|Vega:OTTMUSG00000016307	ABCB1B	Abcb1|Mdr1|Mdr1b|Pgy-1|Pgy1|mdr	18669	MGI:MGI:97568|Ensembl:ENSMUSG00000028970|Vega:OTTMUSG00000054347	TRRD	Mus musculus	TRRDSITES4:S3160	1	J7: 3.3, 3.4, 3.6 Hepa 1c1c7: 6.2 HeLa: 1.1.1 Y-1: 3.6, 6.6
CEBPB	C/EBP-beta|IL6DBP|NF-IL6|TCF5	1051	MIM:189965|HGNC:HGNC:1834|Ensembl:ENSG00000172216|HPRD:01801|Vega:OTTHUMG00000032715	ADH1	-	-	-	Literature	Homo sapiens	NA	1	EXPERT CURATED
CEBPB	C/EBP-beta|IL6DBP|NF-IL6|TCF5	1051	MIM:189965|HGNC:HGNC:1834|Ensembl:ENSG00000172216|HPRD:01801|Vega:OTTHUMG00000032715	ADH1	-	-	-	TRED	Homo sapiens	NA	1	Experimentally validated with low-throughput techniques
CEBPB	C/EBP-beta|IL6DBP|NF-IL6|TCF5	1051	MIM:189965|HGNC:HGNC:1834|Ensembl:ENSG00000172216|HPRD:01801|Vega:OTTHUMG00000032715	ADH1A	ADH1	124	MIM:103700|HGNC:HGNC:249|Ensembl:ENSG00000187758|HPRD:00063|Vega:OTTHUMG00000131026	Literature	Homo sapiens	1620113	1	LTP Validated
CEBPB	C/EBP-beta|IL6DBP|NF-IL6|TCF5	1051	MIM:189965|HGNC:HGNC:1834|Ensembl:ENSG00000172216|HPRD:01801|Vega:OTTHUMG00000032715	ADH1A	ADH1	124	MIM:103700|HGNC:HGNC:249|Ensembl:ENSG00000187758|HPRD:00063|Vega:OTTHUMG00000131026	TFACTS:PUBMED	Homo sapiens	1620113	1	LTP Validated
CEBPB	C/EBP-beta|IL6DBP|NF-IL6|TCF5	1051	MIM:189965|HGNC:HGNC:1834|Ensembl:ENSG00000172216|HPRD:01801|Vega:OTTHUMG00000032715	ADH1B	ADH2|HEL-S-117	125	MIM:103720|HGNC:HGNC:250|HPRD:00065	Literature	Homo sapiens	1620113	1	LTP Validated
CEBPB	C/EBP-beta|IL6DBP|NF-IL6|TCF5	1051	MIM:189965|HGNC:HGNC:1834|Ensembl:ENSG00000172216|HPRD:01801|Vega:OTTHUMG00000032715	ADH1B	ADH2|HEL-S-117	125	MIM:103720|HGNC:HGNC:250|HPRD:00065	TFACTS:PUBMED	Homo sapiens	1620113	1	LTP Validated
CEBPB	C/EBP-beta|IL6DBP|NF-IL6|TCF5	1051	MIM:189965|HGNC:HGNC:1834|Ensembl:ENSG00000172216|HPRD:01801|Vega:OTTHUMG00000032715	ADH1C	ADH3	126	MIM:103730|HGNC:HGNC:251|Ensembl:ENSG00000248144|HPRD:00066|Vega:OTTHUMG00000161422	Literature	Homo sapiens	1620113	1	LTP Validated
CEBPB	C/EBP-beta|IL6DBP|NF-IL6|TCF5	1051	MIM:189965|HGNC:HGNC:1834|Ensembl:ENSG00000172216|HPRD:01801|Vega:OTTHUMG00000032715	ADH1C	ADH3	126	MIM:103730|HGNC:HGNC:251|Ensembl:ENSG00000248144|HPRD:00066|Vega:OTTHUMG00000161422	TFACTS:PUBMED	Homo sapiens	1620113	1	LTP Validated
CEBPB	C/EBP-beta|IL6DBP|NF-IL6|TCF5	1051	MIM:189965|HGNC:HGNC:1834|Ensembl:ENSG00000172216|HPRD:01801|Vega:OTTHUMG00000032715	AFP	AFPD|FETA|HPAFP	174	MIM:104150|HGNC:HGNC:317|Ensembl:ENSG00000081051|HPRD:00074|Vega:OTTHUMG00000130011	TFACTS:TRED	Homo sapiens	NA	1	TFACTS CURATED
CEBPB	C/EBP-beta|IL6DBP|NF-IL6|TCF5	1051	MIM:189965|HGNC:HGNC:1834|Ensembl:ENSG00000172216|HPRD:01801|Vega:OTTHUMG00000032715	AFP	AFPD|FETA|HPAFP	174	MIM:104150|HGNC:HGNC:317|Ensembl:ENSG00000081051|HPRD:00074|Vega:OTTHUMG00000130011	TRED	Homo sapiens	NA	1	Experimentally validated with low-throughput techniques
CEBPB	C/EBPbeta|CRP2|IL-6DBP|LAP|LIP|NF-IL6|NF-M|Nfil6	12608	MGI:MGI:88373|Ensembl:ENSMUSG00000056501|Vega:OTTMUSG00000016307	AKR1B7	AR|Avdp|MVDP	11997	MGI:MGI:101918|Ensembl:ENSMUSG00000052131|Vega:OTTMUSG00000014785	TRRD	Mus musculus	TRRDSITES4:S5499	1	Y-1: 3.1, 3.2.2, 3.2.1, 3.6 (C/EBPbeta), 6.2, 6.5(forskolin)
CEBPB	C/EBP-beta|IL6DBP|NF-IL6|TCF5	1051	MIM:189965|HGNC:HGNC:1834|Ensembl:ENSG00000172216|HPRD:01801|Vega:OTTHUMG00000032715	ALB	ANALBA|FDAH|PRO0883|PRO0903|PRO1341	213	MIM:103600|HGNC:HGNC:399|Ensembl:ENSG00000163631|HPRD:00062|Vega:OTTHUMG00000129919	TFACTS:TRED	Homo sapiens	NA	1	TFACTS CURATED
CEBPB	C/EBP-beta|IL6DBP|NF-IL6|TCF5	1051	MIM:189965|HGNC:HGNC:1834|Ensembl:ENSG00000172216|HPRD:01801|Vega:OTTHUMG00000032715	ALB	ANALBA|FDAH|PRO0883|PRO0903|PRO1341	213	MIM:103600|HGNC:HGNC:399|Ensembl:ENSG00000163631|HPRD:00062|Vega:OTTHUMG00000129919	TRED	Homo sapiens	NA	1	Experimentally validated with low-throughput techniques
CEBPB	C/EBP-beta|IL6DBP|NF-IL6|TCF5	1051	MIM:189965|HGNC:HGNC:1834|Ensembl:ENSG00000172216|HPRD:01801|Vega:OTTHUMG00000032715	ALDH1A1	ALDC|ALDH-E1|ALDH1|ALDH11|HEL-9|HEL-S-53e|HEL12|PUMB1|RALDH1	216	MIM:100640|HGNC:HGNC:402|Ensembl:ENSG00000165092|HPRD:00001|Vega:OTTHUMG00000020019	TRRD	Homo sapiens	TRRDSITES4:S9748	1	Hepa-1 cells: 3.1, 3.2.1, 3.6 (C/EBPbeta), 6.6.1.1 (C/EBPbeta), 6.1.2, 6.2 Hepa-1 cells (no effect): 6.6.1.1 (C/EBPalpha) CCAAT box
CEBPB	C/EBP-beta|IL6DBP|NF-IL6|TCF5	1051	MIM:189965|HGNC:HGNC:1834|Ensembl:ENSG00000172216|HPRD:01801|Vega:OTTHUMG00000032715	ALOX5AP	FLAP	241	MIM:603700|HGNC:HGNC:436|Ensembl:ENSG00000132965|HPRD:04742|Vega:OTTHUMG00000016677	HTRI	Homo sapiens	12571239	1	CHROMATIN IMMUNOPRECIPITATION
CEBPB	C/EBP-beta|IL6DBP|NF-IL6|TCF5	1051	MIM:189965|HGNC:HGNC:1834|Ensembl:ENSG00000172216|HPRD:01801|Vega:OTTHUMG00000032715	ALOX5AP	FLAP	241	MIM:603700|HGNC:HGNC:436|Ensembl:ENSG00000132965|HPRD:04742|Vega:OTTHUMG00000016677	HTRI	Homo sapiens	12571239	1	ELECTROPHORETIC MOBILITY SHIFT ASSAY
CEBPB	C/EBP-beta|IL6DBP|NF-IL6|TCF5	1051	MIM:189965|HGNC:HGNC:1834|Ensembl:ENSG00000172216|HPRD:01801|Vega:OTTHUMG00000032715	ALOX5AP	FLAP	241	MIM:603700|HGNC:HGNC:436|Ensembl:ENSG00000132965|HPRD:04742|Vega:OTTHUMG00000016677	Literature	Homo sapiens	NA	1	EXPERT CURATED
CEBPB	Il6dbp|NF-IL6|TCF5	24253	RGD:2327|Ensembl:ENSRNOG00000057347	ARG1	-	29221	RGD:2150|Ensembl:ENSRNOG00000013304	TRRD	Rattus norvegicus	TRRDSITES4:S4097	1	H4IIE: 6.3.2 liver: 1.1.1, 3.1, 3.5, 3.6
CEBPB	C/EBP-beta|IL6DBP|NF-IL6|TCF5	1051	MIM:189965|HGNC:HGNC:1834|Ensembl:ENSG00000172216|HPRD:01801|Vega:OTTHUMG00000032715	ASNS	ASNSD|TS11	440	MIM:108370|HGNC:HGNC:753|Ensembl:ENSG00000070669|HPRD:00153|Vega:OTTHUMG00000022892	HTRI	Homo sapiens	18840095	1	CHROMATIN IMMUNOPRECIPITATION
CEBPB	C/EBP-beta|IL6DBP|NF-IL6|TCF5	1051	MIM:189965|HGNC:HGNC:1834|Ensembl:ENSG00000172216|HPRD:01801|Vega:OTTHUMG00000032715	ASNS	ASNSD|TS11	440	MIM:108370|HGNC:HGNC:753|Ensembl:ENSG00000070669|HPRD:00153|Vega:OTTHUMG00000022892	Literature	Homo sapiens	NA	1	EXPERT CURATED
CEBPB	C/EBP-beta|IL6DBP|NF-IL6|TCF5	1051	MIM:189965|HGNC:HGNC:1834|Ensembl:ENSG00000172216|HPRD:01801|Vega:OTTHUMG00000032715	BCL2L1	BCL-XL/S|BCL2L|BCLX|Bcl-X|PPP1R52	598	MIM:600039|HGNC:HGNC:992|Ensembl:ENSG00000171552|HPRD:02497|Vega:OTTHUMG00000032192	HTRI	Homo sapiens	19043455	1	CHROMATIN IMMUNOPRECIPITATION
CEBPB	C/EBP-beta|IL6DBP|NF-IL6|TCF5	1051	MIM:189965|HGNC:HGNC:1834|Ensembl:ENSG00000172216|HPRD:01801|Vega:OTTHUMG00000032715	BCL2L1	BCL-XL/S|BCL2L|BCLX|Bcl-X|PPP1R52	598	MIM:600039|HGNC:HGNC:992|Ensembl:ENSG00000171552|HPRD:02497|Vega:OTTHUMG00000032192	HTRI	Homo sapiens	19043455	1	ELECTROPHORETIC MOBILITY SHIFT ASSAY
CEBPB	C/EBP-beta|IL6DBP|NF-IL6|TCF5	1051	MIM:189965|HGNC:HGNC:1834|Ensembl:ENSG00000172216|HPRD:01801|Vega:OTTHUMG00000032715	BCL2L1	BCL-XL/S|BCL2L|BCLX|Bcl-X|PPP1R52	598	MIM:600039|HGNC:HGNC:992|Ensembl:ENSG00000171552|HPRD:02497|Vega:OTTHUMG00000032192	Literature	Homo sapiens	NA	1	EXPERT CURATED
CEBPB	Il6dbp|NF-IL6|TCF5	24253	RGD:2327|Ensembl:ENSRNOG00000057347	BGLAP	Bglap2|Bgp|Bgpr|Bgpra	25295	RGD:2206|Ensembl:ENSRNOG00000019607|Vega:OTTRNOG00000002061	TRRD	Rattus norvegicus	TRRDSITES4:S10139	1	primary rat osteoblasts: 3.1, 3.3, 3.4 ROS 17/2.8: 6.1.1, 6.2, 6.6.2.1 (C/EBPbeta, C/EBPdelta) HeLa: 6.6.2.1 (C/EBPbeta) HeLa (C/EBPbeta transformed): 6.2
CEBPB	C/EBP-beta|IL6DBP|NF-IL6|TCF5	1051	MIM:189965|HGNC:HGNC:1834|Ensembl:ENSG00000172216|HPRD:01801|Vega:OTTHUMG00000032715	C1QTNF3	C1ATNF3|CORCS|CORS|CORS-26|CORS26|CTRP3	114899	MIM:612045|HGNC:HGNC:14326|HPRD:12716	PAZAR	Homo sapiens	15755877	1	REPORTER GENE ASSAY::TRANSIENT TRANSFECTION LUCIFERASE ASSAY
CEBPB	C/EBP-beta|IL6DBP|NF-IL6|TCF5	1051	MIM:189965|HGNC:HGNC:1834|Ensembl:ENSG00000172216|HPRD:01801|Vega:OTTHUMG00000032715	C1QTNF3	C1ATNF3|CORCS|CORS|CORS-26|CORS26|CTRP3	114899	MIM:612045|HGNC:HGNC:14326|HPRD:12716	TFACTS:PAZAR	Homo sapiens	NA	1	TFACTS CURATED
CEBPB	C/EBP-beta|IL6DBP|NF-IL6|TCF5	1051	MIM:189965|HGNC:HGNC:1834|Ensembl:ENSG00000172216|HPRD:01801|Vega:OTTHUMG00000032715	CCL1	I-309|P500|SCYA1|SISe|TCA3	6346	MIM:182281|HGNC:HGNC:10609|Ensembl:ENSG00000108702|HPRD:01654|Vega:OTTHUMG00000132888	HTRI	Homo sapiens	16864713	1	ELECTROPHORETIC MOBILITY SHIFT ASSAY
CEBPB	C/EBP-beta|IL6DBP|NF-IL6|TCF5	1051	MIM:189965|HGNC:HGNC:1834|Ensembl:ENSG00000172216|HPRD:01801|Vega:OTTHUMG00000032715	CCL1	I-309|P500|SCYA1|SISe|TCA3	6346	MIM:182281|HGNC:HGNC:10609|Ensembl:ENSG00000108702|HPRD:01654|Vega:OTTHUMG00000132888	Literature	Homo sapiens	NA	1	EXPERT CURATED
CEBPB	C/EBP-beta|IL6DBP|NF-IL6|TCF5	1051	MIM:189965|HGNC:HGNC:1834|Ensembl:ENSG00000172216|HPRD:01801|Vega:OTTHUMG00000032715	CCL3	G0S19-1|LD78ALPHA|MIP-1-alpha|MIP1A|SCYA3	6348	MIM:182283|HGNC:HGNC:10627|Ensembl:ENSG00000277632|HPRD:01656|Vega:OTTHUMG00000188413	TRED	Homo sapiens	NA	1	Experimentally validated with low-throughput techniques
CEBPB	C/EBPbeta|CRP2|IL-6DBP|LAP|LIP|NF-IL6|NF-M|Nfil6	12608	MGI:MGI:88373|Ensembl:ENSMUSG00000056501|Vega:OTTMUSG00000016307	CCL3	AI323804|G0S19-1|LD78alpha|MIP-1alpha|MIP1-(a)|MIP1-alpha|Mip1a|Scya3	20302	MGI:MGI:98260|Ensembl:ENSMUSG00000000982|Vega:OTTMUSG00000000991	TFACTS:TRED	Mus musculus	NA	1	TFACTS CURATED
CEBPB	C/EBP-beta|IL6DBP|NF-IL6|TCF5	1051	MIM:189965|HGNC:HGNC:1834|Ensembl:ENSG00000172216|HPRD:01801|Vega:OTTHUMG00000032715	CCL5	D17S136E|RANTES|SCYA5|SIS-delta|SISd|TCP228|eoCP	6352	MIM:187011|HGNC:HGNC:10632|Ensembl:ENSG00000271503|HPRD:01751|Vega:OTTHUMG00000188396	TFACTS:TRED	Homo sapiens	NA	1	TFACTS CURATED
CEBPB	C/EBP-beta|IL6DBP|NF-IL6|TCF5	1051	MIM:189965|HGNC:HGNC:1834|Ensembl:ENSG00000172216|HPRD:01801|Vega:OTTHUMG00000032715	CCL5	D17S136E|RANTES|SCYA5|SIS-delta|SISd|TCP228|eoCP	6352	MIM:187011|HGNC:HGNC:10632|Ensembl:ENSG00000271503|HPRD:01751|Vega:OTTHUMG00000188396	TRED	Homo sapiens	NA	1	Experimentally validated with low-throughput techniques
CEBPB	C/EBP-beta|IL6DBP|NF-IL6|TCF5	1051	MIM:189965|HGNC:HGNC:1834|Ensembl:ENSG00000172216|HPRD:01801|Vega:OTTHUMG00000032715	CDKN1A	CAP20|CDKN1|CIP1|MDA-6|P21|SDI1|WAF1|p21CIP1	1026	MIM:116899|HGNC:HGNC:1784|Ensembl:ENSG00000124762|HPRD:00298|Vega:OTTHUMG00000014603	Literature	Homo sapiens	NA	1	EXPERT CURATED
CEBPB	C/EBP-beta|IL6DBP|NF-IL6|TCF5	1051	MIM:189965|HGNC:HGNC:1834|Ensembl:ENSG00000172216|HPRD:01801|Vega:OTTHUMG00000032715	CDKN1A	CAP20|CDKN1|CIP1|MDA-6|P21|SDI1|WAF1|p21CIP1	1026	MIM:116899|HGNC:HGNC:1784|Ensembl:ENSG00000124762|HPRD:00298|Vega:OTTHUMG00000014603	TRED	Homo sapiens	NA	1	Experimentally validated with low-throughput techniques
CEBPB	C/EBP-beta|IL6DBP|NF-IL6|TCF5	1051	MIM:189965|HGNC:HGNC:1834|Ensembl:ENSG00000172216|HPRD:01801|Vega:OTTHUMG00000032715	CEBPA	C/EBP-alpha|CEBP	1050	MIM:116897|HGNC:HGNC:1833|Ensembl:ENSG00000245848|HPRD:00296|Vega:OTTHUMG00000161461	TRED	Homo sapiens	NA	1	Experimentally validated with low-throughput techniques
CEBPB	C/EBPbeta|CRP2|IL-6DBP|LAP|LIP|NF-IL6|NF-M|Nfil6	12608	MGI:MGI:88373|Ensembl:ENSMUSG00000056501|Vega:OTTMUSG00000016307	CEBPA	C/ebpalpha|CBF-A|Cebp	12606	MGI:MGI:99480|Ensembl:ENSMUSG00000034957|Vega:OTTMUSG00000058155	TFACTS:PUBMED	Mus musculus	19663997	1	TFACTS CURATED
CEBPB	C/EBP-beta|IL6DBP|NF-IL6|TCF5	1051	MIM:189965|HGNC:HGNC:1834|Ensembl:ENSG00000172216|HPRD:01801|Vega:OTTHUMG00000032715	CELF1	BRUNOL2|CUG-BP|CUGBP|CUGBP1|EDEN-BP|NAB50|NAPOR|hNab50	10658	MIM:601074|HGNC:HGNC:2549|Ensembl:ENSG00000149187|HPRD:03046	TFACTS:TRED	Homo sapiens	NA	1	TFACTS CURATED
CEBPB	C/EBP-beta|IL6DBP|NF-IL6|TCF5	1051	MIM:189965|HGNC:HGNC:1834|Ensembl:ENSG00000172216|HPRD:01801|Vega:OTTHUMG00000032715	CGM3	-	-	-	Literature	Homo sapiens	NA	1	EXPERT CURATED
CEBPB	C/EBP-beta|IL6DBP|NF-IL6|TCF5	1051	MIM:189965|HGNC:HGNC:1834|Ensembl:ENSG00000172216|HPRD:01801|Vega:OTTHUMG00000032715	CGM3	-	-	-	TRED	Homo sapiens	NA	1	Experimentally validated with low-throughput techniques
CEBPB	C/EBP-beta|IL6DBP|NF-IL6|TCF5	1051	MIM:189965|HGNC:HGNC:1834|Ensembl:ENSG00000172216|HPRD:01801|Vega:OTTHUMG00000032715	COX2	COII|MTCO2	4513	MIM:516040|HGNC:HGNC:7421	HTRI	Homo sapiens	18367585	1	ELECTROPHORETIC MOBILITY SHIFT ASSAY
CEBPB	C/EBP-beta|IL6DBP|NF-IL6|TCF5	1051	MIM:189965|HGNC:HGNC:1834|Ensembl:ENSG00000172216|HPRD:01801|Vega:OTTHUMG00000032715	COX2	COII|MTCO2	4513	MIM:516040|HGNC:HGNC:7421	Literature	Homo sapiens	NA	1	EXPERT CURATED
CEBPB	C/EBP-beta|IL6DBP|NF-IL6|TCF5	1051	MIM:189965|HGNC:HGNC:1834|Ensembl:ENSG00000172216|HPRD:01801|Vega:OTTHUMG00000032715	CPB2	CPU|PCPB|TAFI	1361	MIM:603101|HGNC:HGNC:2300|Ensembl:ENSG00000080618|HPRD:04374|Vega:OTTHUMG00000016867	Literature	Homo sapiens	NA	1	EXPERT CURATED
CEBPB	C/EBP-beta|IL6DBP|NF-IL6|TCF5	1051	MIM:189965|HGNC:HGNC:1834|Ensembl:ENSG00000172216|HPRD:01801|Vega:OTTHUMG00000032715	CPB2	CPU|PCPB|TAFI	1361	MIM:603101|HGNC:HGNC:2300|Ensembl:ENSG00000080618|HPRD:04374|Vega:OTTHUMG00000016867	TRED	Homo sapiens	NA	1	Experimentally validated with low-throughput techniques
CEBPB	C/EBP-beta|IL6DBP|NF-IL6|TCF5	1051	MIM:189965|HGNC:HGNC:1834|Ensembl:ENSG00000172216|HPRD:01801|Vega:OTTHUMG00000032715	CRP	PTX1	1401	MIM:123260|HGNC:HGNC:2367|Ensembl:ENSG00000132693|HPRD:00422|Vega:OTTHUMG00000035344	HTRI	Homo sapiens	18684932	1	CHROMATIN IMMUNOPRECIPITATION
CEBPB	C/EBP-beta|IL6DBP|NF-IL6|TCF5	1051	MIM:189965|HGNC:HGNC:1834|Ensembl:ENSG00000172216|HPRD:01801|Vega:OTTHUMG00000032715	CRP	PTX1	1401	MIM:123260|HGNC:HGNC:2367|Ensembl:ENSG00000132693|HPRD:00422|Vega:OTTHUMG00000035344	Literature	Homo sapiens	NA	1	EXPERT CURATED
CEBPB	C/EBP-beta|IL6DBP|NF-IL6|TCF5	1051	MIM:189965|HGNC:HGNC:1834|Ensembl:ENSG00000172216|HPRD:01801|Vega:OTTHUMG00000032715	CRP	PTX1	1401	MIM:123260|HGNC:HGNC:2367|Ensembl:ENSG00000132693|HPRD:00422|Vega:OTTHUMG00000035344	TRRD	Homo sapiens	TRRDSITES4:S2483	1	human hepatoma OLC/PRF/5: 3.1, 3.2.1, 3.3, 3.4, 3.6, 4.2, 6.2
CEBPB	C/EBP-beta|IL6DBP|NF-IL6|TCF5	1051	MIM:189965|HGNC:HGNC:1834|Ensembl:ENSG00000172216|HPRD:01801|Vega:OTTHUMG00000032715	CSF3R	CD114|GCSFR	1441	MIM:138971|HGNC:HGNC:2439|Ensembl:ENSG00000119535|HPRD:00737|Vega:OTTHUMG00000008010	Literature	Homo sapiens	NA	1	EXPERT CURATED
CEBPB	C/EBP-beta|IL6DBP|NF-IL6|TCF5	1051	MIM:189965|HGNC:HGNC:1834|Ensembl:ENSG00000172216|HPRD:01801|Vega:OTTHUMG00000032715	CSF3R	CD114|GCSFR	1441	MIM:138971|HGNC:HGNC:2439|Ensembl:ENSG00000119535|HPRD:00737|Vega:OTTHUMG00000008010	TRED	Homo sapiens	NA	1	Experimentally validated with low-throughput techniques
CEBPB	C/EBP-beta|IL6DBP|NF-IL6|TCF5	1051	MIM:189965|HGNC:HGNC:1834|Ensembl:ENSG00000172216|HPRD:01801|Vega:OTTHUMG00000032715	CSH2	CS-2|CSB|GHB1|PL|hCS-B	1443	MIM:118820|HGNC:HGNC:2441|Ensembl:ENSG00000213218|HPRD:06688|Vega:OTTHUMG00000172283	HTRI	Homo sapiens	10855690	1	ELECTROPHORETIC MOBILITY SHIFT ASSAY
CEBPB	C/EBP-beta|IL6DBP|NF-IL6|TCF5	1051	MIM:189965|HGNC:HGNC:1834|Ensembl:ENSG00000172216|HPRD:01801|Vega:OTTHUMG00000032715	CSH2	CS-2|CSB|GHB1|PL|hCS-B	1443	MIM:118820|HGNC:HGNC:2441|Ensembl:ENSG00000213218|HPRD:06688|Vega:OTTHUMG00000172283	Literature	Homo sapiens	NA	1	EXPERT CURATED
CEBPB	Il6dbp|NF-IL6|TCF5	24253	RGD:2327|Ensembl:ENSRNOG00000057347	CSN2	Csnb	29173	RGD:61981|Ensembl:ENSRNOG00000039326	TRRD	Rattus norvegicus	TRRDSITES4:S2852	1	2852=2855, 2852&gt;2853+2854
CEBPB	C/EBP-beta|IL6DBP|NF-IL6|TCF5	1051	MIM:189965|HGNC:HGNC:1834|Ensembl:ENSG00000172216|HPRD:01801|Vega:OTTHUMG00000032715	CSRP1	CRP|CRP1|CSRP|CYRP|D1S181E|HEL-141|HEL-S-286	1465	MIM:123876|HGNC:HGNC:2469|Ensembl:ENSG00000159176|HPRD:00470|Vega:OTTHUMG00000035773	TFACTS:TRED	Homo sapiens	NA	1	TFACTS CURATED
CEBPB	C/EBP-beta|IL6DBP|NF-IL6|TCF5	1051	MIM:189965|HGNC:HGNC:1834|Ensembl:ENSG00000172216|HPRD:01801|Vega:OTTHUMG00000032715	CSRP1	CRP|CRP1|CSRP|CYRP|D1S181E|HEL-141|HEL-S-286	1465	MIM:123876|HGNC:HGNC:2469|Ensembl:ENSG00000159176|HPRD:00470|Vega:OTTHUMG00000035773	TRED	Homo sapiens	NA	1	Experimentally validated with low-throughput techniques
CEBPB	C/EBP-beta|IL6DBP|NF-IL6|TCF5	1051	MIM:189965|HGNC:HGNC:1834|Ensembl:ENSG00000172216|HPRD:01801|Vega:OTTHUMG00000032715	CUGBP1	-	-	-	Literature	Homo sapiens	NA	1	EXPERT CURATED
CEBPB	C/EBP-beta|IL6DBP|NF-IL6|TCF5	1051	MIM:189965|HGNC:HGNC:1834|Ensembl:ENSG00000172216|HPRD:01801|Vega:OTTHUMG00000032715	CUGBP1	-	-	-	TRED	Homo sapiens	NA	1	Experimentally validated with low-throughput techniques
CEBPB	C/EBP-beta|IL6DBP|NF-IL6|TCF5	1051	MIM:189965|HGNC:HGNC:1834|Ensembl:ENSG00000172216|HPRD:01801|Vega:OTTHUMG00000032715	CYP19A1	ARO|ARO1|CPV1|CYAR|CYP19|CYPXIX|P-450AROM	1588	MIM:107910|HGNC:HGNC:2594|Ensembl:ENSG00000137869|HPRD:00488|Vega:OTTHUMG00000131747	HTRI	Homo sapiens	18182446	1	CHROMATIN IMMUNOPRECIPITATION
CEBPB	C/EBP-beta|IL6DBP|NF-IL6|TCF5	1051	MIM:189965|HGNC:HGNC:1834|Ensembl:ENSG00000172216|HPRD:01801|Vega:OTTHUMG00000032715	CYP19A1	ARO|ARO1|CPV1|CYAR|CYP19|CYPXIX|P-450AROM	1588	MIM:107910|HGNC:HGNC:2594|Ensembl:ENSG00000137869|HPRD:00488|Vega:OTTHUMG00000131747	TFACTS:TRED	Homo sapiens	NA	1	TFACTS CURATED
CEBPB	C/EBP-beta|IL6DBP|NF-IL6|TCF5	1051	MIM:189965|HGNC:HGNC:1834|Ensembl:ENSG00000172216|HPRD:01801|Vega:OTTHUMG00000032715	CYP19A1	ARO|ARO1|CPV1|CYAR|CYP19|CYPXIX|P-450AROM	1588	MIM:107910|HGNC:HGNC:2594|Ensembl:ENSG00000137869|HPRD:00488|Vega:OTTHUMG00000131747	TRED	Homo sapiens	NA	1	Experimentally validated with low-throughput techniques
CEBPB	C/EBP-beta|IL6DBP|NF-IL6|TCF5	1051	MIM:189965|HGNC:HGNC:1834|Ensembl:ENSG00000172216|HPRD:01801|Vega:OTTHUMG00000032715	CYP3A4	CP33|CP34|CYP3A|CYP3A3|CYPIIIA3|CYPIIIA4|HLP|NF-25|P450C3|P450PCN1	1576	MIM:124010|HGNC:HGNC:2637|HPRD:00484	HTRI	Homo sapiens	15778453	1	CHROMATIN IMMUNOPRECIPITATION
CEBPB	C/EBP-beta|IL6DBP|NF-IL6|TCF5	1051	MIM:189965|HGNC:HGNC:1834|Ensembl:ENSG00000172216|HPRD:01801|Vega:OTTHUMG00000032715	CYP3A4	CP33|CP34|CYP3A|CYP3A3|CYPIIIA3|CYPIIIA4|HLP|NF-25|P450C3|P450PCN1	1576	MIM:124010|HGNC:HGNC:2637|HPRD:00484	Literature	Homo sapiens	NA	1	EXPERT CURATED
CEBPB	C/EBP-beta|IL6DBP|NF-IL6|TCF5	1051	MIM:189965|HGNC:HGNC:1834|Ensembl:ENSG00000172216|HPRD:01801|Vega:OTTHUMG00000032715	CYP7A1	CP7A|CYP7|CYPVII	1581	MIM:118455|HGNC:HGNC:2651|Ensembl:ENSG00000167910|HPRD:00324|Vega:OTTHUMG00000164301	TRED	Homo sapiens	NA	1	Experimentally validated with low-throughput techniques
CEBPB	Il6dbp|NF-IL6|TCF5	24253	RGD:2327|Ensembl:ENSRNOG00000057347	CYP7A1	CHAP|CYP7|CYP7S1	25428	RGD:2482|Ensembl:ENSRNOG00000009488	TFACTS:TRED	Rattus norvegicus	NA	1	TFACTS CURATED
CEBPB	Il6dbp|NF-IL6|TCF5	24253	RGD:2327|Ensembl:ENSRNOG00000057347	CYP7A1	CHAP|CYP7|CYP7S1	25428	RGD:2482|Ensembl:ENSRNOG00000009488	TRRD	Rattus norvegicus	TRRDSITES4:S7438	1	rat liver: 1.1.1 3.5 (C/EBPbeta), 3.3 HepG2: 6.6.2.1 (C/EBPbeta) HepG2 (C/EBPbeta transfected): 6.1.2 (no effect)
CEBPB	C/EBP-beta|IL6DBP|NF-IL6|TCF5	1051	MIM:189965|HGNC:HGNC:1834|Ensembl:ENSG00000172216|HPRD:01801|Vega:OTTHUMG00000032715	DLC1	ARHGAP7|HP|STARD12|p122-RhoGAP	10395	MIM:604258|HGNC:HGNC:2897|Ensembl:ENSG00000164741|HPRD:05035|Vega:OTTHUMG00000090825	TFACTS:TRED	Homo sapiens	NA	1	TFACTS CURATED
CEBPB	C/EBP-beta|IL6DBP|NF-IL6|TCF5	1051	MIM:189965|HGNC:HGNC:1834|Ensembl:ENSG00000172216|HPRD:01801|Vega:OTTHUMG00000032715	DLC1	ARHGAP7|HP|STARD12|p122-RhoGAP	10395	MIM:604258|HGNC:HGNC:2897|Ensembl:ENSG00000164741|HPRD:05035|Vega:OTTHUMG00000090825	TRED	Homo sapiens	NA	1	Experimentally validated with low-throughput techniques
CEBPB	C/EBP-beta|IL6DBP|NF-IL6|TCF5	1051	MIM:189965|HGNC:HGNC:1834|Ensembl:ENSG00000172216|HPRD:01801|Vega:OTTHUMG00000032715	TOP1	TOPI	7150	-	TRED	Homo sapiens	NA	1	Experimentally validated with low-throughput techniques
CEBPB	C/EBPbeta|CRP2|IL-6DBP|LAP|LIP|NF-IL6|NF-M|Nfil6	12608	MGI:MGI:88373|Ensembl:ENSMUSG00000056501|Vega:OTTMUSG00000016307	TOP1	TOPI	AI467334|D130064I21Rik|Top-1	-	TRED	Mus musculus	NA	1	Experimentally validated with low-throughput techniques
CEBPB	C/EBP-beta|IL6DBP|NF-IL6|TCF5	1051	MIM:189965|HGNC:HGNC:1834|Ensembl:ENSG00000172216|HPRD:01801|Vega:OTTHUMG00000032715	DUSP1	CL100|HVH1|MKP-1|MKP1|PTPN10	1843	MIM:600714|HGNC:HGNC:3064|Ensembl:ENSG00000120129|HPRD:02835|Vega:OTTHUMG00000130523	HTRI	Homo sapiens	18682532	1	CHROMATIN IMMUNOPRECIPITATION
CEBPB	C/EBP-beta|IL6DBP|NF-IL6|TCF5	1051	MIM:189965|HGNC:HGNC:1834|Ensembl:ENSG00000172216|HPRD:01801|Vega:OTTHUMG00000032715	DUSP1	CL100|HVH1|MKP-1|MKP1|PTPN10	1843	MIM:600714|HGNC:HGNC:3064|Ensembl:ENSG00000120129|HPRD:02835|Vega:OTTHUMG00000130523	HTRI	Homo sapiens	18682532	1	ELECTROPHORETIC MOBILITY SHIFT ASSAY
CEBPB	C/EBP-beta|IL6DBP|NF-IL6|TCF5	1051	MIM:189965|HGNC:HGNC:1834|Ensembl:ENSG00000172216|HPRD:01801|Vega:OTTHUMG00000032715	DUSP1	CL100|HVH1|MKP-1|MKP1|PTPN10	1843	MIM:600714|HGNC:HGNC:3064|Ensembl:ENSG00000120129|HPRD:02835|Vega:OTTHUMG00000130523	Literature	Homo sapiens	NA	1	EXPERT CURATED
CEBPB	C/EBPbeta|CRP2|IL-6DBP|LAP|LIP|NF-IL6|NF-M|Nfil6	12608	MGI:MGI:88373|Ensembl:ENSMUSG00000056501|Vega:OTTMUSG00000016307	EBF1	Ebf|O/E-1|OE-1|Olf-1|Olf1	13591	MGI:MGI:95275|Ensembl:ENSMUSG00000057098|Vega:OTTMUSG00000005474	TFACTS:PUBMED	Mus musculus	17060461	1	TFACTS CURATED
CEBPB	C/EBPbeta|CRP2|IL-6DBP|LAP|LIP|NF-IL6|NF-M|Nfil6	12608	MGI:MGI:88373|Ensembl:ENSMUSG00000056501|Vega:OTTMUSG00000016307	F7	AI132620|Cf7|FVII	14068	MGI:MGI:109325|Ensembl:ENSMUSG00000031443|Vega:OTTMUSG00000020609	TRRD	Mus musculus	TRRDSITES4:S5829	1	Hepa 1-6: 1.1.1, 1.5, 3.1 (no effect), 6.1.2 7.1
CEBPB	C/EBP-beta|IL6DBP|NF-IL6|TCF5	1051	MIM:189965|HGNC:HGNC:1834|Ensembl:ENSG00000172216|HPRD:01801|Vega:OTTHUMG00000032715	F8	AHF|DXS1253E|F8B|F8C|FVIII|HEMA	2157	MIM:300841|HGNC:HGNC:3546|Ensembl:ENSG00000185010|HPRD:02384|Vega:OTTHUMG00000022688	TFACTS:TRED	Homo sapiens	NA	1	TFACTS CURATED
CEBPB	C/EBP-beta|IL6DBP|NF-IL6|TCF5	1051	MIM:189965|HGNC:HGNC:1834|Ensembl:ENSG00000172216|HPRD:01801|Vega:OTTHUMG00000032715	F8	AHF|DXS1253E|F8B|F8C|FVIII|HEMA	2157	MIM:300841|HGNC:HGNC:3546|Ensembl:ENSG00000185010|HPRD:02384|Vega:OTTHUMG00000022688	TRED	Homo sapiens	NA	1	Experimentally validated with low-throughput techniques
CEBPB	C/EBP-beta|IL6DBP|NF-IL6|TCF5	1051	MIM:189965|HGNC:HGNC:1834|Ensembl:ENSG00000172216|HPRD:01801|Vega:OTTHUMG00000032715	FASLG	ALPS1B|APT1LG1|APTL|CD178|CD95-L|CD95L|FASL|TNFSF6|TNLG1A	356	MIM:134638|HGNC:HGNC:11936|Ensembl:ENSG00000117560|HPRD:00610|Vega:OTTHUMG00000034841	HTRI	Homo sapiens	12496392	1	ELECTROPHORETIC MOBILITY SHIFT ASSAY
CEBPB	C/EBP-beta|IL6DBP|NF-IL6|TCF5	1051	MIM:189965|HGNC:HGNC:1834|Ensembl:ENSG00000172216|HPRD:01801|Vega:OTTHUMG00000032715	FASLG	ALPS1B|APT1LG1|APTL|CD178|CD95-L|CD95L|FASL|TNFSF6|TNLG1A	356	MIM:134638|HGNC:HGNC:11936|Ensembl:ENSG00000117560|HPRD:00610|Vega:OTTHUMG00000034841	PAZAR	Homo sapiens	12496392	1	ELECTROPHORETIC MOBILITY SHIFT ASSAY (EMSA)::GEL SHIFT COMPETITION
CEBPB	C/EBP-beta|IL6DBP|NF-IL6|TCF5	1051	MIM:189965|HGNC:HGNC:1834|Ensembl:ENSG00000172216|HPRD:01801|Vega:OTTHUMG00000032715	FASLG	ALPS1B|APT1LG1|APTL|CD178|CD95-L|CD95L|FASL|TNFSF6|TNLG1A	356	MIM:134638|HGNC:HGNC:11936|Ensembl:ENSG00000117560|HPRD:00610|Vega:OTTHUMG00000034841	PAZAR	Homo sapiens	12496392	1	ELECTROPHORETIC MOBILITY SHIFT ASSAY (EMSA)::SUPERSHIFT
CEBPB	C/EBP-beta|IL6DBP|NF-IL6|TCF5	1051	MIM:189965|HGNC:HGNC:1834|Ensembl:ENSG00000172216|HPRD:01801|Vega:OTTHUMG00000032715	FASLG	ALPS1B|APT1LG1|APTL|CD178|CD95-L|CD95L|FASL|TNFSF6|TNLG1A	356	MIM:134638|HGNC:HGNC:11936|Ensembl:ENSG00000117560|HPRD:00610|Vega:OTTHUMG00000034841	TFACTS:PAZAR	Homo sapiens	NA	1	TFACTS CURATED
CEBPB	C/EBP-beta|IL6DBP|NF-IL6|TCF5	1051	MIM:189965|HGNC:HGNC:1834|Ensembl:ENSG00000172216|HPRD:01801|Vega:OTTHUMG00000032715	FMO3	FMOII|TMAU|dJ127D3.1	2328	MIM:136132|HGNC:HGNC:3771|Ensembl:ENSG00000007933|HPRD:00633|Vega:OTTHUMG00000035505	HTRI	Homo sapiens	18555208	1	CHROMATIN IMMUNOPRECIPITATION
CEBPB	C/EBP-beta|IL6DBP|NF-IL6|TCF5	1051	MIM:189965|HGNC:HGNC:1834|Ensembl:ENSG00000172216|HPRD:01801|Vega:OTTHUMG00000032715	FMO3	FMOII|TMAU|dJ127D3.1	2328	MIM:136132|HGNC:HGNC:3771|Ensembl:ENSG00000007933|HPRD:00633|Vega:OTTHUMG00000035505	Literature	Homo sapiens	NA	1	EXPERT CURATED
CEBPB	C/EBP-beta|IL6DBP|NF-IL6|TCF5	1051	MIM:189965|HGNC:HGNC:1834|Ensembl:ENSG00000172216|HPRD:01801|Vega:OTTHUMG00000032715	FOS	AP-1|C-FOS|p55	2353	MIM:164810|HGNC:HGNC:3796|Ensembl:ENSG00000170345|HPRD:01275|Vega:OTTHUMG00000171774	TFACTS:TRED	Homo sapiens	NA	1	TFACTS CURATED
CEBPB	C/EBP-beta|IL6DBP|NF-IL6|TCF5	1051	MIM:189965|HGNC:HGNC:1834|Ensembl:ENSG00000172216|HPRD:01801|Vega:OTTHUMG00000032715	FOS	AP-1|C-FOS|p55	2353	MIM:164810|HGNC:HGNC:3796|Ensembl:ENSG00000170345|HPRD:01275|Vega:OTTHUMG00000171774	TRED	Homo sapiens	NA	1	Experimentally validated with low-throughput techniques
CEBPB	Il6dbp|NF-IL6|TCF5	24253	RGD:2327|Ensembl:ENSRNOG00000057347	FOXA2	Hnf3b	25099	RGD:2808|Ensembl:ENSRNOG00000013133	TRRD	Rattus norvegicus	TRRDSITES4:S1974	1	3.1, 3.2, 3.5 human HepG2 cells: 6.2, 6.4, 6.6
CEBPB	C/EBP-beta|IL6DBP|NF-IL6|TCF5	1051	MIM:189965|HGNC:HGNC:1834|Ensembl:ENSG00000172216|HPRD:01801|Vega:OTTHUMG00000032715	GADD45G	CR6|DDIT2|GADD45gamma|GRP17	10912	MIM:604949|HGNC:HGNC:4097|Ensembl:ENSG00000130222|HPRD:05383|Vega:OTTHUMG00000020187	Literature	Homo sapiens	NA	1	EXPERT CURATED
CEBPB	C/EBP-beta|IL6DBP|NF-IL6|TCF5	1051	MIM:189965|HGNC:HGNC:1834|Ensembl:ENSG00000172216|HPRD:01801|Vega:OTTHUMG00000032715	GADD45G	CR6|DDIT2|GADD45gamma|GRP17	10912	MIM:604949|HGNC:HGNC:4097|Ensembl:ENSG00000130222|HPRD:05383|Vega:OTTHUMG00000020187	TRED	Homo sapiens	NA	1	Experimentally validated with low-throughput techniques
CEBPB	C/EBP-beta|IL6DBP|NF-IL6|TCF5	1051	MIM:189965|HGNC:HGNC:1834|Ensembl:ENSG00000172216|HPRD:01801|Vega:OTTHUMG00000032715	GFER	ALR|ERV1|HERV1|HPO|HPO1|HPO2|HSS	2671	MIM:600924|HGNC:HGNC:4236|Ensembl:ENSG00000127554|HPRD:02954|Vega:OTTHUMG00000176896	HTRI	Homo sapiens	20690902	1	CHROMATIN IMMUNOPRECIPITATION
CEBPB	C/EBP-beta|IL6DBP|NF-IL6|TCF5	1051	MIM:189965|HGNC:HGNC:1834|Ensembl:ENSG00000172216|HPRD:01801|Vega:OTTHUMG00000032715	GFER	ALR|ERV1|HERV1|HPO|HPO1|HPO2|HSS	2671	MIM:600924|HGNC:HGNC:4236|Ensembl:ENSG00000127554|HPRD:02954|Vega:OTTHUMG00000176896	HTRI	Homo sapiens	20690902	1	ELECTROPHORETIC MOBILITY SHIFT ASSAY
CEBPB	C/EBP-beta|IL6DBP|NF-IL6|TCF5	1051	MIM:189965|HGNC:HGNC:1834|Ensembl:ENSG00000172216|HPRD:01801|Vega:OTTHUMG00000032715	GFER	ALR|ERV1|HERV1|HPO|HPO1|HPO2|HSS	2671	MIM:600924|HGNC:HGNC:4236|Ensembl:ENSG00000127554|HPRD:02954|Vega:OTTHUMG00000176896	Literature	Homo sapiens	NA	1	EXPERT CURATED
CEBPB	Il6dbp|NF-IL6|TCF5	24253	RGD:2327|Ensembl:ENSRNOG00000057347	GSTA5	Gsta2	494499	RGD:1593189|Ensembl:ENSRNOG00000000201	TRRD	Rattus norvegicus	TRRDSITES4:S6180	1	VSMC: 3.1, 3.4, 3.2.2, 3.3 VSMC: 3.6 (C/EBP beta) VSMC: 6.5 (H2O2, no effect)
CEBPB	Il6dbp|NF-IL6|TCF5	24253	RGD:2327|Ensembl:ENSRNOG00000057347	GSTP1	GST-P|Gst3|Gstp|Gstp2	24426	RGD:2758|Ensembl:ENSRNOG00000018237	TRRD	Rattus norvegicus	TRRDSITES4:S6549	1	liver nuclear extract: 1.1.1 liver: 3.1, 3.4, 3.2.2, 3.6 (C/EBP beta) HepG2: 6.6.2.1 (C/EBP beta), 6.4
CEBPB	C/EBP-beta|IL6DBP|NF-IL6|TCF5	1051	MIM:189965|HGNC:HGNC:1834|Ensembl:ENSG00000172216|HPRD:01801|Vega:OTTHUMG00000032715	HCOX2	-	-	-	Literature	Homo sapiens	NA	1	EXPERT CURATED
CEBPB	C/EBP-beta|IL6DBP|NF-IL6|TCF5	1051	MIM:189965|HGNC:HGNC:1834|Ensembl:ENSG00000172216|HPRD:01801|Vega:OTTHUMG00000032715	HCOX2	-	-	-	TRED	Homo sapiens	NA	1	Experimentally validated with low-throughput techniques
CEBPB	C/EBP-beta|IL6DBP|NF-IL6|TCF5	1051	MIM:189965|HGNC:HGNC:1834|Ensembl:ENSG00000172216|HPRD:01801|Vega:OTTHUMG00000032715	HGF	DFNB39|F-TCF|HGFB|HPTA|SF	3082	MIM:142409|HGNC:HGNC:4893|Ensembl:ENSG00000019991|HPRD:00799|Vega:OTTHUMG00000023804	Literature	Homo sapiens	NA	1	EXPERT CURATED
CEBPB	C/EBP-beta|IL6DBP|NF-IL6|TCF5	1051	MIM:189965|HGNC:HGNC:1834|Ensembl:ENSG00000172216|HPRD:01801|Vega:OTTHUMG00000032715	HGF	DFNB39|F-TCF|HGFB|HPTA|SF	3082	MIM:142409|HGNC:HGNC:4893|Ensembl:ENSG00000019991|HPRD:00799|Vega:OTTHUMG00000023804	TRED	Homo sapiens	NA	1	Experimentally validated with low-throughput techniques
CEBPB	C/EBP-beta|IL6DBP|NF-IL6|TCF5	1051	MIM:189965|HGNC:HGNC:1834|Ensembl:ENSG00000172216|HPRD:01801|Vega:OTTHUMG00000032715	HP	BP|HP2ALPHA2|HPA1S	3240	MIM:140100|HGNC:HGNC:5141|Ensembl:ENSG00000257017|HPRD:00772|Vega:OTTHUMG00000173009	TFACTS:PUBMED	Homo sapiens	16172914	1	TFACTS CURATED
CEBPB	C/EBP-beta|IL6DBP|NF-IL6|TCF5	1051	MIM:189965|HGNC:HGNC:1834|Ensembl:ENSG00000172216|HPRD:01801|Vega:OTTHUMG00000032715	HP	BP|HP2ALPHA2|HPA1S	3240	MIM:140100|HGNC:HGNC:5141|Ensembl:ENSG00000257017|HPRD:00772|Vega:OTTHUMG00000173009	TRED	Homo sapiens	NA	1	Experimentally validated with low-throughput techniques
CEBPB	Il6dbp|NF-IL6|TCF5	24253	RGD:2327|Ensembl:ENSRNOG00000057347	HP	Ba1-647	24464	RGD:2825|Ensembl:ENSRNOG00000014964	TFACTS:PUBMED	Rattus norvegicus	16172914	1	TFACTS CURATED
CEBPB	C/EBP-beta|IL6DBP|NF-IL6|TCF5	1051	MIM:189965|HGNC:HGNC:1834|Ensembl:ENSG00000172216|HPRD:01801|Vega:OTTHUMG00000032715	HPX	HX	3263	MIM:142290|HGNC:HGNC:5171|Ensembl:ENSG00000110169|HPRD:00793|Vega:OTTHUMG00000133399	TFACTS:TRED	Homo sapiens	NA	1	TFACTS CURATED
CEBPB	C/EBP-beta|IL6DBP|NF-IL6|TCF5	1051	MIM:189965|HGNC:HGNC:1834|Ensembl:ENSG00000172216|HPRD:01801|Vega:OTTHUMG00000032715	HPX	HX	3263	MIM:142290|HGNC:HGNC:5171|Ensembl:ENSG00000110169|HPRD:00793|Vega:OTTHUMG00000133399	TRED	Homo sapiens	NA	1	Experimentally validated with low-throughput techniques
CEBPB	C/EBP-beta|IL6DBP|NF-IL6|TCF5	1051	MIM:189965|HGNC:HGNC:1834|Ensembl:ENSG00000172216|HPRD:01801|Vega:OTTHUMG00000032715	HSD11B1	11-DH|11-beta-HSD1|CORTRD2|HDL|HSD11|HSD11B|HSD11L|SDR26C1	3290	MIM:600713|HGNC:HGNC:5208|Ensembl:ENSG00000117594|HPRD:07042|Vega:OTTHUMG00000036481	TFACTS:PUBMED	Homo sapiens	19088256	1	TFACTS CURATED
CEBPB	C/EBP-beta|IL6DBP|NF-IL6|TCF5	1051	MIM:189965|HGNC:HGNC:1834|Ensembl:ENSG00000172216|HPRD:01801|Vega:OTTHUMG00000032715	HSD17B8	D6S2245E|FABG|FABGL|H2-KE6|HKE6|KE6|RING2|SDR30C1|dJ1033B10.9	7923	MIM:601417|HGNC:HGNC:3554|Ensembl:ENSG00000204228|HPRD:03248|Vega:OTTHUMG00000031117	HTRI	Homo sapiens	18852215	1	CHROMATIN IMMUNOPRECIPITATION
CEBPB	C/EBP-beta|IL6DBP|NF-IL6|TCF5	1051	MIM:189965|HGNC:HGNC:1834|Ensembl:ENSG00000172216|HPRD:01801|Vega:OTTHUMG00000032715	HSD17B8	D6S2245E|FABG|FABGL|H2-KE6|HKE6|KE6|RING2|SDR30C1|dJ1033B10.9	7923	MIM:601417|HGNC:HGNC:3554|Ensembl:ENSG00000204228|HPRD:03248|Vega:OTTHUMG00000031117	Literature	Homo sapiens	NA	1	EXPERT CURATED
CEBPB	C/EBP-beta|IL6DBP|NF-IL6|TCF5	1051	MIM:189965|HGNC:HGNC:1834|Ensembl:ENSG00000172216|HPRD:01801|Vega:OTTHUMG00000032715	ICAM1	BB2|CD54|P3.58	3383	MIM:147840|HGNC:HGNC:5344|Ensembl:ENSG00000090339|HPRD:00996|Vega:OTTHUMG00000180403	TFACTS:TRED	Homo sapiens	NA	1	TFACTS CURATED
CEBPB	C/EBP-beta|IL6DBP|NF-IL6|TCF5	1051	MIM:189965|HGNC:HGNC:1834|Ensembl:ENSG00000172216|HPRD:01801|Vega:OTTHUMG00000032715	ICAM1	BB2|CD54|P3.58	3383	MIM:147840|HGNC:HGNC:5344|Ensembl:ENSG00000090339|HPRD:00996|Vega:OTTHUMG00000180403	TRED	Homo sapiens	NA	1	Experimentally validated with low-throughput techniques
CEBPB	C/EBPbeta|CRP2|IL-6DBP|LAP|LIP|NF-IL6|NF-M|Nfil6	12608	MGI:MGI:88373|Ensembl:ENSMUSG00000056501|Vega:OTTMUSG00000016307	ID2	AI255428|C78922|Idb2|bHLHb26	15902	MGI:MGI:96397|Ensembl:ENSMUSG00000020644	PAZAR	Mus musculus	15809228	1	ELECTROPHORETIC MOBILITY SHIFT ASSAY (EMSA)::UNKNOWN
CEBPB	C/EBPbeta|CRP2|IL-6DBP|LAP|LIP|NF-IL6|NF-M|Nfil6	12608	MGI:MGI:88373|Ensembl:ENSMUSG00000056501|Vega:OTTMUSG00000016307	ID2	AI255428|C78922|Idb2|bHLHb26	15902	MGI:MGI:96397|Ensembl:ENSMUSG00000020644	PAZAR	Mus musculus	15809228	1	PROTEIN BINDING ASSAY::CHROMATIN IMMUNOPRECIPITATION (CHIP)
CEBPB	C/EBPbeta|CRP2|IL-6DBP|LAP|LIP|NF-IL6|NF-M|Nfil6	12608	MGI:MGI:88373|Ensembl:ENSMUSG00000056501|Vega:OTTMUSG00000016307	ID2	AI255428|C78922|Idb2|bHLHb26	15902	MGI:MGI:96397|Ensembl:ENSMUSG00000020644	PAZAR	Mus musculus	15809228	1	REPORTER GENE ASSAY::TRANSIENT TRANSFECTION LUCIFERASE ASSAY
CEBPB	C/EBPbeta|CRP2|IL-6DBP|LAP|LIP|NF-IL6|NF-M|Nfil6	12608	MGI:MGI:88373|Ensembl:ENSMUSG00000056501|Vega:OTTMUSG00000016307	ID2	AI255428|C78922|Idb2|bHLHb26	15902	MGI:MGI:96397|Ensembl:ENSMUSG00000020644	TFACTS:PAZAR	Mus musculus	NA	1	TFACTS CURATED
CEBPB	C/EBP-beta|IL6DBP|NF-IL6|TCF5	1051	MIM:189965|HGNC:HGNC:1834|Ensembl:ENSG00000172216|HPRD:01801|Vega:OTTHUMG00000032715	IGF1	IGF-I|IGFI|MGF	3479	MIM:147440|HGNC:HGNC:5464|Ensembl:ENSG00000017427|HPRD:00936|Vega:OTTHUMG00000149910	TFACTS:PUBMED	Homo sapiens	7708053	1	TFACTS CURATED
CEBPB	C/EBP-beta|IL6DBP|NF-IL6|TCF5	1051	MIM:189965|HGNC:HGNC:1834|Ensembl:ENSG00000172216|HPRD:01801|Vega:OTTHUMG00000032715	IGF2	C11orf43|GRDF|IGF-II|PP9974	3481	MIM:147470|HGNC:HGNC:5466|Ensembl:ENSG00000167244|HPRD:00939|HPRD:17410|Vega:OTTHUMG00000009395	TFACTS:PUBMED	Homo sapiens	7659086	1	TFACTS CURATED
CEBPB	C/EBP-beta|IL6DBP|NF-IL6|TCF5	1051	MIM:189965|HGNC:HGNC:1834|Ensembl:ENSG00000172216|HPRD:01801|Vega:OTTHUMG00000032715	IGF2	C11orf43|GRDF|IGF-II|PP9974	3481	MIM:147470|HGNC:HGNC:5466|Ensembl:ENSG00000167244|HPRD:00939|HPRD:17410|Vega:OTTHUMG00000009395	TRED	Homo sapiens	NA	1	Experimentally validated with low-throughput techniques
CEBPB	C/EBP-beta|IL6DBP|NF-IL6|TCF5	1051	MIM:189965|HGNC:HGNC:1834|Ensembl:ENSG00000172216|HPRD:01801|Vega:OTTHUMG00000032715	IGH	IGD1|IGH.1@|IGH@|IGHD@|IGHDY1|IGHJ|IGHJ@|IGHV|IGHV@	3492	MIM:146910|MIM:147010|MIM:147070|HGNC:HGNC:5477	Literature	Homo sapiens	NA	1	EXPERT CURATED
CEBPB	C/EBP-beta|IL6DBP|NF-IL6|TCF5	1051	MIM:189965|HGNC:HGNC:1834|Ensembl:ENSG00000172216|HPRD:01801|Vega:OTTHUMG00000032715	IGH4	-	-	-	TRED	Homo sapiens	NA	1	Experimentally validated with low-throughput techniques
CEBPB	C/EBPbeta|CRP2|IL-6DBP|LAP|LIP|NF-IL6|NF-M|Nfil6	12608	MGI:MGI:88373|Ensembl:ENSMUSG00000056501|Vega:OTTMUSG00000016307	IGHG1	IgG1|Igh-4|VH7183	16017	MGI:MGI:96446|IMGT/GENE-DB:IGHG1	TFACTS:TRED	Mus musculus	NA	1	TFACTS CURATED
CEBPB	C/EBP-beta|IL6DBP|NF-IL6|TCF5	1051	MIM:189965|HGNC:HGNC:1834|Ensembl:ENSG00000172216|HPRD:01801|Vega:OTTHUMG00000032715	IGHG3	IgG3	3502	MIM:147120|HGNC:HGNC:5527|IMGT/GENE-DB:IGHG3	TFACTS:TRED	Homo sapiens	NA	1	TFACTS CURATED
CEBPB	C/EBP-beta|IL6DBP|NF-IL6|TCF5	1051	MIM:189965|HGNC:HGNC:1834|Ensembl:ENSG00000172216|HPRD:01801|Vega:OTTHUMG00000032715	IGHG3	IgG3	3502	MIM:147120|HGNC:HGNC:5527|IMGT/GENE-DB:IGHG3	TRED	Homo sapiens	NA	1	Experimentally validated with low-throughput techniques
CEBPB	C/EBP-beta|IL6DBP|NF-IL6|TCF5	1051	MIM:189965|HGNC:HGNC:1834|Ensembl:ENSG00000172216|HPRD:01801|Vega:OTTHUMG00000032715	IL10	CSIF|GVHDS|IL-10|IL10A|TGIF	3586	MIM:124092|HGNC:HGNC:5962|Ensembl:ENSG00000136634|HPRD:00495|Vega:OTTHUMG00000036386	TFACTS:TRED	Homo sapiens	NA	1	TFACTS CURATED
CEBPB	C/EBP-beta|IL6DBP|NF-IL6|TCF5	1051	MIM:189965|HGNC:HGNC:1834|Ensembl:ENSG00000172216|HPRD:01801|Vega:OTTHUMG00000032715	IL10	CSIF|GVHDS|IL-10|IL10A|TGIF	3586	MIM:124092|HGNC:HGNC:5962|Ensembl:ENSG00000136634|HPRD:00495|Vega:OTTHUMG00000036386	TRED	Homo sapiens	NA	1	Experimentally validated with low-throughput techniques
CEBPB	C/EBP-beta|IL6DBP|NF-IL6|TCF5	1051	MIM:189965|HGNC:HGNC:1834|Ensembl:ENSG00000172216|HPRD:01801|Vega:OTTHUMG00000032715	IL12B	CLMF|CLMF2|IL-12B|IMD28|IMD29|NKSF|NKSF2	3593	MIM:161561|HGNC:HGNC:5970|Ensembl:ENSG00000113302|HPRD:01194|Vega:OTTHUMG00000130307	TFACTS:TRED	Homo sapiens	NA	1	TFACTS CURATED
CEBPB	C/EBP-beta|IL6DBP|NF-IL6|TCF5	1051	MIM:189965|HGNC:HGNC:1834|Ensembl:ENSG00000172216|HPRD:01801|Vega:OTTHUMG00000032715	IL12B	CLMF|CLMF2|IL-12B|IMD28|IMD29|NKSF|NKSF2	3593	MIM:161561|HGNC:HGNC:5970|Ensembl:ENSG00000113302|HPRD:01194|Vega:OTTHUMG00000130307	TRED	Homo sapiens	NA	1	Experimentally validated with low-throughput techniques
CEBPB	C/EBP-beta|IL6DBP|NF-IL6|TCF5	1051	MIM:189965|HGNC:HGNC:1834|Ensembl:ENSG00000172216|HPRD:01801|Vega:OTTHUMG00000032715	IL17F	CANDF6|IL-17F|ML-1|ML1	112744	MIM:606496|HGNC:HGNC:16404|Ensembl:ENSG00000112116|HPRD:16224|Vega:OTTHUMG00000014845	Literature	Homo sapiens	NA	1	EXPERT CURATED
CEBPB	C/EBP-beta|IL6DBP|NF-IL6|TCF5	1051	MIM:189965|HGNC:HGNC:1834|Ensembl:ENSG00000172216|HPRD:01801|Vega:OTTHUMG00000032715	IL17F	CANDF6|IL-17F|ML-1|ML1	112744	MIM:606496|HGNC:HGNC:16404|Ensembl:ENSG00000112116|HPRD:16224|Vega:OTTHUMG00000014845	TRED	Homo sapiens	NA	1	Experimentally validated with low-throughput techniques
CEBPB	C/EBP-beta|IL6DBP|NF-IL6|TCF5	1051	MIM:189965|HGNC:HGNC:1834|Ensembl:ENSG00000172216|HPRD:01801|Vega:OTTHUMG00000032715	IL18BP	IL18BPa	10068	MIM:604113|HGNC:HGNC:5987|Ensembl:ENSG00000137496|HPRD:04984|Vega:OTTHUMG00000133713	Literature	Homo sapiens	NA	1	EXPERT CURATED
CEBPB	C/EBP-beta|IL6DBP|NF-IL6|TCF5	1051	MIM:189965|HGNC:HGNC:1834|Ensembl:ENSG00000172216|HPRD:01801|Vega:OTTHUMG00000032715	IL18BP	IL18BPa	10068	MIM:604113|HGNC:HGNC:5987|Ensembl:ENSG00000137496|HPRD:04984|Vega:OTTHUMG00000133713	TRED	Homo sapiens	NA	1	Experimentally validated with low-throughput techniques
CEBPB	C/EBP-beta|IL6DBP|NF-IL6|TCF5	1051	MIM:189965|HGNC:HGNC:1834|Ensembl:ENSG00000172216|HPRD:01801|Vega:OTTHUMG00000032715	IL1A	IL-1A|IL1|IL1-ALPHA|IL1F1	3552	MIM:147760|HGNC:HGNC:5991|HPRD:00988	TFACTS:TRED	Homo sapiens	NA	1	TFACTS CURATED
CEBPB	C/EBP-beta|IL6DBP|NF-IL6|TCF5	1051	MIM:189965|HGNC:HGNC:1834|Ensembl:ENSG00000172216|HPRD:01801|Vega:OTTHUMG00000032715	IL1A	IL-1A|IL1|IL1-ALPHA|IL1F1	3552	MIM:147760|HGNC:HGNC:5991|HPRD:00988	TRED	Homo sapiens	NA	1	Experimentally validated with low-throughput techniques
CEBPB	C/EBP-beta|IL6DBP|NF-IL6|TCF5	1051	MIM:189965|HGNC:HGNC:1834|Ensembl:ENSG00000172216|HPRD:01801|Vega:OTTHUMG00000032715	IL1B	IL-1|IL1-BETA|IL1F2	3553	MIM:147720|HGNC:HGNC:5992|Ensembl:ENSG00000125538|HPRD:00985|Vega:OTTHUMG00000131344	TFACTS:TRRD	Homo sapiens	NA	1	TFACTS CURATED
CEBPB	C/EBP-beta|IL6DBP|NF-IL6|TCF5	1051	MIM:189965|HGNC:HGNC:1834|Ensembl:ENSG00000172216|HPRD:01801|Vega:OTTHUMG00000032715	IL1B	IL-1|IL1-BETA|IL1F2	3553	MIM:147720|HGNC:HGNC:5992|Ensembl:ENSG00000125538|HPRD:00985|Vega:OTTHUMG00000131344	TRED	Homo sapiens	NA	1	TFACTS CURATED
CEBPB	C/EBP-beta|IL6DBP|NF-IL6|TCF5	1051	MIM:189965|HGNC:HGNC:1834|Ensembl:ENSG00000172216|HPRD:01801|Vega:OTTHUMG00000032715	IL1B	IL-1|IL1-BETA|IL1F2	3553	MIM:147720|HGNC:HGNC:5992|Ensembl:ENSG00000125538|HPRD:00985|Vega:OTTHUMG00000131344	TRED	Homo sapiens	NA	1	Experimentally validated with low-throughput techniques
CEBPB	C/EBP-beta|IL6DBP|NF-IL6|TCF5	1051	MIM:189965|HGNC:HGNC:1834|Ensembl:ENSG00000172216|HPRD:01801|Vega:OTTHUMG00000032715	IL1B	IL-1|IL1-BETA|IL1F2	3553	MIM:147720|HGNC:HGNC:5992|Ensembl:ENSG00000125538|HPRD:00985|Vega:OTTHUMG00000131344	TRRD	Homo sapiens	TRRDSITES4:S7902	1	HeLa: 6.1.2, 6.2, 6.6.2.1 (NF-IL6) 3.5 (NF-IL6, NF-IL6+Tax), 3.5 (Tax - no effect) THP-1: 6.2
CEBPB	C/EBPbeta|CRP2|IL-6DBP|LAP|LIP|NF-IL6|NF-M|Nfil6	12608	MGI:MGI:88373|Ensembl:ENSMUSG00000056501|Vega:OTTMUSG00000016307	IL1B	IL-1beta|Il-1b	16176	MGI:MGI:96543|Ensembl:ENSMUSG00000027398|Vega:OTTMUSG00000015509	TRRD	Mus musculus	TRRDSITES4:S2384	1	RAW264.7: 3.6 (NFIL-6beta, NFIL-6), 6.1.1+, 6.2+, 6.3.2+
CEBPB	C/EBP-beta|IL6DBP|NF-IL6|TCF5	1051	MIM:189965|HGNC:HGNC:1834|Ensembl:ENSG00000172216|HPRD:01801|Vega:OTTHUMG00000032715	IL24	C49A|FISP|IL10B|MDA7|MOB5|ST16	11009	MIM:604136|HGNC:HGNC:11346|Ensembl:ENSG00000162892|HPRD:04995|Vega:OTTHUMG00000036459	TFACTS:TRED	Homo sapiens	NA	1	TFACTS CURATED
CEBPB	C/EBP-beta|IL6DBP|NF-IL6|TCF5	1051	MIM:189965|HGNC:HGNC:1834|Ensembl:ENSG00000172216|HPRD:01801|Vega:OTTHUMG00000032715	IL24	C49A|FISP|IL10B|MDA7|MOB5|ST16	11009	MIM:604136|HGNC:HGNC:11346|Ensembl:ENSG00000162892|HPRD:04995|Vega:OTTHUMG00000036459	TRED	Homo sapiens	NA	1	Experimentally validated with low-throughput techniques
CEBPB	C/EBP-beta|IL6DBP|NF-IL6|TCF5	1051	MIM:189965|HGNC:HGNC:1834|Ensembl:ENSG00000172216|HPRD:01801|Vega:OTTHUMG00000032715	IL3	IL-3|MCGF|MULTI-CSF	3562	MIM:147740|HGNC:HGNC:6011|Ensembl:ENSG00000164399|HPRD:00987|Vega:OTTHUMG00000059640	TFACTS:TRED	Homo sapiens	NA	1	TFACTS CURATED
CEBPB	C/EBP-beta|IL6DBP|NF-IL6|TCF5	1051	MIM:189965|HGNC:HGNC:1834|Ensembl:ENSG00000172216|HPRD:01801|Vega:OTTHUMG00000032715	IL3	IL-3|MCGF|MULTI-CSF	3562	MIM:147740|HGNC:HGNC:6011|Ensembl:ENSG00000164399|HPRD:00987|Vega:OTTHUMG00000059640	TRED	Homo sapiens	NA	1	Experimentally validated with low-throughput techniques
CEBPB	C/EBP-beta|IL6DBP|NF-IL6|TCF5	1051	MIM:189965|HGNC:HGNC:1834|Ensembl:ENSG00000172216|HPRD:01801|Vega:OTTHUMG00000032715	IL4	BCGF-1|BCGF1|BSF-1|BSF1|IL-4	3565	MIM:147780|HGNC:HGNC:6014|Ensembl:ENSG00000113520|HPRD:00989|Vega:OTTHUMG00000059724	TFACTS:TRED	Homo sapiens	NA	1	TFACTS CURATED
CEBPB	C/EBP-beta|IL6DBP|NF-IL6|TCF5	1051	MIM:189965|HGNC:HGNC:1834|Ensembl:ENSG00000172216|HPRD:01801|Vega:OTTHUMG00000032715	IL4	BCGF-1|BCGF1|BSF-1|BSF1|IL-4	3565	MIM:147780|HGNC:HGNC:6014|Ensembl:ENSG00000113520|HPRD:00989|Vega:OTTHUMG00000059724	TRED	Homo sapiens	NA	1	Experimentally validated with low-throughput techniques
CEBPB	C/EBP-beta|IL6DBP|NF-IL6|TCF5	1051	MIM:189965|HGNC:HGNC:1834|Ensembl:ENSG00000172216|HPRD:01801|Vega:OTTHUMG00000032715	IL5	EDF|IL-5|TRF	3567	MIM:147850|HGNC:HGNC:6016|Ensembl:ENSG00000113525|HPRD:00997|Vega:OTTHUMG00000059496	TFACTS:TRED	Homo sapiens	NA	1	TFACTS CURATED
CEBPB	C/EBP-beta|IL6DBP|NF-IL6|TCF5	1051	MIM:189965|HGNC:HGNC:1834|Ensembl:ENSG00000172216|HPRD:01801|Vega:OTTHUMG00000032715	IL5	EDF|IL-5|TRF	3567	MIM:147850|HGNC:HGNC:6016|Ensembl:ENSG00000113525|HPRD:00997|Vega:OTTHUMG00000059496	TRED	Homo sapiens	NA	1	Experimentally validated with low-throughput techniques
CEBPB	C/EBP-beta|IL6DBP|NF-IL6|TCF5	1051	MIM:189965|HGNC:HGNC:1834|Ensembl:ENSG00000172216|HPRD:01801|Vega:OTTHUMG00000032715	IL6	BSF-2|BSF2|CDF|HGF|HSF|IFN-beta-2|IFNB2|IL-6	3569	MIM:147620|HGNC:HGNC:6018|Ensembl:ENSG00000136244|HPRD:00970|Vega:OTTHUMG00000023178	TFACTS:TRRD	Homo sapiens	NA	1	TFACTS CURATED
CEBPB	C/EBP-beta|IL6DBP|NF-IL6|TCF5	1051	MIM:189965|HGNC:HGNC:1834|Ensembl:ENSG00000172216|HPRD:01801|Vega:OTTHUMG00000032715	IL6	BSF-2|BSF2|CDF|HGF|HSF|IFN-beta-2|IFNB2|IL-6	3569	MIM:147620|HGNC:HGNC:6018|Ensembl:ENSG00000136244|HPRD:00970|Vega:OTTHUMG00000023178	TRED	Homo sapiens	NA	1	TFACTS CURATED
CEBPB	C/EBP-beta|IL6DBP|NF-IL6|TCF5	1051	MIM:189965|HGNC:HGNC:1834|Ensembl:ENSG00000172216|HPRD:01801|Vega:OTTHUMG00000032715	IL6	BSF-2|BSF2|CDF|HGF|HSF|IFN-beta-2|IFNB2|IL-6	3569	MIM:147620|HGNC:HGNC:6018|Ensembl:ENSG00000136244|HPRD:00970|Vega:OTTHUMG00000023178	TRED	Homo sapiens	NA	1	Experimentally validated with low-throughput techniques
CEBPB	C/EBP-beta|IL6DBP|NF-IL6|TCF5	1051	MIM:189965|HGNC:HGNC:1834|Ensembl:ENSG00000172216|HPRD:01801|Vega:OTTHUMG00000032715	IL8	-	-	-	HTRI	Homo sapiens	16818736	1	CHROMATIN IMMUNOPRECIPITATION
CEBPB	C/EBP-beta|IL6DBP|NF-IL6|TCF5	1051	MIM:189965|HGNC:HGNC:1834|Ensembl:ENSG00000172216|HPRD:01801|Vega:OTTHUMG00000032715	IL8	-	-	-	TFACTS:TRRD	Homo sapiens	NA	1	TFACTS CURATED
CEBPB	C/EBP-beta|IL6DBP|NF-IL6|TCF5	1051	MIM:189965|HGNC:HGNC:1834|Ensembl:ENSG00000172216|HPRD:01801|Vega:OTTHUMG00000032715	IL8	-	-	-	TRED	Homo sapiens	NA	1	TFACTS CURATED
CEBPB	C/EBP-beta|IL6DBP|NF-IL6|TCF5	1051	MIM:189965|HGNC:HGNC:1834|Ensembl:ENSG00000172216|HPRD:01801|Vega:OTTHUMG00000032715	IL8	-	-	-	TRED	Homo sapiens	NA	1	Experimentally validated with low-throughput techniques
CEBPB	C/EBP-beta|IL6DBP|NF-IL6|TCF5	1051	MIM:189965|HGNC:HGNC:1834|Ensembl:ENSG00000172216|HPRD:01801|Vega:OTTHUMG00000032715	INSR	CD220|HHF5	3643	MIM:147670|HGNC:HGNC:6091|Ensembl:ENSG00000171105|HPRD:00975|Vega:OTTHUMG00000181992	TFACTS:TRED	Homo sapiens	NA	1	TFACTS CURATED
CEBPB	C/EBP-beta|IL6DBP|NF-IL6|TCF5	1051	MIM:189965|HGNC:HGNC:1834|Ensembl:ENSG00000172216|HPRD:01801|Vega:OTTHUMG00000032715	INSR	CD220|HHF5	3643	MIM:147670|HGNC:HGNC:6091|Ensembl:ENSG00000171105|HPRD:00975|Vega:OTTHUMG00000181992	TRED	Homo sapiens	NA	1	Experimentally validated with low-throughput techniques
CEBPB	C/EBP-beta|IL6DBP|NF-IL6|TCF5	1051	MIM:189965|HGNC:HGNC:1834|Ensembl:ENSG00000172216|HPRD:01801|Vega:OTTHUMG00000032715	KLF15	KKLF	28999	MIM:606465|HGNC:HGNC:14536|Ensembl:ENSG00000163884|HPRD:07568|Vega:OTTHUMG00000162689	Literature	Homo sapiens	NA	1	EXPERT CURATED
CEBPB	C/EBP-beta|IL6DBP|NF-IL6|TCF5	1051	MIM:189965|HGNC:HGNC:1834|Ensembl:ENSG00000172216|HPRD:01801|Vega:OTTHUMG00000032715	KLF5	BTEB2|CKLF|IKLF	688	MIM:602903|HGNC:HGNC:6349|Ensembl:ENSG00000102554|HPRD:04212|Vega:OTTHUMG00000017074	Literature	Homo sapiens	NA	1	EXPERT CURATED
CEBPB	C/EBP-beta|IL6DBP|NF-IL6|TCF5	1051	MIM:189965|HGNC:HGNC:1834|Ensembl:ENSG00000172216|HPRD:01801|Vega:OTTHUMG00000032715	LDLR	FH|FHC|LDLCQ2	3949	MIM:606945|HGNC:HGNC:6547|Ensembl:ENSG00000130164|HPRD:06091|Vega:OTTHUMG00000171935	HTRI	Homo sapiens	16563127	1	CHROMATIN IMMUNOPRECIPITATION
CEBPB	C/EBP-beta|IL6DBP|NF-IL6|TCF5	1051	MIM:189965|HGNC:HGNC:1834|Ensembl:ENSG00000172216|HPRD:01801|Vega:OTTHUMG00000032715	LDLR	FH|FHC|LDLCQ2	3949	MIM:606945|HGNC:HGNC:6547|Ensembl:ENSG00000130164|HPRD:06091|Vega:OTTHUMG00000171935	Literature	Homo sapiens	NA	1	EXPERT CURATED
CEBPB	C/EBP-beta|IL6DBP|NF-IL6|TCF5	1051	MIM:189965|HGNC:HGNC:1834|Ensembl:ENSG00000172216|HPRD:01801|Vega:OTTHUMG00000032715	MADH3	-	-	-	Literature	Homo sapiens	NA	1	EXPERT CURATED
CEBPB	C/EBP-beta|IL6DBP|NF-IL6|TCF5	1051	MIM:189965|HGNC:HGNC:1834|Ensembl:ENSG00000172216|HPRD:01801|Vega:OTTHUMG00000032715	MADH3	-	-	-	TRED	Homo sapiens	NA	1	Experimentally validated with low-throughput techniques
CEBPB	C/EBP-beta|IL6DBP|NF-IL6|TCF5	1051	MIM:189965|HGNC:HGNC:1834|Ensembl:ENSG00000172216|HPRD:01801|Vega:OTTHUMG00000032715	MADH4	-	-	-	Literature	Homo sapiens	NA	1	EXPERT CURATED
CEBPB	C/EBP-beta|IL6DBP|NF-IL6|TCF5	1051	MIM:189965|HGNC:HGNC:1834|Ensembl:ENSG00000172216|HPRD:01801|Vega:OTTHUMG00000032715	MADH4	-	-	-	TRED	Homo sapiens	NA	1	Experimentally validated with low-throughput techniques
CEBPB	C/EBP-beta|IL6DBP|NF-IL6|TCF5	1051	MIM:189965|HGNC:HGNC:1834|Ensembl:ENSG00000172216|HPRD:01801|Vega:OTTHUMG00000032715	MEFV	FMF|MEF|TRIM20	4210	MIM:608107|HGNC:HGNC:6998|Ensembl:ENSG00000103313|HPRD:02012|Vega:OTTHUMG00000129324	TFACTS:TRED	Homo sapiens	NA	1	TFACTS CURATED
CEBPB	C/EBP-beta|IL6DBP|NF-IL6|TCF5	1051	MIM:189965|HGNC:HGNC:1834|Ensembl:ENSG00000172216|HPRD:01801|Vega:OTTHUMG00000032715	MEFV	FMF|MEF|TRIM20	4210	MIM:608107|HGNC:HGNC:6998|Ensembl:ENSG00000103313|HPRD:02012|Vega:OTTHUMG00000129324	TRED	Homo sapiens	NA	1	Experimentally validated with low-throughput techniques
CEBPB	C/EBP-beta|IL6DBP|NF-IL6|TCF5	1051	MIM:189965|HGNC:HGNC:1834|Ensembl:ENSG00000172216|HPRD:01801|Vega:OTTHUMG00000032715	MET	AUTS9|DFNB97|HGFR|RCCP2|c-Met	4233	MIM:164860|HGNC:HGNC:7029|Ensembl:ENSG00000105976|HPRD:01280|Vega:OTTHUMG00000023299	TRED	Homo sapiens	NA	1	Experimentally validated with low-throughput techniques
CEBPB	C/EBPbeta|CRP2|IL-6DBP|LAP|LIP|NF-IL6|NF-M|Nfil6	12608	MGI:MGI:88373|Ensembl:ENSMUSG00000056501|Vega:OTTMUSG00000016307	MET	AI838057|HGF|HGFR|Par4|c-Met	17295	MGI:MGI:96969|Ensembl:ENSMUSG00000009376|Vega:OTTMUSG00000024024	TFACTS:TRED	Mus musculus	NA	1	TFACTS CURATED
CEBPB	C/EBP-beta|IL6DBP|NF-IL6|TCF5	1051	MIM:189965|HGNC:HGNC:1834|Ensembl:ENSG00000172216|HPRD:01801|Vega:OTTHUMG00000032715	MIA	CD-RAP	8190	MIM:601340|HGNC:HGNC:7076|Ensembl:ENSG00000261857|HPRD:03216|Vega:OTTHUMG00000182693	TFACTS:TRED	Homo sapiens	NA	1	TFACTS CURATED
CEBPB	C/EBP-beta|IL6DBP|NF-IL6|TCF5	1051	MIM:189965|HGNC:HGNC:1834|Ensembl:ENSG00000172216|HPRD:01801|Vega:OTTHUMG00000032715	MIA	CD-RAP	8190	MIM:601340|HGNC:HGNC:7076|Ensembl:ENSG00000261857|HPRD:03216|Vega:OTTHUMG00000182693	TRED	Homo sapiens	NA	1	Experimentally validated with low-throughput techniques
CEBPB	C/EBPbeta|CRP2|IL-6DBP|LAP|LIP|NF-IL6|NF-M|Nfil6	12608	MGI:MGI:88373|Ensembl:ENSMUSG00000056501|Vega:OTTMUSG00000016307	MMP11	MMP-11|SL-3|ST3|Stmy3	17385	MGI:MGI:97008|Ensembl:ENSMUSG00000000901|Vega:OTTMUSG00000031859	TRRD	Mus musculus	TRRDSITES4:S10601	1	COS-1: 3.1 (no effect), 6.6.2.1 (C/EBP beta)
CEBPB	C/EBP-beta|IL6DBP|NF-IL6|TCF5	1051	MIM:189965|HGNC:HGNC:1834|Ensembl:ENSG00000172216|HPRD:01801|Vega:OTTHUMG00000032715	MMP13	CLG3|MANDP1|MMP-13	4322	MIM:600108|HGNC:HGNC:7159|Ensembl:ENSG00000137745|HPRD:02522|Vega:OTTHUMG00000165850	HTRI	Homo sapiens	19248099	1	CHROMATIN IMMUNOPRECIPITATION
CEBPB	C/EBP-beta|IL6DBP|NF-IL6|TCF5	1051	MIM:189965|HGNC:HGNC:1834|Ensembl:ENSG00000172216|HPRD:01801|Vega:OTTHUMG00000032715	MMP13	CLG3|MANDP1|MMP-13	4322	MIM:600108|HGNC:HGNC:7159|Ensembl:ENSG00000137745|HPRD:02522|Vega:OTTHUMG00000165850	Literature	Homo sapiens	NA	1	EXPERT CURATED
CEBPB	C/EBPbeta|CRP2|IL-6DBP|LAP|LIP|NF-IL6|NF-M|Nfil6	12608	MGI:MGI:88373|Ensembl:ENSMUSG00000056501|Vega:OTTMUSG00000016307	MPO	mKIAA4033	17523	MGI:MGI:97137|Ensembl:ENSMUSG00000009350|Vega:OTTMUSG00000001441	TRRD	Mus musculus	TRRDSITES4:S3117	1	WEHI-3b D+: 3.1, 3.6(C/EBPbeta), 3.3, 3.4
CEBPB	Il6dbp|NF-IL6|TCF5	24253	RGD:2327|Ensembl:ENSRNOG00000057347	NEUROD6	RGD1562793	500137	RGD:1562793|Ensembl:ENSRNOG00000026055	PAZAR	Rattus norvegicus	17075921	1	ELECTROPHORETIC MOBILITY SHIFT ASSAY (EMSA)::SUPERSHIFT
CEBPB	Il6dbp|NF-IL6|TCF5	24253	RGD:2327|Ensembl:ENSRNOG00000057347	NEUROD6	RGD1562793	500137	RGD:1562793|Ensembl:ENSRNOG00000026055	TFACTS:PAZAR	Rattus norvegicus	NA	1	TFACTS CURATED
CEBPB	C/EBP-beta|IL6DBP|NF-IL6|TCF5	1051	MIM:189965|HGNC:HGNC:1834|Ensembl:ENSG00000172216|HPRD:01801|Vega:OTTHUMG00000032715	NFKB1	CVID12|EBP-1|KBF1|NF-kB1|NF-kappa-B|NF-kappaB|NFKB-p105|NFKB-p50|NFkappaB|p105|p50	4790	MIM:164011|HGNC:HGNC:7794|Ensembl:ENSG00000109320|HPRD:01238|Vega:OTTHUMG00000161080	TFACTS:TRED	Homo sapiens	NA	1	TFACTS CURATED
CEBPB	C/EBP-beta|IL6DBP|NF-IL6|TCF5	1051	MIM:189965|HGNC:HGNC:1834|Ensembl:ENSG00000172216|HPRD:01801|Vega:OTTHUMG00000032715	NOS2	HEP-NOS|INOS|NOS|NOS2A	4843	MIM:163730|HGNC:HGNC:7873|Ensembl:ENSG00000007171|HPRD:01225|Vega:OTTHUMG00000132445	Literature	Homo sapiens	NA	1	EXPERT CURATED
CEBPB	C/EBP-beta|IL6DBP|NF-IL6|TCF5	1051	MIM:189965|HGNC:HGNC:1834|Ensembl:ENSG00000172216|HPRD:01801|Vega:OTTHUMG00000032715	NOS2	HEP-NOS|INOS|NOS|NOS2A	4843	MIM:163730|HGNC:HGNC:7873|Ensembl:ENSG00000007171|HPRD:01225|Vega:OTTHUMG00000132445	TRED	Homo sapiens	NA	1	Experimentally validated with low-throughput techniques
CEBPB	C/EBP-beta|IL6DBP|NF-IL6|TCF5	1051	MIM:189965|HGNC:HGNC:1834|Ensembl:ENSG00000172216|HPRD:01801|Vega:OTTHUMG00000032715	ORM1	AGP-A|AGP1|HEL-S-153w|ORM	5004	MIM:138600|HGNC:HGNC:8498|Ensembl:ENSG00000229314|HPRD:00724|Vega:OTTHUMG00000021012	TRED	Homo sapiens	NA	1	Experimentally validated with low-throughput techniques
CEBPB	C/EBPbeta|CRP2|IL-6DBP|LAP|LIP|NF-IL6|NF-M|Nfil6	12608	MGI:MGI:88373|Ensembl:ENSMUSG00000056501|Vega:OTTMUSG00000016307	ORM1	Agp-1|Agp-2|Orm-1	18405	MGI:MGI:97443|Ensembl:ENSMUSG00000039196|Vega:OTTMUSG00000000305	TFACTS:TRED	Mus musculus	NA	1	TFACTS CURATED
CEBPB	C/EBPbeta|CRP2|IL-6DBP|LAP|LIP|NF-IL6|NF-M|Nfil6	12608	MGI:MGI:88373|Ensembl:ENSMUSG00000056501|Vega:OTTMUSG00000016307	ORM1	Agp-1|Agp-2|Orm-1	18405	MGI:MGI:97443|Ensembl:ENSMUSG00000039196|Vega:OTTMUSG00000000305	TRRD	Mus musculus	TRRDSITES4:S904	1	1.1.5 (AGP/EBP) rat liver cells: 1.1.1, 3.1, 3.2.2, 3.6 (AGP/EBP) baby hamster kidney cells: 6.2, 6.5, 6.6.2.1 (AGP/EBP)
CEBPB	Il6dbp|NF-IL6|TCF5	24253	RGD:2327|Ensembl:ENSRNOG00000057347	ORM1	AGP|Agpa1|OMD|Orm	24614	RGD:67390|Ensembl:ENSRNOG00000007886	TRRD	Rattus norvegicus	TRRDSITES4:S450	1	murine teratocarcinoma cell line F9: 1.1.5, 6.1.2+, 6.2+,
CEBPB	C/EBP-beta|IL6DBP|NF-IL6|TCF5	1051	MIM:189965|HGNC:HGNC:1834|Ensembl:ENSG00000172216|HPRD:01801|Vega:OTTHUMG00000032715	P105	-	-	-	Literature	Homo sapiens	NA	1	EXPERT CURATED
CEBPB	C/EBP-beta|IL6DBP|NF-IL6|TCF5	1051	MIM:189965|HGNC:HGNC:1834|Ensembl:ENSG00000172216|HPRD:01801|Vega:OTTHUMG00000032715	P105	-	-	-	TRED	Homo sapiens	NA	1	Experimentally validated with low-throughput techniques
CEBPB	C/EBP-beta|IL6DBP|NF-IL6|TCF5	1051	MIM:189965|HGNC:HGNC:1834|Ensembl:ENSG00000172216|HPRD:01801|Vega:OTTHUMG00000032715	P53	-	-	-	Literature	Homo sapiens	NA	1	EXPERT CURATED
CEBPB	C/EBP-beta|IL6DBP|NF-IL6|TCF5	1051	MIM:189965|HGNC:HGNC:1834|Ensembl:ENSG00000172216|HPRD:01801|Vega:OTTHUMG00000032715	P53	-	-	-	TRED	Homo sapiens	NA	1	Experimentally validated with low-throughput techniques
CEBPB	C/EBP-beta|IL6DBP|NF-IL6|TCF5	1051	MIM:189965|HGNC:HGNC:1834|Ensembl:ENSG00000172216|HPRD:01801|Vega:OTTHUMG00000032715	PCK1	PEPCK-C|PEPCK1|PEPCKC	5105	MIM:614168|HGNC:HGNC:8724|HPRD:02028	TRED	Homo sapiens	NA	1	Experimentally validated with low-throughput techniques
CEBPB	C/EBPbeta|CRP2|IL-6DBP|LAP|LIP|NF-IL6|NF-M|Nfil6	12608	MGI:MGI:88373|Ensembl:ENSMUSG00000056501|Vega:OTTMUSG00000016307	PCK1	AI265463|PEPCK|Pck-1	18534	MGI:MGI:97501|Ensembl:ENSMUSG00000027513|Vega:OTTMUSG00000016689	TFACTS:TRED	Mus musculus	NA	1	TFACTS CURATED
CEBPB	C/EBP-beta|IL6DBP|NF-IL6|TCF5	1051	MIM:189965|HGNC:HGNC:1834|Ensembl:ENSG00000172216|HPRD:01801|Vega:OTTHUMG00000032715	POU5F1	OCT3|OCT4|OTF-3|OTF3|OTF4|Oct-3|Oct-4	5460	MIM:164177|HGNC:HGNC:9221|Ensembl:ENSG00000204531|HPRD:01252|Vega:OTTHUMG00000031206	TFACTS:TRED	Homo sapiens	NA	1	TFACTS CURATED
CEBPB	C/EBP-beta|IL6DBP|NF-IL6|TCF5	1051	MIM:189965|HGNC:HGNC:1834|Ensembl:ENSG00000172216|HPRD:01801|Vega:OTTHUMG00000032715	POU5F1	OCT3|OCT4|OTF-3|OTF3|OTF4|Oct-3|Oct-4	5460	MIM:164177|HGNC:HGNC:9221|Ensembl:ENSG00000204531|HPRD:01252|Vega:OTTHUMG00000031206	TRED	Homo sapiens	NA	1	Experimentally validated with low-throughput techniques
CEBPB	C/EBP-beta|IL6DBP|NF-IL6|TCF5	1051	MIM:189965|HGNC:HGNC:1834|Ensembl:ENSG00000172216|HPRD:01801|Vega:OTTHUMG00000032715	PPARG	CIMT1|GLM1|NR1C3|PPARG1|PPARG2|PPARgamma	5468	MIM:601487|HGNC:HGNC:9236|Ensembl:ENSG00000132170|HPRD:03288|Vega:OTTHUMG00000129764	Literature	Homo sapiens	NA	1	EXPERT CURATED
CEBPB	C/EBP-beta|IL6DBP|NF-IL6|TCF5	1051	MIM:189965|HGNC:HGNC:1834|Ensembl:ENSG00000172216|HPRD:01801|Vega:OTTHUMG00000032715	PPARG	CIMT1|GLM1|NR1C3|PPARG1|PPARG2|PPARgamma	5468	MIM:601487|HGNC:HGNC:9236|Ensembl:ENSG00000132170|HPRD:03288|Vega:OTTHUMG00000129764	TRED	Homo sapiens	NA	1	Experimentally validated with low-throughput techniques
CEBPB	C/EBP-beta|IL6DBP|NF-IL6|TCF5	1051	MIM:189965|HGNC:HGNC:1834|Ensembl:ENSG00000172216|HPRD:01801|Vega:OTTHUMG00000032715	PRG2	BMPG|MBP|MBP1	5553	MIM:605601|HGNC:HGNC:9362|Ensembl:ENSG00000186652|HPRD:09283|Vega:OTTHUMG00000167027	TFACTS:TRED	Homo sapiens	NA	1	TFACTS CURATED
CEBPB	C/EBP-beta|IL6DBP|NF-IL6|TCF5	1051	MIM:189965|HGNC:HGNC:1834|Ensembl:ENSG00000172216|HPRD:01801|Vega:OTTHUMG00000032715	PRG2	BMPG|MBP|MBP1	5553	MIM:605601|HGNC:HGNC:9362|Ensembl:ENSG00000186652|HPRD:09283|Vega:OTTHUMG00000167027	TRED	Homo sapiens	NA	1	Experimentally validated with low-throughput techniques
CEBPB	C/EBP-beta|IL6DBP|NF-IL6|TCF5	1051	MIM:189965|HGNC:HGNC:1834|Ensembl:ENSG00000172216|HPRD:01801|Vega:OTTHUMG00000032715	PRL	GHA1	5617	MIM:176760|HGNC:HGNC:9445|Ensembl:ENSG00000172179|HPRD:07180|Vega:OTTHUMG00000016111	TFACTS:TRRD	Homo sapiens	NA	1	TFACTS CURATED
CEBPB	C/EBP-beta|IL6DBP|NF-IL6|TCF5	1051	MIM:189965|HGNC:HGNC:1834|Ensembl:ENSG00000172216|HPRD:01801|Vega:OTTHUMG00000032715	PRL	GHA1	5617	MIM:176760|HGNC:HGNC:9445|Ensembl:ENSG00000172179|HPRD:07180|Vega:OTTHUMG00000016111	TRED	Homo sapiens	NA	1	TFACTS CURATED
CEBPB	C/EBP-beta|IL6DBP|NF-IL6|TCF5	1051	MIM:189965|HGNC:HGNC:1834|Ensembl:ENSG00000172216|HPRD:01801|Vega:OTTHUMG00000032715	PRL	GHA1	5617	MIM:176760|HGNC:HGNC:9445|Ensembl:ENSG00000172179|HPRD:07180|Vega:OTTHUMG00000016111	TRED	Homo sapiens	NA	1	Experimentally validated with low-throughput techniques
CEBPB	Il6dbp|NF-IL6|TCF5	24253	RGD:2327|Ensembl:ENSRNOG00000057347	PRLR	RATPRLR	24684	RGD:3407|Ensembl:ENSRNOG00000057557	TRRD	Rattus norvegicus	TRRDSITES4:S3704	1	MLTC: 3.1, 3.3, 3.2.2, 3.6, 6.2 HepG2: 3.1, 3.3, 3.2.2, 3.6, 6.2 granulosa cells: 6.2
CEBPB	C/EBP-beta|IL6DBP|NF-IL6|TCF5	1051	MIM:189965|HGNC:HGNC:1834|Ensembl:ENSG00000172216|HPRD:01801|Vega:OTTHUMG00000032715	PTGS2	COX-2|COX2|GRIPGHS|PGG/HS|PGHS-2|PHS-2|hCox-2	5743	MIM:600262|HGNC:HGNC:9605|Ensembl:ENSG00000073756|HPRD:02599|Vega:OTTHUMG00000035473	HTRI	Homo sapiens	10956548	1	ELECTROPHORETIC MOBILITY SHIFT ASSAY
CEBPB	C/EBP-beta|IL6DBP|NF-IL6|TCF5	1051	MIM:189965|HGNC:HGNC:1834|Ensembl:ENSG00000172216|HPRD:01801|Vega:OTTHUMG00000032715	PTGS2	COX-2|COX2|GRIPGHS|PGG/HS|PGHS-2|PHS-2|hCox-2	5743	MIM:600262|HGNC:HGNC:9605|Ensembl:ENSG00000073756|HPRD:02599|Vega:OTTHUMG00000035473	TFACTS:PUBMED	Homo sapiens	11278846;20506344	1	TFACTS CURATED
CEBPB	C/EBP-beta|IL6DBP|NF-IL6|TCF5	1051	MIM:189965|HGNC:HGNC:1834|Ensembl:ENSG00000172216|HPRD:01801|Vega:OTTHUMG00000032715	PTGS2	COX-2|COX2|GRIPGHS|PGG/HS|PGHS-2|PHS-2|hCox-2	5743	MIM:600262|HGNC:HGNC:9605|Ensembl:ENSG00000073756|HPRD:02599|Vega:OTTHUMG00000035473	TRED	Homo sapiens	NA	1	Experimentally validated with low-throughput techniques
CEBPB	C/EBPbeta|CRP2|IL-6DBP|LAP|LIP|NF-IL6|NF-M|Nfil6	12608	MGI:MGI:88373|Ensembl:ENSMUSG00000056501|Vega:OTTMUSG00000016307	PTGS2	COX2|Cox-2|PES-2|PGHS-2|PHS II|PHS-2|Pghs2|TIS10|gripghs	19225	MGI:MGI:97798|Ensembl:ENSMUSG00000032487|Vega:OTTMUSG00000049547	TFACTS:PUBMED	Mus musculus	11278846;20506344	1	TFACTS CURATED
CEBPB	C/EBPbeta|CRP2|IL-6DBP|LAP|LIP|NF-IL6|NF-M|Nfil6	12608	MGI:MGI:88373|Ensembl:ENSMUSG00000056501|Vega:OTTMUSG00000016307	PTGS2	COX2|Cox-2|PES-2|PGHS-2|PHS II|PHS-2|Pghs2|TIS10|gripghs	19225	MGI:MGI:97798|Ensembl:ENSMUSG00000032487|Vega:OTTMUSG00000049547	TRRD	Mus musculus	TRRDSITES4:S4288	1	MC3T3-E1: 3.1, 3.6 (NF-IL6), 6.2, 6.5 (TNFalpha) 7.1 MC3T3E1 cells: 3.2.2, 3.6 (C/EBP beta), 3.6 (C/EBP delta), 6.5 (sPLA2IB), 6.2 MC3T3E1 cells (no effect): 3.6 (C/EBP alpha) MC3T3-E1: 3.1, 3.6 (C/EBP beta), 6.2, 6.5 (Fluid Shear Stress)
CEBPB	C/EBPbeta|CRP2|IL-6DBP|LAP|LIP|NF-IL6|NF-M|Nfil6	12608	MGI:MGI:88373|Ensembl:ENSMUSG00000056501|Vega:OTTMUSG00000016307	RETN	ADSF|Fizz3|Rstn|Xcp4	57264	MGI:MGI:1888506|Ensembl:ENSMUSG00000012705	TFACTS:PUBMED	Mus musculus	19126543	1	TFACTS CURATED
CEBPB	C/EBP-beta|IL6DBP|NF-IL6|TCF5	1051	MIM:189965|HGNC:HGNC:1834|Ensembl:ENSG00000172216|HPRD:01801|Vega:OTTHUMG00000032715	S100A9	60B8AG|CAGB|CFAG|CGLB|L1AG|LIAG|MAC387|MIF|MRP14|NIF|P14	6280	MIM:123886|HGNC:HGNC:10499|Ensembl:ENSG00000163220|HPRD:00472|Vega:OTTHUMG00000013125	HTRI	Homo sapiens	9706399	1	ELECTROPHORETIC MOBILITY SHIFT ASSAY
CEBPB	C/EBP-beta|IL6DBP|NF-IL6|TCF5	1051	MIM:189965|HGNC:HGNC:1834|Ensembl:ENSG00000172216|HPRD:01801|Vega:OTTHUMG00000032715	S100A9	60B8AG|CAGB|CFAG|CGLB|L1AG|LIAG|MAC387|MIF|MRP14|NIF|P14	6280	MIM:123886|HGNC:HGNC:10499|Ensembl:ENSG00000163220|HPRD:00472|Vega:OTTHUMG00000013125	Literature	Homo sapiens	NA	1	EXPERT CURATED
CEBPB	C/EBP-beta|IL6DBP|NF-IL6|TCF5	1051	MIM:189965|HGNC:HGNC:1834|Ensembl:ENSG00000172216|HPRD:01801|Vega:OTTHUMG00000032715	SAA1	PIG4|SAA|SAA2|TP53I4	6288	MIM:104750|HGNC:HGNC:10513|Ensembl:ENSG00000173432|HPRD:00097|Vega:OTTHUMG00000166147	TFACTS:PUBMED	Homo sapiens	12410800	1	TFACTS CURATED
CEBPB	C/EBP-beta|IL6DBP|NF-IL6|TCF5	1051	MIM:189965|HGNC:HGNC:1834|Ensembl:ENSG00000172216|HPRD:01801|Vega:OTTHUMG00000032715	SAA1	PIG4|SAA|SAA2|TP53I4	6288	MIM:104750|HGNC:HGNC:10513|Ensembl:ENSG00000173432|HPRD:00097|Vega:OTTHUMG00000166147	TRED	Homo sapiens	NA	1	Experimentally validated with low-throughput techniques
CEBPB	C/EBP-beta|IL6DBP|NF-IL6|TCF5	1051	MIM:189965|HGNC:HGNC:1834|Ensembl:ENSG00000172216|HPRD:01801|Vega:OTTHUMG00000032715	SAA2	-	6289	MIM:104751|HGNC:HGNC:10514|Ensembl:ENSG00000134339|HPRD:00098|Vega:OTTHUMG00000166484	TFACTS:TRED	Homo sapiens	NA	1	TFACTS CURATED
CEBPB	C/EBP-beta|IL6DBP|NF-IL6|TCF5	1051	MIM:189965|HGNC:HGNC:1834|Ensembl:ENSG00000172216|HPRD:01801|Vega:OTTHUMG00000032715	SAA2	-	6289	MIM:104751|HGNC:HGNC:10514|Ensembl:ENSG00000134339|HPRD:00098|Vega:OTTHUMG00000166484	TRED	Homo sapiens	NA	1	Experimentally validated with low-throughput techniques
CEBPB	C/EBP-beta|IL6DBP|NF-IL6|TCF5	1051	MIM:189965|HGNC:HGNC:1834|Ensembl:ENSG00000172216|HPRD:01801|Vega:OTTHUMG00000032715	SAA3	-	-	-	TRED	Homo sapiens	NA	1	Experimentally validated with low-throughput techniques
CEBPB	C/EBPbeta|CRP2|IL-6DBP|LAP|LIP|NF-IL6|NF-M|Nfil6	12608	MGI:MGI:88373|Ensembl:ENSMUSG00000056501|Vega:OTTMUSG00000016307	SAA3	AV098916|Saa-3|l7R3	20210	MGI:MGI:98223|Ensembl:ENSMUSG00000040026	TFACTS:TRED	Mus musculus	NA	1	TFACTS CURATED
CEBPB	C/EBP-beta|IL6DBP|NF-IL6|TCF5	1051	MIM:189965|HGNC:HGNC:1834|Ensembl:ENSG00000172216|HPRD:01801|Vega:OTTHUMG00000032715	SCGB1A1	CC10|CC16|CCPBP|CCSP|UGB|UP-1|UP1	7356	MIM:192020|HGNC:HGNC:12523|Ensembl:ENSG00000149021|HPRD:01884|Vega:OTTHUMG00000167526	TRED	Homo sapiens	NA	1	Experimentally validated with low-throughput techniques
CEBPB	C/EBPbeta|CRP2|IL-6DBP|LAP|LIP|NF-IL6|NF-M|Nfil6	12608	MGI:MGI:88373|Ensembl:ENSMUSG00000056501|Vega:OTTMUSG00000016307	SCGB1A1	CC10|CC16|CCSP|PCB-BP|UG|UGB|Utg	22287	MGI:MGI:98919|Ensembl:ENSMUSG00000024653|Vega:OTTMUSG00000035954	TFACTS:TRED	Mus musculus	NA	1	TFACTS CURATED
CEBPB	C/EBP-beta|IL6DBP|NF-IL6|TCF5	1051	MIM:189965|HGNC:HGNC:1834|Ensembl:ENSG00000172216|HPRD:01801|Vega:OTTHUMG00000032715	SFTPD	COLEC7|PSP-D|SFTP4|SP-D	6441	MIM:178635|HGNC:HGNC:10803|Ensembl:ENSG00000133661|HPRD:01522|Vega:OTTHUMG00000018590	TFACTS:TRED	Homo sapiens	NA	1	TFACTS CURATED
CEBPB	C/EBP-beta|IL6DBP|NF-IL6|TCF5	1051	MIM:189965|HGNC:HGNC:1834|Ensembl:ENSG00000172216|HPRD:01801|Vega:OTTHUMG00000032715	SFTPD	COLEC7|PSP-D|SFTP4|SP-D	6441	MIM:178635|HGNC:HGNC:10803|Ensembl:ENSG00000133661|HPRD:01522|Vega:OTTHUMG00000018590	TRED	Homo sapiens	NA	1	Experimentally validated with low-throughput techniques
CEBPB	C/EBP-beta|IL6DBP|NF-IL6|TCF5	1051	MIM:189965|HGNC:HGNC:1834|Ensembl:ENSG00000172216|HPRD:01801|Vega:OTTHUMG00000032715	SLC10A1	NTCP	6554	MIM:182396|HGNC:HGNC:10905|HPRD:01672	TFACTS:PUBMED	Homo sapiens	14701722	1	TFACTS CURATED
CEBPB	C/EBPbeta|CRP2|IL-6DBP|LAP|LIP|NF-IL6|NF-M|Nfil6	12608	MGI:MGI:88373|Ensembl:ENSMUSG00000056501|Vega:OTTMUSG00000016307	SLC10A1	Ntcp	20493	MGI:MGI:97379|Ensembl:ENSMUSG00000021135	TFACTS:PUBMED	Mus musculus	14701722	1	TFACTS CURATED
CEBPB	C/EBP-beta|IL6DBP|NF-IL6|TCF5	1051	MIM:189965|HGNC:HGNC:1834|Ensembl:ENSG00000172216|HPRD:01801|Vega:OTTHUMG00000032715	SLC19A1	CHMD|FOLT|IFC1|REFC|RFC1	6573	MIM:600424|HGNC:HGNC:10937|Ensembl:ENSG00000173638|HPRD:02691|Vega:OTTHUMG00000090397	HTRI	Homo sapiens	15652157	1	CHROMATIN IMMUNOPRECIPITATION
CEBPB	C/EBP-beta|IL6DBP|NF-IL6|TCF5	1051	MIM:189965|HGNC:HGNC:1834|Ensembl:ENSG00000172216|HPRD:01801|Vega:OTTHUMG00000032715	SLC19A1	CHMD|FOLT|IFC1|REFC|RFC1	6573	MIM:600424|HGNC:HGNC:10937|Ensembl:ENSG00000173638|HPRD:02691|Vega:OTTHUMG00000090397	HTRI	Homo sapiens	15652157	1	ELECTROPHORETIC MOBILITY SHIFT ASSAY
CEBPB	C/EBP-beta|IL6DBP|NF-IL6|TCF5	1051	MIM:189965|HGNC:HGNC:1834|Ensembl:ENSG00000172216|HPRD:01801|Vega:OTTHUMG00000032715	SLC19A1	CHMD|FOLT|IFC1|REFC|RFC1	6573	MIM:600424|HGNC:HGNC:10937|Ensembl:ENSG00000173638|HPRD:02691|Vega:OTTHUMG00000090397	Literature	Homo sapiens	NA	1	EXPERT CURATED
CEBPB	C/EBP-beta|IL6DBP|NF-IL6|TCF5	1051	MIM:189965|HGNC:HGNC:1834|Ensembl:ENSG00000172216|HPRD:01801|Vega:OTTHUMG00000032715	SLC2A2	GLUT2	6514	MIM:138160|HGNC:HGNC:11006|Ensembl:ENSG00000163581|HPRD:00685|Vega:OTTHUMG00000158997	TRED	Homo sapiens	NA	1	Experimentally validated with low-throughput techniques
CEBPB	Il6dbp|NF-IL6|TCF5	24253	RGD:2327|Ensembl:ENSRNOG00000057347	SLC2A2	GTT2|Glut2	25351	RGD:3705|Ensembl:ENSRNOG00000011875	TFACTS:TRED	Rattus norvegicus	NA	1	TFACTS CURATED
CEBPB	C/EBP-beta|IL6DBP|NF-IL6|TCF5	1051	MIM:189965|HGNC:HGNC:1834|Ensembl:ENSG00000172216|HPRD:01801|Vega:OTTHUMG00000032715	SMAD3	HSPC193|HsT17436|JV15-2|LDS1C|LDS3|MADH3	4088	MIM:603109|HGNC:HGNC:6769|Ensembl:ENSG00000166949|HPRD:04380|HPRD:08533|Vega:OTTHUMG00000133230	TFACTS:TRED	Homo sapiens	NA	1	TFACTS CURATED
CEBPB	C/EBP-beta|IL6DBP|NF-IL6|TCF5	1051	MIM:189965|HGNC:HGNC:1834|Ensembl:ENSG00000172216|HPRD:01801|Vega:OTTHUMG00000032715	SMAD4	DPC4|JIP|MADH4|MYHRS	4089	MIM:600993|HGNC:HGNC:6770|Ensembl:ENSG00000141646|HPRD:02995|Vega:OTTHUMG00000132696	TFACTS:TRED	Homo sapiens	NA	1	TFACTS CURATED
CEBPB	Il6dbp|NF-IL6|TCF5	24253	RGD:2327|Ensembl:ENSRNOG00000057347	SOD2	MnSOD	24787	RGD:3732|Ensembl:ENSRNOG00000019048	TRRD	Rattus norvegicus	TRRDSITES4:S6308	1	RINm5F: 6.2, 6.5 (IL-1beta), 3.1, 3.4, 3.3, 3.2.1, 3.2.2 3.6 (C/EBP-beta, C/EBP-delta) L2: 1.5, 4.1
CEBPB	C/EBP-beta|IL6DBP|NF-IL6|TCF5	1051	MIM:189965|HGNC:HGNC:1834|Ensembl:ENSG00000172216|HPRD:01801|Vega:OTTHUMG00000032715	SST	SMST	6750	MIM:182450|HGNC:HGNC:11329|Ensembl:ENSG00000157005|HPRD:08920|Vega:OTTHUMG00000156462	TRED	Homo sapiens	NA	1	Experimentally validated with low-throughput techniques
CEBPB	Il6dbp|NF-IL6|TCF5	24253	RGD:2327|Ensembl:ENSRNOG00000057347	SST	SS-14|SS-28|Smst	24797	RGD:3761|Ensembl:ENSRNOG00000001837	TFACTS:TRED	Rattus norvegicus	NA	1	TFACTS CURATED
CEBPB	C/EBP-beta|IL6DBP|NF-IL6|TCF5	1051	MIM:189965|HGNC:HGNC:1834|Ensembl:ENSG00000172216|HPRD:01801|Vega:OTTHUMG00000032715	ST6GAL1	SIAT1|ST6GalI|ST6N	6480	MIM:109675|HGNC:HGNC:10860|Ensembl:ENSG00000073849|HPRD:00184|Vega:OTTHUMG00000156500	TFACTS:PUBMED	Homo sapiens	1737800	1	TFACTS CURATED
CEBPB	C/EBP-beta|IL6DBP|NF-IL6|TCF5	1051	MIM:189965|HGNC:HGNC:1834|Ensembl:ENSG00000172216|HPRD:01801|Vega:OTTHUMG00000032715	STAR	STARD1	6770	MIM:600617|HGNC:HGNC:11359|HPRD:02794	HTRI	Homo sapiens	18583320	1	CHROMATIN IMMUNOPRECIPITATION
CEBPB	C/EBP-beta|IL6DBP|NF-IL6|TCF5	1051	MIM:189965|HGNC:HGNC:1834|Ensembl:ENSG00000172216|HPRD:01801|Vega:OTTHUMG00000032715	STAR	STARD1	6770	MIM:600617|HGNC:HGNC:11359|HPRD:02794	HTRI	Homo sapiens	18583320	1	ELECTROPHORETIC MOBILITY SHIFT ASSAY
CEBPB	C/EBP-beta|IL6DBP|NF-IL6|TCF5	1051	MIM:189965|HGNC:HGNC:1834|Ensembl:ENSG00000172216|HPRD:01801|Vega:OTTHUMG00000032715	STAR	STARD1	6770	MIM:600617|HGNC:HGNC:11359|HPRD:02794	Literature	Homo sapiens	NA	1	EXPERT CURATED
CEBPB	C/EBP-beta|IL6DBP|NF-IL6|TCF5	1051	MIM:189965|HGNC:HGNC:1834|Ensembl:ENSG00000172216|HPRD:01801|Vega:OTTHUMG00000032715	STAR	STARD1	6770	MIM:600617|HGNC:HGNC:11359|HPRD:02794	TRED	Homo sapiens	NA	1	Experimentally validated with low-throughput techniques
CEBPB	C/EBPbeta|CRP2|IL-6DBP|LAP|LIP|NF-IL6|NF-M|Nfil6	12608	MGI:MGI:88373|Ensembl:ENSMUSG00000056501|Vega:OTTMUSG00000016307	STAR	AV363654|D8Ertd419e	20845	MGI:MGI:102760	TRRD	Mus musculus	TRRDSITES4:S3975	1	COS-1: 6.6.2.1 (C/EBP beta), 6.6.2.1 (SF-1), 6.2 rat granulosa cells (no effect): 6.1.1, 6.5(FSH)
CEBPB	C/EBP-beta|IL6DBP|NF-IL6|TCF5	1051	MIM:189965|HGNC:HGNC:1834|Ensembl:ENSG00000172216|HPRD:01801|Vega:OTTHUMG00000032715	TGFB1	CED|DPD1|LAP|TGFB|TGFbeta	7040	MIM:190180|HGNC:HGNC:11766|Ensembl:ENSG00000105329|HPRD:01821|Vega:OTTHUMG00000182760	TFACTS:TRED	Homo sapiens	NA	1	TFACTS CURATED
CEBPB	C/EBP-beta|IL6DBP|NF-IL6|TCF5	1051	MIM:189965|HGNC:HGNC:1834|Ensembl:ENSG00000172216|HPRD:01801|Vega:OTTHUMG00000032715	TGFB1	CED|DPD1|LAP|TGFB|TGFbeta	7040	MIM:190180|HGNC:HGNC:11766|Ensembl:ENSG00000105329|HPRD:01821|Vega:OTTHUMG00000182760	TRED	Homo sapiens	NA	1	Experimentally validated with low-throughput techniques
CEBPB	C/EBP-beta|IL6DBP|NF-IL6|TCF5	1051	MIM:189965|HGNC:HGNC:1834|Ensembl:ENSG00000172216|HPRD:01801|Vega:OTTHUMG00000032715	TNF	DIF|TNF-alpha|TNFA|TNFSF2|TNLG1F	7124	MIM:191160|HGNC:HGNC:11892|Ensembl:ENSG00000232810|HPRD:01855|Vega:OTTHUMG00000031194	TFACTS:TRED	Homo sapiens	NA	1	TFACTS CURATED
CEBPB	C/EBP-beta|IL6DBP|NF-IL6|TCF5	1051	MIM:189965|HGNC:HGNC:1834|Ensembl:ENSG00000172216|HPRD:01801|Vega:OTTHUMG00000032715	TNF	DIF|TNF-alpha|TNFA|TNFSF2|TNLG1F	7124	MIM:191160|HGNC:HGNC:11892|Ensembl:ENSG00000232810|HPRD:01855|Vega:OTTHUMG00000031194	TRED	Homo sapiens	NA	1	Experimentally validated with low-throughput techniques
CEBPB	C/EBP-beta|IL6DBP|NF-IL6|TCF5	1051	MIM:189965|HGNC:HGNC:1834|Ensembl:ENSG00000172216|HPRD:01801|Vega:OTTHUMG00000032715	TNFAIP6	TSG-6|TSG6	7130	MIM:600410|HGNC:HGNC:11898|Ensembl:ENSG00000123610|HPRD:02680|Vega:OTTHUMG00000131884	HTRI	Homo sapiens	7876106	1	DNASE I FOOTPRINTING
CEBPB	C/EBP-beta|IL6DBP|NF-IL6|TCF5	1051	MIM:189965|HGNC:HGNC:1834|Ensembl:ENSG00000172216|HPRD:01801|Vega:OTTHUMG00000032715	TNFAIP6	TSG-6|TSG6	7130	MIM:600410|HGNC:HGNC:11898|Ensembl:ENSG00000123610|HPRD:02680|Vega:OTTHUMG00000131884	HTRI	Homo sapiens	7876106	1	ELECTROPHORETIC MOBILITY SHIFT ASSAY
CEBPB	C/EBP-beta|IL6DBP|NF-IL6|TCF5	1051	MIM:189965|HGNC:HGNC:1834|Ensembl:ENSG00000172216|HPRD:01801|Vega:OTTHUMG00000032715	TNFAIP6	TSG-6|TSG6	7130	MIM:600410|HGNC:HGNC:11898|Ensembl:ENSG00000123610|HPRD:02680|Vega:OTTHUMG00000131884	TFACTS:TRED	Homo sapiens	NA	1	TFACTS CURATED
CEBPB	C/EBP-beta|IL6DBP|NF-IL6|TCF5	1051	MIM:189965|HGNC:HGNC:1834|Ensembl:ENSG00000172216|HPRD:01801|Vega:OTTHUMG00000032715	TNFAIP6	TSG-6|TSG6	7130	MIM:600410|HGNC:HGNC:11898|Ensembl:ENSG00000123610|HPRD:02680|Vega:OTTHUMG00000131884	TRED	Homo sapiens	NA	1	Experimentally validated with low-throughput techniques
CEBPB	C/EBP-beta|IL6DBP|NF-IL6|TCF5	1051	MIM:189965|HGNC:HGNC:1834|Ensembl:ENSG00000172216|HPRD:01801|Vega:OTTHUMG00000032715	TNFRSF1A	CD120a|FPF|MS5|TBP1|TNF-R|TNF-R-I|TNF-R55|TNFAR|TNFR1|TNFR1-d2|TNFR55|TNFR60|p55|p55-R|p60	7132	MIM:191190|HGNC:HGNC:11916|Ensembl:ENSG00000067182|HPRD:01861|Vega:OTTHUMG00000168267	HTRI	Homo sapiens	19523687	1	CHROMATIN IMMUNOPRECIPITATION
CEBPB	C/EBP-beta|IL6DBP|NF-IL6|TCF5	1051	MIM:189965|HGNC:HGNC:1834|Ensembl:ENSG00000172216|HPRD:01801|Vega:OTTHUMG00000032715	TNFRSF1A	CD120a|FPF|MS5|TBP1|TNF-R|TNF-R-I|TNF-R55|TNFAR|TNFR1|TNFR1-d2|TNFR55|TNFR60|p55|p55-R|p60	7132	MIM:191190|HGNC:HGNC:11916|Ensembl:ENSG00000067182|HPRD:01861|Vega:OTTHUMG00000168267	Literature	Homo sapiens	NA	1	EXPERT CURATED
CEBPB	C/EBP-beta|IL6DBP|NF-IL6|TCF5	1051	MIM:189965|HGNC:HGNC:1834|Ensembl:ENSG00000172216|HPRD:01801|Vega:OTTHUMG00000032715	TNFSF11	CD254|ODF|OPGL|OPTB2|RANKL|TNLG6B|TRANCE|hRANKL2|sOdf	8600	MIM:602642|HGNC:HGNC:11926|Ensembl:ENSG00000120659|HPRD:04031|Vega:OTTHUMG00000016807	HTRI	Homo sapiens	20225273	1	CHROMATIN IMMUNOPRECIPITATION
CEBPB	C/EBP-beta|IL6DBP|NF-IL6|TCF5	1051	MIM:189965|HGNC:HGNC:1834|Ensembl:ENSG00000172216|HPRD:01801|Vega:OTTHUMG00000032715	TNFSF11	CD254|ODF|OPGL|OPTB2|RANKL|TNLG6B|TRANCE|hRANKL2|sOdf	8600	MIM:602642|HGNC:HGNC:11926|Ensembl:ENSG00000120659|HPRD:04031|Vega:OTTHUMG00000016807	Literature	Homo sapiens	NA	1	EXPERT CURATED
CEBPB	C/EBP-beta|IL6DBP|NF-IL6|TCF5	1051	MIM:189965|HGNC:HGNC:1834|Ensembl:ENSG00000172216|HPRD:01801|Vega:OTTHUMG00000032715	TOP1	TOPI	7150	MIM:126420|HGNC:HGNC:11986|Ensembl:ENSG00000198900|HPRD:00535|Vega:OTTHUMG00000033057	TFACTS:TRED	Homo sapiens	NA	1	TFACTS CURATED
CEBPB	C/EBPbeta|CRP2|IL-6DBP|LAP|LIP|NF-IL6|NF-M|Nfil6	12608	MGI:MGI:88373|Ensembl:ENSMUSG00000056501|Vega:OTTMUSG00000016307	TP53	-	-	-	TFACTS:TRED	Mus musculus	NA	1	TFACTS CURATED
CEBPB	C/EBP-beta|IL6DBP|NF-IL6|TCF5	1051	MIM:189965|HGNC:HGNC:1834|Ensembl:ENSG00000172216|HPRD:01801|Vega:OTTHUMG00000032715	TRIM26	AFP|RNF95|ZNF173	7726	MIM:600830|HGNC:HGNC:12962|Ensembl:ENSG00000234127|HPRD:02901|Vega:OTTHUMG00000031041	TFACTS:TRED	Homo sapiens	NA	1	TFACTS CURATED
CEBPB	C/EBP-beta|IL6DBP|NF-IL6|TCF5	1051	MIM:189965|HGNC:HGNC:1834|Ensembl:ENSG00000172216|HPRD:01801|Vega:OTTHUMG00000032715	TRIM26	AFP|RNF95|ZNF173	7726	MIM:600830|HGNC:HGNC:12962|Ensembl:ENSG00000234127|HPRD:02901|Vega:OTTHUMG00000031041	TRED	Homo sapiens	NA	1	Experimentally validated with low-throughput techniques
CEBPB	C/EBP-beta|IL6DBP|NF-IL6|TCF5	1051	MIM:189965|HGNC:HGNC:1834|Ensembl:ENSG00000172216|HPRD:01801|Vega:OTTHUMG00000032715	UCP1	SLC25A7|UCP	7350	MIM:113730|HGNC:HGNC:12517|Ensembl:ENSG00000109424|HPRD:00221|Vega:OTTHUMG00000133415	TRED	Homo sapiens	NA	1	Experimentally validated with low-throughput techniques
CEBPB	C/EBPbeta|CRP2|IL-6DBP|LAP|LIP|NF-IL6|NF-M|Nfil6	12608	MGI:MGI:88373|Ensembl:ENSMUSG00000056501|Vega:OTTMUSG00000016307	UCP1	AI385626|Slc25a7|Ucp	22227	MGI:MGI:98894|Ensembl:ENSMUSG00000031710	TFACTS:PUBMED	Mus musculus	15762841	1	TFACTS CURATED
CEBPB	Il6dbp|NF-IL6|TCF5	24253	RGD:2327|Ensembl:ENSRNOG00000057347	UCP1	Ucp|Ucpa|Uncp	24860	RGD:3931|Ensembl:ENSRNOG00000003580	TFACTS:PUBMED	Rattus norvegicus	15762841	1	TFACTS CURATED
CEBPB	C/EBP-beta|IL6DBP|NF-IL6|TCF5	1051	MIM:189965|HGNC:HGNC:1834|Ensembl:ENSG00000172216|HPRD:01801|Vega:OTTHUMG00000032715	UGT1A10	UDPGT|UGT-1J|UGT1-10|UGT1.10|UGT1J	54575	MIM:606435|HGNC:HGNC:12531|Ensembl:ENSG00000242515|HPRD:07336|Vega:OTTHUMG00000059121	TFACTS:TRED	Homo sapiens	NA	1	TFACTS CURATED
CEBPB	C/EBP-beta|IL6DBP|NF-IL6|TCF5	1051	MIM:189965|HGNC:HGNC:1834|Ensembl:ENSG00000172216|HPRD:01801|Vega:OTTHUMG00000032715	UGT1A10	UDPGT|UGT-1J|UGT1-10|UGT1.10|UGT1J	54575	MIM:606435|HGNC:HGNC:12531|Ensembl:ENSG00000242515|HPRD:07336|Vega:OTTHUMG00000059121	TRED	Homo sapiens	NA	1	Experimentally validated with low-throughput techniques
CEBPB	C/EBP-beta|IL6DBP|NF-IL6|TCF5	1051	MIM:189965|HGNC:HGNC:1834|Ensembl:ENSG00000172216|HPRD:01801|Vega:OTTHUMG00000032715	VIP	PHM27	7432	MIM:192320|HGNC:HGNC:12693|Ensembl:ENSG00000146469|HPRD:15950|Vega:OTTHUMG00000015851	PAZAR	Homo sapiens	7713908	1	ELECTROPHORETIC MOBILITY SHIFT ASSAY (EMSA)::SUPERSHIFT
CEBPB	C/EBP-beta|IL6DBP|NF-IL6|TCF5	1051	MIM:189965|HGNC:HGNC:1834|Ensembl:ENSG00000172216|HPRD:01801|Vega:OTTHUMG00000032715	VIP	PHM27	7432	MIM:192320|HGNC:HGNC:12693|Ensembl:ENSG00000146469|HPRD:15950|Vega:OTTHUMG00000015851	TFACTS:PAZAR	Homo sapiens	NA	1	TFACTS CURATED
CEBPB	C/EBP-beta|IL6DBP|NF-IL6|TCF5	1051	MIM:189965|HGNC:HGNC:1834|Ensembl:ENSG00000172216|HPRD:01801|Vega:OTTHUMG00000032715	XDH	XO|XOR	7498	MIM:607633|HGNC:HGNC:12805|Ensembl:ENSG00000158125|HPRD:06363|Vega:OTTHUMG00000099385	Literature	Homo sapiens	NA	1	EXPERT CURATED
CEBPB	C/EBP-beta|IL6DBP|NF-IL6|TCF5	1051	MIM:189965|HGNC:HGNC:1834|Ensembl:ENSG00000172216|HPRD:01801|Vega:OTTHUMG00000032715	XDH	XO|XOR	7498	MIM:607633|HGNC:HGNC:12805|Ensembl:ENSG00000158125|HPRD:06363|Vega:OTTHUMG00000099385	TRED	Homo sapiens	NA	1	Experimentally validated with low-throughput techniques
CEBPB	Il6dbp|NF-IL6|TCF5	24253	RGD:2327|Ensembl:ENSRNOG00000057347	XDH	XOR	497811	RGD:62043|Ensembl:ENSRNOG00000007081	TRRD	Rattus norvegicus	TRRDSITES4:S6945	1	rat liver: 1.1.1, 1.1.2, 1.1.4 rat liver: 3.1, 3.2.1, 3.2.2, 3.3, 3.6 (C/EBPalpha, C/EBPbeta )
CEBPD	C/EBP-delta|CELF|CRP3|NF-IL6-beta	1052	MIM:116898|HGNC:HGNC:1835|HPRD:00297	ADH1	-	-	-	Literature	Homo sapiens	NA	1	EXPERT CURATED
CEBPD	C/EBP-delta|CELF|CRP3|NF-IL6-beta	1052	MIM:116898|HGNC:HGNC:1835|HPRD:00297	ADH1	-	-	-	TRED	Homo sapiens	NA	1	Experimentally validated with low-throughput techniques
CEBPD	C/EBP-delta|CELF|CRP3|NF-IL6-beta	1052	MIM:116898|HGNC:HGNC:1835|HPRD:00297	AGT	ANHU|SERPINA8	183	MIM:106150|HGNC:HGNC:333|Ensembl:ENSG00000135744|HPRD:00106|Vega:OTTHUMG00000037757	TRRD	Homo sapiens	TRRDSITES4:S6273	1	T98G (no effect): 6.1.2, 6.3.2, 6.4 HepG2 (C/EBPdelta transfected): 6.1.2, 6.2, 6.3.2, 6.4 3.5 (C/EBPdelta), 3.2.1, 3.3, 3.6
CEBPD	C/EBP-delta|CELF|CRP3|NF-IL6-beta	1052	MIM:116898|HGNC:HGNC:1835|HPRD:00297	ALOX5AP	FLAP	241	MIM:603700|HGNC:HGNC:436|Ensembl:ENSG00000132965|HPRD:04742|Vega:OTTHUMG00000016677	HTRI	Homo sapiens	12571239	1	CHROMATIN IMMUNOPRECIPITATION
CEBPD	C/EBP-delta|CELF|CRP3|NF-IL6-beta	1052	MIM:116898|HGNC:HGNC:1835|HPRD:00297	ALOX5AP	FLAP	241	MIM:603700|HGNC:HGNC:436|Ensembl:ENSG00000132965|HPRD:04742|Vega:OTTHUMG00000016677	HTRI	Homo sapiens	12571239	1	ELECTROPHORETIC MOBILITY SHIFT ASSAY
CEBPD	C/EBP-delta|CELF|CRP3|NF-IL6-beta	1052	MIM:116898|HGNC:HGNC:1835|HPRD:00297	ALOX5AP	FLAP	241	MIM:603700|HGNC:HGNC:436|Ensembl:ENSG00000132965|HPRD:04742|Vega:OTTHUMG00000016677	TFACTS:TRED	Homo sapiens	NA	1	TFACTS CURATED
CEBPD	C/EBP-delta|CELF|CRP3|NF-IL6-beta	1052	MIM:116898|HGNC:HGNC:1835|HPRD:00297	ALOX5AP	FLAP	241	MIM:603700|HGNC:HGNC:436|Ensembl:ENSG00000132965|HPRD:04742|Vega:OTTHUMG00000016677	TRED	Homo sapiens	NA	1	Experimentally validated with low-throughput techniques
CEBPD	C/EBP-delta|CELF|CRP3|NF-IL6-beta	1052	MIM:116898|HGNC:HGNC:1835|HPRD:00297	C3	AHUS5|ARMD9|ASP|C3a|C3b|CPAMD1|HEL-S-62p	718	MIM:120700|HGNC:HGNC:1318|Ensembl:ENSG00000125730|HPRD:00400|Vega:OTTHUMG00000150335	TFACTS:TRED	Homo sapiens	NA	1	TFACTS CURATED
CEBPD	C/EBP-delta|CELF|CRP3|NF-IL6-beta	1052	MIM:116898|HGNC:HGNC:1835|HPRD:00297	C3	AHUS5|ARMD9|ASP|C3a|C3b|CPAMD1|HEL-S-62p	718	MIM:120700|HGNC:HGNC:1318|Ensembl:ENSG00000125730|HPRD:00400|Vega:OTTHUMG00000150335	TRED	Homo sapiens	NA	1	Experimentally validated with low-throughput techniques
CEBPD	C/EBP-delta|CELF|CRP3|NF-IL6-beta	1052	MIM:116898|HGNC:HGNC:1835|HPRD:00297	CCL5	D17S136E|RANTES|SCYA5|SIS-delta|SISd|TCP228|eoCP	6352	MIM:187011|HGNC:HGNC:10632|Ensembl:ENSG00000271503|HPRD:01751|Vega:OTTHUMG00000188396	TFACTS:TRED	Homo sapiens	NA	1	TFACTS CURATED
CEBPD	C/EBP-delta|CELF|CRP3|NF-IL6-beta	1052	MIM:116898|HGNC:HGNC:1835|HPRD:00297	CCL5	D17S136E|RANTES|SCYA5|SIS-delta|SISd|TCP228|eoCP	6352	MIM:187011|HGNC:HGNC:10632|Ensembl:ENSG00000271503|HPRD:01751|Vega:OTTHUMG00000188396	TRED	Homo sapiens	NA	1	Experimentally validated with low-throughput techniques
CEBPD	C/EBP-delta|CELF|CRP3|NF-IL6-beta	1052	MIM:116898|HGNC:HGNC:1835|HPRD:00297	CEBPA	C/EBP-alpha|CEBP	1050	MIM:116897|HGNC:HGNC:1833|Ensembl:ENSG00000245848|HPRD:00296|Vega:OTTHUMG00000161461	Literature	Homo sapiens	NA	1	EXPERT CURATED
CEBPD	C/EBP-delta|CELF|CRP3|NF-IL6-beta	1052	MIM:116898|HGNC:HGNC:1835|HPRD:00297	CFTR	ABC35|ABCC7|CF|CFTR/MRP|MRP7|TNR-CFTR|dJ760C5.1	1080	MIM:602421|HGNC:HGNC:1884|Ensembl:ENSG00000001626|HPRD:03883|Vega:OTTHUMG00000023076	HTRI	Homo sapiens	7499410	1	ELECTROPHORETIC MOBILITY SHIFT ASSAY
CEBPD	C/EBP-delta|CELF|CRP3|NF-IL6-beta	1052	MIM:116898|HGNC:HGNC:1835|HPRD:00297	CFTR	ABC35|ABCC7|CF|CFTR/MRP|MRP7|TNR-CFTR|dJ760C5.1	1080	MIM:602421|HGNC:HGNC:1884|Ensembl:ENSG00000001626|HPRD:03883|Vega:OTTHUMG00000023076	TFACTS:TRED	Homo sapiens	NA	1	TFACTS CURATED
CEBPD	C/EBP-delta|CELF|CRP3|NF-IL6-beta	1052	MIM:116898|HGNC:HGNC:1835|HPRD:00297	CFTR	ABC35|ABCC7|CF|CFTR/MRP|MRP7|TNR-CFTR|dJ760C5.1	1080	MIM:602421|HGNC:HGNC:1884|Ensembl:ENSG00000001626|HPRD:03883|Vega:OTTHUMG00000023076	TRED	Homo sapiens	NA	1	Experimentally validated with low-throughput techniques
CEBPD	C/EBP-delta|CELF|CRP3|NF-IL6-beta	1052	MIM:116898|HGNC:HGNC:1835|HPRD:00297	CPB2	CPU|PCPB|TAFI	1361	MIM:603101|HGNC:HGNC:2300|Ensembl:ENSG00000080618|HPRD:04374|Vega:OTTHUMG00000016867	Literature	Homo sapiens	NA	1	EXPERT CURATED
CEBPD	C/EBP-delta|CELF|CRP3|NF-IL6-beta	1052	MIM:116898|HGNC:HGNC:1835|HPRD:00297	CPB2	CPU|PCPB|TAFI	1361	MIM:603101|HGNC:HGNC:2300|Ensembl:ENSG00000080618|HPRD:04374|Vega:OTTHUMG00000016867	TRED	Homo sapiens	NA	1	Experimentally validated with low-throughput techniques
CEBPD	C/EBP-delta|CELF|CRP3|NF-IL6-beta	1052	MIM:116898|HGNC:HGNC:1835|HPRD:00297	CSRP1	CRP|CRP1|CSRP|CYRP|D1S181E|HEL-141|HEL-S-286	1465	MIM:123876|HGNC:HGNC:2469|Ensembl:ENSG00000159176|HPRD:00470|Vega:OTTHUMG00000035773	TFACTS:TRED	Homo sapiens	NA	1	TFACTS CURATED
CEBPD	C/EBP-delta|CELF|CRP3|NF-IL6-beta	1052	MIM:116898|HGNC:HGNC:1835|HPRD:00297	CSRP1	CRP|CRP1|CSRP|CYRP|D1S181E|HEL-141|HEL-S-286	1465	MIM:123876|HGNC:HGNC:2469|Ensembl:ENSG00000159176|HPRD:00470|Vega:OTTHUMG00000035773	TRED	Homo sapiens	NA	1	Experimentally validated with low-throughput techniques
CEBPD	C/EBP-delta|CELF|CRP3|NF-IL6-beta	1052	MIM:116898|HGNC:HGNC:1835|HPRD:00297	CYP19A1	ARO|ARO1|CPV1|CYAR|CYP19|CYPXIX|P-450AROM	1588	MIM:107910|HGNC:HGNC:2594|Ensembl:ENSG00000137869|HPRD:00488|Vega:OTTHUMG00000131747	TFACTS:TRED	Homo sapiens	NA	1	TFACTS CURATED
CEBPD	C/EBP-delta|CELF|CRP3|NF-IL6-beta	1052	MIM:116898|HGNC:HGNC:1835|HPRD:00297	CYP19A1	ARO|ARO1|CPV1|CYAR|CYP19|CYPXIX|P-450AROM	1588	MIM:107910|HGNC:HGNC:2594|Ensembl:ENSG00000137869|HPRD:00488|Vega:OTTHUMG00000131747	TRED	Homo sapiens	NA	1	Experimentally validated with low-throughput techniques
CEBPD	c/EBPdelta	12609	MGI:MGI:103573	EBF1	Ebf|O/E-1|OE-1|Olf-1|Olf1	13591	MGI:MGI:95275|Ensembl:ENSMUSG00000057098|Vega:OTTMUSG00000005474	TFACTS:PUBMED	Mus musculus	17060461	1	TFACTS CURATED
CEBPD	C/EBP-delta|CELF|CRP3|NF-IL6-beta	1052	MIM:116898|HGNC:HGNC:1835|HPRD:00297	GADD45G	CR6|DDIT2|GADD45gamma|GRP17	10912	MIM:604949|HGNC:HGNC:4097|Ensembl:ENSG00000130222|HPRD:05383|Vega:OTTHUMG00000020187	Literature	Homo sapiens	NA	1	EXPERT CURATED
CEBPD	C/EBP-delta|CELF|CRP3|NF-IL6-beta	1052	MIM:116898|HGNC:HGNC:1835|HPRD:00297	GADD45G	CR6|DDIT2|GADD45gamma|GRP17	10912	MIM:604949|HGNC:HGNC:4097|Ensembl:ENSG00000130222|HPRD:05383|Vega:OTTHUMG00000020187	TRED	Homo sapiens	NA	1	Experimentally validated with low-throughput techniques
CEBPD	C/EBP-delta|CELF|CRP3|NF-IL6-beta	1052	MIM:116898|HGNC:HGNC:1835|HPRD:00297	GAPDH	G3PD|GAPD|HEL-S-162eP	2597	MIM:138400|HGNC:HGNC:4141|Ensembl:ENSG00000111640|HPRD:00713|Vega:OTTHUMG00000137379	HTRI	Homo sapiens	12842822	1	ELECTROPHORETIC MOBILITY SHIFT ASSAY
CEBPD	C/EBP-delta|CELF|CRP3|NF-IL6-beta	1052	MIM:116898|HGNC:HGNC:1835|HPRD:00297	GAPDH	G3PD|GAPD|HEL-S-162eP	2597	MIM:138400|HGNC:HGNC:4141|Ensembl:ENSG00000111640|HPRD:00713|Vega:OTTHUMG00000137379	Literature	Homo sapiens	NA	1	EXPERT CURATED
CEBPD	C/EBP-delta|CELF|CRP3|NF-IL6-beta	1052	MIM:116898|HGNC:HGNC:1835|HPRD:00297	HCOX2	-	-	-	TRED	Homo sapiens	NA	1	Experimentally validated with low-throughput techniques
CEBPD	C/EBP-delta|CELF|CRP3|NF-IL6-beta	1052	MIM:116898|HGNC:HGNC:1835|HPRD:00297	HCOX-2	-	-	-	Literature	Homo sapiens	NA	1	EXPERT CURATED
CEBPD	C/EBP-delta|CELF|CRP3|NF-IL6-beta	1052	MIM:116898|HGNC:HGNC:1835|HPRD:00297	HPX	HX	3263	MIM:142290|HGNC:HGNC:5171|Ensembl:ENSG00000110169|HPRD:00793|Vega:OTTHUMG00000133399	TFACTS:TRED	Homo sapiens	NA	1	TFACTS CURATED
CEBPD	C/EBP-delta|CELF|CRP3|NF-IL6-beta	1052	MIM:116898|HGNC:HGNC:1835|HPRD:00297	HPX	HX	3263	MIM:142290|HGNC:HGNC:5171|Ensembl:ENSG00000110169|HPRD:00793|Vega:OTTHUMG00000133399	TRED	Homo sapiens	NA	1	Experimentally validated with low-throughput techniques
CEBPD	C/EBP-delta|CELF|CRP3|NF-IL6-beta	1052	MIM:116898|HGNC:HGNC:1835|HPRD:00297	IGF1	IGF-I|IGFI|MGF	3479	MIM:147440|HGNC:HGNC:5464|Ensembl:ENSG00000017427|HPRD:00936|Vega:OTTHUMG00000149910	HTRI	Homo sapiens	19103645	1	ELECTROPHORETIC MOBILITY SHIFT ASSAY
CEBPD	C/EBP-delta|CELF|CRP3|NF-IL6-beta	1052	MIM:116898|HGNC:HGNC:1835|HPRD:00297	IGF1	IGF-I|IGFI|MGF	3479	MIM:147440|HGNC:HGNC:5464|Ensembl:ENSG00000017427|HPRD:00936|Vega:OTTHUMG00000149910	TRED	Homo sapiens	NA	1	Experimentally validated with low-throughput techniques
CEBPD	C/EBPd|CELF	25695	RGD:2328|Ensembl:ENSRNOG00000050869	IGF1	-	24482	RGD:2868|Ensembl:ENSRNOG00000004517	TFACTS:TRED	Rattus norvegicus	NA	1	TFACTS CURATED
CEBPD	C/EBP-delta|CELF|CRP3|NF-IL6-beta	1052	MIM:116898|HGNC:HGNC:1835|HPRD:00297	IL1A	IL-1A|IL1|IL1-ALPHA|IL1F1	3552	MIM:147760|HGNC:HGNC:5991|HPRD:00988	TFACTS:TRED	Homo sapiens	NA	1	TFACTS CURATED
CEBPD	C/EBP-delta|CELF|CRP3|NF-IL6-beta	1052	MIM:116898|HGNC:HGNC:1835|HPRD:00297	IL1A	IL-1A|IL1|IL1-ALPHA|IL1F1	3552	MIM:147760|HGNC:HGNC:5991|HPRD:00988	TRED	Homo sapiens	NA	1	Experimentally validated with low-throughput techniques
CEBPD	C/EBP-delta|CELF|CRP3|NF-IL6-beta	1052	MIM:116898|HGNC:HGNC:1835|HPRD:00297	IL1B	IL-1|IL1-BETA|IL1F2	3553	MIM:147720|HGNC:HGNC:5992|Ensembl:ENSG00000125538|HPRD:00985|Vega:OTTHUMG00000131344	TFACTS:TRED	Homo sapiens	NA	1	TFACTS CURATED
CEBPD	C/EBP-delta|CELF|CRP3|NF-IL6-beta	1052	MIM:116898|HGNC:HGNC:1835|HPRD:00297	IL1B	IL-1|IL1-BETA|IL1F2	3553	MIM:147720|HGNC:HGNC:5992|Ensembl:ENSG00000125538|HPRD:00985|Vega:OTTHUMG00000131344	TRED	Homo sapiens	NA	1	Experimentally validated with low-throughput techniques
CEBPD	C/EBP-delta|CELF|CRP3|NF-IL6-beta	1052	MIM:116898|HGNC:HGNC:1835|HPRD:00297	IL6	BSF-2|BSF2|CDF|HGF|HSF|IFN-beta-2|IFNB2|IL-6	3569	MIM:147620|HGNC:HGNC:6018|Ensembl:ENSG00000136244|HPRD:00970|Vega:OTTHUMG00000023178	TFACTS:TRED	Homo sapiens	NA	1	TFACTS CURATED
CEBPD	C/EBP-delta|CELF|CRP3|NF-IL6-beta	1052	MIM:116898|HGNC:HGNC:1835|HPRD:00297	IL6	BSF-2|BSF2|CDF|HGF|HSF|IFN-beta-2|IFNB2|IL-6	3569	MIM:147620|HGNC:HGNC:6018|Ensembl:ENSG00000136244|HPRD:00970|Vega:OTTHUMG00000023178	TRED	Homo sapiens	NA	1	Experimentally validated with low-throughput techniques
CEBPD	C/EBP-delta|CELF|CRP3|NF-IL6-beta	1052	MIM:116898|HGNC:HGNC:1835|HPRD:00297	KLF15	KKLF	28999	MIM:606465|HGNC:HGNC:14536|Ensembl:ENSG00000163884|HPRD:07568|Vega:OTTHUMG00000162689	Literature	Homo sapiens	NA	1	EXPERT CURATED
CEBPD	C/EBP-delta|CELF|CRP3|NF-IL6-beta	1052	MIM:116898|HGNC:HGNC:1835|HPRD:00297	KLF5	BTEB2|CKLF|IKLF	688	MIM:602903|HGNC:HGNC:6349|Ensembl:ENSG00000102554|HPRD:04212|Vega:OTTHUMG00000017074	Literature	Homo sapiens	NA	1	EXPERT CURATED
CEBPD	C/EBP-delta|CELF|CRP3|NF-IL6-beta	1052	MIM:116898|HGNC:HGNC:1835|HPRD:00297	MIA	CD-RAP	8190	MIM:601340|HGNC:HGNC:7076|Ensembl:ENSG00000261857|HPRD:03216|Vega:OTTHUMG00000182693	TFACTS:TRED	Homo sapiens	NA	1	TFACTS CURATED
CEBPD	C/EBP-delta|CELF|CRP3|NF-IL6-beta	1052	MIM:116898|HGNC:HGNC:1835|HPRD:00297	MIA	CD-RAP	8190	MIM:601340|HGNC:HGNC:7076|Ensembl:ENSG00000261857|HPRD:03216|Vega:OTTHUMG00000182693	TRED	Homo sapiens	NA	1	Experimentally validated with low-throughput techniques
CEBPD	c/EBPdelta	12609	MGI:MGI:103573	MT1	MT-I|Mt-1	17748	MGI:MGI:97171|Ensembl:ENSMUSG00000031765	NFIRegulome	Mus musculus	18230604	1	experimentally verified
CEBPD	c/EBPdelta	12609	MGI:MGI:103573	MT1A	-	-	-	TFACTS:NFIREGULOMEDB	Mus musculus	NA	1	TFACTS CURATED
CEBPD	C/EBPd|CELF	25695	RGD:2328|Ensembl:ENSRNOG00000050869	NOS2	Nos2a|iNos	24599	RGD:3185|Ensembl:ENSRNOG00000057443	TRRD	Rattus norvegicus	TRRDSITES4:S4922	1	glomerular mesangial cells: 3.1, 3.4, 3.6 (p50, p65, C/EBPalpha),
CEBPD	C/EBP-delta|CELF|CRP3|NF-IL6-beta	1052	MIM:116898|HGNC:HGNC:1835|HPRD:00297	PDGFRA	CD140A|GAS9|PDGFR-2|PDGFR2|RHEPDGFRA	5156	MIM:173490|HGNC:HGNC:8803|Ensembl:ENSG00000134853|HPRD:01429|Vega:OTTHUMG00000128699	TRED	Homo sapiens	NA	1	Experimentally validated with low-throughput techniques
CEBPD	C/EBPd|CELF	25695	RGD:2328|Ensembl:ENSRNOG00000050869	PDGFRA	APDGFR|PDGFACE	25267	RGD:3284|Ensembl:ENSRNOG00000002244	TFACTS:TRED	Rattus norvegicus	NA	1	TFACTS CURATED
CEBPD	C/EBP-delta|CELF|CRP3|NF-IL6-beta	1052	MIM:116898|HGNC:HGNC:1835|HPRD:00297	POU5F1	OCT3|OCT4|OTF-3|OTF3|OTF4|Oct-3|Oct-4	5460	MIM:164177|HGNC:HGNC:9221|Ensembl:ENSG00000204531|HPRD:01252|Vega:OTTHUMG00000031206	TFACTS:TRED	Homo sapiens	NA	1	TFACTS CURATED
CEBPD	C/EBP-delta|CELF|CRP3|NF-IL6-beta	1052	MIM:116898|HGNC:HGNC:1835|HPRD:00297	POU5F1	OCT3|OCT4|OTF-3|OTF3|OTF4|Oct-3|Oct-4	5460	MIM:164177|HGNC:HGNC:9221|Ensembl:ENSG00000204531|HPRD:01252|Vega:OTTHUMG00000031206	TRED	Homo sapiens	NA	1	Experimentally validated with low-throughput techniques
CEBPD	C/EBP-delta|CELF|CRP3|NF-IL6-beta	1052	MIM:116898|HGNC:HGNC:1835|HPRD:00297	PPARG	CIMT1|GLM1|NR1C3|PPARG1|PPARG2|PPARgamma	5468	MIM:601487|HGNC:HGNC:9236|Ensembl:ENSG00000132170|HPRD:03288|Vega:OTTHUMG00000129764	Literature	Homo sapiens	NA	1	EXPERT CURATED
CEBPD	C/EBP-delta|CELF|CRP3|NF-IL6-beta	1052	MIM:116898|HGNC:HGNC:1835|HPRD:00297	PPARG	CIMT1|GLM1|NR1C3|PPARG1|PPARG2|PPARgamma	5468	MIM:601487|HGNC:HGNC:9236|Ensembl:ENSG00000132170|HPRD:03288|Vega:OTTHUMG00000129764	TRED	Homo sapiens	NA	1	Experimentally validated with low-throughput techniques
CEBPD	C/EBP-delta|CELF|CRP3|NF-IL6-beta	1052	MIM:116898|HGNC:HGNC:1835|HPRD:00297	PTGS2	COX-2|COX2|GRIPGHS|PGG/HS|PGHS-2|PHS-2|hCox-2	5743	MIM:600262|HGNC:HGNC:9605|Ensembl:ENSG00000073756|HPRD:02599|Vega:OTTHUMG00000035473	HTRI	Homo sapiens	10956548	1	ELECTROPHORETIC MOBILITY SHIFT ASSAY
CEBPD	C/EBP-delta|CELF|CRP3|NF-IL6-beta	1052	MIM:116898|HGNC:HGNC:1835|HPRD:00297	PTGS2	COX-2|COX2|GRIPGHS|PGG/HS|PGHS-2|PHS-2|hCox-2	5743	MIM:600262|HGNC:HGNC:9605|Ensembl:ENSG00000073756|HPRD:02599|Vega:OTTHUMG00000035473	TRED	Homo sapiens	NA	1	Experimentally validated with low-throughput techniques
CEBPD	c/EBPdelta	12609	MGI:MGI:103573	PTGS2	COX2|Cox-2|PES-2|PGHS-2|PHS II|PHS-2|Pghs2|TIS10|gripghs	19225	MGI:MGI:97798|Ensembl:ENSMUSG00000032487|Vega:OTTMUSG00000049547	TFACTS:PUBMED	Mus musculus	20506344	1	TFACTS CURATED
CEBPD	C/EBP-delta|CELF|CRP3|NF-IL6-beta	1052	MIM:116898|HGNC:HGNC:1835|HPRD:00297	SAA3	-	-	-	TRED	Homo sapiens	NA	1	Experimentally validated with low-throughput techniques
CEBPD	c/EBPdelta	12609	MGI:MGI:103573	SAA3	AV098916|Saa-3|l7R3	20210	MGI:MGI:98223|Ensembl:ENSMUSG00000040026	TFACTS:TRED	Mus musculus	NA	1	TFACTS CURATED
CEBPD	C/EBP-delta|CELF|CRP3|NF-IL6-beta	1052	MIM:116898|HGNC:HGNC:1835|HPRD:00297	SCGB1A1	CC10|CC16|CCPBP|CCSP|UGB|UP-1|UP1	7356	MIM:192020|HGNC:HGNC:12523|Ensembl:ENSG00000149021|HPRD:01884|Vega:OTTHUMG00000167526	TRED	Homo sapiens	NA	1	Experimentally validated with low-throughput techniques
CEBPD	c/EBPdelta	12609	MGI:MGI:103573	SCGB1A1	CC10|CC16|CCSP|PCB-BP|UG|UGB|Utg	22287	MGI:MGI:98919|Ensembl:ENSMUSG00000024653|Vega:OTTMUSG00000035954	TFACTS:TRED	Mus musculus	NA	1	TFACTS CURATED
CEBPD	C/EBP-delta|CELF|CRP3|NF-IL6-beta	1052	MIM:116898|HGNC:HGNC:1835|HPRD:00297	SFTPD	COLEC7|PSP-D|SFTP4|SP-D	6441	MIM:178635|HGNC:HGNC:10803|Ensembl:ENSG00000133661|HPRD:01522|Vega:OTTHUMG00000018590	TFACTS:TRED	Homo sapiens	NA	1	TFACTS CURATED
CEBPD	C/EBP-delta|CELF|CRP3|NF-IL6-beta	1052	MIM:116898|HGNC:HGNC:1835|HPRD:00297	SFTPD	COLEC7|PSP-D|SFTP4|SP-D	6441	MIM:178635|HGNC:HGNC:10803|Ensembl:ENSG00000133661|HPRD:01522|Vega:OTTHUMG00000018590	TRED	Homo sapiens	NA	1	Experimentally validated with low-throughput techniques
CEBPD	C/EBP-delta|CELF|CRP3|NF-IL6-beta	1052	MIM:116898|HGNC:HGNC:1835|HPRD:00297	TNF	DIF|TNF-alpha|TNFA|TNFSF2|TNLG1F	7124	MIM:191160|HGNC:HGNC:11892|Ensembl:ENSG00000232810|HPRD:01855|Vega:OTTHUMG00000031194	TFACTS:TRED	Homo sapiens	NA	1	TFACTS CURATED
CEBPD	C/EBP-delta|CELF|CRP3|NF-IL6-beta	1052	MIM:116898|HGNC:HGNC:1835|HPRD:00297	TNF	DIF|TNF-alpha|TNFA|TNFSF2|TNLG1F	7124	MIM:191160|HGNC:HGNC:11892|Ensembl:ENSG00000232810|HPRD:01855|Vega:OTTHUMG00000031194	TRED	Homo sapiens	NA	1	Experimentally validated with low-throughput techniques
CEBPD	c/EBPdelta	12609	MGI:MGI:103573	UCP1	AI385626|Slc25a7|Ucp	22227	MGI:MGI:98894|Ensembl:ENSMUSG00000031710	TFACTS:PUBMED	Mus musculus	15762841	1	TFACTS CURATED
CEBPD	C/EBP-delta|CELF|CRP3|NF-IL6-beta	1052	MIM:116898|HGNC:HGNC:1835|HPRD:00297	VIP	PHM27	7432	MIM:192320|HGNC:HGNC:12693|Ensembl:ENSG00000146469|HPRD:15950|Vega:OTTHUMG00000015851	PAZAR	Homo sapiens	7713908	1	ELECTROPHORETIC MOBILITY SHIFT ASSAY (EMSA)::SUPERSHIFT
CEBPD	C/EBP-delta|CELF|CRP3|NF-IL6-beta	1052	MIM:116898|HGNC:HGNC:1835|HPRD:00297	VIP	PHM27	7432	MIM:192320|HGNC:HGNC:12693|Ensembl:ENSG00000146469|HPRD:15950|Vega:OTTHUMG00000015851	TFACTS:PAZAR	Homo sapiens	NA	1	TFACTS CURATED
CEBPE	C/EBP-epsilon|CRP1	1053	MIM:600749|HGNC:HGNC:1836|Ensembl:ENSG00000092067|HPRD:02852|Vega:OTTHUMG00000028719	ALOX5AP	FLAP	241	MIM:603700|HGNC:HGNC:436|Ensembl:ENSG00000132965|HPRD:04742|Vega:OTTHUMG00000016677	TFACTS:TRED	Homo sapiens	NA	1	TFACTS CURATED
CEBPE	C/EBP-epsilon|CRP1	1053	MIM:600749|HGNC:HGNC:1836|Ensembl:ENSG00000092067|HPRD:02852|Vega:OTTHUMG00000028719	ALOX5AP	FLAP	241	MIM:603700|HGNC:HGNC:436|Ensembl:ENSG00000132965|HPRD:04742|Vega:OTTHUMG00000016677	TRED	Homo sapiens	NA	1	Experimentally validated with low-throughput techniques
CEBPE	C/EBP-epsilon|CRP1	1053	MIM:600749|HGNC:HGNC:1836|Ensembl:ENSG00000092067|HPRD:02852|Vega:OTTHUMG00000028719	CMYB	-	-	-	TRED	Homo sapiens	NA	1	Experimentally validated with low-throughput techniques
CEBPE	C/EBP-epsilon|CRP1	1053	MIM:600749|HGNC:HGNC:1836|Ensembl:ENSG00000092067|HPRD:02852|Vega:OTTHUMG00000028719	GATA1	ERYF1|GATA-1|GF-1|GF1|NF-E1|NFE1|XLANP|XLTDA|XLTT	2623	MIM:305371|HGNC:HGNC:4170|Ensembl:ENSG00000102145|HPRD:02372|Vega:OTTHUMG00000021504	TFACTS:TRED	Homo sapiens	NA	1	TFACTS CURATED
CEBPE	C/EBP-epsilon|CRP1	1053	MIM:600749|HGNC:HGNC:1836|Ensembl:ENSG00000092067|HPRD:02852|Vega:OTTHUMG00000028719	GATA1	ERYF1|GATA-1|GF-1|GF1|NF-E1|NFE1|XLANP|XLTDA|XLTT	2623	MIM:305371|HGNC:HGNC:4170|Ensembl:ENSG00000102145|HPRD:02372|Vega:OTTHUMG00000021504	TRED	Homo sapiens	NA	1	Experimentally validated with low-throughput techniques
CEBPE	C/EBP-epsilon|CRP1	1053	MIM:600749|HGNC:HGNC:1836|Ensembl:ENSG00000092067|HPRD:02852|Vega:OTTHUMG00000028719	GPX4	GPx-4|GSHPx-4|MCSP|PHGPx|SMDS|snGPx|snPHGPx	2879	MIM:138322|HGNC:HGNC:4556|Ensembl:ENSG00000167468|HPRD:11819|Vega:OTTHUMG00000181874	HTRI	Homo sapiens	17688422	1	CHROMATIN IMMUNOPRECIPITATION
CEBPE	C/EBP-epsilon|CRP1	1053	MIM:600749|HGNC:HGNC:1836|Ensembl:ENSG00000092067|HPRD:02852|Vega:OTTHUMG00000028719	LTF	GIG12|HEL110|HLF2|LF	4057	MIM:150210|HGNC:HGNC:6720|Ensembl:ENSG00000012223|HPRD:01028|Vega:OTTHUMG00000156325	TFACTS:TRED	Homo sapiens	NA	1	TFACTS CURATED
CEBPE	C/EBP-epsilon|CRP1	1053	MIM:600749|HGNC:HGNC:1836|Ensembl:ENSG00000092067|HPRD:02852|Vega:OTTHUMG00000028719	LTF	GIG12|HEL110|HLF2|LF	4057	MIM:150210|HGNC:HGNC:6720|Ensembl:ENSG00000012223|HPRD:01028|Vega:OTTHUMG00000156325	TRED	Homo sapiens	NA	1	Experimentally validated with low-throughput techniques
CEBPE	C/EBPe|CRP1|Gm294	110794	MGI:MGI:103572|Ensembl:ENSMUSG00000052435	LTF	Csp82|Lf|MMS10R|Ms10r	17002	MGI:MGI:96837|Ensembl:ENSMUSG00000032496|Vega:OTTMUSG00000052503	TRRD	Mus musculus	TRRDSITES4:S6649	1	U937 (zinc treated): 6.6.2.1 (C/EBP epsilon)
CEBPE	C/EBP-epsilon|CRP1	1053	MIM:600749|HGNC:HGNC:1836|Ensembl:ENSG00000092067|HPRD:02852|Vega:OTTHUMG00000028719	MYB	Cmyb|c-myb|c-myb_CDS|efg	4602	MIM:189990|HGNC:HGNC:7545|Ensembl:ENSG00000118513|HPRD:01810|Vega:OTTHUMG00000015629	TFACTS:TRED	Homo sapiens	NA	1	TFACTS CURATED
CEBPE	C/EBP-epsilon|CRP1	1053	MIM:600749|HGNC:HGNC:1836|Ensembl:ENSG00000092067|HPRD:02852|Vega:OTTHUMG00000028719	MYC	MRTL|MYCC|bHLHe39|c-Myc	4609	MIM:190080|HGNC:HGNC:7553|Ensembl:ENSG00000136997|HPRD:01818|Vega:OTTHUMG00000128475	TFACTS:TRED	Homo sapiens	NA	1	TFACTS CURATED
CEBPE	C/EBP-epsilon|CRP1	1053	MIM:600749|HGNC:HGNC:1836|Ensembl:ENSG00000092067|HPRD:02852|Vega:OTTHUMG00000028719	MYC	MRTL|MYCC|bHLHe39|c-Myc	4609	MIM:190080|HGNC:HGNC:7553|Ensembl:ENSG00000136997|HPRD:01818|Vega:OTTHUMG00000128475	TRED	Homo sapiens	NA	1	Experimentally validated with low-throughput techniques
CEBPE	C/EBP-epsilon|CRP1	1053	MIM:600749|HGNC:HGNC:1836|Ensembl:ENSG00000092067|HPRD:02852|Vega:OTTHUMG00000028719	NOL3	ARC|FCM|MYP|NOP|NOP30	8996	MIM:605235|HGNC:HGNC:7869|Ensembl:ENSG00000140939|HPRD:05572|Vega:OTTHUMG00000173316	TFACTS:TRED	Homo sapiens	NA	1	TFACTS CURATED
CEBPE	C/EBP-epsilon|CRP1	1053	MIM:600749|HGNC:HGNC:1836|Ensembl:ENSG00000092067|HPRD:02852|Vega:OTTHUMG00000028719	NOL3	ARC|FCM|MYP|NOP|NOP30	8996	MIM:605235|HGNC:HGNC:7869|Ensembl:ENSG00000140939|HPRD:05572|Vega:OTTHUMG00000173316	TRED	Homo sapiens	NA	1	Experimentally validated with low-throughput techniques
CEBPE	C/EBP-epsilon|CRP1	1053	MIM:600749|HGNC:HGNC:1836|Ensembl:ENSG00000092067|HPRD:02852|Vega:OTTHUMG00000028719	SPI1	OF|PU.1|SFPI1|SPI-1|SPI-A	6688	MIM:165170|HGNC:HGNC:11241|Ensembl:ENSG00000066336|HPRD:01305|Vega:OTTHUMG00000150150	TFACTS:TRED	Homo sapiens	NA	1	TFACTS CURATED
CEBPE	C/EBP-epsilon|CRP1	1053	MIM:600749|HGNC:HGNC:1836|Ensembl:ENSG00000092067|HPRD:02852|Vega:OTTHUMG00000028719	SPI1	OF|PU.1|SFPI1|SPI-1|SPI-A	6688	MIM:165170|HGNC:HGNC:11241|Ensembl:ENSG00000066336|HPRD:01305|Vega:OTTHUMG00000150150	TRED	Homo sapiens	NA	1	Experimentally validated with low-throughput techniques
CEBPE	C/EBP-epsilon|CRP1	1053	MIM:600749|HGNC:HGNC:1836|Ensembl:ENSG00000092067|HPRD:02852|Vega:OTTHUMG00000028719	SST	SMST	6750	MIM:182450|HGNC:HGNC:11329|Ensembl:ENSG00000157005|HPRD:08920|Vega:OTTHUMG00000156462	TRED	Homo sapiens	NA	1	Experimentally validated with low-throughput techniques
CEBPE	C/EPBe|CRP1	25410	RGD:2329|Ensembl:ENSRNOG00000014282	SST	SS-14|SS-28|Smst	24797	RGD:3761|Ensembl:ENSRNOG00000001837	TFACTS:TRED	Rattus norvegicus	NA	1	TFACTS CURATED
CEBPG	GPE1BP|IG/EBP-1	1054	MIM:138972|HGNC:HGNC:1837|Ensembl:ENSG00000153879|HPRD:00738|Vega:OTTHUMG00000180469	ADH1	-	-	-	TRED	Homo sapiens	NA	1	Experimentally validated with low-throughput techniques
CEBPG	C/EBP[g]|C/EBPgamma|GPE1-BP|Gpe1bp|Ig/EBP	12611	MGI:MGI:104982|Ensembl:ENSMUSG00000056216|Vega:OTTMUSG00000032922	CSF3	Csfg|G-CSF|MGI-IG	12985	MGI:MGI:1339751|Ensembl:ENSMUSG00000038067|Vega:OTTMUSG00000006406	TFACTS:TRED	Mus musculus	NA	1	TFACTS CURATED
CEBPG	C/EBP[g]|C/EBPgamma|GPE1-BP|Gpe1bp|Ig/EBP	12611	MGI:MGI:104982|Ensembl:ENSMUSG00000056216|Vega:OTTMUSG00000032922	CSF3	Csfg|G-CSF|MGI-IG	12985	MGI:MGI:1339751|Ensembl:ENSMUSG00000038067|Vega:OTTMUSG00000006406	TRED	Mus musculus	NA	1	Experimentally validated with low-throughput techniques
CEBPG	GPE1BP|IG/EBP-1	1054	MIM:138972|HGNC:HGNC:1837|Ensembl:ENSG00000153879|HPRD:00738|Vega:OTTHUMG00000180469	HBB	CD113t-C|beta-globin	3043	MIM:141900|HGNC:HGNC:4827|Ensembl:ENSG00000244734|HPRD:00786|Vega:OTTHUMG00000066678	TRRD	Homo sapiens	TRRDSITES4:S9352	1	MEL: 3.1, 3.6(C/EBPgamma) MEL: 3.5.1(C/EBPgamma), 3.5.2 MEL: 3.1, 3.6(C/EBPbeta), 3.6(NF-Y)
CEBPG	C/EBP[g]|C/EBPgamma|GPE1-BP|Gpe1bp|Ig/EBP	12611	MGI:MGI:104982|Ensembl:ENSMUSG00000056216|Vega:OTTMUSG00000032922	IL10	CSIF|Il-10	16153	MGI:MGI:96537|Ensembl:ENSMUSG00000016529|Vega:OTTMUSG00000016630	TFACTS:TRED	Mus musculus	NA	1	TFACTS CURATED
CEBPG	C/EBP[g]|C/EBPgamma|GPE1-BP|Gpe1bp|Ig/EBP	12611	MGI:MGI:104982|Ensembl:ENSMUSG00000056216|Vega:OTTMUSG00000032922	IL10	CSIF|Il-10	16153	MGI:MGI:96537|Ensembl:ENSMUSG00000016529|Vega:OTTMUSG00000016630	TRED	Mus musculus	NA	1	Experimentally validated with low-throughput techniques
CEBPG	C/EBP[g]|C/EBPgamma|GPE1-BP|Gpe1bp|Ig/EBP	12611	MGI:MGI:104982|Ensembl:ENSMUSG00000056216|Vega:OTTMUSG00000032922	IL6	Il-6	16193	MGI:MGI:96559|Ensembl:ENSMUSG00000025746|Vega:OTTMUSG00000054480	TFACTS:TRED	Mus musculus	NA	1	TFACTS CURATED
CEBPG	C/EBP[g]|C/EBPgamma|GPE1-BP|Gpe1bp|Ig/EBP	12611	MGI:MGI:104982|Ensembl:ENSMUSG00000056216|Vega:OTTMUSG00000032922	IL6	Il-6	16193	MGI:MGI:96559|Ensembl:ENSMUSG00000025746|Vega:OTTMUSG00000054480	TRED	Mus musculus	NA	1	Experimentally validated with low-throughput techniques
CEBPG	C/EBP|CEBPRNA	25301	RGD:2330	LOX	H-rev142|Rrg1	24914	RGD:3015|Ensembl:ENSRNOG00000014426	TFACTS:NFIREGULOMEDB	Rattus norvegicus	NA	1	TFACTS CURATED
CEBPG	C/EBP[g]|C/EBPgamma|GPE1-BP|Gpe1bp|Ig/EBP	12611	MGI:MGI:104982|Ensembl:ENSMUSG00000056216|Vega:OTTMUSG00000032922	RETN	ADSF|Fizz3|Rstn|Xcp4	57264	MGI:MGI:1888506|Ensembl:ENSMUSG00000012705	TFACTS:TRED	Mus musculus	NA	1	TFACTS CURATED
CEBPG	C/EBP[g]|C/EBPgamma|GPE1-BP|Gpe1bp|Ig/EBP	12611	MGI:MGI:104982|Ensembl:ENSMUSG00000056216|Vega:OTTMUSG00000032922	RETN	ADSF|Fizz3|Rstn|Xcp4	57264	MGI:MGI:1888506|Ensembl:ENSMUSG00000012705	TRED	Mus musculus	NA	1	Experimentally validated with low-throughput techniques
CEBPG	GPE1BP|IG/EBP-1	1054	MIM:138972|HGNC:HGNC:1837|Ensembl:ENSG00000153879|HPRD:00738|Vega:OTTHUMG00000180469	SFTPD	COLEC7|PSP-D|SFTP4|SP-D	6441	MIM:178635|HGNC:HGNC:10803|Ensembl:ENSG00000133661|HPRD:01522|Vega:OTTHUMG00000018590	TFACTS:TRED	Homo sapiens	NA	1	TFACTS CURATED
CEBPG	C/EBP[g]|C/EBPgamma|GPE1-BP|Gpe1bp|Ig/EBP	12611	MGI:MGI:104982|Ensembl:ENSMUSG00000056216|Vega:OTTMUSG00000032922	SFTPD	AI573415|SP-D|Sftp4	20390	MGI:MGI:109515|Ensembl:ENSMUSG00000021795	TRED	Mus musculus	NA	1	Experimentally validated with low-throughput techniques
CEBPG	C/EBP[g]|C/EBPgamma|GPE1-BP|Gpe1bp|Ig/EBP	12611	MGI:MGI:104982|Ensembl:ENSMUSG00000056216|Vega:OTTMUSG00000032922	SST	SOM|SRIF|SS|Smst	20604	MGI:MGI:98326|Ensembl:ENSMUSG00000004366	TRED	Mus musculus	NA	1	Experimentally validated with low-throughput techniques
CEBPG	C/EBP|CEBPRNA	25301	RGD:2330	SST	SS-14|SS-28|Smst	24797	RGD:3761|Ensembl:ENSRNOG00000001837	TFACTS:TRED	Rattus norvegicus	NA	1	TFACTS CURATED
CEBPZ	CBF|CBF2|HSP-CBF|NOC1	10153	MIM:612828|HGNC:HGNC:24218|Ensembl:ENSG00000115816|HPRD:09875|Vega:OTTHUMG00000100960	COL11A1	CO11A1|COLL6|STL2	1301	MIM:120280|HGNC:HGNC:2186|Ensembl:ENSG00000060718|HPRD:00375|Vega:OTTHUMG00000010872	HTRI	Homo sapiens	12805369	1	CHROMATIN IMMUNOPRECIPITATION
CEBPZ	CBF|CBF2|HSP-CBF|NOC1	10153	MIM:612828|HGNC:HGNC:24218|Ensembl:ENSG00000115816|HPRD:09875|Vega:OTTHUMG00000100960	COL11A1	CO11A1|COLL6|STL2	1301	MIM:120280|HGNC:HGNC:2186|Ensembl:ENSG00000060718|HPRD:00375|Vega:OTTHUMG00000010872	HTRI	Homo sapiens	12805369	1	ELECTROPHORETIC MOBILITY SHIFT ASSAY
CEBPZ	CBF|CBF2|HSP-CBF|NOC1	10153	MIM:612828|HGNC:HGNC:24218|Ensembl:ENSG00000115816|HPRD:09875|Vega:OTTHUMG00000100960	COL11A1	CO11A1|COLL6|STL2	1301	MIM:120280|HGNC:HGNC:2186|Ensembl:ENSG00000060718|HPRD:00375|Vega:OTTHUMG00000010872	TRRD	Homo sapiens	TRRDSITES4:S10129	1	A-204: 6.1.1, 6.2, 6.3.2, 6.4, 6.6.2.2(CBF) A-204(stable transfectants): 6.6.2.2(CBF)
CEBPZ	AI848081|CBF2|Cbf|Cebpa-rs1	12607	MGI:MGI:109386|Ensembl:ENSMUSG00000024081	COL1A1	Col1a-1|Cola-1|Cola1|Mov-13|Mov13	12842	MGI:MGI:88467	TRRD	Mus musculus	TRRDSITES4:S6120	1	3.5 (CBF) NIH 3T3: 6.6.1.1 (CBF) 1.1.5 (CBF), 3.5 (CBF)
CEBPZ	CBF|CBF2|HSP-CBF|NOC1	10153	MIM:612828|HGNC:HGNC:24218|Ensembl:ENSG00000115816|HPRD:09875|Vega:OTTHUMG00000100960	MLH1	COCA2|FCC2|HNPCC|HNPCC2|hMLH1	4292	MIM:120436|HGNC:HGNC:7127|Ensembl:ENSG00000076242|HPRD:00390|Vega:OTTHUMG00000130797	HTRI	Homo sapiens	11704838	1	ELECTROPHORETIC MOBILITY SHIFT ASSAY
CEBPZ	AI848081|CBF2|Cbf|Cebpa-rs1	12607	MGI:MGI:109386|Ensembl:ENSMUSG00000024081	NR5A1	Ad4BP|ELP|ELP-3|Ftz-F1|Ftzf1|SF-1|SF1|STF-1	26423	MGI:MGI:1346833|Ensembl:ENSMUSG00000026751|Vega:OTTMUSG00000012867	TRRD	Mus musculus	TRRDSITES4:S3679	1	Y-1: 3.1, 3.3, 3.2.1, 3.6 (CBF), 6.2, 6.3.2 human, SF1, -69 to - 54
CEBPZ	CBF|CBF2|HSP-CBF|NOC1	10153	MIM:612828|HGNC:HGNC:24218|Ensembl:ENSG00000115816|HPRD:09875|Vega:OTTHUMG00000100960	SOX9	CMD1|CMPD1|SRA1|SRXX2|SRXY10	6662	MIM:608160|HGNC:HGNC:11204|Ensembl:ENSG00000125398|HPRD:06427|Vega:OTTHUMG00000166300	HTRI	Homo sapiens	15908194	1	CHROMATIN IMMUNOPRECIPITATION
CEBPZ	CBF|CBF2|HSP-CBF|NOC1	10153	MIM:612828|HGNC:HGNC:24218|Ensembl:ENSG00000115816|HPRD:09875|Vega:OTTHUMG00000100960	SOX9	CMD1|CMPD1|SRA1|SRXX2|SRXY10	6662	MIM:608160|HGNC:HGNC:11204|Ensembl:ENSG00000125398|HPRD:06427|Vega:OTTHUMG00000166300	HTRI	Homo sapiens	15908194	1	ELECTROPHORETIC MOBILITY SHIFT ASSAY
CEBPZ	CBF|CBF2|HSP-CBF|NOC1	10153	MIM:612828|HGNC:HGNC:24218|Ensembl:ENSG00000115816|HPRD:09875|Vega:OTTHUMG00000100960	THBS1	THBS|THBS-1|TSP|TSP-1|TSP1	7057	MIM:188060|HGNC:HGNC:11785|HPRD:01765	HTRI	Homo sapiens	18275041	1	ELECTROPHORETIC MOBILITY SHIFT ASSAY
CITED2	AI835299|ER154-like|Mrg1|Msg2|p35srj	17684	MGI:MGI:1306784|Ensembl:ENSMUSG00000039910	MMP9	AW743869|B/MMP9|Clg4b|Gel B|MMP-9|pro-MMP-9	17395	MGI:MGI:97011|Ensembl:ENSMUSG00000017737|Vega:OTTMUSG00000001184	TFACTS:PUBMED	Mus musculus	16619037	1	TFACTS CURATED
CLOCK	5330400M04Rik|KAT13D	12753	MGI:MGI:99698|Ensembl:ENSMUSG00000029238|Vega:OTTMUSG00000056120	AVP	Vp|Vsp	11998	MGI:MGI:88121|Ensembl:ENSMUSG00000037727|Vega:OTTMUSG00000015526	TRRD	Mus musculus	TRRDSITES4:S8946	1	293EBNA: 6.2, 6.3.2, 6.4, 6.6.2.1 (CLOCK/BMAL1, CLOCK/BMAL2),
CLOCK	5330400M04Rik|KAT13D	12753	MGI:MGI:99698|Ensembl:ENSMUSG00000029238|Vega:OTTMUSG00000056120	BHLHE40	Bhlhb2|C130042M06Rik|CR8|Clast5|Dec1|Sharp2|Stra13|Stra14	20893	MGI:MGI:1097714|Ensembl:ENSMUSG00000030103|Vega:OTTMUSG00000035997	TRRD	Mus musculus	TRRDSITES4:S10549	1	7.1 Cos-7: 6.1.2, 6.4, 6.6.2.1(Clock/Bmal1)
CLOCK	5330400M04Rik|KAT13D	12753	MGI:MGI:99698|Ensembl:ENSMUSG00000029238|Vega:OTTMUSG00000056120	BHLHE41	6430520M22Rik|Bhlhb2l|Bhlhb3|DEC2|Sharp1	79362	MGI:MGI:1930704|Ensembl:ENSMUSG00000030256|Vega:OTTMUSG00000025458	TRRD	Mus musculus	TRRDSITES4:S10555	1	NIH 3T3: 6.4, 6.6.2.1(Clock/Bmal2), 6.6.2.1(Clock/Bmal1)
CLOCK	5330400M04Rik|KAT13D	12753	MGI:MGI:99698|Ensembl:ENSMUSG00000029238|Vega:OTTMUSG00000056120	DBP	-	13170	MGI:MGI:94866|Ensembl:ENSMUSG00000059824|Vega:OTTMUSG00000023187	PAZAR	Mus musculus	18252768	1	ELECTROPHORETIC MOBILITY SHIFT ASSAY (EMSA)::GEL SHIFT COMPETITION
CLOCK	5330400M04Rik|KAT13D	12753	MGI:MGI:99698|Ensembl:ENSMUSG00000029238|Vega:OTTMUSG00000056120	DBP	-	13170	MGI:MGI:94866|Ensembl:ENSMUSG00000059824|Vega:OTTMUSG00000023187	PAZAR	Mus musculus	18252768	1	PROTEIN BINDING ASSAY::CHROMATIN IMMUNOPRECIPITATION (CHIP)
CLOCK	5330400M04Rik|KAT13D	12753	MGI:MGI:99698|Ensembl:ENSMUSG00000029238|Vega:OTTMUSG00000056120	DBP	-	13170	MGI:MGI:94866|Ensembl:ENSMUSG00000059824|Vega:OTTMUSG00000023187	TRRD	Mus musculus	TRRDSITES4:S7455	1	L cells: 6.2, 6.3.2, 6.4, 6.6.2.1 (CLOCK/BMAL1) mouse liver: 3.1, 3.6 (CLOCK)
CLOCK	5330400M04Rik|KAT13D	12753	MGI:MGI:99698|Ensembl:ENSMUSG00000029238|Vega:OTTMUSG00000056120	PER1	Per|m-rigui|mPer1	18626	MGI:MGI:1098283|Ensembl:ENSMUSG00000020893|Vega:OTTMUSG00000005970	TRRD	Mus musculus	TRRDSITES4:S7458	1	NIH 3T3: 6.6.2.1 (CLOCK/BMAL1) NIH 3T3 (CLOCK/BMAL1 transfected): 6.2
CLOCK	5330400M04Rik|KAT13D	12753	MGI:MGI:99698|Ensembl:ENSMUSG00000029238|Vega:OTTMUSG00000056120	PER2	mKIAA0347|mPer2	18627	MGI:MGI:1195265|Ensembl:ENSMUSG00000055866|Vega:OTTMUSG00000048493	PAZAR	Mus musculus	15699353	1	PROTEIN BINDING ASSAY::CHROMATIN IMMUNOPRECIPITATION (CHIP)
CLOCK	KAT13D|bHLHe8	9575	MIM:601851|HGNC:HGNC:2082|Ensembl:ENSG00000134852|HPRD:03508|Vega:OTTHUMG00000102141	SERPINE1	PAI|PAI-1|PAI1|PLANH1	5054	MIM:173360|HGNC:HGNC:8583|Ensembl:ENSG00000106366|HPRD:01418|Vega:OTTHUMG00000157107	TRRD	Homo sapiens	TRRDSITES4:S5915	1	3.5 (CLIF, no effect), 3.5 (CLOCK), 3.5 (CLIF/CLOCK), 3.4 BAEC: 6.6.2.1 (CLIF/CLOCK) BAEC (CLIF/CLOCK transfected): 6.1.1, 6.2 BAEC (CRY1 transfected): 6.6.2.1 (CLIF/CLOCK, no effect) BAEC (PER2 transfected): 6.6.2.1 (CLIF/CLOCK, small effect)
CNBP	CNBP1|DM2|PROMM|RNF163|ZCCHC22|ZNF9	7555	MIM:116955|HGNC:HGNC:13164|HPRD:00311	MYH7	CMD1S|CMH1|MPD1|MYHCB|SPMD|SPMM	4625	MIM:160760|HGNC:HGNC:7577|Ensembl:ENSG00000092054|HPRD:01175|Vega:OTTHUMG00000028755	TRRD	Homo sapiens	TRRDSITES4:S1544	1	3.1, 3.3, 3.4, 3.5
CP1	-	-	-	HBG1	HBG-T2|HBGA|HBGR|HSGGL1|PRO2979	3047	MIM:142200|HGNC:HGNC:4831|HPRD:00789	TRRD	Homo sapiens	TRRDSITES4:S2035	1	K562: 3.1, 3.2, 3.3, 3.4, 3.5, 3.6, 4.2 sea urchin blastula embryos: 3.2.1, 3.4 sea urchin blastula embryos, MEL, K562, HeLa, BJA-B: 3.1 MEL: 3.3, 4.2
CREB1	CREB|CREB-1	1385	MIM:123810|HGNC:HGNC:2345|Ensembl:ENSG00000118260|HPRD:00442|Vega:OTTHUMG00000132936	2310006E12RIK	-	-	-	TRED	NA	NA	1	Experimentally validated with low-throughput techniques
CREB1	CREB|CREB-1	1385	MIM:123810|HGNC:HGNC:2345|Ensembl:ENSG00000118260|HPRD:00442|Vega:OTTHUMG00000132936	AANAT	DSPS|SNAT	15	MIM:600950|HGNC:HGNC:19|Ensembl:ENSG00000129673|HPRD:02974|Vega:OTTHUMG00000180179	TRED	NA	NA	1	Experimentally validated with low-throughput techniques
CREB1	Creb	81646	RGD:620218|Ensembl:ENSRNOG00000013412	AANAT	AA-NAT|Nat4	25120	RGD:2006|Ensembl:ENSRNOG00000011182	TFACTS:TRRD	Rattus norvegicus	S7777	1	TFACTS CURATED
CREB1	Creb	81646	RGD:620218|Ensembl:ENSRNOG00000013412	AANAT	AA-NAT|Nat4	25120	RGD:2006|Ensembl:ENSRNOG00000011182	TRRD	Rattus norvegicus	TRRDSITES4:S7777	1	primary pinealocytes: 6.2, 6.5 (dibutyryl cAMP) primary pinealocytes (Bt2cAMP treated): 6.2
CREB1	CREB|CREB-1	1385	MIM:123810|HGNC:HGNC:2345|Ensembl:ENSG00000118260|HPRD:00442|Vega:OTTHUMG00000132936	ACHE	ACEE|ARACHE|N-ACHE|YT	43	MIM:100740|HGNC:HGNC:108|Ensembl:ENSG00000087085|HPRD:00010|Vega:OTTHUMG00000157033	TFACTS:TRED	Homo sapiens	NA	1	TFACTS CURATED
CREB1	CREB|CREB-1	1385	MIM:123810|HGNC:HGNC:2345|Ensembl:ENSG00000118260|HPRD:00442|Vega:OTTHUMG00000132936	ACHE	ACEE|ARACHE|N-ACHE|YT	43	MIM:100740|HGNC:HGNC:108|Ensembl:ENSG00000087085|HPRD:00010|Vega:OTTHUMG00000157033	TRED	NA	NA	1	Experimentally validated with low-throughput techniques
CREB1	2310001E10Rik|3526402H21Rik|AV083133|Creb|Creb-1	12912	MGI:MGI:88494|Ensembl:ENSMUSG00000025958|Vega:OTTMUSG00000047617	ADCY8	AC8|AW060868	11514	MGI:MGI:1341110|Ensembl:ENSMUSG00000022376	TFACTS:TRED	Mus musculus	NA	1	TFACTS CURATED
CREB1	CREB|CREB-1	1385	MIM:123810|HGNC:HGNC:2345|Ensembl:ENSG00000118260|HPRD:00442|Vega:OTTHUMG00000132936	ADCY8	AC8|ADCY3|HBAC1	114	MIM:103070|HGNC:HGNC:239|Ensembl:ENSG00000155897|HPRD:00051|Vega:OTTHUMG00000164756	TRED	NA	NA	1	Experimentally validated with low-throughput techniques
CREB1	Creb	81646	RGD:620218|Ensembl:ENSRNOG00000013412	ADORA2A	A2ar|ADENO|Adora2l1	25369	RGD:2049|Ensembl:ENSRNOG00000001302	PAZAR	Rattus norvegicus	15689617	1	ELECTROPHORETIC MOBILITY SHIFT ASSAY (EMSA)::DIRECT GEL SHIFT WITH WESTERN BLOT DETECTION
CREB1	Creb	81646	RGD:620218|Ensembl:ENSRNOG00000013412	ADORA2A	A2ar|ADENO|Adora2l1	25369	RGD:2049|Ensembl:ENSRNOG00000001302	PAZAR	Rattus norvegicus	15689617	1	ELECTROPHORETIC MOBILITY SHIFT ASSAY (EMSA)::SUPERSHIFT
CREB1	Creb	81646	RGD:620218|Ensembl:ENSRNOG00000013412	ADORA2A	A2ar|ADENO|Adora2l1	25369	RGD:2049|Ensembl:ENSRNOG00000001302	TFACTS:PAZAR_PLEIADES_20100814PAZAR	Rattus norvegicus	NA	1	TFACTS CURATED
CREB1	CREB|CREB-1	1385	MIM:123810|HGNC:HGNC:2345|Ensembl:ENSG00000118260|HPRD:00442|Vega:OTTHUMG00000132936	ADRA1A	ADRA1C|ADRA1L1|ALPHA1AAR	148	MIM:104221|HGNC:HGNC:277|Ensembl:ENSG00000120907|HPRD:00081|Vega:OTTHUMG00000099459	TFACTS:TRED	Homo sapiens	NA	1	TFACTS CURATED
CREB1	CREB|CREB-1	1385	MIM:123810|HGNC:HGNC:2345|Ensembl:ENSG00000118260|HPRD:00442|Vega:OTTHUMG00000132936	ADRA1A	ADRA1C|ADRA1L1|ALPHA1AAR	148	MIM:104221|HGNC:HGNC:277|Ensembl:ENSG00000120907|HPRD:00081|Vega:OTTHUMG00000099459	TRED	NA	NA	1	Experimentally validated with low-throughput techniques
CREB1	CREB|CREB-1	1385	MIM:123810|HGNC:HGNC:2345|Ensembl:ENSG00000118260|HPRD:00442|Vega:OTTHUMG00000132936	ADRA1B	ADRA1|ALPHA1BAR	147	MIM:104220|HGNC:HGNC:278|HPRD:00080	TRED	NA	NA	1	Experimentally validated with low-throughput techniques
CREB1	Creb	81646	RGD:620218|Ensembl:ENSRNOG00000013412	ADRA1B	-	24173	RGD:2054	TFACTS:TRED	Rattus norvegicus	NA	1	TFACTS CURATED
CREB1	CREB|CREB-1	1385	MIM:123810|HGNC:HGNC:2345|Ensembl:ENSG00000118260|HPRD:00442|Vega:OTTHUMG00000132936	ADRA1D	ADRA1|ADRA1A|ADRA1R|ALPHA1|DAR|dJ779E11.2	146	MIM:104219|HGNC:HGNC:280|Ensembl:ENSG00000171873|HPRD:00079|Vega:OTTHUMG00000031779	TRED	NA	NA	1	Experimentally validated with low-throughput techniques
CREB1	CREB|CREB-1	1385	MIM:123810|HGNC:HGNC:2345|Ensembl:ENSG00000118260|HPRD:00442|Vega:OTTHUMG00000132936	ADRB2	ADRB2R|ADRBR|B2AR|BAR|BETA2AR	154	MIM:109690|HGNC:HGNC:286|HPRD:00187	TFACTS:TRED	Homo sapiens	NA	1	TFACTS CURATED
CREB1	CREB|CREB-1	1385	MIM:123810|HGNC:HGNC:2345|Ensembl:ENSG00000118260|HPRD:00442|Vega:OTTHUMG00000132936	ADRB2	ADRB2R|ADRBR|B2AR|BAR|BETA2AR	154	MIM:109690|HGNC:HGNC:286|HPRD:00187	TRED	NA	NA	1	Experimentally validated with low-throughput techniques
CREB1	Creb	81646	RGD:620218|Ensembl:ENSRNOG00000013412	AKP3	Alpi2|IAP-2|IAP-II	64621	RGD:621650|Ensembl:ENSRNOG00000058652	TFACTS:TRRD	Rattus norvegicus	S9605	1	TFACTS CURATED
CREB1	Creb	81646	RGD:620218|Ensembl:ENSRNOG00000013412	ALAS1	ALAS	65155	RGD:68392|Ensembl:ENSRNOG00000056596	TRRD	Rattus norvegicus	TRRDSITES4:S6754	1	HepG2(no effect): 6.1.2 HepG2: 6.6.2.2(CREB) HepG2(PKA): 6.1.2, 3.1, 3.4, 3.3, 6.2, 6.6.3.2(CREB), 6.6.2.2(CREB) F9: 6.6.3.2, 6.6.2.2(CREB) 3.5(CREB), 3.4
CREB1	CREB|CREB-1	1385	MIM:123810|HGNC:HGNC:2345|Ensembl:ENSG00000118260|HPRD:00442|Vega:OTTHUMG00000132936	ALDH3A1	ALDH3|ALDHIII	218	MIM:100660|HGNC:HGNC:405|Ensembl:ENSG00000108602|HPRD:00004|Vega:OTTHUMG00000059469	TRED	NA	NA	1	Experimentally validated with low-throughput techniques
CREB1	Creb	81646	RGD:620218|Ensembl:ENSRNOG00000013412	ALDH3A1	AHDC|Ahd-c|Aldh|Aldh3	25375	RGD:2088|Ensembl:ENSRNOG00000002331	TFACTS:TRED	Rattus norvegicus	NA	1	TFACTS CURATED
CREB1	2310001E10Rik|3526402H21Rik|AV083133|Creb|Creb-1	12912	MGI:MGI:88494|Ensembl:ENSMUSG00000025958|Vega:OTTMUSG00000047617	ANXA1	Anx-1|Anx-A1|C430014K04Rik|Lpc-1|Lpc1	16952	MGI:MGI:96819|Ensembl:ENSMUSG00000024659|Vega:OTTMUSG00000035986	TFACTS:TRED	Mus musculus	NA	1	TFACTS CURATED
CREB1	CREB|CREB-1	1385	MIM:123810|HGNC:HGNC:2345|Ensembl:ENSG00000118260|HPRD:00442|Vega:OTTHUMG00000132936	AQP3	AQP-3|GIL	360	MIM:600170|HGNC:HGNC:636|Ensembl:ENSG00000165272|HPRD:08970|Vega:OTTHUMG00000019769	TFACTS:TRED	Homo sapiens	NA	1	TFACTS CURATED
CREB1	CREB|CREB-1	1385	MIM:123810|HGNC:HGNC:2345|Ensembl:ENSG00000118260|HPRD:00442|Vega:OTTHUMG00000132936	AQP3	AQP-3|GIL	360	MIM:600170|HGNC:HGNC:636|Ensembl:ENSG00000165272|HPRD:08970|Vega:OTTHUMG00000019769	TRED	NA	NA	1	Experimentally validated with low-throughput techniques
CREB1	CREB|CREB-1	1385	MIM:123810|HGNC:HGNC:2345|Ensembl:ENSG00000118260|HPRD:00442|Vega:OTTHUMG00000132936	ARG1	-	383	MIM:608313|HGNC:HGNC:663|Ensembl:ENSG00000118520|HPRD:01947|Vega:OTTHUMG00000015566	TFACTS:TRED	Homo sapiens	NA	1	TFACTS CURATED
CREB1	CREB|CREB-1	1385	MIM:123810|HGNC:HGNC:2345|Ensembl:ENSG00000118260|HPRD:00442|Vega:OTTHUMG00000132936	ARG1	-	383	MIM:608313|HGNC:HGNC:663|Ensembl:ENSG00000118520|HPRD:01947|Vega:OTTHUMG00000015566	TRED	NA	NA	1	Experimentally validated with low-throughput techniques
CREB1	CREB|CREB-1	1385	MIM:123810|HGNC:HGNC:2345|Ensembl:ENSG00000118260|HPRD:00442|Vega:OTTHUMG00000132936	ATP1A1	-	476	MIM:182310|HGNC:HGNC:799|Ensembl:ENSG00000163399|HPRD:01662|Vega:OTTHUMG00000012109	TFACTS:TRRD	Homo sapiens	NA	1	TFACTS CURATED
CREB1	CREB|CREB-1	1385	MIM:123810|HGNC:HGNC:2345|Ensembl:ENSG00000118260|HPRD:00442|Vega:OTTHUMG00000132936	ATP1A1	-	476	MIM:182310|HGNC:HGNC:799|Ensembl:ENSG00000163399|HPRD:01662|Vega:OTTHUMG00000012109	TRED	Homo sapiens	NA	1	TFACTS CURATED
CREB1	CREB|CREB-1	1385	MIM:123810|HGNC:HGNC:2345|Ensembl:ENSG00000118260|HPRD:00442|Vega:OTTHUMG00000132936	ATP1A1	-	476	MIM:182310|HGNC:HGNC:799|Ensembl:ENSG00000163399|HPRD:01662|Vega:OTTHUMG00000012109	TRED	NA	NA	1	Experimentally validated with low-throughput techniques
CREB1	Creb	81646	RGD:620218|Ensembl:ENSRNOG00000013412	ATP1A1	Nkaa1b	24211	RGD:2167|Ensembl:ENSRNOG00000030019	TFACTS:TRRD	Rattus norvegicus	NA	1	TFACTS CURATED
CREB1	Creb	81646	RGD:620218|Ensembl:ENSRNOG00000013412	ATP1A1	Nkaa1b	24211	RGD:2167|Ensembl:ENSRNOG00000030019	TRED	Rattus norvegicus	NA	1	TFACTS CURATED
CREB1	2310001E10Rik|3526402H21Rik|AV083133|Creb|Creb-1	12912	MGI:MGI:88494|Ensembl:ENSMUSG00000025958|Vega:OTTMUSG00000047617	BARX2	2310006E12Rik|Barx2b	12023	MGI:MGI:109617|Ensembl:ENSMUSG00000032033|Vega:OTTMUSG00000037222	TFACTS:TRED	Mus musculus	NA	1	TFACTS CURATED
CREB1	CREB|CREB-1	1385	MIM:123810|HGNC:HGNC:2345|Ensembl:ENSG00000118260|HPRD:00442|Vega:OTTHUMG00000132936	BCL2	Bcl-2|PPP1R50	596	MIM:151430|HGNC:HGNC:990|HPRD:01045	HTRI	Homo sapiens	10542244	1	ELECTROPHORETIC MOBILITY SHIFT ASSAY
CREB1	CREB|CREB-1	1385	MIM:123810|HGNC:HGNC:2345|Ensembl:ENSG00000118260|HPRD:00442|Vega:OTTHUMG00000132936	BCL2	Bcl-2|PPP1R50	596	MIM:151430|HGNC:HGNC:990|HPRD:01045	HTRI	Homo sapiens	8816467	1	ELECTROPHORETIC MOBILITY SHIFT ASSAY
CREB1	2310001E10Rik|3526402H21Rik|AV083133|Creb|Creb-1	12912	MGI:MGI:88494|Ensembl:ENSMUSG00000025958|Vega:OTTMUSG00000047617	BCL2	AW986256|Bcl-2|C430015F12Rik|D630044D05Rik|D830018M01Rik	12043	MGI:MGI:88138|Ensembl:ENSMUSG00000057329|Vega:OTTMUSG00000022128	TFACTS:TRED	Mus musculus	NA	1	TFACTS CURATED
CREB1	CREB|CREB-1	1385	MIM:123810|HGNC:HGNC:2345|Ensembl:ENSG00000118260|HPRD:00442|Vega:OTTHUMG00000132936	BCL2	Bcl-2|PPP1R50	596	MIM:151430|HGNC:HGNC:990|HPRD:01045	TRED	NA	NA	1	Experimentally validated with low-throughput techniques
CREB1	CREB|CREB-1	1385	MIM:123810|HGNC:HGNC:2345|Ensembl:ENSG00000118260|HPRD:00442|Vega:OTTHUMG00000132936	BDKRB2	B2R|BK-2|BK2|BKR2|BRB2	624	MIM:113503|HGNC:HGNC:1030|Ensembl:ENSG00000168398|HPRD:00213|Vega:OTTHUMG00000171408	TRED	NA	NA	1	Experimentally validated with low-throughput techniques
CREB1	CREB|CREB-1	1385	MIM:123810|HGNC:HGNC:2345|Ensembl:ENSG00000118260|HPRD:00442|Vega:OTTHUMG00000132936	BDNF	ANON2|BULN2	627	MIM:113505|HGNC:HGNC:1033|Ensembl:ENSG00000176697|HPRD:00214|Vega:OTTHUMG00000178797	TRED	NA	NA	1	Experimentally validated with low-throughput techniques
CREB1	Creb	81646	RGD:620218|Ensembl:ENSRNOG00000013412	BDNF	-	24225	RGD:2202|Ensembl:ENSRNOG00000047466	TFACTS:TRED	Rattus norvegicus	NA	1	TFACTS CURATED
CREB1	Creb	81646	RGD:620218|Ensembl:ENSRNOG00000013412	BIRC2	Api2|rIAP1	60371	RGD:620690|Ensembl:ENSRNOG00000010602	TRRD	Rattus norvegicus	TRRDSITES4:S9605	1	HEK 293: 3.1, 3.4, 3.6 (CREB), 3.3, 6.1.2
CREB1	CREB|CREB-1	1385	MIM:123810|HGNC:HGNC:2345|Ensembl:ENSG00000118260|HPRD:00442|Vega:OTTHUMG00000132936	BRCA1	BRCAI|BRCC1|BROVCA1|FANCS|IRIS|PNCA4|PPP1R53|PSCP|RNF53	672	MIM:113705|HGNC:HGNC:1100|Ensembl:ENSG00000012048|HPRD:00218|Vega:OTTHUMG00000157426	TFACTS:TRED	Homo sapiens	NA	1	TFACTS CURATED
CREB1	CREB|CREB-1	1385	MIM:123810|HGNC:HGNC:2345|Ensembl:ENSG00000118260|HPRD:00442|Vega:OTTHUMG00000132936	BRCA1	BRCAI|BRCC1|BROVCA1|FANCS|IRIS|PNCA4|PPP1R53|PSCP|RNF53	672	MIM:113705|HGNC:HGNC:1100|Ensembl:ENSG00000012048|HPRD:00218|Vega:OTTHUMG00000157426	TRED	NA	NA	1	Experimentally validated with low-throughput techniques
CREB1	CREB|CREB-1	1385	MIM:123810|HGNC:HGNC:2345|Ensembl:ENSG00000118260|HPRD:00442|Vega:OTTHUMG00000132936	C430014K04RIK	-	-	-	TRED	NA	NA	1	Experimentally validated with low-throughput techniques
CREB1	2310001E10Rik|3526402H21Rik|AV083133|Creb|Creb-1	12912	MGI:MGI:88494|Ensembl:ENSMUSG00000025958|Vega:OTTMUSG00000047617	CACNA1S	AW493108|Cav1.1|Cchl1a3|fmd|mdg|sj	12292	MGI:MGI:88294|Ensembl:ENSMUSG00000026407|Vega:OTTMUSG00000033761	TFACTS:TRRD	Mus musculus	S10594	1	TFACTS CURATED
CREB1	2310001E10Rik|3526402H21Rik|AV083133|Creb|Creb-1	12912	MGI:MGI:88494|Ensembl:ENSMUSG00000025958|Vega:OTTMUSG00000047617	CACNA1S	AW493108|Cav1.1|Cchl1a3|fmd|mdg|sj	12292	MGI:MGI:88294|Ensembl:ENSMUSG00000026407|Vega:OTTMUSG00000033761	TRRD	Mus musculus	TRRDSITES4:S10594	1	7.1 C2C12 myotubes: 6.2, 6.6.3.3 (CREB) C2C12 myotubes: 3.1, 6.2, 6.5 (IGF1, I-OMe-AG538) C2C12 myotubes (IGF1 treated): 3.1, 3.2.1 (CREB), 3.3, 3.4, 6.2 C2C12 myotubes (IGF1 treated): 6.5 (KN-62, cyclosporine A)
CREB1	CREB|CREB-1	1385	MIM:123810|HGNC:HGNC:2345|Ensembl:ENSG00000118260|HPRD:00442|Vega:OTTHUMG00000132936	CACNA1S	CACNL1A3|CCHL1A3|Cav1.1|HOKPP|HOKPP1|MHS5|TTPP1|hypoPP	779	MIM:114208|HGNC:HGNC:1397|Ensembl:ENSG00000081248|HPRD:00248|Vega:OTTHUMG00000035784	TRED	NA	NA	1	Experimentally validated with low-throughput techniques
CREB1	CREB|CREB-1	1385	MIM:123810|HGNC:HGNC:2345|Ensembl:ENSG00000118260|HPRD:00442|Vega:OTTHUMG00000132936	CALCA	CALC1|CGRP|CGRP-I|CGRP1|CT|KC|PCT	796	MIM:114130|HGNC:HGNC:1437|Ensembl:ENSG00000110680|HPRD:00238|Vega:OTTHUMG00000159731	TFACTS:TRED	Homo sapiens	NA	1	TFACTS CURATED
CREB1	CREB|CREB-1	1385	MIM:123810|HGNC:HGNC:2345|Ensembl:ENSG00000118260|HPRD:00442|Vega:OTTHUMG00000132936	CALCA	CALC1|CGRP|CGRP-I|CGRP1|CT|KC|PCT	796	MIM:114130|HGNC:HGNC:1437|Ensembl:ENSG00000110680|HPRD:00238|Vega:OTTHUMG00000159731	TRED	NA	NA	1	Experimentally validated with low-throughput techniques
CREB1	2310001E10Rik|3526402H21Rik|AV083133|Creb|Creb-1	12912	MGI:MGI:88494|Ensembl:ENSMUSG00000025958|Vega:OTTMUSG00000047617	CARTPT	Cart	27220	MGI:MGI:1351330|Ensembl:ENSMUSG00000021647	PAZAR	Mus musculus	12117553	1	ELECTROPHORETIC MOBILITY SHIFT ASSAY (EMSA)::SUPERSHIFT
CREB1	2310001E10Rik|3526402H21Rik|AV083133|Creb|Creb-1	12912	MGI:MGI:88494|Ensembl:ENSMUSG00000025958|Vega:OTTMUSG00000047617	CARTPT	Cart	27220	MGI:MGI:1351330|Ensembl:ENSMUSG00000021647	TFACTS:PAZAR	Mus musculus	NA	1	TFACTS CURATED
[truncated: 81,823 more rows]
