# Supplementary material for: Is Immune Suppression Involved in the Ischemic Stroke? A Study Based on Computational Biology
Source: Front Aging Neurosci. 2022 Feb 10;14:830494. doi: 10.3389/fnagi.2022.830494 (PMC8896355; doi:10.3389/fnagi.2022.830494)
Supplement: Supplementary file 2 [file Data_Sheet_2.ZIP › Raw data_source data_working sheets - 2/step_6/ORTI.txt]

TF-Name	TG-Name
ADD1	FDFT1
AFF4	CDKN2A
AHR	CYP1A1
AHR	CYP1A2
AHR	CYP1B1
AHR	FOS
AHR	SOS1
AHR	TFF1
AHR	UGT1A6
AKNA	CD40
AMPD3	TFRC
AP1	CCL2
AP1	GFAP
AP1	IGFBP5
AP1	ITGA5
AP1	PENK
AP1	SERPINA3
AP2	CSH1
AP2	GH1
AP2	PENK
AP2	S100B
AP2	TFAP2A
AP2B1	PLAUR
AP4	PENK
APEX1	APEX1
AR	ANDPRO
AR	AVP
AR	C1orf116
AR	C4
AR	CASP2
AR	CAV
AR	CDC6
AR	CDH2
AR	CDKN1A
AR	CGA
AR	CHRM1
AR	CRISP1
AR	CRISP3
AR	CYP3A5
AR	DBI
AR	DCAF6
AR	DDT
AR	DHX15
AR	F9
AR	FKBP5
AR	FOXA1
AR	GSTT2
AR	HIGD1A
AR	HSP90AA1
AR	IFNAR1
AR	IGF1
AR	IGFBP5
AR	IL6ST
AR	KIAA1217
AR	KLK2
AR	KLK3
AR	KLK4
AR	KRT18
AR	LHB
AR	MAOA
AR	MGSTPIB
AR	MMP2
AR	NCOA2
AR	NOS2
AR	OAT
AR	P22K15
AR	PGC
AR	PIGR
AR	PMEPA1
AR	PNRC1
AR	PRKCD
AR	PSAP
AR	PYCR1
AR	RARA
AR	RUNX2
AR	SCAP
AR	SERPINB5
AR	SLP
AR	SORD
AR	SRD5A2
AR	TRPV3
AR	UGT1A
AR	UGT1A3
AR	WBSCR28
ARHGAP35	NR3C1
ARNT	2310007L05RIK
ARNT	ABCG2
ARNT	ALDOA
ARNT	BHLHB2
ARNT	BHLHB3
ARNT	BHLHE41
ARNT	BNIP3
ARNT	CA9
ARNT	CITED2
ARNT	CP
ARNT	CXCR4
ARNT	CYP1A1
ARNT	CYP1B1
ARNT	EGLN1
ARNT	EGLN3
ARNT	ENG
ARNT	ENO1
ARNT	EPO
ARNT	ETS1
ARNT	FECH
ARNT	FURIN
ARNT	GAPDH
ARNT	HSP90B1
ARNT	ID2
ARNT	LEP
ARNT	MCL1
ARNT	MIR3652
ARNT	NOS3
ARNT	PGK1
ARNT	PPP5C
ARNT	SERPINE1
ARNT	TERT
ARNT	TF
ARNT	TFF3
ARNT	TFRC
ARNT	TGFB3
ARNT	UBL1
ARNT	UGT1A6
ARNT	VEGFA
ASCL1	PCSK6
ATF1	AQP3
ATF1	BCL2
ATF1	BRCA1
ATF1	CALCA
ATF1	CCL5
ATF1	CCNA1
ATF1	CD8A
ATF1	CEBPB
ATF1	CEBPD
ATF1	CFTR
ATF1	CGA
ATF1	CHGA
ATF1	CIITA
ATF1	COPA
ATF1	CYCS
ATF1	CYP11B1
ATF1	CYP11B2
ATF1	DBH
ATF1	EEF2
ATF1	ERBB2
ATF1	FLT1
ATF1	FOS
ATF1	GH2
ATF1	HCOX2
ATF1	HIST2H4A
ATF1	HK2
ATF1	HLAG
ATF1	HLA-G
ATF1	HSPA5
ATF1	ID2
ATF1	IL1B
ATF1	IL6
ATF1	INHBA
ATF1	JUN
ATF1	LDHA
ATF1	MYH10
ATF1	NT5E
ATF1	NTS
ATF1	PCNA
ATF1	PCSK1
ATF1	PLAUR
ATF1	POLB
ATF1	POLG2
ATF1	PPP2R4
ATF1	PTGS2
ATF1	RB1
ATF1	SLC19A1
ATF1	SLC20A1
ATF1	SPRR3
ATF1	SST
ATF1	STAT3
ATF1	TAC1
ATF1	TCRA
ATF1	TEAD1
ATF1	TFRC
ATF1	TG
ATF1	TGFB2
ATF1	TGFBR2
ATF1	TH
ATF1	TNF
ATF1	TOP2A
ATF1	TRA@
ATF1	TRB@
ATF1	UBE2I
ATF1	UGT8
ATF1	UPAR
ATF1	YY1
ATF2	2310006E12RIK
ATF2	APOC3
ATF2	ATF2
ATF2	ATF3
ATF2	CCNA1
ATF2	CCNA2
ATF2	CCND1
ATF2	CDKN1A
ATF2	CGA
ATF2	CYP11A1
ATF2	CYP11B1
ATF2	CYP11B2
ATF2	FN1
ATF2	FOS
ATF2	HCOX2
ATF2	HFE
ATF2	HLAC
ATF2	HLAE
ATF2	HLA-E
ATF2	HLAF
ATF2	HLA-F
ATF2	HLAG
ATF2	HLA-G
ATF2	HSPA5
ATF2	IFNB1
ATF2	IFNG
ATF2	IMPDH2
ATF2	INS
ATF2	JUN
ATF2	NFE2L1
ATF2	NOS3
ATF2	NRF1
ATF2	NT5E
ATF2	PCK1
ATF2	PENK
ATF2	PLAT
ATF2	PLAU
ATF2	PTGS2
ATF2	RB1
ATF2	RB1CC1
ATF2	RHOB
ATF2	SELE
ATF2	SST
ATF2	TGFB2
ATF2	TH
ATF2	TNF
ATF2	VIP
ATF2	YY1
ATF3	ASNS
ATF3	ATF3
ATF3	CCL5
ATF3	CCNA1
ATF3	CD69
ATF3	CGA
ATF3	FN1
ATF3	GCG
ATF3	GCLC
ATF3	LDLR
ATF3	PCK1
ATF3	PENK
ATF3	SELE
ATF3	SST
ATF3	TGFB2
ATF4	ASNS
ATF4	BLR1
ATF4	CCNA2
ATF4	CEBPB
ATF4	CGA
ATF4	CHGB
ATF4	CXCR5
ATF4	CYCS
ATF4	DDIT3
ATF4	DISC1
ATF4	HCOX2
ATF4	HMOX1
ATF4	HPGD
ATF4	HSPA5
ATF4	NFE2L2
ATF4	PPP1R15A
ATF4	PTGS2
ATF4	SDC1
ATF4	SST
ATF4	SYN1
ATF4	TH
ATF4	VIP
ATF5	DISC1
ATF6	ATP2A2
ATF6	CALR
ATF6	HSP90B1
ATF6	SEL1L
ATF6	SERCA2
ATF6	SRF
ATF6	XBP1
ATF6B	CALR
ATF7	SELE
BCL11A	CDKN2A
BCL3	1110007H17RIK
BCL3	CMYB
BCL3	FYN
BCL3	MYB
BCL3	NFKB1
BCL3	NFKB2
BCL6	ADH6
BCL6	BCL6
BCL6	HDAC4
BCL6	NFKB1
BHLHB2	BHLHE40
BRCA1	BARD1
BRCA1	BCL2
BRCA1	BRCA1
BRCA1	CYP19A1
BRCA1	CYP1A1
BRCA1	CYP1B1
BRCA1	DDB2
BRCA1	ESR1
BRCA1	ETS1
BRCA1	GADD45A
BRCA1	IGF1R
BRCA1	PCNA
BRCA1	STAT3
BRCA2	ESR1
BTEB	TFAP2A
BZLF1	MMP1
CC2D1A	HTR1A
CDCA7L	MAOA
CDKN1A	CDC25A
CDKN1A	DNMT1
CDKN1A	MYC
CDKN2A	FANCD2
CDX1	ADA
CDX1	CLDN2
CDX1	DSC2
CDX1	PPARG
CDX2	APOB
CDX2	CA1
CDX2	CDKN1A
CDX2	CLDN2
CDX2	DSC2
CDX2	GUCY2C
CDX2	LCT
CDX2	MUC2
CDX2	NOX1
CDX2	SI
CDX2	UGT1A10
CDX2	UGT1A8
CDX2	UGT2B7
CEBPA	ABCA3
CEBPA	ABCB1
CEBPA	ACACA
CEBPA	ACDC
CEBPA	ACE
CEBPA	ADH1
CEBPA	ADH1A
CEBPA	ADH1B
CEBPA	ADH1C
CEBPA	ADH7
CEBPA	AFP
CEBPA	AKR1B7
CEBPA	ALB
CEBPA	ALB1
CEBPA	ALOX5AP
CEBPA	AMELX
CEBPA	APOA1
CEBPA	APOA2
CEBPA	APOB
CEBPA	APOC3
CEBPA	ARG1
CEBPA	BCL2
CEBPA	CCL3
CEBPA	CCL5
CEBPA	CCNB2
CEBPA	CCR2
CEBPA	CDK2
CEBPA	CDKN1A
CEBPA	CDKN1B
CEBPA	CEBPA
CEBPA	CEL
CEBPA	CES1
CEBPA	CFTR
CEBPA	COL2A1
CEBPA	CPB2
CEBPA	CPT1A
CEBPA	CRMP1
CEBPA	CSF3R
CEBPA	CSRP1
CEBPA	CSRP2
CEBPA	CXCL9
CEBPA	CYBB
CEBPA	DEFA3
CEBPA	DLX3
CEBPA	DSIPI
CEBPA	E2F1
CEBPA	F8
CEBPA	F9
CEBPA	FABP2
CEBPA	FABP4
CEBPA	FAS
CEBPA	FDPS
CEBPA	FGA
CEBPA	FOXA2
CEBPA	GADD45A
CEBPA	GAPDH
CEBPA	GLS2
CEBPA	GPX4
CEBPA	GSK3B
CEBPA	GUCY2C
CEBPA	HBP17
CEBPA	HLADOA
CEBPA	HLA-DOA
CEBPA	HMGB1
CEBPA	HOMER3
CEBPA	HP
CEBPA	HPX
CEBPA	HSD11B1
CEBPA	HSPA4
CEBPA	ICAM1
CEBPA	IGF1
CEBPA	IGF2
CEBPA	IL10
CEBPA	IL12B
CEBPA	IL3
CEBPA	IL5
CEBPA	IL6
CEBPA	IL8
CEBPA	ITGA2
CEBPA	ITGA5
CEBPA	ITGAL
CEBPA	ITGAX
CEBPA	IVL
CEBPA	KLF5
CEBPA	LDLR
CEBPA	LEP
CEBPA	LPL
CEBPA	LTF
CEBPA	MMP11
CEBPA	MSR1
CEBPA	MYBL1
CEBPA	MYST2
CEBPA	NFYA
CEBPA	NFYB
CEBPA	NFYC
CEBPA	NOS2
CEBPA	NOS2A
CEBPA	ORM1
CEBPA	ORM2
CEBPA	P105
CEBPA	PCK1
CEBPA	PCK2
CEBPA	PPARG
CEBPA	PREB
CEBPA	PTGS2
CEBPA	RB1
CEBPA	RETN
CEBPA	RHOB
CEBPA	S100A9
CEBPA	SAA1
CEBPA	SAA3
CEBPA	SCD
CEBPA	SCGB1A1
CEBPA	SERPINC1
CEBPA	SFTPD
CEBPA	SLC10A1
CEBPA	SLC2A2
CEBPA	SLC2A4
CEBPA	SMYD2
CEBPA	SPIN2A
CEBPA	SPP1
CEBPA	SREBF1
CEBPA	SREBF2
CEBPA	SST
CEBPA	STAR
CEBPA	TF
CEBPA	TGFB1
CEBPA	THOC1
CEBPA	TIMP2
CEBPA	TK1
CEBPA	TNFRSF1A
CEBPA	TRIM26
CEBPA	TWF2
CEBPA	UBE2L3
CEBPA	UBP1
CEBPA	UCP1
CEBPA	UHRF1
CEBPA	VIP
CEBPA	XDH
CEBPB	ABCB1
CEBPB	ADH1
CEBPB	ADH1A
CEBPB	ADH1B
CEBPB	ADH1C
CEBPB	AFP
CEBPB	ALB
CEBPB	ALDH1A1
CEBPB	ALOX5AP
CEBPB	ASNS
CEBPB	BCL2L1
CEBPB	C1QTNF3
CEBPB	CCL1
CEBPB	CCL3
CEBPB	CCL5
CEBPB	CDKN1A
CEBPB	CEBPA
CEBPB	CELF1
CEBPB	CGM3
CEBPB	COX2
CEBPB	CPB2
CEBPB	CRP
CEBPB	CSF3R
CEBPB	CSH2
CEBPB	CSRP1
CEBPB	CUGBP1
CEBPB	CYP19A1
CEBPB	CYP3A4
CEBPB	CYP7A1
CEBPB	DLC1
CEBPB	TOP1
CEBPB	DUSP1
CEBPB	F8
CEBPB	FASLG
CEBPB	FMO3
CEBPB	FOS
CEBPB	GADD45G
CEBPB	GFER
CEBPB	HCOX2
CEBPB	HGF
CEBPB	HP
CEBPB	HPX
CEBPB	HSD11B1
CEBPB	HSD17B8
CEBPB	ICAM1
CEBPB	IGF1
CEBPB	IGF2
CEBPB	IGH
CEBPB	IGH4
CEBPB	IGHG3
CEBPB	IL10
CEBPB	IL12B
CEBPB	IL17F
CEBPB	IL18BP
CEBPB	IL1A
CEBPB	IL1B
CEBPB	IL24
CEBPB	IL3
CEBPB	IL4
CEBPB	IL5
CEBPB	IL6
CEBPB	IL8
CEBPB	INSR
CEBPB	KLF15
CEBPB	KLF5
CEBPB	LDLR
CEBPB	MADH3
CEBPB	MADH4
CEBPB	MEFV
CEBPB	MET
CEBPB	MIA
CEBPB	MMP13
CEBPB	NFKB1
CEBPB	NOS2
CEBPB	ORM1
CEBPB	P105
CEBPB	P53
CEBPB	PCK1
CEBPB	POU5F1
CEBPB	PPARG
CEBPB	PRG2
CEBPB	PRL
CEBPB	PTGS2
CEBPB	S100A9
CEBPB	SAA1
CEBPB	SAA2
CEBPB	SAA3
CEBPB	SCGB1A1
CEBPB	SFTPD
CEBPB	SLC10A1
CEBPB	SLC19A1
CEBPB	SLC2A2
CEBPB	SMAD3
CEBPB	SMAD4
CEBPB	SST
CEBPB	ST6GAL1
CEBPB	STAR
CEBPB	TGFB1
CEBPB	TNF
CEBPB	TNFAIP6
CEBPB	TNFRSF1A
CEBPB	TNFSF11
CEBPB	TRIM26
CEBPB	UCP1
CEBPB	UGT1A10
CEBPB	VIP
CEBPB	XDH
CEBPD	ADH1
CEBPD	AGT
CEBPD	ALOX5AP
CEBPD	C3
CEBPD	CCL5
CEBPD	CEBPA
CEBPD	CFTR
CEBPD	CPB2
CEBPD	CSRP1
CEBPD	CYP19A1
CEBPD	GADD45G
CEBPD	GAPDH
CEBPD	HCOX2
CEBPD	HCOX-2
CEBPD	HPX
CEBPD	IGF1
CEBPD	IL1A
CEBPD	IL1B
CEBPD	IL6
CEBPD	KLF15
CEBPD	KLF5
CEBPD	MIA
CEBPD	PDGFRA
CEBPD	POU5F1
CEBPD	PPARG
CEBPD	PTGS2
CEBPD	SAA3
CEBPD	SCGB1A1
CEBPD	SFTPD
CEBPD	TNF
CEBPD	VIP
CEBPE	ALOX5AP
CEBPE	CMYB
CEBPE	GATA1
CEBPE	GPX4
CEBPE	LTF
CEBPE	MYB
CEBPE	MYC
CEBPE	NOL3
CEBPE	SPI1
CEBPE	SST
CEBPG	ADH1
CEBPG	HBB
CEBPG	SFTPD
CEBPZ	COL11A1
CEBPZ	MLH1
CEBPZ	SOX9
CEBPZ	THBS1
CLOCK	SERPINE1
CNBP	MYH7
CP1	HBG1
CREB1	ACHE
CREB1	ADRA1A
CREB1	ADRB2
CREB1	AQP3
CREB1	ARG1
CREB1	ATP1A1
CREB1	BCL2
CREB1	BRCA1
CREB1	CALCA
CREB1	CCL5
CREB1	CCNA1
CREB1	CCND1
CREB1	CD4
CREB1	CD55
CREB1	CD8A
CREB1	CDC2L2
CREB1	CDK11A
CREB1	CDKN2A
CREB1	CFTR
CREB1	CHGA
CREB1	CIITA
CREB1	CREB1
CREB1	CRH
CREB1	CXCR4
CREB1	CYP11A1
CREB1	CYP11B1
CREB1	CYP11B2
CREB1	DBH
CREB1	DCT
CREB1	DIO2
CREB1	ERBB2
CREB1	ETV3
CREB1	EXO1
CREB1	F3
CREB1	FAS
CREB1	FLT1
CREB1	FN1
CREB1	FOS
CREB1	G6PC
CREB1	GDNF
CREB1	GH2
CREB1	GNRH1
CREB1	GNRH2
CREB1	GNRHR
CREB1	GSTP1
CREB1	HCRTR2
CREB1	HLA-DPB1
CREB1	HLA-DRA
CREB1	HLA-G
CREB1	HMOX1
CREB1	HPGD
CREB1	HSPA5
CREB1	ICAM1
CREB1	IFNG
CREB1	IGFBP1
CREB1	IL10
CREB1	IL1B
CREB1	IL2
CREB1	IL5RA
CREB1	IL6
CREB1	INHBA
CREB1	INS
CREB1	KCNN3
CREB1	MALAT1
CREB1	ME2
CREB1	MITF
CREB1	MOG
CREB1	MSMB
CREB1	MUC5AC
CREB1	MYH10
CREB1	MYST2
CREB1	NF1
CREB1	NOLC1
CREB1	NPC1
CREB1	NR3C1
CREB1	NR5A1
CREB1	NRAS
CREB1	NTS
CREB1	ODC1
CREB1	PCDHB11
CREB1	PCK1
CREB1	PCSK1
CREB1	PENK
CREB1	PLAT
CREB1	POLB
CREB1	POLD2
CREB1	POLG2
CREB1	PPARA
CREB1	PSEN1
CREB1	PSENEN
CREB1	PTGS2
CREB1	PTH
CREB1	RAB25
CREB1	RARB
CREB1	REN
CREB1	RRM2B
CREB1	SERPINE1
CREB1	SFTPA2
CREB1	SLC19A1
CREB1	SLC25A21
CREB1	SLC9A1
CREB1	SMAD6
CREB1	SPATA2
CREB1	SPP1
CREB1	SPRR1B
CREB1	SPRY2
CREB1	STAR
CREB1	STAT3
CREB1	TF
CREB1	TG
CREB1	TGFB1
CREB1	TGFB2
CREB1	THBS1
CREB1	TIMP1
CREB1	TINAGL1
CREB1	TRB@
CREB1	TRD@
CREB1	TRH
CREB1	TWF2
CREB1	UBE2I
CREB1	UGT8
CREB1	UXT
CREB1	VGF
CREB1	VIP
CREB3	CDKN2A
CREBBP	FDPS
CREBBP	HMGCR
CREBBP	HMGCS1
CREBBP	LDLR
CREL	IL12B
CREM	CCNA1
CREM	CCND1
CREM	CD247
CREM	CYP51A1
CREM	DIO2
CREM	ETV3
CREM	GPX4
CREM	ICAM1
CREM	IL2
CREM	IL5RA
CREM	LDHC
CREM	PCK1
CREM	PLAT
CREM	RARB
CREM	TAC1
CREM	TBP
CSDA	HBG2
CTCF	APP
CTCF	CDKN2A
CTCF	CFTR
CTCF	H19
CTCF	IGF2
CTCF	MEG3
CTCF	TERT
CTF1	HMGB1
CTNNB1	ABCB1
CTNNB1	AKT1
CTNNB1	AMHR2
CTNNB1	APCDD1
CTNNB1	AR
CTNNB1	AXIN2
CTNNB1	BAMBI
CTNNB1	BCL2
CTNNB1	BCL2L2
CTNNB1	BIRC7
CTNNB1	BMP4
CTNNB1	BTRC
CTNNB1	C7ORF68
CTNNB1	CCL2
CTNNB1	CCND1
CTNNB1	CD14
CTNNB1	CD44
CTNNB1	CDKN1A
CTNNB1	CDX1
CTNNB1	CLDN2
CTNNB1	CST1
CTNNB1	CTGF
CTNNB1	CYP26A1
CTNNB1	DAPK2
CTNNB1	DCT
CTNNB1	DKK1
CTNNB1	DKK4
CTNNB1	DNMT1
CTNNB1	ECM1
CTNNB1	EDN1
CTNNB1	EDN3
CTNNB1	ENC1
CTNNB1	ENPP2
CTNNB1	EPB41L4A
CTNNB1	EPCAM
CTNNB1	EPHB3
CTNNB1	FAM126A
CTNNB1	FGF18
CTNNB1	FGF20
CTNNB1	FGF9
CTNNB1	FOSL1
CTNNB1	FST
CTNNB1	FZD1
CTNNB1	FZD2
CTNNB1	FZD3
CTNNB1	FZD7
CTNNB1	GAD1
CTNNB1	GJA1
CTNNB1	GLCE
CTNNB1	GLI2
CTNNB1	GLI3
CTNNB1	ID2
CTNNB1	IGFBP6
CTNNB1	IKBKG
CTNNB1	IL8
CTNNB1	INHA
CTNNB1	IRS1
CTNNB1	JUN
CTNNB1	KLF4
CTNNB1	KRT1
CTNNB1	L1CAM
CTNNB1	LAMC2
CTNNB1	LEF1
CTNNB1	LEP
CTNNB1	LMO2
CTNNB1	LRP1
CTNNB1	MARK4
CTNNB1	MET
CTNNB1	MMP1
CTNNB1	MMP2
CTNNB1	MMP26
CTNNB1	MMP7
CTNNB1	MSX1
CTNNB1	MSX2
CTNNB1	MTAP
CTNNB1	MYC
CTNNB1	NKD1
CTNNB1	NOTUM
CTNNB1	NPM1
CTNNB1	NT5E
CTNNB1	NTSR1
CTNNB1	PKD1
CTNNB1	PLA2G2A
CTNNB1	PLAUR
CTNNB1	PPARD
CTNNB1	PTTG1
CTNNB1	S100A4
CTNNB1	SDC2
CTNNB1	SP5
CTNNB1	SRSF3
CTNNB1	STAT3
CTNNB1	STMN2
CTNNB1	T
CTNNB1	TBX3
CTNNB1	TCF4
CTNNB1	TCF7
CTNNB1	TDGF1
CTNNB1	TJP1
CTNNB1	TLE1
CTNNB1	TNFRSF11B
CTNNB1	UBE2B
CTNNB1	VCAN
CTNNB1	VEGFA
CTNNB1	VIM
CTNNB1	ZYX
CUTL1	ECT2
CUTL1	HIF1AN
CUTL1	KIF23
CUTL1	RACGAP1
CUX1	CYBB
CUX1	ECT2
CUX1	KIF23
CUX1	RACGAP1
DAND5	CCL2
DAND5	CDKN1A
DAND5	CYP17A1
DAND5	SCGB2A1
DAND5	SLC25A5
DAND5	TP53
DBP	ADH1A
DBP	ADH1B
DBP	ADH1C
DBP	CDKN2A
DBP	ST6GAL1
DDIT3	ASNS
DDIT3	GIT1
DDIT3	IL8
DDIT3	SLC38A2
DDIT3	TNFRSF10B
DDIT3	VEGFA
DEAF1	HTR1A
DLL1	CTGF
DLX4	HBB
DMRTA1	CDKN2A
E2F1	ANGPT2
E2F1	APAF1
E2F1	AR
E2F1	ASF1B
E2F1	ATG10
E2F1	ATG12
E2F1	ATG4A
E2F1	ATG4B
E2F1	ATG4D
E2F1	ATG7
E2F1	ATG9A
E2F1	ATM
E2F1	AXIN2
E2F1	B4GALT1
E2F1	BBC3
E2F1	BCL2
E2F1	BIN1
E2F1	BMI1
E2F1	BNIP3
E2F1	BORA
E2F1	BRCA1
E2F1	CALM1
E2F1	CCNA2
E2F1	CCND1
E2F1	CCND3
E2F1	CCNE1
E2F1	CDAN1
E2F1	CDC25A
E2F1	CDC45
E2F1	CDC6
E2F1	CDCA4
E2F1	CDCA7
E2F1	CDK1
E2F1	CDKN1A
E2F1	CDKN1C
E2F1	CDKN2A
E2F1	CDKN2C
E2F1	CDT1
E2F1	COX1
E2F1	CSDA
E2F1	CTNNBIP1
E2F1	CTNND2
E2F1	DAPK2
E2F1	DBF4
E2F1	DHFR
E2F1	DIABLO
E2F1	DIRAS3
E2F1	DNMT1
E2F1	DRAM1
E2F1	DTL
E2F1	DUSP1
E2F1	DYRK1A
E2F1	E2F1
E2F1	E2F6
E2F1	ECT2
E2F1	EGR1
E2F1	ELF4
E2F1	FANCD2
E2F1	FBXL16
E2F1	FBXO43
E2F1	FBXO5
E2F1	FGFR1
E2F1	FLT1
E2F1	FOXO1
E2F1	GAB2
E2F1	GABARAPL1
E2F1	GABARAPL2
E2F1	GMNN
E2F1	H19
E2F1	HELLS
E2F1	HIC1
E2F1	HIST1H2AG
E2F1	HIST1H2AM
E2F1	HSPA5
E2F1	IRF3
E2F1	ISYNA1
E2F1	JUN
E2F1	KDR
E2F1	KIF23
E2F1	KIF2C
E2F1	KIR3DL1
E2F1	MAP1LC3A
E2F1	MAP1LC3B
E2F1	MAP3K5
E2F1	MAPK1
E2F1	MCM10
E2F1	MCM5
E2F1	MCM6
E2F1	MCM7
E2F1	MCM8
E2F1	MDM2
E2F1	MT1G
E2F1	MYB
E2F1	MYC
E2F1	MYCN
E2F1	NCOA3
E2F1	NPAT
E2F1	OPRM1
E2F1	PA2G4
E2F1	PCNA
E2F1	PCSK6
E2F1	PDK4
E2F1	PLK1
E2F1	PLK3
E2F1	PLK4
E2F1	POLA1
E2F1	POLD1
E2F1	POLE2
E2F1	POLE3
E2F1	PPARG
E2F1	PPP1R13B
E2F1	PTPRO
E2F1	PTTG1
E2F1	RACGAP1
E2F1	RAD51
E2F1	RB1
E2F1	RB1CC1
E2F1	RRP1B
E2F1	SERPINE1
E2F1	SIAH1
E2F1	SKP2
E2F1	SP3
E2F1	STIL
E2F1	TERT
E2F1	THBS1
E2F1	TK1
E2F1	TNFSF11
E2F1	TOP1
E2F1	TOPBP1
E2F1	TP53
E2F1	TP53BP2
E2F1	TP73
E2F1	ULK1
E2F1	XRCC1
E2F1	YY1
E2F1	ZEB1
E2F1	ZNF350
E2F2	ASF1B
E2F2	BRCA1
E2F2	CCND3
E2F2	CDC45
E2F2	CDC6
E2F2	CDCA4
E2F2	CDCA7
E2F2	CDKN2A
E2F2	CDT1
E2F2	E2F1
E2F2	FBXO43
E2F2	FBXO5
E2F2	FOXO1
E2F2	GMNN
E2F2	MAP3K5
E2F2	MCM10
E2F2	MCM5
E2F2	MCM6
E2F2	MCM7
E2F2	MT1G
E2F2	MYCN
E2F2	NPAT
E2F2	PCSK6
E2F2	PLK1
E2F2	PLK3
E2F2	PLK4
E2F2	POLE2
E2F2	POLE3
E2F2	PPP1R13B
E2F2	TERT
E2F2	TOPBP1
E2F2	TP53BP2
E2F3	ASF1B
E2F3	AURKA
E2F3	BRCA1
E2F3	CCND3
E2F3	CDC45
E2F3	CDC6
E2F3	CDCA4
E2F3	CDCA7
E2F3	CDKN1A
E2F3	CDKN2A
E2F3	CDT1
E2F3	E2F1
E2F3	FBXO43
E2F3	FBXO5
E2F3	FOXO1
E2F3	GMNN
E2F3	MAP3K5
E2F3	MCM10
E2F3	MCM5
E2F3	MCM6
E2F3	MCM7
E2F3	MT1G
E2F3	MYCN
E2F3	NPAT
E2F3	PCSK6
E2F3	PLK1
E2F3	PLK3
E2F3	PLK4
E2F3	POLE3
E2F3	PPP1R13B
E2F3	TERT
E2F3	TOPBP1
E2F3	TP53BP2
E2F3	TP73
E2F4	ASF1B
E2F4	BIRC5
E2F4	BORA
E2F4	BRCA1
E2F4	CALM1
E2F4	CAV1
E2F4	CCND1
E2F4	CDC25A
E2F4	CDC45
E2F4	CDC6
E2F4	CDCA4
E2F4	CDCA7
E2F4	CDK1
E2F4	CDKN2C
E2F4	CDT1
E2F4	CKS2
E2F4	DIRAS3
E2F4	E2F1
E2F4	FBXO5
E2F4	GMNN
E2F4	H2AFZ
E2F4	HIST2H2AB
E2F4	HIST2H2BE
E2F4	HSP90B1
E2F4	JUN
E2F4	MAP3K5
E2F4	MCM5
E2F4	MCM7
E2F4	MT1G
E2F4	MYCN
E2F4	NPAT
E2F4	PCNA
E2F4	POLA1
E2F4	POLD1
E2F4	POLE3
E2F4	PPARG
E2F4	RB1
E2F4	RBL1
E2F4	RRM1
E2F4	TK1
E2F4	TOP1
E2F4	TP53
E2F4	UBE2C
E2F5	ASF1B
E2F5	BRCA1
E2F5	MT1G
E2F6	APAF1
E2F6	BRCA1
E2F6	CBX5
E2F6	COX1
E2F6	E2F1
E2F6	H19
E2F6	RBBP4
E2F6	RBBP8
E2F6	UXT
E2F7	SP1
E4F1	CCNA2
EBF1	CD19
EBF1	VPREB1
EGR1	ABCB1
EGR1	ACE
EGR1	ACHE
EGR1	AKR1B1
EGR1	ALDOC
EGR1	ALOX5
EGR1	APOA1
EGR1	AR
EGR1	AREG
EGR1	ATF3
EGR1	CAT
EGR1	CCND1
EGR1	CD19
EGR1	CD28
EGR1	CD44
EGR1	CD69
EGR1	CD9
EGR1	CDKN1A
EGR1	CEBPB
EGR1	CGA
EGR1	CHGA
EGR1	COL2A1
EGR1	CSF1
EGR1	EAPP
EGR1	EGFR
EGR1	EGR1
EGR1	ELK1
EGR1	EP300
EGR1	EPX
EGR1	F3
EGR1	FAS
EGR1	FCER2
EGR1	FGF13
EGR1	FGF2
EGR1	FLT1
EGR1	FN1
EGR1	GDF15
EGR1	GLYAT
EGR1	HIF1A
EGR1	HSD11B2
EGR1	IFNG
EGR1	IGF2
EGR1	IL2
EGR1	IL2RB
EGR1	IL6
EGR1	IMPDH2
EGR1	JUN
EGR1	LDLR
EGR1	LHB
EGR1	LTB
EGR1	MYB
EGR1	NAB2
EGR1	NUDT6
EGR1	PCSK2
EGR1	PDGFA
EGR1	PDGFB
EGR1	PDGFC
EGR1	PECAM1
EGR1	PGY1
EGR1	PLAU
EGR1	POR
EGR1	PPARG
EGR1	PSEN2
EGR1	PTEN
EGR1	PTP4A1
EGR1	RAD51
EGR1	RELA
EGR1	SERPINE1
EGR1	SLC9A3
EGR1	SOD1
EGR1	SOS1
EGR1	SPINT1
EGR1	SRF
EGR1	SYN1
EGR1	SYN2
EGR1	TBXA2R
EGR1	TCF4
EGR1	TFPI2
EGR1	TGFB1
EGR1	TGFBR2
EGR1	TH
EGR1	THBS1
EGR1	TNF
EGR1	TNFRSF6
EGR1	TNFSF6
EGR1	TP53
EGR1	TP73
EGR1	TWIST1
EGR1	VAMP2
EGR1	VEGF
EGR1	VEGFA
EGR1	WNT4
EGR2	ABCB1
EGR2	ALDOC
EGR2	BSG
EGR2	CDKN2A
EGR2	CEBPB
EGR2	CTSL
EGR2	DDX20
EGR2	GJB1
EGR2	HOXA2
EGR2	HOXB3
EGR2	IGF2
EGR2	SPINT1
EGR2	TNFRSF6
EGR2	TNFSF6
EGR3	CD69
EGR3	CTSL
EGR3	SPINT1
EGR3	TNFSF6
EGR4	IL2
EGR4	TNF
EHF	EHF
EHF	MET
ELF1	CD2
ELF1	CD3D
ELF1	CD68
ELF1	PYGO2
ELF2	CD3D
ELF2	VCP
ELF3	MET
ELF5	MSMB
ELK1	ACHE
ELK1	CCT8
ELK1	EGR1
ELK1	EGR2
ELK1	ERBB2
ELK1	F3
ELK1	FOS
ELK1	FUT4
ELK1	MAPK1
ELK1	MAPK3
ELK1	MCL1
ELK1	MYH11
ELK1	OLFR54
ELK1	PDGFB
ELK1	PSEN1
ELK1	PTK9L
ELK1	PTPRZ1
ELK1	RUNX2
ELK1	SOD1
ELK1	SRF
ELK1	TNF
ELK1	TWF2
ELK3	FOS
ELK4	FOS
EN1	UTRN
ENKTF1	PENK
EP300	ALB
EP300	DNMT1
EP300	SLC2A2
EP300	SPP1
EPAS1	ADORA2A
EPAS1	BHLHE40
EPAS1	CA9
EPAS1	EPO
EPAS1	F7
EPAS1	FLT1
EPAS1	KDR
EPAS1	PAI1
EPAS1	SERPINE1
EPAS1	TERT
EPAS1	VEGFA
ER	CTSD
ER	LTF
ERG	CD19
ERG	CDH5
ERG	CDKN2A
ERG	COL11A2
ERG	CXCR4
ERG	FLT1
ERG	HMOX1
ERG	ICAM2
ERG	JUN
ERG	MMP2
ERG	MMP3
ERG	MMP9
ERG	NOS3
ERG	POU4F1
ERG	SETDB1
ERG	TNC
ERG	TNNC1
ERG	VIM
ERG	VWF
ESR1	ABCB10
ESR1	ADCYAP1
ESR1	ADORA1
ESR1	AGL
ESR1	ANGPTL4
ESR1	ANXA2
ESR1	APOE
ESR1	APRT
ESR1	ARID5B
ESR1	AVP
ESR1	BARD1
ESR1	BCL2
ESR1	BCL9
ESR1	BDNF
ESR1	BTG2
ESR1	C3
ESR1	CAD
ESR1	CALB3
ESR1	CAPN2
ESR1	CCL11
ESR1	CCL7
ESR1	CCND1
ESR1	CCNG2
ESR1	CCT6B
ESR1	CD24
ESR1	CD86
ESR1	CDC25A
ESR1	CDH1
ESR1	CDKN1A
ESR1	CEACAM3
ESR1	CGA
ESR1	CHRNB2
ESR1	CLASRP
ESR1	CLDN4
ESR1	COL3A1
ESR1	CRH
ESR1	CRHBP
ESR1	CRYZ
ESR1	CSK
ESR1	CTSD
ESR1	CXCL12
ESR1	CYP19A1
ESR1	CYP1A1
ESR1	CYP1B1
ESR1	CYP2C19
ESR1	DFFB
ESR1	E2F1
ESR1	ECM1
ESR1	EDN3
ESR1	EGFR
ESR1	EGR1
ESR1	ESRRA
ESR1	F12
ESR1	FBLN2
ESR1	FOS
ESR1	FOSL1
ESR1	GADD45A
ESR1	GADD45B
ESR1	GADD45G
ESR1	GAL
ESR1	GALGT2
ESR1	GRIK1
ESR1	GRIN2D
ESR1	GSN
ESR1	HOXA1
ESR1	HOXA10
ESR1	HSPB1
ESR1	IFNAR1
ESR1	ISL1
ESR1	ITGB7
ESR1	ITPA
ESR1	JUN
ESR1	JUNB
ESR1	KDR
ESR1	KRT19
ESR1	LEPREL4
ESR1	LGALS8
ESR1	LOC144467
ESR1	LTF
ESR1	MB
ESR1	MDM2
ESR1	MYC
ESR1	NBPF1
ESR1	NBPF15
ESR1	NBPF4
ESR1	NEK6
ESR1	NID2
ESR1	NOL3
ESR1	NOS2
ESR1	NOTCH2
ESR1	NOTCH2NL
ESR1	NR0B2
ESR1	NR5A2
ESR1	NRF1
ESR1	ODF2
ESR1	OXT
ESR1	PAI1
ESR1	PBX1
ESR1	PELP1
ESR1	PGR
ESR1	PNRC1
ESR1	POFUT1
ESR1	POR
ESR1	PPARG
ESR1	PRKCA
ESR1	PRL
ESR1	PRUNE
ESR1	PSG1
ESR1	PTMA
ESR1	PWP1
ESR1	RELB
ESR1	RPS6KB2
ESR1	RUNX2
ESR1	SEC61B
ESR1	SECTM1
ESR1	SERPINB9
ESR1	SERPINE1
ESR1	SGCB
ESR1	SMARCA2
ESR1	SP1
ESR1	SPARC
ESR1	SPATA2
ESR1	SSFA2
ESR1	STAT5A
ESR1	TAC3
ESR1	TERT
ESR1	TF
ESR1	TFAP2C
ESR1	TFF1
ESR1	TGFA
ESR1	TIMMDC1
ESR1	TRH
ESR1	TRIM16
ESR1	TYMS
ESR1	UBE2L3
ESR1	VEGFA
ESR1	VLDLR
ESR1	WNT5A
ESR1	XCL2
ESR2	ADORA1
ESR2	ANGPTL4
ESR2	AQP3
ESR2	B3GAT3
ESR2	BCL9
ESR2	BMP10
ESR2	C3
ESR2	CAPN2
ESR2	CD68
ESR2	CLASRP
ESR2	CLU
ESR2	COG5
ESR2	CRH
ESR2	CRHBP
ESR2	CRYZ
ESR2	CTIF
ESR2	DMBT1
ESR2	DNAH9
ESR2	EGFR
ESR2	EGR1
ESR2	EIF2D
ESR2	ETS2
ESR2	FECH
ESR2	FEN1
ESR2	FOS
ESR2	FOXA2
ESR2	FYB
ESR2	GBAS
ESR2	GPX3
ESR2	GRIN2D
ESR2	GRIP1
ESR2	HBB
ESR2	HOXA10
ESR2	JUN
ESR2	LEPREL4
ESR2	LGTN
ESR2	MED7
ESR2	MEF2D
ESR2	MKNK2
ESR2	MMP26
ESR2	NBPF1
ESR2	NBPF15
ESR2	NBPF4
ESR2	NINJ1
ESR2	NOTCH2
ESR2	NOTCH2NL
ESR2	NR5A2
ESR2	NRF1
ESR2	OXT
ESR2	PAI1
ESR2	PBX1
ESR2	PDGFA
ESR2	PENK
ESR2	PLXNB3
ESR2	PNRC1
ESR2	PPARG
ESR2	PRL
ESR2	PRODH
ESR2	PRUNE
ESR2	PTPRC
ESR2	SERPIND1
ESR2	SLC16A4
ESR2	STAT5A
ESR2	TBX19
ESR2	TDG
ESR2	TERT
ESR2	TFDP1
ESR2	TGM2
ESR2	TNC
ESR2	TNFRSF10C
ESR2	TP63
ESR2	TRIP10
ESR2	VANGL1
ESR2	VDAC1
ESR2	WFDC2
ESRRA	ACADM
ESRRA	CYP19A1
ESRRA	ESRRA
ESRRA	TFF1
ETS1	A430079H05RIK
ETS1	ABCB1
ETS1	ABCC1
ETS1	ANGPT2
ETS1	ANPEP
ETS1	ATP2A3
ETS1	BAX
ETS1	BMP4
ETS1	BRCA2
ETS1	CASP3
ETS1	CASP8
ETS1	CCL3
ETS1	CCND1
ETS1	CD3D
ETS1	CD4
ETS1	CD5
ETS1	CD79B
ETS1	CD8A
ETS1	CDC2L2
ETS1	CDK11A
ETS1	CDK11B
ETS1	CDKN1A
ETS1	CHUK
ETS1	CRYAB
ETS1	CSF2
ETS1	CSNK2A1
ETS1	CSNK2A2
ETS1	CSNK2B
ETS1	CTGF
ETS1	DNTT
ETS1	ECE1
ETS1	EGR1
ETS1	EIF4G1
ETS1	ETV4
ETS1	F13A1
ETS1	F3
ETS1	FAS
ETS1	FASLG
ETS1	FGFBP1
ETS1	FLT1
ETS1	FOLH1
ETS1	FOS
ETS1	FOSL1
ETS1	FOXD1
ETS1	GP5
ETS1	GP6
ETS1	GP9
ETS1	GRPR
ETS1	GZMB
ETS1	HMOX1
ETS1	HPGD
ETS1	IGH@
ETS1	IGHG3
ETS1	IL12B
ETS1	IL2RB
ETS1	IL3
ETS1	IL5
ETS1	ITGA4
ETS1	ITGAX
ETS1	JAK3
ETS1	KRT14
ETS1	LCK
ETS1	LTB
ETS1	LYZ
ETS1	MCL1
ETS1	MET
ETS1	MGAT5
ETS1	MMP13
ETS1	MMP3
ETS1	MMP9
ETS1	MPL
ETS1	MSR1
ETS1	MTRR
ETS1	MUC5AC
ETS1	MYB
ETS1	NFKB1
ETS1	NOS3
ETS1	PECAM1
ETS1	PLAU
ETS1	PPP2R4
ETS1	PSEN1
ETS1	PTHLH
ETS1	RAD51
ETS1	RUNX1
ETS1	SERPINB5
ETS1	SLC19A1
ETS1	SLC26A3
ETS1	SPRY2
ETS1	TBXA2R
ETS1	TBXAS1
ETS1	TFAP2A
ETS1	TFRC
ETS1	TGFBR2
ETS1	THBD
ETS1	TIMP1
ETS1	TLR4
ETS1	TNC
ETS1	TNF
ETS1	TNNC1
ETS1	TRB@
ETS1	VCAM1
ETS1	VWF
ETS1	WAS
ETS1	ZNF175
ETS2	ANGPT2
ETS2	ANPEP
ETS2	CD163
ETS2	CD34
ETS2	CDK1
ETS2	CDKN2A
ETS2	CGA
ETS2	CHGA
ETS2	CHRNE
ETS2	CSF3R
ETS2	DTR
ETS2	EGR1
ETS2	ERG
ETS2	ETS1
ETS2	FLT1
ETS2	FOS
ETS2	FOSL1
ETS2	GBA
ETS2	HBEGF
ETS2	IL12B
ETS2	IL2
ETS2	IL5
ETS2	JAK3
ETS2	JUN
ETS2	KRT28
ETS2	MDM2
ETS2	MGAT5
ETS2	MGAT5B
ETS2	MMP3
ETS2	PLAU
ETS2	PSEN1
ETS2	PTHLH
ETS2	RUNX1
ETS2	SPP1
ETS2	TERT
ETS2	TGFBR2
ETS2	THBD
ETS2	VWF
ETV1	CDKN2A
ETV4	AGTR1
ETV4	BDKRB1
ETV4	CXCL8
ETV4	ECE1
ETV4	ERBB2
ETV4	ETS1
ETV4	FOS
ETV4	GALT
ETV4	HPGD
ETV4	MMP13
ETV4	MMP2
ETV4	MMP3
ETV4	MMP9
ETV4	MYB
ETV4	NOS3
ETV4	PLAUR
ETV4	PTGS2
ETV4	RAD51
ETV4	RPL32
ETV4	SCNN1B
ETV4	SERPINE1
ETV4	SGPP1
ETV4	SLC9A3
ETV4	SPP1
ETV4	SYN2
ETV4	T
ETV4	TGFBR2
ETV4	TIMP1
ETV4	TIMP2
ETV4	TNF
ETV4	UPAR
ETV4	USF1
ETV4	VEGFA
ETV4	VIM
ETV4	ZHX1
EWSR1	BAIAP3
EZH2	HOXA7
EZH2	RUNX3
F11	LALBA
FBXL10	JUN
FEV	DDC
FEV	HTR1A
FEV	ICAM1
FEV	SLC6A4
FEV	TPH1
FGF9	GBP1
FLI1	BARD1
FLI1	BCL2
FLI1	CD68
FLI1	CDKN1A
FLI1	CDKN2A
FLI1	CTGF
FLI1	DNTT
FLI1	EAT2
FLI1	ERG
FLI1	FLI1
FLI1	FLIIH
FLI1	FOS
FLI1	GATA1
FLI1	GP6
FLI1	GP9
FLI1	HMOX1
FLI1	ID2
FLI1	IGFBP3
FLI1	ITGA2B
FLI1	KRT28
FLI1	LYL1
FLI1	MDM2
FLI1	MMP2
FLI1	MMP3
FLI1	MMP9
FLI1	MPL
FLI1	POLR2G
FLI1	POU4F1
FLI1	RB1
FLI1	TERT
FLI1	TGFBR2
FLI1	TNC
FLI1	TNNC1
FLI1	UPP1
FLJ25476	CDKN2A
FLT1	PTGIR
FOS	ACTA1
FOS	CA9
FOS	CCL2
FOS	CCL5
FOS	CD40LG
FOS	CD69
FOS	CGA
FOS	CHGB
FOS	CLU
FOS	COX2
FOS	CSTA
FOS	DBH
FOS	FAS
FOS	FASN
FOS	FGF2
FOS	FN1
FOS	GCLC
FOS	GFAP
FOS	GSTP1
FOS	HBEGF
FOS	HLADRA
FOS	HLA-DRA
FOS	IL12B
FOS	IL1A
FOS	IL2
FOS	IL3
FOS	IL4
FOS	IL5
FOS	IL6
FOS	IL8
FOS	ITGA5
FOS	JUN
FOS	JUND1
FOS	KRT16
FOS	LOXL4
FOS	MADH4
FOS	MAF
FOS	MMP1
FOS	MMP13
FOS	MMP3
FOS	MSR1
FOS	MT1A
FOS	NAT1
FOS	NGFA
FOS	NPPA
FOS	NQO1
FOS	NTF3
FOS	NTS
FOS	PDHA1
FOS	PENK
FOS	PGR
FOS	PLAUR
FOS	PTGDS
FOS	PTGS2
FOS	SERPINA3
FOS	SMAD4
FOS	SNFT
FOS	SP3
FOS	SPRR3
FOS	SRR
FOS	SST
FOS	TGM1
FOS	TH
FOS	TIMP1
FOS	TNFAIP6
FOS	TNFRSF6
FOS	TNFSF5
FOS	TP53
FOS	TSHB
FOS	UPAR
FOS	VIM
FOS	VIP
FOSB	CCL5
FOSB	DNAJB4
FOSB	VIP
FOSL1	CLU
FOSL1	GCLC
FOSL1	IVL
FOSL1	MMP12
FOSL1	PLAUR
FOSL1	VIP
FOSL2	CLU
FOSL2	IVL
FOSL2	MMP13
FOSL2	MUC5B
FOSL2	PLAUR
FOSL2	UGT2B15
FOSL2	VIP
FOXA1	APOB
FOXA1	BCL2
FOXA1	C4BPB
FOXA1	CDKN2A
FOXA1	CEBPA
FOXA1	CYP3A4
FOXA1	EPHX1
FOXA1	HSPA1A
FOXA1	IFI27
FOXA1	IGFBP1
FOXA1	NKX2-1
FOXA1	SFTPB
FOXA1	TF
FOXA1	TFF1
FOXA1	TTR
FOXA1	UGT2B15
FOXA1	UGT2B17
FOXA2	ABCA3
FOXA2	APOA1
FOXA2	C4BPB
FOXA2	CEBPA
FOXA2	CYP7A1
FOXA2	DDC
FOXA2	EPHX1
FOXA2	F2
FOXA2	FGB
FOXA2	G6PC
FOXA2	GCG
FOXA2	IGFBP1
FOXA2	PDX1
FOXA2	PI3
FOXA2	SCGB1A1
FOXA2	SFTPB
FOXA2	TFF1
FOXA3	C4BPB
FOXA3	CEBPA
FOXA3	G6PC
FOXD3	ZNF175
FOXF1	GH2
FOXF1	SELE
FOXJ1	APP
FOXL2	FSHB
FOXL2	STAR
FOXM1	CSH1
FOXM1	CYP7A1
FOXM1	ESR1
FOXM1	G6PC
FOXM1	MYC
FOXM1	PROC
FOXM1	SLC2A2
FOXO1	ABCB1
FOXO1	AGRP
FOXO1	ALPP
FOXO1	B4GALT3
FOXO1	CCND1
FOXO1	CCND2
FOXO1	CCNG2
FOXO1	CDKN1B
FOXO1	CDKN2B
FOXO1	CDKN2D
FOXO1	CITED2
FOXO1	CNR1
FOXO1	DCN
FOXO1	EIF4G1
FOXO1	FOXO1
FOXO1	IGFBP1
FOXO1	KLF2
FOXO1	NPY
FOXO1	OSTN
FOXO1	PCK2
FOXO1	PDK4
FOXO1	PPARGC1A
FOXO1	PRDX4
FOXO1	PRG4
FOXO1	PRL
FOXO1	RARS
FOXO1	SLC37A4
FOXO1	TAF11
FOXO1	TIMP3
FOXO1	TNFSF10
FOXO1	TXNIP
FOXO3	AR
FOXO3	BCL2L11
FOXO3	BCL6
FOXO3	BTG1
FOXO3	C10ORF10
FOXO3	CCND1
FOXO3	CCND2
FOXO3	CCNG2
FOXO3	CDKN2B
FOXO3	CDKN2D
FOXO3	CITED2
FOXO3	DDIT3
FOXO3	ESR1
FOXO3	FBXO32
FOXO3	FOXO1
FOXO3	FOXO4
FOXO3	GADD45A
[truncated: 64,299 more rows]
