# Supplementary material for: Is Immune Suppression Involved in the Ischemic Stroke? A Study Based on Computational Biology
Source: Front Aging Neurosci. 2022 Feb 10;14:830494. doi: 10.3389/fnagi.2022.830494 (PMC8896355; doi:10.3389/fnagi.2022.830494)
Supplement: Supplementary file 2 [file Data_Sheet_2.ZIP › Raw data_source data_working sheets - 2/step_6/TRRUST.txt]

AATF	BAX
AATF	CDKN1A
AATF	KLK3
AATF	MYC
AATF	TP53
ABL1	BAX
ABL1	BCL2
ABL1	BCL6
ABL1	CCND2
ABL1	CDKN1A
ABL1	CSF1
ABL1	FOXO3
ABL1	JUN
ABL1	PIM1
ABL1	TP53
AES	EPHA3
AES	LEF1
AES	RND3
AHR	ABCG2
AHR	AHRR
AHR	ARNT
AHR	BRCA1
AHR	CA9
AHR	CCND1
AHR	CCNG2
AHR	CYP1A1
AHR	CYP1A2
AHR	CYP1B1
AHR	CYP2B6
AHR	FOS
AHR	IL13
AHR	IL1B
AHR	IL6
AHR	MFSD2A
AHR	MT2A
AHR	MYC
AHR	PCNA
AHR	RFC3
AHR	UGT1A1
AHR	UGT1A6
AIP	AHR
AIP	GREB1
AIP	NFKB2
AIP	RSF1
AIP	TFF1
AIRE	CHRNA1
ANKRD1	NPPA
APBB1	GMPS
APC	AKT1
APC	AMHR2
APC	BIRC5
APC	DLG1
APC	DNMT1
APC	F8
APC	KLF4
APC	MYC
APC	NOS2
APC	ODC1
APC	PTGS2
APC	SGK1
APEX1	CCL2
APEX1	CD19
APEX1	CYP11B2
APEX1	NFKB1
APEX1	PTH
APEX1	RELA
APEX1	SLC5A5
AR	ACTA1
AR	AKR1C3
AR	AKT1
AR	ALDH1A3
AR	ARG1
AR	ARG2
AR	ATAD2
AR	BSG
AR	BTG1
AR	BTG2
AR	CDK20
AR	CDC6
AR	CDH1
AR	CDH11
AR	CDH2
AR	CDK6
AR	CDKN1A
AR	CLK3
AR	CRH
AR	CRISP1
AR	CRISP3
AR	CTNNB1
AR	CYP7B1
AR	EGFR
AR	ELK4
AR	EP300
AR	ERBB2
AR	ERBB3
AR	ETV1
AR	FKBP4
AR	FN1
AR	FOLH1
AR	FOXA1
AR	GNMT
AR	GREB1
AR	GTF2F1
AR	HMMR
AR	HMOX1
AR	IFI16
AR	IGF1R
AR	IGFBP3
AR	JUN
AR	KISS1
AR	KISS1R
AR	KLF5
AR	KLK1
AR	KLK2
AR	KLK3
AR	KLK4
AR	MED1
AR	MID1
AR	MUC1
AR	MYC
AR	NAT1
AR	NDRG1
AR	NFKB1
AR	NKX3-1
AR	NOV
AR	NRAS
AR	PC
AR	PSCA
AR	PEBP1
AR	PIGR
AR	PIP
AR	PMEPA1
AR	PNRC1
AR	PTEN
AR	PTGS2
AR	PTPN1
AR	RELA
AR	REST
AR	SEPT7
AR	SERPINB5
AR	SESN1
AR	SRD5A3
AR	STIM1
AR	TBP
AR	TCF7L2
AR	TGFA
AR	TH
AR	TJP1
AR	TMPRSS2
AR	TRPS1
AR	TSC1
AR	TSC2
AR	UCN
AR	UGT2B15
AR	USP26
AR	VEGFA
AR	VIM
AR	WEE1
AR	WNT7B
AR	XIAP
ARID1A	CDKN1A
ARID1A	IGH
ARID1A	SMAD3
ARID1B	IGH
ARID3A	CDC6
ARID3A	CDK1
ARID3A	CR2
ARID3A	E2F1
ARID3A	PML
ARID3A	RBL1
ARNT	AHR
ARNT	BHLHE40
ARNT	BRCA1
ARNT	CA9
ARNT	CCNE1
ARNT	CDK2
ARNT	CTSD
ARNT	CYP1A1
ARNT	CYP1B1
ARNT	EGLN2
ARNT	EPO
ARNT	ESR1
ARNT	FOS
ARNT	GAD1
ARNT	HIF1A
ARNT	JUN
ARNT	MFSD2A
ARNT	RELB
ARNT	UGT1A6
ARNT	VEGFA
ARNTL	BHLHE40
ARNTL	CRY1
ARNTL	CRY2
ARNTL	PER1
ARNTL	PER2
ARNTL	PER3
ARNTL2	SERPINE1
ARX	KDM5C
ARX	LMO1
ARX	PAX4
ARX	SHOX2
ASCL1	CHRNA3
ASCL1	CHRNA5
ASCL1	CHRNB4
ASCL1	DKK1
ASCL1	IGF2
ASCL1	PCSK6
ASCL1	TPH1
ASH1L	TGFB1
ASH1L	TIMP1
ASXL1	FABP4
ATF1	BCL2
ATF1	CCNA1
ATF1	CFTR
ATF1	CGA
ATF1	CYP11B1
ATF1	CYP11B2
ATF1	ERBB2
ATF1	FLT1
ATF1	FTH1
ATF1	GABPA
ATF1	IL10
ATF1	LDHA
ATF1	MAP1LC3B
ATF1	MITF
ATF1	MUC2
ATF1	NTS
ATF1	PCSK1
ATF1	PLAUR
ATF1	SLC20A1
ATF1	SLC22A8
ATF1	TGFB2
ATF1	TH
ATF1	TOP2A
ATF1	USP7
ATF2	APOC3
ATF2	ATF3
ATF2	CCND1
ATF2	CDKN1A
ATF2	CYP11B1
ATF2	CYP11B2
ATF2	DUSP1
ATF2	DUSP10
ATF2	FAS
ATF2	FASLG
ATF2	FN1
ATF2	KAT5
ATF2	IFNB1
ATF2	IFNG
ATF2	IMPDH2
ATF2	INS
ATF2	ITGB8
ATF2	JUN
ATF2	MAP3K1
ATF2	MMP2
ATF2	NOS3
ATF2	PCK1
ATF2	PCK2
ATF2	PLAT
ATF2	PLAU
ATF2	POLB
ATF2	PTGS2
ATF2	RELA
ATF2	RETN
ATF2	ST3GAL5
ATF2	TGFB2
ATF2	TNF
ATF3	ADIPOR1
ATF3	ADIPOR2
ATF3	AK4
ATF3	ASNS
ATF3	CCL5
ATF3	CD82
ATF3	DDIT3
ATF3	GDF15
ATF3	ID1
ATF3	IFNG
ATF3	PCLAF
ATF3	LDLR
ATF3	MMP2
ATF3	PENK
ATF3	SELE
ATF3	TP53
ATF4	APOE
ATF4	ASNS
ATF4	ATF3
ATF4	ATG5
ATF4	BGLAP
ATF4	CA9
ATF4	CCL2
ATF4	CEBPB
ATF4	CHAC1
ATF4	CXCL8
ATF4	DDIT3
ATF4	DDIT4
ATF4	DDR2
ATF4	DISC1
ATF4	F7
ATF4	FGF19
ATF4	FGF21
ATF4	HRK
ATF4	HSPA5
ATF4	IGFBP1
ATF4	IL6
ATF4	IRF7
ATF4	MAP1LC3B
ATF4	MCL1
ATF4	NDC80
ATF4	NUPR1
ATF4	PLAU
ATF4	PTGS2
ATF4	S100P
ATF4	SIGMAR1
ATF4	SIRT1
ATF4	SIRT2
ATF4	TNFRSF10B
ATF4	TRIB3
ATF4	VEGFA
ATF5	BCL2
ATF5	CCND3
ATF5	CREB1
ATF5	CYP2B6
ATF5	DISC1
ATF5	EGR1
ATF5	ID1
ATF5	SH2D1A
ATF6	ATP2A2
ATF6	BGLAP
ATF6	DDIT3
ATF6	DNAJC3
ATF6	HSPA5
ATF6	MAFA
ATF6	NR0B2
ATF6	NUCB1
ATF6	PDX1
ATF6	RTN3
ATF6	SRF
ATF6	STARD4
ATF6	WBP1
ATF6	XBP1
ATF7	ERBB2
ATF7	TAF12
ATM	APLF
ATM	BAX
ATM	BCL2
ATM	CDKN1A
ATM	CFLAR
ATM	DUSP1
ATM	FAS
ATM	FOXM1
ATM	GADD45A
ATM	IGF1R
ATM	KLRK1
ATM	MCL1
ATM	MTF1
ATM	PBK
ATM	PCNA
ATM	PMAIP1
ATM	PVR
ATM	SLC2A1
ATM	SP1
ATM	TERF1
ATM	TNFRSF10B
ATM	VEGFA
ATOH1	HES6
ATOH1	MUC2
ATRX	HBA1
ATRX	HBA2
BACH1	HMOX1
BACH1	MMP1
BACH2	BCL2
BACH2	IL2
BACH2	XBP1
BARD1	ESR1
BARX2	ESR1
BATF	CD2
BCL11A	GATA1
BCL3	CTCF
BCL3	EGFR
BCL3	MYB
BCL3	NFKB1
BCL3	RELA
BCL6	BCL2L1
BCL6	BCL6
BCL6	CCND2
BCL6	CD80
BCL6	CDKN1A
BCL6	CDKN2B
BCL6	CHEK1
BCL6	FCER2
BCL6	HDAC7
BCL6	IRF4
BCL6	LITAF
BCL6	MYC
BCL6	NFKB1
BCL6	PDCD2
BCL6	STAT3
BCL6	SUMO1
BCL6	XBP1
BDP1	MYC
BDP1	RB1
BDP1	TP53
BHLHE41	CCND1
BHLHE41	MLH1
BIN1	MYC
BMI1	TERT
BPTF	HOXC8
BRCA1	AREG
BRCA1	ASPM
BRCA1	ATM
BRCA1	BACH1
BRCA1	BRCA2
BRCA1	CASR
BRCA1	CCNB1
BRCA1	CCND1
BRCA1	CDH3
BRCA1	CDKN1A
BRCA1	CDKN1B
BRCA1	CTSD
BRCA1	CXCL1
BRCA1	CYP19A1
BRCA1	CYP1A1
BRCA1	CYP1B1
BRCA1	DDB2
BRCA1	DDIT3
BRCA1	E2F6
BRCA1	EGFR
BRCA1	EGR1
BRCA1	EP300
BRCA1	ESR1
BRCA1	FOS
BRCA1	FOXC1
BRCA1	FOXC2
BRCA1	FST
BRCA1	GADD45A
BRCA1	HIF1A
BRCA1	HMGA2
BRCA1	HNRNPA2B1
BRCA1	HSPA5
BRCA1	IFNA1
BRCA1	IGF1
BRCA1	IGF1R
BRCA1	IRF7
BRCA1	IRF9
BRCA1	JAK1
BRCA1	JAK2
BRCA1	KHSRP
BRCA1	KRT17
BRCA1	KRT18
BRCA1	KRT5
BRCA1	MAD2L1
BRCA1	MDC1
BRCA1	MDM2
BRCA1	MYC
BRCA1	RNASEL
BRCA1	S100A2
BRCA1	SIRT1
BRCA1	STAT1
BRCA1	STAT2
BRCA1	STAT3
BRCA1	TFF1
BRCA1	TP63
BRCA1	VEGFA
BRCA1	XPC
BRCA2	DMC1
BRCA2	PSMD3
BRCA2	PSMD6
BRCA2	RAD51
BRD7	BRD2
BRD7	BRD3
BRD7	E2F3
BRIP1	BARD1
BRIP1	MLH1
BRPF1	ING5
BRPF1	MEAF6
BTAF1	DR1
BTAF1	TBP
BTF3	ABL2
BTF3	ATM
BTF3	EPHB2
BTF3	HPSE2
BTF3	MADCAM1
BTF3	MRVI1
BTF3	NFKB1
BTF3	RRAS2
BTF3	SSPN
BTG2	CCND1
BTG2	HRAS
BTG2	KLK3
BTG2	SPHK1
CBFA2T3	TCF12
CBFA2T3	ZNF652
CBFB	GATA1
CBFB	RUNX1
CBFB	RUNX2
CBFB	RUNX3
CBX7	CCNE1
CBX7	CDH1
CBX8	CDKN1A
CDC5L	PLRG1
CDCA7L	MAOB
CDX1	DSC2
CDX1	IRF2BP2
CDX1	KRT20
CDX1	PCNA
CDX1	POSTN
CDX1	PPARG
CDX1	PTGS2
CDX1	TBP
CDX2	ABCB1
CDX2	ACAT2
CDX2	APC
CDX2	AXIN2
CDX2	CDH17
CDX2	CDKN1A
CDX2	CFTR
CDX2	DSC2
CDX2	ELMO3
CDX2	FUT2
CDX2	GSK3B
CDX2	GSPT1
CDX2	GSTP1
CDX2	GUCY2C
CDX2	HEPH
CDX2	IGFBP3
CDX2	KLF4
CDX2	LCT
CDX2	MEP1A
CDX2	MUC17
CDX2	MUC2
CDX2	PTGS2
CDX2	REG4
CDX2	SLC15A1
CDX2	SLC9A2
CDX2	SP1
CDX2	TFF3
CDX2	UGT1A10
CDX2	UGT1A8
CDX2	UGT2B15
CDX2	UGT2B17
CDX2	VDR
CEBPA	AFP
CEBPA	ALB
CEBPA	BCL2
CEBPA	CCL2
CEBPA	CD163
CEBPA	CRMP1
CEBPA	CSF1
CEBPA	CSF2RA
CEBPA	CSF3R
CEBPA	CXCR2
CEBPA	CYP3A4
CEBPA	DEFA1
CEBPA	DEFA3
CEBPA	ELANE
CEBPA	F9
CEBPA	FN1
CEBPA	GAPDH
CEBPA	HAMP
CEBPA	HK3
CEBPA	HOMER3
CEBPA	HSD17B11
CEBPA	HSPA4
CEBPA	ICAM1
CEBPA	ID1
CEBPA	IGF1
CEBPA	IGF2
CEBPA	IL10
CEBPA	IL3
CEBPA	IL5
CEBPA	IL6
CEBPA	INSR
CEBPA	ITGAX
CEBPA	LEP
CEBPA	MAD1L1
CEBPA	MSR1
CEBPA	MYC
CEBPA	PCK1
CEBPA	PCK2
CEBPA	PRL
CEBPA	S100A9
CEBPA	SAA1
CEBPA	SERPINC1
CEBPA	SFTPD
CEBPA	SLC10A1
CEBPA	SOCS3
CEBPA	SPI1
CEBPA	SPP1
CEBPA	STAR
CEBPA	STAT3
CEBPA	TLR9
CEBPA	VLDLR
CEBPB	ABCB1
CEBPB	ADM
CEBPB	ALB
CEBPB	ASNS
CEBPB	BCL2L1
CEBPB	BTS1
CEBPB	CDKN1A
CEBPB	CR2
CEBPB	CRP
CEBPB	CSF3R
CEBPB	CSH1
CEBPB	CSH2
CEBPB	CSRP1
CEBPB	CXCL8
CEBPB	CYP19A1
CEBPB	DAPK1
CEBPB	DDIT3
CEBPB	F8
CEBPB	FASLG
CEBPB	FURIN
CEBPB	GADD45G
CEBPB	GDF15
CEBPB	GFER
CEBPB	GNLY
CEBPB	HBB
CEBPB	HP
CEBPB	HSF1
CEBPB	IL10
CEBPB	IL13
CEBPB	IL1B
CEBPB	IL24
CEBPB	IL3
CEBPB	IL4
CEBPB	IL5
CEBPB	IL6
CEBPB	INSR
CEBPB	IRF4
CEBPB	MAD1L1
CEBPB	MMP1
CEBPB	OXTR
CEBPB	PCK2
CEBPB	PLAC1
CEBPB	PRDM1
CEBPB	PRL
CEBPB	PRSS50
CEBPB	PTGS2
CEBPB	PTPN13
CEBPB	S100A9
CEBPB	SAA1
CEBPB	SAA2
CEBPB	SFTPD
CEBPB	SLC10A1
CEBPB	SLC19A1
CEBPB	SLC5A8
CEBPB	STAR
CEBPB	TFF3
CEBPB	TNF
CEBPB	TNFAIP6
CEBPB	TOP1
CEBPB	XBP1
CEBPD	C3
CEBPD	CASP8
CEBPD	CCL20
CEBPD	CXCL1
CEBPD	CYP19A1
CEBPD	DDIT3
CEBPD	GADD45G
CEBPD	GAPDH
CEBPD	IL23A
CEBPD	PDGFRA
CEBPD	POU5F1
CEBPD	PPARG
CEBPD	PRL
CEBPD	PTGS2
CEBPD	SOD1
CEBPD	TNF
CEBPD	TNFAIP6
CEBPE	CTSG
CEBPE	GATA1
CEBPE	LTF
CEBPE	MMP2
CEBPE	MYC
CEBPE	PRG2
CEBPE	SPI1
CEBPG	HBB
CEBPG	SFTPD
CEBPZ	APC
CEBPZ	COL11A1
CEBPZ	COL1A2
CEBPZ	GZMB
CEBPZ	MLH1
CEBPZ	SOX9
CHD4	CD79A
CHD4	RNF8
CHD8	BRCA1
CHD8	CCNE2
CHD8	HOXA2
CHD8	MYC
CHD8	TYMS
CIITA	COL1A1
CIITA	COL1A2
CIITA	CREBBP
CIITA	FASLG
CIITA	HLA-A
CIITA	HLA-B
CIITA	HLA-C
CIITA	HLA-DMA
CIITA	HLA-DMB
CIITA	HLA-DOA
CIITA	HLA-DOB
CIITA	HLA-DPB1
CIITA	HLA-DQB1
CIITA	HLA-DRA
CIITA	HLA-DRB1
CIITA	HLA-DRB3
CIITA	HLA-DRB4
CIITA	HLA-DRB5
CIITA	HLA-F
CIITA	HLA-G
CIITA	IL4
CIITA	IRF1
CIITA	IRF2
CIITA	MMP9
CIITA	PLXNA1
CIITA	PSMC5
CIITA	RAB4B
CIITA	S100A4
CIITA	SIRT1
CIITA	SLC26A3
CIITA	STAT1
CITED2	MMP1
CITED2	MMP13
CLOCK	BHLHE40
CLOCK	BHLHE41
CLOCK	CRY1
CLOCK	CRY2
CLOCK	DEC1
CLOCK	KAT5
CLOCK	NAMPT
CLOCK	NR0B2
CLOCK	NR3C1
CLOCK	PER1
CLOCK	PER2
CLOCK	PER3
CLOCK	STAR
CLOCK	TPO
CNBP	MYC
CNOT7	MSMB
CNOT7	PMP22
CNOT8	MSMB
CNOT8	PMP22
COPS5	CDKN1B
COPS5	VEGFA
CRABP2	RARA
CREB1	ACACA
CREB1	ADRA1A
CREB1	AQP3
CREB1	AR
CREB1	BCL2
CREB1	BCL2L11
CREB1	BDKRB1
CREB1	BDKRB2
CREB1	BDNF
CREB1	CASP8
CREB1	CCK
CREB1	CCL5
CREB1	CD4
CREB1	CGA
CREB1	CRTC1
CREB1	CXCR4
CREB1	CYP11A1
CREB1	CYP11B1
CREB1	CYP11B2
CREB1	CYP17A1
CREB1	CYP19A1
CREB1	ERBB2
CREB1	ETV3
CREB1	FLT1
CREB1	FOS
CREB1	FOXA1
CREB1	GABPA
CREB1	GRPR
CREB1	GSK3A
CREB1	GSK3B
CREB1	HLA-DOB
CREB1	HLA-DQB1
CREB1	HMOX1
CREB1	HPGD
CREB1	IFNG
CREB1	IL10
CREB1	IL2
CREB1	IL5RA
CREB1	IL6
CREB1	JUN
CREB1	LAPTM4B
CREB1	LYL1
CREB1	MC2R
CREB1	MITF
CREB1	MMP2
CREB1	MSMB
CREB1	MUC4
CREB1	MUC5AC
CREB1	NDC80
CREB1	NF1
CREB1	NMNAT2
CREB1	NOLC1
CREB1	NPY
CREB1	NR2F1
CREB1	NR2F6
CREB1	NR4A3
CREB1	NR5A2
CREB1	NRF1
CREB1	NTS
CREB1	ODC1
CREB1	PCSK1
CREB1	PLAT
CREB1	PLAU
CREB1	POLD2
CREB1	PPM1D
CREB1	PPP2CA
CREB1	PPP2R2B
CREB1	PRL
CREB1	PSEN1
CREB1	PTGES
CREB1	PTGS2
CREB1	RP1
CREB1	RRM2B
CREB1	SLC19A1
CREB1	SLC20A1
CREB1	SLC22A8
CREB1	SLC39A1
CREB1	SMAD6
CREB1	SNAI1
CREB1	SNAI2
CREB1	SOX9
CREB1	SPRY2
CREB1	STMN1
CREB1	TH
CREB1	TLR9
CREB1	TRH
CREB1	UXT
CREB1	VIP
CREB1	XPC
CREB3	CXCR4
CREB3L1	SLC1A4
CREB3L4	DNAJC12
CREB5	ATP6V0E1
CREB5	CFB
CREB5	DGKG
CREB5	LGALS3BP
CREB5	LY96
CREB5	MAPKAPK3
CREB5	MX1
CREB5	RASGRP3
CREB5	RDX
CREB5	STAT1
CREB5	TGFBR3
CREB5	TNFRSF11B
CREBBP	ALOX15
CREBBP	BRCA1
CREBBP	CCK
CREBBP	CDKN1A
CREBBP	CREB1
CREBBP	CSF2
CREBBP	EGFR
CREBBP	EP300
CREBBP	EZH2
CREBBP	HINFP
CREBBP	HOXA10
CREBBP	HOXA9
CREBBP	IL4
CREBBP	INSM1
CREBBP	IRF1
CREBBP	PCK2
CREBBP	PPARA
CREBBP	PSMC5
CREBBP	PTGS2
CREBBP	RAD51
CREBBP	RARA
CREBBP	RS1
CREBBP	S100A4
CREBBP	TP53
CREBBP	TRIM22
CREG1	HSPA4
CREM	ACE
CREM	ACR
CREM	FHL5
CREM	CCL4
CREM	CCNA1
CREM	CCNA2
CREM	CD247
CREM	CREB1
CREM	DUSP1
CREM	DUSP4
CREM	FASLG
CREM	FOS
CREM	G6PD
CREM	GPX4
CREM	IL2
CREM	IL5RA
CREM	LDHC
CREM	MC2R
CREM	PLAT
CREM	SLC5A5
CREM	STAR
CREM	TAF4
CREM	TBP
CREM	TH
CREM	ZAP70
CREB1	IBSP
CRTC1	PPARGC1A
CRX	BEST1
CRX	NR2E3
CRX	RBP3
CRX	RHO
CRX	RS1
CTBP1	BRCA1
CTBP1	BRCA2
CTBP1	CLDN7
CTBP1	KRT18
CTCF	ANG
CTCF	APP
CTCF	ASAP2
CTCF	ATXN7
CTCF	BBC3
CTCF	BCL6
CTCF	BRCA1
CTCF	CCND1
CTCF	CELSR3
CTCF	CSF2
CTCF	DMPK
CTCF	ETNK2
CTCF	H19
CTCF	PBXIP1
CTCF	IGF2
CTCF	IPO13
CTCF	IRAK2
CTCF	MEG3
CTCF	MYC
CTCF	NANOG
CTCF	NF1
CTCF	PAX6
CTCF	PTPRG
CTCF	RAD21
CTCF	RARRES1
CTCF	RBL2
CTCF	SIX5
CTCF	SLC6A4
CTCF	TERT
CTCF	WT1
CTCFL	BAG1
CTNNB1	AR
CTNNB1	BIRC5
CTNNB1	CCND1
CTNNB1	CD44
CTNNB1	CHGA
CTNNB1	CLDN2
CTNNB1	FST
CTNNB1	GLCE
CTNNB1	GLI2
CTNNB1	JUN
CTNNB1	MMP14
CTNNB1	MMP7
CTNNB1	MYC
CTNNB1	NCOA2
CTNNB1	NRCAM
CTNNB1	PLD1
CTNNB1	PPARD
CTNNB1	PTGS2
CTNNB1	RB1
CTNNB1	STARD7
CTNNB1	TCF7
CTNNB1	VIM
CTNNBIP1	GLI2
CTNNBIP1	MMP14
CTNNBIP1	STMN2
CUX1	CDKN1B
CUX1	CFTR
CUX1	CR2
CUX1	CYBB
CUX1	ECT2
CUX1	FTO
CUX1	RACGAP1
CUX1	WNT5A
DACH1	FOS
DACH1	PELP1
DACH1	TNFSF11
DAXX	AIRE
DBP	ACKR1
DBP	ALDOB
DBP	CYP3A4
DBP	CYP7A1
DDB1	CDKN2A
DDB2	BCL2
DDB2	SOD2
DDB2	XPA
DDIT3	ANKRD1
DDIT3	ASNS
DDIT3	ATF2
DDIT3	ATF5
DDIT3	ATG5
DDIT3	CDK2
DDIT3	CEBPA
DDIT3	CXCL8
DDIT3	IL6
DDIT3	MAP1LC3B
DDIT3	MCL1
DDIT3	NOS3
DDIT3	RTN3
DDIT3	SIRT1
DDIT3	SIRT2
DDIT3	TF
DDIT3	TNFRSF10B
DDIT3	TRIB3
DDX5	H19
DDX5	IGF2
DEAF1	GDF5
DEAF1	HTR1A
DEDD	CFLAR
DEDD	FADD
DEK	BCL2
DEK	BIRC3
DEK	CXCL8
DEK	HLA-DQB1
DEK	PRDX5
DENND4A	ERBB2
DLX3	CGA
DLX4	BRCA1
DLX5	IBSP
DLX5	IGFBP3
DLX5	IRS2
DLX5	MYC
DMAP1	ATM
DMAP1	BAX
DMAP1	CDKN1A
DMAP1	DNMT1
DNMT1	BAG1
DNMT1	BIRC5
DNMT1	BMP2
DNMT1	CASP8
DNMT1	CDH1
DNMT1	CDKN2A
DNMT1	CDKN2B
DNMT1	CXCR4
DNMT1	EPCAM
DNMT1	ESR1
DNMT1	GAD1
DNMT1	HDAC1
DNMT1	IL3
DNMT1	IL32
DNMT1	KIR2DL3
DNMT1	MBD2
DNMT1	MGMT
DNMT1	MSH2
DNMT1	PROM1
DNMT1	RASSF1
DNMT1	RB1
DNMT1	RELN
DNMT1	RGS10
DNMT1	RUNX3
DNMT1	SFRP1
DNMT1	SFRP5
DNMT1	TERT
DNMT1	TIMP3
DNMT1	TNFRSF10B
DNMT1	TP53
DNMT1	VEGFA
DNMT3A	CDH6
DNMT3A	CDKN1A
DNMT3A	CDKN2A
DNMT3A	IGFBP3
DNMT3A	JUP
DNMT3A	POU5F1
DNMT3A	SETDB1
DNMT3A	SFRP1
DNMT3A	SFRP5
DNMT3L	TDG
DR1	NR1I2
DR1	NR2C2
DR1	PTGS2
DR1	TBP
DRAP1	TBP
DUX4	HEY1
E2F1	ABCB1
E2F1	APAF1
E2F1	AR
E2F1	ASF1B
E2F1	ATAD2
E2F1	ATG5
E2F1	ATM
E2F1	AURKA
E2F1	AURKB
E2F1	BBC3
E2F1	BCL2
E2F1	BIRC5
E2F1	BMI1
E2F1	BRCA1
E2F1	CASP7
E2F1	CCL3
E2F1	CCNB1
E2F1	CCND1
E2F1	CCNE1
E2F1	CD2AP
E2F1	CDAN1
E2F1	CDC6
E2F1	CDCA7
E2F1	CDK1
E2F1	CDKN1A
E2F1	CDKN1C
E2F1	CDKN2A
E2F1	CHEK1
E2F1	CHEK2
E2F1	CREBBP
E2F1	CTNNBIP1
E2F1	CTSV
E2F1	CUX1
E2F1	DAPK2
E2F1	DBF4
E2F1	DDIT3
E2F1	DHFR
E2F1	DIRAS3
E2F1	DNMT1
E2F1	DOK1
E2F1	DRAM1
E2F1	DROSHA
E2F1	DUSP1
E2F1	E2F1
E2F1	E2F6
E2F1	ECT2
E2F1	ERCC1
E2F1	ERCC5
E2F1	ERICD
E2F1	ETV4
E2F1	FANCA
E2F1	FGFR1
E2F1	FHIT
E2F1	FLT1
E2F1	FMN2
E2F1	FOXM1
E2F1	FSHR
E2F1	FZD1
E2F1	GINS3
E2F1	H19
E2F1	HIC1
E2F1	HMGA1
E2F1	HSPA5
E2F1	IL1B
E2F1	IL23A
E2F1	IRF3
E2F1	ISYNA1
E2F1	KDR
E2F1	KIF2C
E2F1	KIR3DL1
E2F1	LRBA
E2F1	MAP1LC3A
E2F1	MAP3K5
E2F1	MAPK8
E2F1	MCL1
E2F1	MCM5
E2F1	MCM8
E2F1	MCPH1
E2F1	MDM2
E2F1	MEFV
E2F1	MIR202
E2F1	MT1G
E2F1	MUC4
E2F1	MYB
E2F1	MYBL2
E2F1	MYC
E2F1	MYCN
E2F1	MYH10
E2F1	NELL2
E2F1	NOX4
E2F1	NPAT
E2F1	NRIP1
E2F1	PCNA
E2F1	PCSK6
E2F1	PDK4
E2F1	PEG10
E2F1	PIN1
E2F1	PLK1
E2F1	PNRC2
E2F1	PPARG
E2F1	PPP1R13B
E2F1	PTPRO
E2F1	RACGAP1
E2F1	RAD51
E2F1	RASGEF1B
E2F1	RASGRP1
E2F1	RB1
E2F1	RBM38
E2F1	RNF2
E2F1	RPA2
E2F1	RRM1
E2F1	RRM2
E2F1	RRP1B
E2F1	SERPINB5
E2F1	SERPINE1
E2F1	SIVA1
E2F1	SKP2
E2F1	TERT
E2F1	THBS1
E2F1	TLR3
E2F1	TNF
E2F1	TNFSF11
E2F1	TOP2A
E2F1	TP53
E2F1	TP53BP2
E2F1	TP53INP1
E2F1	TP73
E2F1	TYMS
E2F1	UHRF1
E2F1	ULK1
E2F1	VEGFA
E2F1	WWOX
E2F1	XRCC1
E2F1	ZNF350
E2F2	CUX1
E2F2	MAP3K5
E2F3	AURKA
E2F3	CCNA2
E2F3	CCNB1
E2F3	CDC6
E2F3	CDK1
E2F3	CDKN1A
E2F3	CUX1
E2F3	ERICD
E2F3	MAP3K5
E2F3	MAPK8
E2F3	PLK1
E2F3	TFE3
E2F3	VEGFA
E2F4	AR
E2F4	AURKB
E2F4	BIRC5
E2F4	BRCA1
E2F4	CCNB1
E2F4	CCND1
E2F4	CDK2
E2F4	CUX1
E2F4	DIRAS3
E2F4	HCFC1
E2F4	PCLAF
E2F4	LIN54
E2F4	LTBP4
E2F4	MAP3K5
E2F4	MCM10
E2F4	MYC
E2F4	PEG10
E2F4	PLK1
E2F4	PLK4
E2F4	PPARG
E2F4	RAD51
E2F4	TOPBP1
E2F4	TTK
E2F5	FSHR
E2F5	LOXL2
E2F5	MYC
E2F6	APAF1
E2F6	BRCA1
E2F6	BRD7
E2F6	CYC1
E2F6	E2F1
E2F6	IL13
E2F6	PCLAF
E2F7	E2F1
E2F8	CCND1
E2F8	E2F1
E4F1	CCNA2
EAF1	ELL
EAPP	ABCB1
EAPP	CDKN1A
EAPP	CDKN2A
EAPP	MAOB
EBF1	ATF5
EBF3	CDKN1A
ECD	GCGR
EED	CPEB1
EGF	STAT1
EGR1	ABCB1
EGR1	ACE
EGR1	ACHE
EGR1	AKR1B1
EGR1	ALOX5
EGR1	AR
EGR1	ATF3
EGR1	BCAR1
EGR1	CACNA1H
EGR1	CCND1
EGR1	CCND2
EGR1	CD28
EGR1	CDK5R1
EGR1	CDKN1A
EGR1	CHGA
EGR1	CXCL8
EGR1	CYP2B6
EGR1	DMRT1
EGR1	EAPP
EGR1	EGFR
EGR1	EP300
EGR1	F3
EGR1	FAP
EGR1	FAS
EGR1	FASLG
EGR1	FCER2
EGR1	FGF2
EGR1	FLT1
EGR1	FN1
EGR1	GDF15
EGR1	GDNF
EGR1	GGPS1
EGR1	HIF1A
EGR1	HPSE
EGR1	HSD11B2
EGR1	HYAL1
EGR1	IFNG
EGR1	IGF2
EGR1	IL2
EGR1	IL2RB
EGR1	IL3
EGR1	IL6
EGR1	IMPDH2
EGR1	KLK3
EGR1	LDLR
EGR1	LHB
EGR1	LMTK2
EGR1	LTB
EGR1	MMP14
EGR1	MYB
EGR1	NAB2
EGR1	NFKB1
EGR1	PCSK2
EGR1	PDGFB
EGR1	PDGFC
EGR1	PLAU
EGR1	PLAUR
EGR1	POR
EGR1	PPARG
EGR1	PSEN2
EGR1	PTEN
EGR1	PTGES
EGR1	PTGS2
EGR1	PTP4A1
EGR1	RBL2
EGR1	SLC4A2
EGR1	SLC9A3
EGR1	SOD1
EGR1	SOX18
EGR1	SPRY1
EGR1	STIM1
EGR1	STMN1
EGR1	SYN1
EGR1	SYN2
EGR1	TBXA2R
EGR1	TCF4
EGR1	TFPI2
EGR1	TGFBR2
EGR1	TH
EGR1	TMPO
EGR1	TNF
EGR1	TNFSF10
EGR1	TOE1
EGR1	TP53
EGR1	TP73
EGR1	UBE2S
EGR1	VEGFA
EGR1	WNT4
EGR2	FASLG
EGR2	GJB1
EGR2	IDO1
EGR2	IGF2
EGR2	IL6
EGR2	LIF
EGR2	MPZ
EGR2	PTGS2
EGR2	SCD5
EGR3	CAT
EGR3	NAB2
EGR3	SPRY1
EHF	DCDC2
EHF	SPRR1B
EHMT2	BIRC5
EHMT2	CDKN1A
EHMT2	RUNX3
EHMT2	SIAH1
EIF2AK2	CD4
EIF2AK2	IRS2
ELF1	BRCA2
ELF1	CD68
ELF1	CYBB
ELF1	ERBB2
ELF1	FCER1A
ELF1	FLI1
ELF1	MEIS1
ELF1	TEK
ELF1	TLR9
ELF2	TEK
ELF2	VCP
ELF3	CLDN7
ELF3	KRT4
ELF3	MMP9
ELF3	PTGS2
ELF3	SPRR1A
ELF3	SPRR1B
ELF3	SPRR2A
ELF3	SPRR3
ELF3	TIMP3
ELF4	CXCL8
ELF4	HBD
ELF4	MDM2
ELF4	MMP9
ELF4	TP53
ELK1	CITED2
ELK1	DAP3
ELK1	EIF2AK1
ELK1	ERBB2
ELK1	EZH2
ELK1	FOS
ELK1	FOSL1
ELK1	FUT4
ELK1	MCL1
ELK1	MECOM
ELK1	MUC4
ELK1	PDGFB
ELK1	PSEN1
ELK1	PTPRZ1
ELK1	SKP2
ELK1	SRF
ELK1	TLR9
ELK1	TNFRSF10B
ELK1	WISP2
ELK1	ZFP36
ELK3	MYH6
ELK4	FOS
ELK4	MCL1
ELK4	NR2C2
ELL	BAX
ELL	CDKN1A
ELL	E2F1
ELL	MDM2
EN1	UTRN
ENO1	HSD3B2
ENO1	MYC
ENO1	MYCN
ENO1	PTGS2
EOMES	IFNG
EP300	ABCB1
EP300	ALOX15
EP300	BIRC5
EP300	BRCA1
EP300	CA9
EP300	CCNB2
EP300	CCND1
EP300	CCNE1
EP300	CDKN1A
EP300	CDKN2B
EP300	COL1A2
EP300	CRABP1
EP300	CREBBP
EP300	CXCL8
EP300	CYBB
EP300	CYP1B1
EP300	DNMT1
EP300	EIF2AK1
EP300	EPO
EP300	ERBB2
EP300	EZH2
EP300	GFAP
EP300	HINFP
EP300	IFNG
EP300	IGF1
EP300	IGFBP3
EP300	IL12B
EP300	IL5
EP300	IL6
EP300	KLK3
EP300	KRT16
EP300	LAMA3
EP300	MDM2
EP300	MGMT
EP300	MMP9
EP300	MYC
EP300	NFKB1
EP300	NR0B2
EP300	NR1H4
EP300	PARP1
EP300	PCNA
EP300	PTGS2
EP300	RAD51
EP300	RELA
EP300	RS1
EP300	S100A4
EP300	SLC9A2
EP300	TBXAS1
EP300	THBD
EP300	TP73
EP300	TRIM22
EP300	VCAM1
EP300	VEGFA
EP300	WT1
EP300	YY1
EP300	ZEB1
EPAS1	CA9
EPAS1	CCR7
EPAS1	COL10A1
EPAS1	FLT1
EPAS1	MMP14
EPAS1	MSC
EPAS1	PTPRZ1
EPAS1	SERPINE1
EPAS1	USF2
EPAS1	VEGFA
ERCC2	BAX
ERCC2	BCL2
ERCC2	CDKN1A
ERCC2	CPD
ERCC2	E2F1
ERCC2	LAMTOR5
ERCC2	TP53
ERCC2	XPA
ERF	ETS2
ERF	PRL
ERF	UTRN
ERG	ADAMTS1
ERG	CDH5
ERG	CRISP3
ERG	CXCL8
ERG	CXCR4
ERG	ENG
ERG	EPB41L3
ERG	EPB41L4B
ERG	ERG
ERG	FGF2
ERG	HIST1H4L
ERG	HMOX1
ERG	HPGD
ERG	ICAM1
ERG	ICAM2
ERG	ILK
ERG	KCNN2
ERG	PIM1
ERG	SOX4
ERG	SPP1
ERG	TDRD1
ERG	TFF3
ERG	TMPRSS2
ERG	VIM
ERG	VWF
ERG	WNT11
ERG	ZEB1
ESR1	ABCG2
ESR1	AHR
ESR1	AMH
ESR1	AR
ESR1	AVP
ESR1	BCL2
ESR1	BLM
ESR1	BRCA1
ESR1	BTG2
ESR1	CCNA2
ESR1	CCND1
ESR1	CD24
ESR1	CDH1
ESR1	CDK4
ESR1	CDKN1A
ESR1	CDKN1B
ESR1	CEBPB
ESR1	CHAT
ESR1	CRH
ESR1	CRHBP
ESR1	CTNNB1
ESR1	CTSD
ESR1	CXCL12
ESR1	CYP19A1
ESR1	CYP1A1
ESR1	CYP1B1
ESR1	CYP2C19
ESR1	DCT
ESR1	E2F1
ESR1	EGFR
ESR1	ESR1
ESR1	ESRRA
ESR1	F12
ESR1	FLT1
ESR1	FOS
ESR1	FOXP1
ESR1	GREB1
ESR1	HSPB1
ESR1	HTRA2
ESR1	JAK2
ESR1	JUN
ESR1	JUNB
ESR1	KDR
ESR1	KRT19
ESR1	MDM2
ESR1	MICB
ESR1	MMP13
ESR1	MTA3
ESR1	MYC
ESR1	NQO1
ESR1	NR5A2
ESR1	NRF1
ESR1	OXT
ESR1	PELP1
ESR1	PGR
ESR1	PLAC1
ESR1	PMAIP1
ESR1	PTMA
ESR1	RARA
ESR1	RET
ESR1	RUNX2
ESR1	SERPINB9
ESR1	SERPINE1
ESR1	SP1
ESR1	TAC3
ESR1	TERT
ESR1	TFF1
ESR1	TGFA
ESR1	TP53
ESR1	TYMS
ESR1	UGT1A4
ESR1	UGT2B15
ESR1	VEGFA
ESR1	YWHAQ
ESR1	ZEB1
ESR1	ZFHX3
ESR2	AVP
ESR2	BRCA2
ESR2	CD68
ESR2	CDKN1A
ESR2	CHAT
ESR2	CRH
ESR2	CTSD
ESR2	FOS
ESR2	INSR
ESR2	JUN
ESR2	MKNK2
ESR2	OXT
ESR2	PELP1
ESR2	PTPRC
ESR2	SERPINE1
ESR2	TERT
ESR2	TFF1
ESR2	TGFA
ESR2	VEGFA
ESRRA	AHR
ESRRA	CYP19A1
ESRRA	DAP3
ESRRA	NR2F1
ESRRA	NR2F6
ESRRA	NRIP1
ESRRA	PNRC1
ESRRA	SNAI1
ESRRA	SNAI2
ESRRB	BCAS2
ESRRG	NR0B1
ETS1	ABCB1
ETS1	ANGPT2
ETS1	ANPEP
ETS1	ATXN2
ETS1	BAX
ETS1	BMP4
ETS1	EMSY
ETS1	CA9
ETS1	CASP1
ETS1	CD6
ETS1	CD8A
ETS1	CDKN1A
ETS1	CDKN2A
ETS1	CHUK
ETS1	COL1A1
ETS1	CR1
ETS1	CSF2
ETS1	CSF3R
ETS1	CSNK2A1
ETS1	CSNK2B
ETS1	CTGF
ETS1	CTSB
ETS1	CXCR4
ETS1	DUSP6
ETS1	ECE1
ETS1	EGR1
ETS1	ERG
ETS1	F13A1
ETS1	FGFBP1
ETS1	FLI1
ETS1	FLT1
ETS1	FOXD1
ETS1	GP6
ETS1	GRPR
ETS1	HMOX1
ETS1	HPGD
ETS1	IGFBP1
ETS1	IL2
ETS1	IL2RB
ETS1	IL3
ETS1	IL5
ETS1	ITGB3
ETS1	CIP2A
ETS1	LCK
ETS1	MDM2
ETS1	MGAT5
ETS1	MMP1
ETS1	MMP10
ETS1	MMP13
ETS1	MMP3
ETS1	MMP9
ETS1	MUC4
ETS1	MYB
ETS1	NDRG1
ETS1	NKX3-1
ETS1	PARP1
ETS1	PF4
ETS1	PLAU
ETS1	PRL
ETS1	PTHLH
ETS1	RHOC
ETS1	SLC26A3
ETS1	SPRY2
ETS1	SQSTM1
ETS1	TAF12
ETS1	TBXA2R
ETS1	TBXAS1
ETS1	TERT
ETS1	TFAP2A
ETS1	TGFBR2
ETS1	TMEM158
ETS1	TNC
ETS1	TNFSF14
ETS1	TP53
ETS1	TRA
ETS1	TRB
ETS1	VWF
ETS1	WAS
ETS1	WT1
ETS2	ANGPT2
ETS2	ANPEP
ETS2	APP
ETS2	CD163
ETS2	CDK1
ETS2	CDKN1A
ETS2	CDKN2A
ETS2	CGA
ETS2	CHRNE
ETS2	CSF2
ETS2	CSF3R
ETS2	CXCL8
ETS2	EGR1
ETS2	ERG
ETS2	FLI1
ETS2	ICAM1
ETS2	IL12B
ETS2	IL5
ETS2	LCK
ETS2	MDM2
ETS2	MMP1
ETS2	MMP2
ETS2	MMP3
ETS2	MMP9
ETS2	MSR1
ETS2	MYC
ETS2	PDE7A
ETS2	TERT
ETS2	TLR9
ETS2	TNC
ETS2	TP53
ETS2	VWF
ETV1	AR
ETV1	CAT
ETV3	MMP1
ETV3	NFKB1
ETV3	RELA
ETV4	AGTR1
ETV4	BDKRB1
ETV4	BTS1
ETV4	CCND2
ETV4	CCND3
ETV4	EGLN1
ETV4	ERBB2
ETV4	ETS1
ETV4	GBA
ETV4	MMP1
ETV4	MMP14
ETV4	MMP2
ETV4	MMP7
ETV4	MUC4
ETV4	PLAUR
ETV4	PTGS2
ETV4	SYN2
ETV4	TERT
ETV4	TGFBR2
ETV4	TIMP2
ETV4	TNF
ETV4	VIM
ETV5	ICAM1
ETV5	MMP2
ETV6	BBC3
ETV6	CDKN1A
ETV6	GAS2
ETV6	IGFBP5
ETV6	MAD2L1
ETV7	ETS1
ETV7	ETS2
ETV7	ETV6
EVX1	GSC
EWSR1	ATF1
EWSR1	CCK
EWSR1	EGR2
EWSR1	MITF
EWSR1	NR0B1
EWSR1	PHLDA1
EWSR1	POU4F1
EWSR1	TERT
EWSR1	TGFBR2
EZH2	ADAMTS1
EZH2	ADRB2
EZH2	ALDH1A1
EZH2	APC
EZH2	AXL
EZH2	BRCA1
EZH2	CCND1
EZH2	CCNE1
EZH2	CDH1
EZH2	CDKN1A
EZH2	CDKN2A
EZH2	CDKN2B
EZH2	CIITA
EZH2	CPEB1
EZH2	DACT3
EZH2	FBXO32
EZH2	FOXC1
EZH2	HDAC1
EZH2	HOXB13
EZH2	IGFBP1
EZH2	KPNB1
EZH2	MMP2
EZH2	MST1
EZH2	MYC
EZH2	PAX8
EZH2	PCNA
EZH2	PEBP1
EZH2	PIP5K1C
EZH2	POLR3D
EZH2	PRL
EZH2	PTEN
EZH2	RPLP0
EZH2	RUNX3
EZH2	SATB1
EZH2	SFRP1
EZH2	SNAI2
EZH2	SSTR1
EZH2	TP53
EZH2	TWIST1
EZH2	VDR
FHL2	CCND1
FHL2	CDKN1A
FHL2	CDKN1B
FHL2	NFKB1
FHL2	RELA
FIGLA	TCF3
FLI1	CCK
FLI1	COL1A2
FLI1	CTGF
FLI1	EP300
FLI1	ERG
FLI1	EYA3
FLI1	FLI1
FLI1	FOXM1
FLI1	GATA1
FLI1	GP6
FLI1	GP9
FLI1	HDAC1
FLI1	HMOX1
FLI1	ID2
FLI1	IGFBP3
FLI1	IL10
FLI1	ITGA2B
FLI1	MIR708
FLI1	MMP1
FLI1	MPL
FLI1	PF4
FLI1	PHLDA1
FLI1	TERT
FLI1	TGFBR2
FOS	ACTA1
FOS	BATF3
FOS	BCL2L1
FOS	CASP9
FOS	CCK
FOS	CCND1
FOS	CD40LG
FOS	CLU
FOS	CREM
FOS	CRP
FOS	CSTA
FOS	CXCL8
FOS	CYP1A2
FOS	DDIT3
FOS	ERCC4
FOS	EZR
FOS	FAS
FOS	FGFBP1
FOS	VEGFD
FOS	FMO4
FOS	FOS
FOS	FOXA1
FOS	GSTP1
FOS	HSPH1
FOS	IL1A
FOS	LRIG2
FOS	MELTF
FOS	MMP1
FOS	MMP3
FOS	MMP7
FOS	MMP9
FOS	MYC
FOS	NEFL
FOS	NFKB1
FOS	NGF
FOS	NOS2
FOS	NPPA
FOS	NPY
FOS	NQO1
FOS	NTF3
FOS	NTS
FOS	OXTR
FOS	PCK2
FOS	PDHA1
FOS	PGR
FOS	PLAU
FOS	PLAUR
FOS	PTGS2
FOS	SLC10A2
FOS	SMAD4
FOS	SMAD7
FOS	SOX7
FOS	SPI1
FOS	SPRR3
FOS	SRR
FOS	STAR
FOS	TP53
FOSB	CXCL8
FOSB	TGFB1
FOSB	TIMP1
FOSL1	CLU
FOSL1	EZH2
FOSL1	GCLC
FOSL1	ITGAV
FOSL1	ITGB3
FOSL1	IVL
FOSL1	MMP1
FOSL1	PLAUR
FOSL1	SFTPD
FOSL2	BCL6
FOSL2	BRCA1
FOSL2	CCR4
FOSL2	CLU
FOSL2	FOSL1
FOSL2	IBSP
FOSL2	IL5
FOSL2	IVL
FOSL2	MDM2
FOSL2	MYB
FOSL2	NOS2
FOSL2	PLAUR
FOSL2	TGFB1
FOSL2	TIMP1
FOSL2	UGT2B15
FOXA1	ABCA1
FOXA1	AGR2
FOXA1	APOB
FOXA1	BCL2
FOXA1	BRCA1
FOXA1	CCNG2
FOXA1	CFTR
FOXA1	ESR1
FOXA1	GCG
FOXA1	HSPA1A
FOXA1	KRT7
FOXA1	MYC
FOXA1	NF1
FOXA1	NKX2-1
FOXA1	RET
FOXA1	RPRM
FOXA1	SERPINC1
FOXA1	SFTPB
FOXA1	TFF1
FOXA1	UGT2B15
FOXA1	UGT2B17
FOXA2	ABCA1
FOXA2	AGR2
FOXA2	APOA1
FOXA2	CDH1
FOXA2	CFTR
FOXA2	COL18A1
FOXA2	GCG
FOXA2	GFER
FOXA2	MMP7
FOXA2	NKX2-1
FOXA2	NR5A2
FOXA2	PAX6
FOXA2	SERPINC1
FOXA2	SLCO1B3
FOXA2	SOX14
FOXA2	TCF7L2
FOXA2	TFF1
FOXA2	TPO
FOXA3	CYP3A4
[truncated: 6,427 more rows]
