# Supplementary material for: Is Immune Suppression Involved in the Ischemic Stroke? A Study Based on Computational Biology
Source: Front Aging Neurosci. 2022 Feb 10;14:830494. doi: 10.3389/fnagi.2022.830494 (PMC8896355; doi:10.3389/fnagi.2022.830494)
Supplement: Supplementary file 2 [file Data_Sheet_2.ZIP › Raw data_source data_working sheets - 2/step_6/trrust_rawdata.human.tsv]

AATF	BAX	Repression	22909821
AATF	CDKN1A	Unknown	17157788
AATF	KLK3	Unknown	23146908
AATF	MYC	Activation	20549547
AATF	TP53	Unknown	17157788
ABL1	BAX	Activation	11753601
ABL1	BCL2	Repression	11753601
ABL1	BCL6	Repression	15509806
ABL1	CCND2	Activation	15509806
ABL1	CDKN1A	Activation	11753601;9916993
ABL1	CSF1	Activation	23418320
ABL1	CSF1	Unknown	18619508
ABL1	FOXO3	Activation	15509806
ABL1	JUN	Activation	15145216
ABL1	JUN	Repression	19357699
ABL1	PIM1	Activation	15145216
ABL1	TP53	Activation	11753601
AES	EPHA3	Unknown	20676368
AES	LEF1	Activation	20676368
AES	RND3	Activation	23546594
AHR	ABCG2	Unknown	20460431
AHR	AHRR	Activation	18848529
AHR	ARNT	Unknown	19255421;8631989
AHR	BRCA1	Unknown	18259752
AHR	CA9	Repression	19154183
AHR	CCND1	Unknown	24380854
AHR	CCNG2	Activation	22596188
AHR	CYP1A1	Activation	12213390;9865727
AHR	CYP1A1	Repression	17012224
AHR	CYP1A1	Unknown	10359656;12376470;15325265;19376845;21357676;24639079;8631128;9698073
AHR	CYP1A2	Unknown	21357676
AHR	CYP1B1	Activation	16115918;19287966
AHR	CYP1B1	Unknown	12376470;19376845;21742528;24299737
AHR	CYP2B6	Unknown	19928584
AHR	FOS	Unknown	10478842
AHR	IL13	Unknown	22981205
AHR	IL1B	Unknown	23349129
AHR	IL6	Activation	20511231
AHR	IL6	Unknown	18483242;23349129
AHR	MFSD2A	Unknown	21736709
AHR	MT2A	Unknown	23994556
AHR	MYC	Unknown	11114727;16091746
AHR	PCNA	Activation	12417031
AHR	RFC3	Activation	12417031
AHR	UGT1A1	Activation	18172616
AHR	UGT1A6	Unknown	9466822
AIP	AHR	Activation	11469723
AIP	GREB1	Repression	21984905
AIP	NFKB2	Repression	21984905
AIP	RSF1	Repression	21984905
AIP	TFF1	Repression	21984905
AIRE	CHRNA1	Unknown	17687331
ANKRD1	NPPA	Repression	18273862
APBB1	GMPS	Repression	21453247
APC	AKT1	Repression	15888491
APC	AMHR2	Repression	12724325
APC	BIRC5	Unknown	11751382
APC	DLG1	Unknown	21858148
APC	DNMT1	Repression	12538344
APC	F8	Unknown	12010799
APC	KLF4	Unknown	12387883
APC	MYC	Repression	16510874
APC	NOS2	Activation	11935128
APC	ODC1	Repression	12112318
APC	PTGS2	Repression	10772828;12566320
APC	PTGS2	Unknown	11396184
APC	SGK1	Repression	18487207
APEX1	CCL2	Activation	17045925
APEX1	CD19	Activation	10666449
APEX1	CYP11B2	Repression	22652909
APEX1	NFKB1	Activation	17045925
APEX1	PTH	Repression	14633989
APEX1	RELA	Activation	17045925
APEX1	SLC5A5	Activation	14630715
AR	ACTA1	Activation	15623502
AR	AKR1C3	Repression	22971343
AR	AKT1	Activation	11278645
AR	AKT1	Repression	20589722
AR	ALDH1A3	Unknown	17526768
AR	ARG1	Activation	20711410
AR	ARG2	Activation	20711410
AR	ATAD2	Unknown	22771493
AR	BSG	Unknown	14633669
AR	BTG1	Repression	16281084
AR	BTG2	Repression	16281084
AR	CDK20	Activation	21747169
AR	CDC6	Activation	24583551
AR	CDC6	Unknown	18541154
AR	CDH1	Repression	18794357
AR	CDH11	Unknown	20191612
AR	CDH2	Activation	17297473;18535113
AR	CDK20	Activation	21747169
AR	CDK6	Unknown	15790678
AR	CDKN1A	Activation	10076995
AR	CDKN1A	Repression	16281084
AR	CLK3	Repression	16281084
AR	CRH	Repression	16446741
AR	CRISP1	Unknown	11223178
AR	CRISP3	Unknown	11223178
AR	CTNNB1	Activation	18535113
AR	CYP7B1	Repression	16630558
AR	EGFR	Activation	11556855;21613411
AR	ELK4	Unknown	18469865
AR	EP300	Activation	22334658
AR	ERBB2	Activation	21613411
AR	ERBB2	Unknown	21741601
AR	ERBB3	Activation	21741601
AR	ETV1	Activation	19789348
AR	FKBP4	Unknown	23192983
AR	FN1	Unknown	21055159
AR	FOLH1	Unknown	12539223
AR	FOXA1	Unknown	12750453
AR	GNMT	Unknown	23997240
AR	GREB1	Unknown	16496412
AR	GTF2F1	Unknown	9238003
AR	HMMR	Unknown	18174258
AR	HMOX1	Activation	11965035
AR	IFI16	Unknown	16494870
AR	IGF1R	Activation	15033751;17202144
AR	IGFBP3	Unknown	23859805
AR	JUN	Activation	20148354
AR	KISS1	Activation	18331266
AR	KISS1R	Activation	18331266
AR	KLF5	Unknown	19460858
AR	KLK1	Unknown	11532861
AR	KLK2	Unknown	11532861;16751804;20688158;9241247
AR	KLK3	Activation	10547578;11006269;11504717;11571582;12958311;16425097;16434977;16724108;17566103;20069563;21780100;22179832;23667504;8626436
AR	KLK3	Repression	16342680;9316650
AR	KLK3	Unknown	11059779;11238180;11532861;12376473;12539223;12648523;12651911;15368351;15543614;15557561;15640095;17011549;17075604;17094454;17426252;17433535;18780293;18829551;19274665;21308712;21981678;22245379;22473899;23884959;24307657;7514587;9052414;9211894
AR	KLK4	Unknown	12539223
AR	MED1	Unknown	17483314
AR	MID1	Unknown	24913494
AR	MUC1	Repression	21308711
AR	MYC	Unknown	24512546
AR	NAT1	Activation	17210686
AR	NDRG1	Unknown	17075604
AR	NFKB1	Repression	18386814
AR	NKX3-1	Activation	16697957;17303007
AR	NKX3-1	Unknown	11238180
AR	NOV	Unknown	23318417
AR	NRAS	Repression	16281084
AR	PC	Activation	18497079
AR	PSCA	Unknown	23330817
AR	PEBP1	Unknown	23095933
AR	PIGR	Unknown	11171058
AR	PIP	Unknown	21809344
AR	PMEPA1	Unknown	17075604;18703514
AR	PNRC1	Unknown	10894149
AR	KLK3	Unknown	24937452
AR	PTEN	Activation	23418309
AR	PTEN	Unknown	20729295;21532617
AR	PTGS2	Repression	18386814
AR	PTPN1	Unknown	22282656
AR	RELA	Repression	18386814
AR	REST	Repression	24163104
AR	SEPT7	Repression	16281084
AR	SERPINB5	Repression	16304843
AR	SESN1	Unknown	16751804
AR	SRD5A3	Unknown	22194926
AR	STIM1	Unknown	21432868
AR	TBP	Unknown	9238003
AR	TCF7L2	Unknown	12799378
AR	TGFA	Activation	11556855
AR	TH	Activation	16356647
AR	TJP1	Activation	18535113
AR	TMPRSS2	Activation	20308527;21761340
AR	TMPRSS2	Unknown	23192983
AR	TRPS1	Unknown	15613454
AR	TSC1	Repression	21036700
AR	TSC2	Repression	21036700
AR	UCN	Repression	23801677
AR	UGT2B15	Unknown	18302198
AR	USP26	Unknown	20501646
AR	VEGFA	Activation	16007189
AR	VEGFA	Unknown	23369005
AR	VIM	Repression	18535113
AR	WEE1	Repression	16281084
AR	WNT7B	Activation	21741601
AR	XIAP	Repression	20589722
ARID1A	CDKN1A	Unknown	21900401
ARID1A	IGH	Activation	18981111
ARID1A	SMAD3	Unknown	21900401
ARID1B	IGH	Activation	18981111
ARID3A	CDC6	Unknown	23659165
ARID3A	CDK1	Unknown	23659165
ARID3A	CR2	Unknown	19487031
ARID3A	E2F1	Unknown	23659165
ARID3A	PML	Activation	22010578
ARID3A	RBL1	Unknown	23659165
ARNT	AHR	Unknown	18540824
ARNT	BHLHE40	Unknown	12354771
ARNT	BRCA1	Unknown	16567799
ARNT	CA9	Activation	22387692
ARNT	CCNE1	Repression	21544813
ARNT	CDK2	Repression	21544813
ARNT	CTSD	Unknown	9611253
ARNT	CYP1A1	Activation	22387692
ARNT	CYP1A1	Unknown	12376470;19255421;19376845;8631128
ARNT	CYP1B1	Activation	16115918;19287966
ARNT	CYP1B1	Unknown	12376470;19255421;19376845;21742528;24299737
ARNT	EGLN2	Unknown	15178343
ARNT	EPO	Activation	8663540
ARNT	ESR1	Unknown	17991765
ARNT	FOS	Repression	21544813
ARNT	GAD1	Unknown	18335162
ARNT	HIF1A	Activation	14764593
ARNT	JUN	Repression	21544813
ARNT	MFSD2A	Unknown	21736709
ARNT	RELB	Unknown	17900530
ARNT	UGT1A6	Unknown	20854796
ARNT	VEGFA	Unknown	16774940;19020709
ARNTL	BHLHE40	Activation	19032342
ARNTL	CRY1	Activation	22750052
ARNTL	CRY1	Unknown	17660446
ARNTL	CRY2	Activation	22750052
ARNTL	CRY2	Unknown	17660446
ARNTL	PER1	Activation	17994337;22750052
ARNTL	PER1	Unknown	17660446;21479263
ARNTL	PER2	Activation	22750052
ARNTL	PER2	Unknown	17660446
ARNTL	PER3	Activation	22750052
ARNTL2	SERPINE1	Activation	22198637
ARX	KDM5C	Unknown	23246292
ARX	LMO1	Unknown	23771350
ARX	PAX4	Unknown	23771350
ARX	SHOX2	Unknown	23771350
ASCL1	CHRNA3	Unknown	20124469
ASCL1	CHRNA5	Unknown	20124469
ASCL1	CHRNB4	Unknown	20124469
ASCL1	DKK1	Repression	19744316
ASCL1	IGF2	Repression	20842449
ASCL1	PCSK6	Repression	11736660
ASCL1	TPH1	Repression	19744316
ASH1L	TGFB1	Unknown	22488473
ASH1L	TIMP1	Unknown	22488473
ASXL1	FABP4	Unknown	21047783
ATF1	BCL2	Unknown	10542244
ATF1	CCNA1	Repression	12044952
ATF1	CFTR	Activation	10075672
ATF1	CGA	Unknown	10341006
ATF1	CYP11B1	Unknown	11014212;11196473
ATF1	CYP11B2	Unknown	11196473
ATF1	ERBB2	Unknown	10698518
ATF1	FLT1	Unknown	7499271
ATF1	FTH1	Activation	17565989
ATF1	FTH1	Repression	17565989
ATF1	GABPA	Unknown	10585419
ATF1	IL10	Activation	10540320
ATF1	LDHA	Unknown	9632793
ATF1	MAP1LC3B	Activation	20514020
ATF1	MITF	Activation	12966428
ATF1	MITF	Unknown	20068147
ATF1	MUC2	Unknown	16227528
ATF1	NTS	Unknown	7791794
ATF1	PCSK1	Activation	8999965
ATF1	PLAUR	Unknown	12369939
ATF1	SLC20A1	Activation	11722845
ATF1	SLC22A8	Unknown	16809478
ATF1	TGFB2	Activation	11776974
ATF1	TH	Unknown	11108136
ATF1	TOP2A	Unknown	12104051
ATF1	USP7	Unknown	7642633
ATF2	APOC3	Activation	9760243
ATF2	ATF3	Activation	10979959;20581861;8576171
ATF2	CCND1	Activation	10464245;10915780
ATF2	CDKN1A	Unknown	10506225
ATF2	CYP11B1	Unknown	11014212;11196473
ATF2	CYP11B2	Unknown	11196473
ATF2	DUSP1	Unknown	17681939
ATF2	DUSP10	Unknown	17681939
ATF2	FAS	Unknown	19670268
ATF2	FASLG	Unknown	19670268;9710625
ATF2	FN1	Unknown	10471826
ATF2	KAT5	Repression	18397884
ATF2	IFNB1	Activation	17496231
ATF2	IFNB1	Unknown	10848607
ATF2	IFNG	Activation	12836278;18641343;20006311;20304822
ATF2	IMPDH2	Unknown	9278455
ATF2	INS	Activation	21278380
ATF2	INS	Unknown	10909971
ATF2	ITGB8	Unknown	21878622
ATF2	JUN	Activation	9502786
ATF2	MAP3K1	Unknown	9710625
ATF2	MMP2	Activation	17079470;17258390
ATF2	NOS3	Repression	16497991
ATF2	PCK1	Activation	12453892
ATF2	PCK2	Unknown	11042264
ATF2	PLAT	Activation	8647095
ATF2	PLAU	Unknown	10454570
ATF2	POLB	Activation	10518804
ATF2	PTGS2	Unknown	11278336;12057991
ATF2	RELA	Activation	21350211
ATF2	RETN	Activation	20360975
ATF2	ST3GAL5	Activation	21699754
ATF2	TGFB2	Repression	1400310
ATF2	TNF	Activation	10688670;10748079;10913190;20068037
ATF3	ADIPOR1	Repression	20696134
ATF3	ADIPOR2	Repression	20696134
ATF3	AK4	Unknown	23002211
ATF3	ASNS	Activation	12881527
ATF3	ASNS	Unknown	15385533
ATF3	CCL5	Unknown	10760799
ATF3	CD82	Unknown	21454613
ATF3	DDIT3	Activation	22753726
ATF3	GDF15	Activation	15670751
ATF3	ID1	Repression	20565867
ATF3	IFNG	Activation	20304822
ATF3	PCLAF	Unknown	19219066
ATF3	LDLR	Repression	21294679
ATF3	MMP2	Repression	11792711;15102941
ATF3	PENK	Unknown	7935470
ATF3	SELE	Repression	10964678
ATF3	TP53	Unknown	22991139
ATF4	APOE	Activation	22028770
ATF4	ASNS	Activation	11960987;16164412;17276738
ATF4	ASNS	Unknown	15385533;23403946
ATF4	ATF3	Activation	16246168;21801305
ATF4	ATF3	Unknown	22819556
ATF4	ATG5	Activation	20038797
ATF4	BGLAP	Unknown	21866569
ATF4	CA9	Unknown	19564335
ATF4	CCL2	Unknown	16931790
ATF4	CEBPB	Activation	16026328
ATF4	CHAC1	Activation	21737788
ATF4	CXCL8	Unknown	16931790
ATF4	DDIT3	Activation	16246168;17276738;20020050;21044953;21966512
ATF4	DDIT3	Unknown	17455323;22691366
ATF4	DDIT4	Activation	19059405;19439225
ATF4	DDR2	Activation	20564243
ATF4	DISC1	Unknown	12812986
ATF4	F7	Unknown	22848420
ATF4	FGF19	Activation	23205607
ATF4	FGF21	Activation	22233381
ATF4	HRK	Activation	23090478
ATF4	HSPA5	Repression	16205636
ATF4	IGFBP1	Activation	16687408
ATF4	IL6	Unknown	16931790
ATF4	IRF7	Repression	21148039
ATF4	MAP1LC3B	Activation	20038797;20514020
ATF4	MCL1	Unknown	22128141
ATF4	NDC80	Activation	17822787
ATF4	NUPR1	Activation	19946894
ATF4	PLAU	Activation	18829529
ATF4	PTGS2	Unknown	21244365
ATF4	S100P	Unknown	19073601
ATF4	SIGMAR1	Activation	22079628
ATF4	SIRT1	Activation	22363646
ATF4	SIRT1	Repression	21801305
ATF4	SIRT2	Repression	21801305
ATF4	TNFRSF10B	Unknown	21044953
ATF4	TRIB3	Activation	15775988
ATF4	TRIB3	Unknown	20592469;21220698
ATF4	VEGFA	Activation	15788408;18829529
ATF4	VEGFA	Unknown	18451308;22915762;23908598
ATF5	BCL2	Activation	21212266
ATF5	CCND3	Activation	16300731
ATF5	CREB1	Activation	17140605
ATF5	CYP2B6	Activation	18332083
ATF5	DISC1	Unknown	12812986
ATF5	EGR1	Unknown	19531563
ATF5	ID1	Repression	18701499
ATF5	SH2D1A	Unknown	18832568
ATF6	ATP2A2	Unknown	11595740
ATF6	BGLAP	Unknown	22102412
ATF6	DDIT3	Unknown	17455323
ATF6	DNAJC3	Activation	12601012
ATF6	HSPA5	Unknown	12713871
ATF6	MAFA	Repression	18450959
ATF6	NR0B2	Activation	18450959
ATF6	NUCB1	Activation	17686766
ATF6	PDX1	Repression	18450959
ATF6	RTN3	Activation	17191123
ATF6	SRF	Unknown	9271374
ATF6	STARD4	Activation	16579971
ATF6	WBP1	Activation	21841196
ATF6	XBP1	Unknown	20003459;24269637
ATF7	ERBB2	Unknown	10698518
ATF7	TAF12	Activation	15735663
ATM	APLF	Unknown	18077224
ATM	BAX	Activation	16214353
ATM	BCL2	Repression	16214353
ATM	CDKN1A	Unknown	12420214
ATM	CFLAR	Activation	19351839
ATM	CFLAR	Repression	20876284
ATM	DUSP1	Activation	17178844
ATM	FAS	Activation	19502594
ATM	FOXM1	Activation	21518729
ATM	GADD45A	Activation	20164679
ATM	IGF1R	Unknown	11172010
ATM	KLRK1	Activation	19767562
ATM	MCL1	Activation	20164679
ATM	MTF1	Unknown	12926986
ATM	PBK	Unknown	15220931
ATM	PCNA	Unknown	22362778
ATM	PMAIP1	Repression	20368352
ATM	PVR	Activation	21406724
ATM	PVR	Repression	21406724
ATM	SLC2A1	Repression	20676049
ATM	SP1	Repression	11466608
ATM	SP1	Unknown	12926986
ATM	TERF1	Repression	17694070
ATM	TNFRSF10B	Repression	19351839
ATM	VEGFA	Repression	20676049
ATOH1	HES6	Activation	17826772
ATOH1	MUC2	Activation	17000673
ATRX	HBA1	Repression	7697714
ATRX	HBA2	Repression	7697714
BACH1	HMOX1	Activation	17942419
BACH1	HMOX1	Repression	17409198;18550526;21982894
BACH1	MMP1	Activation	21873975
BACH2	BCL2	Unknown	18929412
BACH2	IL2	Unknown	18769450
BACH2	XBP1	Repression	24821775
BARD1	ESR1	Activation	20060929
BARX2	ESR1	Unknown	16636675
BATF	CD2	Unknown	22592317
BCL11A	GATA1	Activation	23071749
BCL11A	GATA1	Unknown	20542454
BCL3	CTCF	Repression	21912613
BCL3	EGFR	Activation	17881446
BCL3	MYB	Unknown	9694711
BCL3	NFKB1	Repression	11387332
BCL3	NFKB1	Unknown	14573596;7896265
BCL3	RELA	Unknown	7896265
BCL6	BCL2L1	Repression	11777915
BCL6	BCL6	Repression	12407182
BCL6	CCND2	Repression	15509806;22723377
BCL6	CD80	Repression	12860928
BCL6	CDKN1A	Repression	16142238
BCL6	CDKN2B	Repression	22723377
BCL6	CHEK1	Repression	18346918
BCL6	FCER2	Repression	11342629
BCL6	HDAC7	Repression	11929873
BCL6	IRF4	Repression	10601358
BCL6	LITAF	Repression	23795761
BCL6	MYC	Activation	21394099
BCL6	NFKB1	Repression	15611242
BCL6	PDCD2	Repression	20605493
BCL6	PDCD2	Unknown	11854457;17468402
BCL6	STAT3	Unknown	17951530
BCL6	SUMO1	Repression	22723377
BCL6	XBP1	Repression	24821775
BDP1	MYC	Unknown	12734418
BDP1	RB1	Unknown	12734418
BDP1	TP53	Unknown	12734418
BHLHE41	CCND1	Repression	18223678
BHLHE41	MLH1	Repression	24165159
BIN1	MYC	Unknown	9797456
BMI1	TERT	Repression	19903340
BPTF	HOXC8	Unknown	16728976
BRCA1	AREG	Repression	20103632
BRCA1	ASPM	Activation	16123590
BRCA1	ATM	Activation	22832221
BRCA1	BACH1	Unknown	14576433
BRCA1	BRCA2	Unknown	11405179
BRCA1	CASR	Unknown	21296416
BRCA1	CCNB1	Unknown	12647291
BRCA1	CCND1	Unknown	12032322
BRCA1	CDH3	Repression	22120723
BRCA1	CDH3	Unknown	19882246
BRCA1	CDKN1A	Activation	16735508;18025037;21245169
BRCA1	CDKN1A	Unknown	10196224;11394910;12647291;9926942
BRCA1	CDKN1B	Activation	18025037
BRCA1	CDKN1B	Unknown	16331276
BRCA1	CTSD	Repression	11244506
BRCA1	CXCL1	Repression	22120723
BRCA1	CYP19A1	Activation	21087664
BRCA1	CYP19A1	Unknown	19445691
BRCA1	CYP1A1	Unknown	16567799
BRCA1	CYP1B1	Unknown	16567799
BRCA1	DDB2	Activation	12170778
BRCA1	DDIT3	Activation	21700680
BRCA1	E2F6	Repression	17096023
BRCA1	EGFR	Repression	21396117
BRCA1	EGR1	Unknown	20103632
BRCA1	EP300	Activation	11782371
BRCA1	EP300	Unknown	11405179
BRCA1	ESR1	Activation	20060929
BRCA1	FOS	Unknown	11313879
BRCA1	FOXC1	Repression	22120723
BRCA1	FOXC2	Repression	22120723
BRCA1	FST	Activation	22685544
BRCA1	GADD45A	Activation	10962562;17428466;18025037
BRCA1	GADD45A	Repression	18350249
BRCA1	GADD45A	Unknown	11777930;12647291
BRCA1	HIF1A	Unknown	16543242
BRCA1	HMGA2	Repression	20007691
BRCA1	HNRNPA2B1	Repression	21099359
BRCA1	HSPA5	Repression	18776923
BRCA1	IFNA1	Activation	17374731
BRCA1	IGF1	Repression	18045956
BRCA1	IGF1R	Unknown	11001824;19223505
BRCA1	IRF7	Activation	17374731
BRCA1	IRF9	Activation	12212615
BRCA1	JAK1	Unknown	11163768
BRCA1	JAK2	Unknown	11163768
BRCA1	KHSRP	Repression	21099359
BRCA1	KRT17	Unknown	19882246
BRCA1	KRT18	Unknown	15831101
BRCA1	KRT5	Unknown	16241993;19882246
BRCA1	MAD2L1	Activation	15563594
BRCA1	MDC1	Unknown	22942284
BRCA1	MDM2	Activation	11256609
BRCA1	MYC	Unknown	12032322;12646176
BRCA1	RNASEL	Activation	15940267
BRCA1	S100A2	Activation	24556685
BRCA1	SIRT1	Activation	18851829;20160719;21407215;9000507
BRCA1	STAT1	Activation	17374731
BRCA1	STAT2	Activation	17374731
BRCA1	STAT3	Unknown	11163768
BRCA1	TFF1	Repression	11244506
BRCA1	TP63	Unknown	16241993
BRCA1	VEGFA	Activation	16543242
BRCA1	XPC	Unknown	12647291
BRCA2	DMC1	Unknown	17541404
BRCA2	PSMD3	Unknown	17563742
BRCA2	PSMD6	Unknown	17563742
BRCA2	RAD51	Unknown	12967658;17515904;19628690;20729859
BRD7	BRD2	Activation	12600283
BRD7	BRD3	Activation	12600283
BRD7	E2F3	Repression	16475162
BRD7	E2F3	Unknown	15137061
BRIP1	BARD1	Unknown	20451671
BRIP1	MLH1	Unknown	24351291
BRPF1	ING5	Unknown	18794358
BRPF1	MEAF6	Unknown	18794358
BTAF1	DR1	Repression	20627952
BTAF1	TBP	Repression	20627952
BTAF1	TBP	Unknown	14988402;15509807;16858867
BTF3	ABL2	Activation	17312387
BTF3	ATM	Activation	17312387
BTF3	EPHB2	Activation	17312387
BTF3	HPSE2	Activation	17312387
BTF3	MADCAM1	Repression	17312387
BTF3	MRVI1	Repression	17312387
BTF3	NFKB1	Repression	17312387
BTF3	RRAS2	Repression	17312387
BTF3	SSPN	Repression	17312387
BTG2	CCND1	Repression	15870875;16849553
BTG2	HRAS	Repression	20197462
BTG2	KLK3	Repression	21172304
BTG2	SPHK1	Activation	16516161
CBFA2T3	TCF12	Unknown	18456661
CBFA2T3	ZNF652	Repression	20116376
CBFB	GATA1	Unknown	8683991
CBFB	RUNX1	Unknown	24648201
CBFB	RUNX2	Unknown	24648201
CBFB	RUNX3	Unknown	24648201
CBX7	CCNE1	Repression	22214847
CBX7	CDH1	Activation	19706751
CBX8	CDKN1A	Repression	23474493
CDC5L	PLRG1	Unknown	11544257
CDCA7L	MAOB	Repression	20980443
CDX1	DSC2	Unknown	18819935
CDX1	IRF2BP2	Unknown	23185413
CDX1	KRT20	Unknown	19188603
CDX1	PCNA	Activation	11743638
CDX1	POSTN	Unknown	22215184
CDX1	PPARG	Activation	19059241
CDX1	PTGS2	Activation	21613300
CDX1	TBP	Unknown	17158164
CDX2	ABCB1	Unknown	20699370
CDX2	ACAT2	Activation	16274362
CDX2	APC	Activation	23393221
CDX2	APC	Unknown	24501326
CDX2	AXIN2	Activation	23393221
CDX2	AXIN2	Unknown	24501326
CDX2	CDH17	Activation	20568120
CDX2	CDH17	Unknown	12404231;15732140
CDX2	CDKN1A	Activation	12970742
CDX2	CFTR	Activation	22671145
CDX2	DSC2	Unknown	18819935
CDX2	ELMO3	Activation	20127720
CDX2	FUT2	Activation	22547830
CDX2	GSK3B	Unknown	24501326
CDX2	GSPT1	Unknown	22580340
CDX2	GSTP1	Unknown	22580340
CDX2	GUCY2C	Unknown	11684084
CDX2	HEPH	Activation	15825077
CDX2	IGFBP3	Repression	17297462
CDX2	KLF4	Activation	11521200
CDX2	KLF4	Unknown	23202735
CDX2	LCT	Activation	9148757
CDX2	MEP1A	Activation	22326557
CDX2	MUC17	Unknown	16737958
CDX2	MUC2	Activation	12559945
CDX2	PTGS2	Repression	15013430
CDX2	REG4	Unknown	23133598
CDX2	SLC15A1	Activation	16616718
CDX2	SLC9A2	Unknown	11254504
CDX2	SP1	Unknown	22580340
CDX2	TFF3	Activation	17182120
CDX2	UGT1A10	Activation	15044625
CDX2	UGT1A8	Activation	15044625
CDX2	UGT2B15	Unknown	20070244
CDX2	UGT2B17	Unknown	20070244
CDX2	VDR	Unknown	11450701;16604479;16883525;19960008
CEBPA	AFP	Unknown	15924879
CEBPA	ALB	Unknown	10542249
CEBPA	BCL2	Repression	12970736
CEBPA	CCL2	Activation	24429361
CEBPA	CD163	Unknown	10725797
CEBPA	CRMP1	Unknown	18524846
CEBPA	CSF1	Unknown	9632776
CEBPA	CSF2RA	Unknown	7565736
CEBPA	CSF3R	Activation	10453008
CEBPA	CXCR2	Unknown	18555777
CEBPA	CYP3A4	Unknown	15100175
CEBPA	DEFA1	Unknown	10706719
CEBPA	DEFA3	Unknown	10706719
CEBPA	ELANE	Activation	19620402
CEBPA	ELANE	Unknown	16247445
CEBPA	F9	Activation	8075306
CEBPA	FN1	Unknown	1320003
CEBPA	GAPDH	Unknown	12842822
CEBPA	HAMP	Activation	18671304
CEBPA	HK3	Unknown	24584857
CEBPA	HOMER3	Unknown	14645007
CEBPA	HSD17B11	Activation	21549806
CEBPA	HSPA4	Activation	2247079
CEBPA	ICAM1	Unknown	9916895
CEBPA	ID1	Unknown	22568493
CEBPA	IGF1	Activation	7708053
CEBPA	IGF2	Unknown	7659086
CEBPA	IL10	Unknown	12219016
CEBPA	IL3	Unknown	10453008
CEBPA	IL5	Unknown	10453008
CEBPA	IL6	Unknown	11975924
CEBPA	INSR	Activation	8288055
CEBPA	ITGAX	Activation	9360988
CEBPA	LEP	Activation	21983012
CEBPA	MAD1L1	Unknown	21345218
CEBPA	MSR1	Unknown	9743233
CEBPA	MYC	Repression	12032779
CEBPA	PCK1	Unknown	12237288
CEBPA	PCK2	Unknown	11042264
CEBPA	PRL	Unknown	17187171
CEBPA	S100A9	Activation	9706399
CEBPA	SAA1	Unknown	12410800
CEBPA	SERPINC1	Activation	8910619
CEBPA	SFTPD	Activation	11912209
CEBPA	SLC10A1	Unknown	11031103
CEBPA	SOCS3	Activation	19332118
CEBPA	SPI1	Unknown	24429361
CEBPA	SPP1	Activation	14712233
CEBPA	STAR	Activation	18583320
CEBPA	STAT3	Unknown	24429361
CEBPA	TLR9	Unknown	15294971
CEBPA	VLDLR	Unknown	10064725
CEBPB	ABCB1	Activation	15044620
CEBPB	ADM	Activation	9480831
CEBPB	ADM	Unknown	12630823
CEBPB	ALB	Unknown	10542249
CEBPB	ASNS	Unknown	15385533
CEBPB	BCL2L1	Unknown	19043455
CEBPB	BTS1	Unknown	9030974
CEBPB	CDKN1A	Activation	15041706
CEBPB	CR2	Unknown	19487031
CEBPB	CRP	Activation	12667216;23361365
CEBPB	CSF3R	Activation	10453008
CEBPB	CSH1	Unknown	10855690
CEBPB	CSH2	Unknown	10855690
CEBPB	CSRP1	Activation	14522018
CEBPB	CXCL8	Activation	15085176;15688424
CEBPB	CXCL8	Unknown	11120852
CEBPB	CYP19A1	Repression	11994385
CEBPB	CYP19A1	Unknown	7635140;8603036
CEBPB	DAPK1	Unknown	19521987
CEBPB	DDIT3	Unknown	16757577
CEBPB	F8	Unknown	10959692
CEBPB	FASLG	Unknown	12496392
CEBPB	FURIN	Activation	8132667
CEBPB	GADD45G	Unknown	11012671
CEBPB	GDF15	Activation	24086573
CEBPB	GFER	Repression	20690902
CEBPB	GFER	Unknown	20382118
CEBPB	GNLY	Unknown	12460196
CEBPB	HBB	Unknown	15833715
CEBPB	HP	Unknown	11331273
CEBPB	HSF1	Unknown	11801594
CEBPB	IL10	Unknown	12493739
CEBPB	IL13	Unknown	22981205
CEBPB	IL1B	Activation	17386941
CEBPB	IL1B	Unknown	10383163;10801783
CEBPB	IL24	Unknown	10942517
CEBPB	IL3	Unknown	10453008
CEBPB	IL4	Activation	7594540
CEBPB	IL4	Unknown	15048722
CEBPB	IL5	Unknown	10453008
CEBPB	IL6	Activation	10903137;8725624
CEBPB	IL6	Unknown	11120852
CEBPB	INSR	Activation	8288055
CEBPB	IRF4	Activation	19717648
CEBPB	MAD1L1	Unknown	21345218
CEBPB	MMP1	Unknown	19723873
CEBPB	OXTR	Activation	21734268
CEBPB	PCK2	Activation	8093246
CEBPB	PLAC1	Unknown	19652226
CEBPB	PRDM1	Activation	19717648
CEBPB	PRL	Unknown	10455153
CEBPB	PRSS50	Activation	18462069
CEBPB	PTGS2	Activation	16820889;18294142
CEBPB	PTGS2	Repression	18820298
CEBPB	PTGS2	Unknown	10956548;16699180;17556653;7559624
CEBPB	PTPN13	Unknown	11696979
CEBPB	S100A9	Activation	9706399
CEBPB	SAA1	Unknown	12410800
CEBPB	SAA2	Activation	8244997
CEBPB	SFTPD	Activation	11912209
CEBPB	SLC10A1	Unknown	11031103
CEBPB	SLC19A1	Activation	15652157
CEBPB	SLC5A8	Activation	20082847
CEBPB	STAR	Activation	18583320
CEBPB	STAR	Unknown	10473624;11111087;19150388
CEBPB	TFF3	Unknown	12297725
CEBPB	TNF	Unknown	10629048;9566900
CEBPB	TNFAIP6	Activation	7876106
CEBPB	TNFAIP6	Unknown	7935377
CEBPB	TOP1	Unknown	8524227
CEBPB	XBP1	Activation	19717648
CEBPD	C3	Unknown	8385337
CEBPD	CASP8	Unknown	24810056
CEBPD	CCL20	Activation	23028973
CEBPD	CXCL1	Activation	23028973
CEBPD	CYP19A1	Repression	11994385
CEBPD	DDIT3	Activation	20971808
CEBPD	DDIT3	Repression	22347430
CEBPD	GADD45G	Unknown	11012671
CEBPD	GAPDH	Unknown	12842822
CEBPD	IL23A	Activation	23028973
CEBPD	PDGFRA	Unknown	11278956
CEBPD	POU5F1	Activation	15284209
CEBPD	PPARG	Activation	10649448;18619497;20971808
CEBPD	PRL	Unknown	10455153
CEBPD	PTGS2	Unknown	7559624
CEBPD	SOD1	Activation	20385105
CEBPD	TNF	Unknown	10629048
CEBPD	TNFAIP6	Activation	23028973
CEBPE	CTSG	Unknown	16019164
CEBPE	GATA1	Repression	12202480
CEBPE	LTF	Unknown	12522000
CEBPE	MMP2	Unknown	19853299
CEBPE	MYC	Repression	12947005
CEBPE	PRG2	Repression	12202480
CEBPE	SPI1	Repression	12202480
CEBPG	HBB	Unknown	15833715
CEBPG	SFTPD	Activation	11912209
CEBPZ	APC	Activation	15087381
CEBPZ	COL11A1	Repression	12805369
CEBPZ	COL1A2	Unknown	8910550
CEBPZ	GZMB	Unknown	9857074
CEBPZ	MLH1	Repression	11704838
CEBPZ	SOX9	Unknown	15908194
CHD4	CD79A	Repression	23071088
CHD4	RNF8	Unknown	22531782
CHD8	BRCA1	Unknown	16949368
CHD8	CCNE2	Activation	19255092
CHD8	HOXA2	Unknown	20085832
CHD8	MYC	Unknown	16949368
CHD8	TYMS	Unknown	19255092
CIITA	COL1A1	Repression	16439692
CIITA	COL1A2	Repression	16439692
CIITA	COL1A2	Unknown	15247294
CIITA	CREBBP	Unknown	9858618
CIITA	FASLG	Unknown	14563113
CIITA	HLA-A	Activation	10329350
CIITA	HLA-B	Activation	11053628
CIITA	HLA-C	Activation	11053628
CIITA	HLA-DMA	Activation	9300700
CIITA	HLA-DMA	Unknown	7495736
CIITA	HLA-DMB	Activation	9300700;9600954
CIITA	HLA-DMB	Unknown	11332992;11889043;7495736
CIITA	HLA-DOA	Activation	11823510
CIITA	HLA-DOB	Activation	11823510
CIITA	HLA-DPB1	Unknown	11889043
CIITA	HLA-DQB1	Unknown	11332992
CIITA	HLA-DRA	Activation	9600954
CIITA	HLA-DRA	Unknown	10886240;11429551;11889043;9300692
CIITA	HLA-DRB1	Unknown	10886240
CIITA	HLA-DRB3	Unknown	10886240
CIITA	HLA-DRB4	Unknown	10886240
CIITA	HLA-DRB5	Unknown	10886240
CIITA	HLA-F	Unknown	11137213
CIITA	HLA-G	Unknown	11137218
CIITA	IL4	Activation	10946277
CIITA	IL4	Repression	10946277;17645498
CIITA	IRF1	Unknown	12052885;15950283
CIITA	IRF2	Unknown	15950283
CIITA	MMP9	Repression	15247301
CIITA	PLXNA1	Unknown	15814328
CIITA	PSMC5	Activation	22771340
CIITA	RAB4B	Unknown	17175541
CIITA	S100A4	Repression	17143014
CIITA	SIRT1	Repression	22064865
CIITA	SLC26A3	Unknown	9300700
CIITA	STAT1	Unknown	12052885
CITED2	MMP1	Repression	12960175
CITED2	MMP13	Repression	12960175
CLOCK	BHLHE40	Activation	19032342
CLOCK	BHLHE41	Activation	14672706
CLOCK	CRY1	Activation	22750052
CLOCK	CRY1	Unknown	17660446
CLOCK	CRY2	Activation	22750052
CLOCK	CRY2	Unknown	17660446
CLOCK	DEC1	Activation	14672706
CLOCK	KAT5	Unknown	18458078
CLOCK	NAMPT	Activation	19299583
CLOCK	NR0B2	Activation	20674862
CLOCK	NR3C1	Repression	21164265
CLOCK	PER1	Activation	17994337;22750052
CLOCK	PER1	Unknown	17660446;20551151;21479263
CLOCK	PER2	Activation	22750052
CLOCK	PER2	Unknown	17660446
CLOCK	PER3	Activation	22750052
CLOCK	STAR	Activation	17431006
CLOCK	TPO	Unknown	22284746
CNBP	MYC	Unknown	23774591
CNOT7	MSMB	Unknown	15937477
CNOT7	PMP22	Unknown	15937477
CNOT8	MSMB	Unknown	15937477
CNOT8	PMP22	Unknown	15937477
COPS5	CDKN1B	Repression	16951171
COPS5	VEGFA	Activation	12542982
CRABP2	RARA	Activation	16166294
CREB1	ACACA	Activation	19842072
CREB1	ADRA1A	Unknown	10520459
CREB1	AQP3	Unknown	18495115
CREB1	AR	Unknown	15994978;21457548
CREB1	BCL2	Activation	17290286
CREB1	BCL2	Unknown	10542244;19626458
CREB1	BCL2L11	Unknown	20367563
CREB1	BDKRB1	Unknown	10842322
CREB1	BDKRB2	Unknown	15632413
CREB1	BDNF	Activation	11719924
CREB1	CASP8	Activation	18342014
CREB1	CCK	Unknown	15030385;15073527
CREB1	CCL5	Unknown	11413310
CREB1	CD4	Unknown	9765424
CREB1	CGA	Unknown	10341006
CREB1	CRTC1	Unknown	17334997
CREB1	CXCR4	Unknown	11874984
CREB1	CYP11A1	Unknown	11057754
CREB1	CYP11B1	Unknown	11196473
CREB1	CYP11B2	Unknown	11196473
CREB1	CYP17A1	Unknown	2543297
CREB1	CYP19A1	Activation	15955695;16740737
CREB1	ERBB2	Unknown	10698518
CREB1	ETV3	Activation	14754893
CREB1	FLT1	Unknown	7499271
CREB1	FOS	Unknown	12432566
CREB1	FOXA1	Unknown	22577344
CREB1	GABPA	Unknown	10585419
CREB1	GRPR	Activation	18483184
CREB1	GSK3A	Unknown	11579131
CREB1	GSK3B	Unknown	11579131
CREB1	HLA-DOB	Unknown	12938212
CREB1	HLA-DQB1	Unknown	1324879
CREB1	HMOX1	Repression	14523007
CREB1	HPGD	Unknown	10650939
CREB1	IFNG	Activation	20006311;20685939
CREB1	IFNG	Repression	11907114
CREB1	IFNG	Unknown	7759501
CREB1	IL10	Activation	10540320;22140263
CREB1	IL10	Unknown	17202341
CREB1	IL2	Unknown	8814256
CREB1	IL5RA	Unknown	9742933
CREB1	IL6	Activation	8725624
CREB1	JUN	Repression	8647095
CREB1	JUN	Unknown	10403485
CREB1	LAPTM4B	Unknown	23469012
CREB1	LYL1	Activation	23000483
CREB1	MC2R	Activation	17712720
CREB1	MITF	Activation	19937254
CREB1	MMP2	Unknown	10506168
CREB1	MSMB	Unknown	9704017
CREB1	MUC4	Activation	19757157
CREB1	MUC4	Unknown	11418607
CREB1	MUC5AC	Activation	18676374
CREB1	NDC80	Activation	17822787
CREB1	NF1	Unknown	10435592
CREB1	NMNAT2	Unknown	22027994
CREB1	NOLC1	Activation	21266110
CREB1	NPY	Unknown	12967770
CREB1	NR2F1	Repression	15955695
CREB1	NR2F6	Repression	15955695
CREB1	NR4A3	Unknown	10701778
CREB1	NR5A2	Activation	18191017
CREB1	NRF1	Unknown	20587593
CREB1	NTS	Unknown	7791794
CREB1	ODC1	Unknown	1356108
CREB1	PCSK1	Activation	8999965
CREB1	PLAT	Repression	8647095
CREB1	PLAU	Unknown	11776974
CREB1	POLD2	Unknown	10978529
CREB1	PPM1D	Unknown	19015127
CREB1	PPP2CA	Activation	17526027
CREB1	PPP2R2B	Activation	20533062
CREB1	PRL	Unknown	17187171
CREB1	PSEN1	Activation	11116137
CREB1	PTGES	Unknown	20688046
CREB1	PTGS2	Activation	22919060
CREB1	RP1	Unknown	11593399
CREB1	RRM2B	Unknown	11978967
CREB1	SLC19A1	Unknown	11078737
CREB1	SLC20A1	Activation	11722845
CREB1	SLC22A8	Unknown	16809478
CREB1	SLC39A1	Unknown	19026724
CREB1	SMAD6	Activation	14755548
CREB1	SNAI1	Repression	15955695
CREB1	SNAI2	Repression	15955695
CREB1	SOX9	Unknown	17289023
CREB1	SPRY2	Unknown	14644509
CREB1	STMN1	Unknown	23000483
CREB1	TH	Unknown	11108136
CREB1	TLR9	Unknown	15294971
CREB1	TRH	Unknown	11134186;9827656
CREB1	UXT	Activation	17761951
CREB1	VIP	Unknown	1847391
CREB1	XPC	Unknown	21507255
CREB3	CXCR4	Activation	20473547
CREB3L1	SLC1A4	Repression	17617614
CREB3L4	DNAJC12	Unknown	24122553
CREB5	ATP6V0E1	Activation	21132541
CREB5	CFB	Activation	21132541
CREB5	DGKG	Activation	21132541
CREB5	DGKG	Repression	21132541
CREB5	LGALS3BP	Repression	21132541
CREB5	LY96	Repression	21132541
CREB5	MAPKAPK3	Activation	21132541
CREB5	MX1	Activation	21132541
CREB5	RASGRP3	Repression	21132541
CREB5	RDX	Repression	21132541
CREB5	STAT1	Repression	21132541
CREB5	TGFBR3	Activation	21132541
CREB5	TNFRSF11B	Repression	21132541
CREBBP	ALOX15	Activation	12517954
CREBBP	BRCA1	Unknown	23285190
CREBBP	CCK	Unknown	15030385
CREBBP	CDKN1A	Activation	15286705
CREBBP	CREB1	Activation	19564345
CREBBP	CSF2	Unknown	20439113
CREBBP	EGFR	Unknown	21464950
CREBBP	EP300	Unknown	15154850
CREBBP	EZH2	Unknown	25088689
CREBBP	HINFP	Activation	17826007
CREBBP	HOXA10	Activation	16849538
CREBBP	HOXA9	Activation	16849538
CREBBP	IL4	Activation	10946277
CREBBP	INSM1	Activation	17300785
CREBBP	IRF1	Activation	18497060
CREBBP	PCK2	Unknown	10085123;11997389
CREBBP	PPARA	Unknown	10542237
CREBBP	PSMC5	Activation	22771340
CREBBP	PTGS2	Unknown	11278336
CREBBP	RAD51	Unknown	23285190
CREBBP	RARA	Unknown	21110951
CREBBP	RS1	Unknown	18927113
CREBBP	S100A4	Unknown	17143014
CREBBP	TP53	Unknown	15154850
CREBBP	TRIM22	Unknown	23670564
CREG1	HSPA4	Repression	9710587
CREM	ACE	Activation	8901568
CREM	ACR	Unknown	11500964
CREM	FHL5	Unknown	16687568
CREM	CCL4	Repression	16443828
CREM	CCNA1	Unknown	7760825
CREM	CCNA2	Repression	9280058
CREM	CD247	Repression	16237091
CREM	CREB1	Repression	11988318
CREM	DUSP1	Repression	21325296
CREM	DUSP4	Repression	21325296
CREM	FASLG	Repression	11754361
CREM	FOS	Repression	21757709
CREM	G6PD	Repression	17273168
CREM	GPX4	Unknown	15225122
CREM	IL2	Repression	15841182
CREM	IL2	Unknown	12370343
CREM	IL5RA	Unknown	9742933
CREM	LDHC	Unknown	9510963
CREM	MC2R	Activation	17712720
CREM	MC2R	Repression	17712720
CREM	PLAT	Unknown	9851700
CREM	SLC5A5	Activation	18202121
CREM	SLC5A5	Repression	22510021
CREM	STAR	Unknown	19150388;22253417
CREM	TAF4	Unknown	10409662
CREM	TBP	Unknown	10409662
CREM	TH	Unknown	11108136
CREM	ZAP70	Unknown	16237091
CREB1	IBSP	Unknown	23485603
CRTC1	PPARGC1A	Activation	10893434
CRX	BEST1	Activation	18849347
CRX	NR2E3	Activation	18294621
CRX	RBP3	Activation	12409453
CRX	RBP3	Repression	15277472
CRX	RBP3	Unknown	11934446
CRX	RHO	Repression	15277472
CRX	RS1	Activation	18927113
CTBP1	BRCA1	Repression	20818429
CTBP1	BRCA2	Repression	18765668
CTBP1	CLDN7	Repression	19277896
CTBP1	KRT18	Unknown	15831101
CTCF	ANG	Unknown	24659782
CTCF	APP	Activation	11706010;9407128
CTCF	APP	Repression	11706010
CTCF	ASAP2	Unknown	23999061
CTCF	ATXN7	Unknown	21689595
CTCF	BBC3	Unknown	20818159
CTCF	BCL6	Repression	20733034
CTCF	BRCA1	Unknown	19466541;24725430
CTCF	CCND1	Unknown	18625744
CTCF	CELSR3	Unknown	25113559
CTCF	CSF2	Unknown	19158269
CTCF	DMPK	Unknown	11479593
CTCF	ETNK2	Unknown	18632798
CTCF	H19	Unknown	11431321;14654216;16391843;18458536;19209620;19584898;20966046;24725430
CTCF	PBXIP1	Unknown	22187427
CTCF	IGF2	Unknown	18458536;20966046;21536749;24725430
CTCF	IPO13	Unknown	23620300
CTCF	IRAK2	Unknown	15670593
CTCF	MEG3	Unknown	16331412
CTCF	MYC	Activation	19568426
CTCF	MYC	Repression	12032779;12524457
CTCF	MYC	Unknown	24725430;9591631
CTCF	NANOG	Unknown	22879976
CTCF	NF1	Unknown	21111075
CTCF	PAX6	Activation	16723452
CTCF	PAX6	Repression	16723452
CTCF	PAX6	Unknown	15096508;17122106
CTCF	PBXIP1	Unknown	22187427
CTCF	PTPRG	Unknown	21150880
CTCF	RAD21	Unknown	19826084
CTCF	RARRES1	Activation	22615834
CTCF	RBL2	Unknown	21325284
CTCF	SIX5	Unknown	11479593
CTCF	SLC6A4	Unknown	15229244;17360901;21309950;23765727
CTCF	TERT	Repression	16326864;19914212
CTCF	WT1	Unknown	24534946
CTCFL	BAG1	Activation	18413740
CTNNB1	AR	Unknown	16141201
CTNNB1	BIRC5	Unknown	19662654;19778454
CTNNB1	CCND1	Activation	17109766;20300972
CTNNB1	CCND1	Repression	16628468
CTNNB1	CCND1	Unknown	18679417;19662654;19778454
CTNNB1	CD44	Unknown	17724465
CTNNB1	CHGA	Unknown	21551321
CTNNB1	CLDN2	Activation	14751232
CTNNB1	FST	Unknown	24667650
CTNNB1	GLCE	Unknown	22805760
CTNNB1	GLI2	Unknown	19797115
CTNNB1	JUN	Activation	20300972
CTNNB1	JUN	Unknown	19671687
CTNNB1	MMP14	Activation	21517265
CTNNB1	MMP7	Activation	11158322;15000152
CTNNB1	MYC	Activation	20300972;21533051
CTNNB1	MYC	Unknown	17724465;18679417;19662654;19778454
CTNNB1	NCOA2	Unknown	16141201
CTNNB1	NRCAM	Unknown	17724465
CTNNB1	PLD1	Activation	20442281
CTNNB1	PPARD	Unknown	17724465
CTNNB1	PTGS2	Unknown	11396184
CTNNB1	RB1	Repression	16628468
CTNNB1	STARD7	Activation	21622533
CTNNB1	TCF7	Unknown	17724465
CTNNB1	VIM	Activation	12750294
CTNNBIP1	GLI2	Unknown	19797115
CTNNBIP1	MMP14	Unknown	14639622
CTNNBIP1	STMN2	Unknown	16712787
CUX1	CDKN1B	Unknown	19332113
CUX1	CFTR	Unknown	10075672
CUX1	CR2	Unknown	19487031
CUX1	CYBB	Activation	14605447
CUX1	ECT2	Unknown	21886810
CUX1	FTO	Unknown	23341774
CUX1	RACGAP1	Unknown	21886810
CUX1	WNT5A	Activation	17227781;23359789
DACH1	FOS	Repression	17182846
DACH1	PELP1	Unknown	19605405
DACH1	TNFSF11	Repression	17891780
DAXX	AIRE	Repression	20185822
DBP	ACKR1	Unknown	22122911
DBP	ALDOB	Activation	8383844
DBP	CYP3A4	Activation	18004209
DBP	CYP7A1	Activation	8617210
DDB1	CDKN2A	Unknown	19208841
DDB2	BCL2	Repression	20013802
DDB2	SOD2	Repression	18431487
DDB2	XPA	Unknown	24953096
DDIT3	ANKRD1	Repression	19299913
DDIT3	ASNS	Repression	18940792
DDIT3	ATF2	Repression	16164412
DDIT3	ATF5	Repression	16164412
DDIT3	ATG5	Activation	20038797
DDIT3	CDK2	Unknown	20017906
DDIT3	CEBPA	Repression	21983012
DDIT3	CXCL8	Unknown	18772138
DDIT3	IL6	Activation	12706815
DDIT3	MAP1LC3B	Activation	20038797
DDIT3	MCL1	Unknown	22253918
DDIT3	NOS3	Repression	22265908
DDIT3	RTN3	Activation	17191123
DDIT3	SIRT1	Repression	21801305
DDIT3	SIRT2	Repression	21801305
DDIT3	TF	Unknown	12939601
DDIT3	TNFRSF10B	Activation	15322075;15994939;18593935;18794136;21044953;21726997;21941003
DDIT3	TNFRSF10B	Repression	18172319;21941003
DDIT3	TNFRSF10B	Unknown	20157774;22328338
DDIT3	TRIB3	Activation	15775988;18940792
DDX5	H19	Unknown	20966046
DDX5	IGF2	Unknown	20966046
DEAF1	GDF5	Unknown	24861163
DEAF1	HTR1A	Repression	14507979
DEDD	CFLAR	Unknown	17193921
DEDD	FADD	Unknown	17193921
DEK	BCL2	Activation	17685435
DEK	BIRC3	Unknown	16829531
DEK	CXCL8	Unknown	16829531
DEK	HLA-DQB1	Unknown	12823858
DEK	PRDX5	Repression	19229864
DENND4A	ERBB2	Repression	23421821
DLX3	CGA	Activation	22446105
DLX4	BRCA1	Repression	20877436
DLX5	IBSP	Activation	16000302
DLX5	IBSP	Unknown	23485603
DLX5	IGFBP3	Unknown	17278996
DLX5	IRS2	Activation	21045156
DLX5	MYC	Activation	19497851
DMAP1	ATM	Unknown	23318425
DMAP1	BAX	Unknown	24559687
DMAP1	CDKN1A	Unknown	24559687
DMAP1	DNMT1	Unknown	20864525
DNMT1	BAG1	Unknown	18413740
DNMT1	BIRC5	Repression	17124180
DNMT1	BMP2	Repression	21551187
DNMT1	CASP8	Repression	20398055
DNMT1	CDH1	Repression	18049164
DNMT1	CDH1	Unknown	21846773
DNMT1	CDKN2A	Repression	17934516
DNMT1	CDKN2A	Unknown	17490527
DNMT1	CDKN2B	Unknown	19545050
DNMT1	CXCR4	Repression	19932585
DNMT1	EPCAM	Unknown	20940408
DNMT1	ESR1	Unknown	21655924;23242655
DNMT1	GAD1	Repression	19029285
DNMT1	HDAC1	Unknown	24475290
DNMT1	IL3	Repression	15735013
DNMT1	IL32	Repression	20889550
DNMT1	KIR2DL3	Unknown	19628706
DNMT1	MBD2	Repression	15618232
DNMT1	MGMT	Unknown	18555750
DNMT1	MSH2	Activation	16473673
DNMT1	PROM1	Unknown	20196115
DNMT1	RASSF1	Unknown	24247422
DNMT1	RB1	Repression	17934516
DNMT1	RELN	Repression	19029285
DNMT1	RGS10	Unknown	24475290
DNMT1	RUNX3	Unknown	22274925
DNMT1	SFRP1	Unknown	23770846;24374650
DNMT1	SFRP5	Unknown	24374650
DNMT1	TERT	Activation	19914212
DNMT1	TIMP3	Repression	22982189
DNMT1	TNFRSF10B	Repression	20398055
DNMT1	TP53	Unknown	24006445
DNMT1	VEGFA	Activation	17934516
DNMT3A	CDH6	Repression	19070387
DNMT3A	CDKN1A	Unknown	24957603
DNMT3A	CDKN2A	Unknown	17490527
DNMT3A	IGFBP3	Repression	19070387
DNMT3A	JUP	Unknown	17998942
DNMT3A	POU5F1	Unknown	22867868
DNMT3A	SETDB1	Unknown	16682412
DNMT3A	SFRP1	Unknown	24374650
DNMT3A	SFRP5	Unknown	24374650
DNMT3L	TDG	Repression	20428781
DR1	NR1I2	Activation	18305375
DR1	NR2C2	Unknown	21126370
DR1	PTGS2	Activation	11840453
DR1	TBP	Repression	16858867
DR1	TBP	Unknown	8670811
DRAP1	TBP	Unknown	15509807
DUX4	HEY1	Activation	24278031
E2F1	ABCB1	Activation	23542036
E2F1	APAF1	Activation	12149244;12766778;17600109
E2F1	APAF1	Unknown	15972851
E2F1	AR	Activation	21099103
E2F1	AR	Unknown	22508987
E2F1	ASF1B	Activation	17328667
E2F1	ATAD2	Unknown	22771493
E2F1	ATG5	Activation	18408756
E2F1	ATM	Activation	12527885;22832221
E2F1	ATM	Unknown	23993922
E2F1	AURKA	Activation	20300951
E2F1	AURKB	Unknown	15033491
E2F1	BBC3	Activation	17263886
E2F1	BCL2	Activation	11559537;12679318
E2F1	BIRC5	Activation	17848598;19102934
E2F1	BIRC5	Repression	19102934
E2F1	BIRC5	Unknown	23449974
E2F1	BMI1	Unknown	17360938
E2F1	BRCA1	Repression	20068145
E2F1	BRCA1	Unknown	18660752;19466541;23285190
E2F1	CASP7	Activation	12766778
E2F1	CCL3	Unknown	17707233
E2F1	CCNB1	Unknown	22508987
E2F1	CCND1	Activation	20220142;20655656;8618861
E2F1	CCND1	Unknown	19876926;22768064;8137237;9584162
E2F1	CCNE1	Activation	14618416;20220142;8618861
E2F1	CD2AP	Activation	22880102
E2F1	CDAN1	Unknown	19336738
E2F1	CDC6	Unknown	18541154
E2F1	CDCA7	Activation	16580749
E2F1	CDK1	Activation	14618416
E2F1	CDKN1A	Activation	10030670
E2F1	CDKN1A	Unknown	16923815
E2F1	CDKN1C	Unknown	20106982
E2F1	CDKN2A	Activation	11705881;12695664;12766778;15716352;22621932
E2F1	CHEK1	Unknown	18660752
E2F1	CHEK2	Activation	15024084
E2F1	CREBBP	Unknown	9238849
E2F1	CTNNBIP1	Activation	21532622
E2F1	CTSV	Unknown	23542171
E2F1	CUX1	Unknown	18347061
E2F1	DAPK2	Activation	18521079
E2F1	DBF4	Activation	18503552
E2F1	DDIT3	Unknown	20971808
E2F1	DHFR	Activation	14618416
E2F1	DIRAS3	Repression	16158053;16638845;16757345;17230502
E2F1	DNMT1	Repression	24502362
E2F1	DOK1	Unknown	23028047
E2F1	DRAM1	Activation	18408756
E2F1	DROSHA	Activation	24909689
E2F1	DUSP1	Activation	17638884
E2F1	E2F1	Unknown	7958836
E2F1	E2F6	Activation	16107498
E2F1	ECT2	Unknown	21886810
E2F1	ERCC1	Activation	22159227
E2F1	ERCC5	Activation	17893230
E2F1	ERICD	Repression	24168400
E2F1	ETV4	Activation	18687701
E2F1	FANCA	Activation	18438432
E2F1	FGFR1	Activation	19303924
E2F1	FHIT	Repression	15044096
E2F1	FLT1	Unknown	20516113
E2F1	FMN2	Unknown	23839046
E2F1	FOXM1	Activation	21518729
E2F1	FSHR	Unknown	11883315
E2F1	FZD1	Activation	23806799
E2F1	FZD1	Unknown	20051274
E2F1	GINS3	Unknown	17127213
E2F1	H19	Activation	15985428
E2F1	HIC1	Activation	19491197
E2F1	HMGA1	Activation	22389255
E2F1	HSPA5	Repression	18840615
E2F1	IL1B	Unknown	17707233
E2F1	IL23A	Unknown	17707233
E2F1	IRF3	Repression	21225257;22464952
E2F1	ISYNA1	Activation	15464731
E2F1	KDR	Unknown	20516113
E2F1	KIF2C	Activation	23610368
E2F1	KIF2C	Repression	18440323
E2F1	KIR3DL1	Activation	18358829
E2F1	LRBA	Activation	15064745
E2F1	MAP1LC3A	Activation	18408756
E2F1	MAP3K5	Activation	16476732;17287612
E2F1	MAP3K5	Unknown	16512785;19610065
E2F1	MAPK8	Unknown	20800677
E2F1	MCL1	Repression	11705881
E2F1	MCM5	Unknown	17210690
E2F1	MCM8	Unknown	16325355
E2F1	MCPH1	Activation	22136275
E2F1	MDM2	Repression	20837136
E2F1	MEFV	Activation	20805247
E2F1	MIR202	Unknown	24337320
E2F1	MT1G	Activation	15735762
E2F1	MUC4	Activation	22537161
E2F1	MYB	Unknown	8137237
E2F1	MYBL2	Activation	14618416;16299810
E2F1	MYC	Activation	11705881
E2F1	MYCN	Activation	14645238
E2F1	MYH10	Unknown	8931991
E2F1	NELL2	Unknown	23829315
E2F1	NOX4	Activation	18554521
E2F1	NPAT	Activation	12665581
E2F1	NRIP1	Activation	22629304
E2F1	PCNA	Activation	14618416
E2F1	PCSK6	Activation	17825503
E2F1	PDK4	Repression	21625432
E2F1	PEG10	Unknown	18625225
E2F1	PIN1	Unknown	20376080
E2F1	PLK1	Activation	24076372
E2F1	PNRC2	Repression	16181749
E2F1	PPARG	Activation	12110166
E2F1	PPARG	Unknown	20971808
E2F1	PPP1R13B	Activation	15706352;21479363
E2F1	PTPRO	Unknown	18644370
E2F1	RACGAP1	Unknown	21886810
E2F1	RAD51	Unknown	23285190
E2F1	RASGEF1B	Activation	18396012
E2F1	RASGRP1	Activation	18396012
E2F1	RB1	Activation	8264596
E2F1	RBM38	Activation	22798430
E2F1	RNF2	Unknown	17873902
E2F1	RPA2	Unknown	11313881
E2F1	RRM1	Activation	14618416
E2F1	RRM2	Activation	19416980
E2F1	RRP1B	Unknown	20040599
E2F1	SERPINB5	Activation	20197383
E2F1	SERPINE1	Repression	11402043;11559366
E2F1	SIVA1	Activation	15105421
E2F1	SIVA1	Activation	15105421
E2F1	SKP2	Activation	23352642
E2F1	SKP2	Unknown	17483325;20424123;23348237;24574749
E2F1	TERT	Activation	21411498;22207128
E2F1	TERT	Repression	21411498;22207128
E2F1	THBS1	Activation	20976175
E2F1	TLR3	Repression	22310660
E2F1	TNF	Unknown	17707233
E2F1	TNFSF11	Activation	18381203
E2F1	TOP2A	Activation	11313881
E2F1	TP53	Activation	15706352
E2F1	TP53	Repression	8557038
E2F1	TP53	Unknown	12625370;21441950;22241525
E2F1	TP53BP2	Activation	15706352
E2F1	TP53BP2	Unknown	19610065
E2F1	TP53INP1	Activation	15706352
E2F1	TP73	Activation	11115495;12766778;17980704
E2F1	TP73	Unknown	11988839;19188449
E2F1	TYMS	Activation	14618416;9748140
E2F1	TYMS	Unknown	10914714;14679120
E2F1	UHRF1	Activation	12838312;15361834
E2F1	UHRF1	Unknown	23023523
E2F1	ULK1	Activation	18408756
E2F1	VEGFA	Repression	20639906
E2F1	WWOX	Repression	15044096
E2F1	XRCC1	Activation	19031698
E2F1	ZNF350	Unknown	22768064
E2F2	CUX1	Unknown	18347061
E2F2	MAP3K5	Unknown	16512785
E2F3	AURKA	Activation	18776222
E2F3	CCNA2	Unknown	16909110
E2F3	CCNB1	Unknown	17098936
E2F3	CDC6	Unknown	18541154
E2F3	CDK1	Unknown	16909110
E2F3	CDKN1A	Activation	10030670
E2F3	CUX1	Unknown	18347061
E2F3	ERICD	Repression	24168400
E2F3	MAP3K5	Unknown	16512785
E2F3	MAPK8	Unknown	20800677
E2F3	PLK1	Unknown	16909110
E2F3	TFE3	Unknown	12748276
E2F3	VEGFA	Unknown	21372519
E2F4	AR	Unknown	22508987
E2F4	AURKB	Unknown	15033491
E2F4	BIRC5	Unknown	18504435
E2F4	BRCA1	Activation	20818429
E2F4	BRCA1	Repression	17106239;20133863;21701264;23108140
E2F4	BRCA1	Unknown	17001309
E2F4	CCNB1	Unknown	22508987
E2F4	CCND1	Unknown	9584162
E2F4	CDK2	Unknown	22447046
E2F4	CUX1	Unknown	18347061
E2F4	DIRAS3	Repression	16158053;16638845;16757345;17230502
E2F4	HCFC1	Activation	14532282
E2F4	PCLAF	Repression	23593430
E2F4	LIN54	Unknown	19725879
E2F4	LTBP4	Unknown	23741501
E2F4	MAP3K5	Unknown	16512785
E2F4	MCM10	Repression	15195143
E2F4	MYC	Unknown	17132729
E2F4	PEG10	Unknown	18625225
E2F4	PLK1	Repression	17981789
E2F4	PLK4	Unknown	24071582
E2F4	PPARG	Repression	12110166
E2F4	RAD51	Repression	20133863;21701264
E2F4	RAD51	Unknown	17001309
E2F4	TOPBP1	Repression	15195143
E2F4	TTK	Repression	17981789
E2F5	FSHR	Unknown	11883315
E2F5	LOXL2	Unknown	20012301
E2F5	MYC	Unknown	17132729
E2F6	APAF1	Repression	17600109
E2F6	BRCA1	Unknown	19466541
E2F6	BRD7	Unknown	16792505
E2F6	CYC1	Unknown	10998368
E2F6	E2F1	Repression	18562691
E2F6	IL13	Unknown	22981205
E2F6	PCLAF	Repression	23593430
E2F7	E2F1	Repression	18202719
E2F8	CCND1	Unknown	20068156
E2F8	E2F1	Repression	18202719
E4F1	CCNA2	Repression	15805267
E4F1	CCNA2	Unknown	14645522
EAF1	ELL	Activation	16006523
EAPP	ABCB1	Activation	23542036
EAPP	CDKN1A	Unknown	21258403
EAPP	CDKN2A	Repression	15716352
EAPP	MAOB	Repression	20980443
EBF1	ATF5	Unknown	20423929
EBF3	CDKN1A	Activation	19934318
ECD	GCGR	Repression	22908259
EED	CPEB1	Unknown	23788032
EGF	STAT1	Unknown	11939722
EGR1	ABCB1	Activation	11488907;7565762
EGR1	ABCB1	Unknown	10392899;10860921
EGR1	ACE	Activation	12433834
EGR1	ACE	Unknown	14679188
EGR1	ACHE	Unknown	7559515
EGR1	AKR1B1	Unknown	12890669
EGR1	ALOX5	Activation	9062372
EGR1	ALOX5	Repression	15517885
EGR1	ALOX5	Unknown	10436859
EGR1	AR	Repression	15517885
EGR1	ATF3	Activation	21205742
EGR1	ATF3	Unknown	16489044
EGR1	BCAR1	Activation	22431919
EGR1	CACNA1H	Unknown	22431737
EGR1	CCND1	Activation	11502738
EGR1	CCND1	Unknown	20590664
EGR1	CCND2	Unknown	20590664
EGR1	CD28	Unknown	10510368
EGR1	CDK5R1	Activation	15289351
EGR1	CDKN1A	Activation	12690110
EGR1	CHGA	Activation	12456801
EGR1	CXCL8	Repression	15517885
EGR1	CXCL8	Unknown	19837667
EGR1	CYP2B6	Activation	18303024
EGR1	DMRT1	Unknown	11870074
EGR1	EAPP	Activation	18588995
EGR1	EGFR	Activation	11830539
EGR1	EP300	Activation	18798221;20414733
EGR1	EP300	Unknown	15635605
EGR1	F3	Unknown	10707957;8576248
EGR1	FAP	Activation	20515787
EGR1	FAP	Repression	20515787
EGR1	FAS	Repression	9300687
EGR1	FASLG	Unknown	14563113
EGR1	FCER2	Repression	9300687
EGR1	FGF2	Activation	8702507
EGR1	FLT1	Unknown	10828020
EGR1	FN1	Activation	15608673;9933644
EGR1	FN1	Unknown	10783396
EGR1	GDF15	Activation	17715378
EGR1	GDF15	Unknown	14662774
EGR1	GDNF	Unknown	9729303
EGR1	GGPS1	Unknown	21983072
EGR1	HIF1A	Activation	18506761
EGR1	HPSE	Activation	15709168;16007175
EGR1	HPSE	Unknown	17656651;20403028
EGR1	HSD11B2	Repression	15659537
EGR1	HYAL1	Activation	18718911
EGR1	IFNG	Unknown	8900159
EGR1	IGF2	Activation	8634146
EGR1	IGF2	Unknown	10606246;11336542;9610618
EGR1	IL2	Unknown	12560487
EGR1	IL2RB	Unknown	9199305
EGR1	IL3	Activation	8035792
EGR1	IL6	Repression	15517885
EGR1	IMPDH2	Unknown	7896827
EGR1	KLK3	Repression	15517885
EGR1	LDLR	Activation	12235180
EGR1	LDLR	Unknown	12947119
EGR1	LHB	Activation	10319325
EGR1	LHB	Unknown	19106114
EGR1	LMTK2	Activation	15289351
EGR1	LTB	Unknown	8786306
EGR1	MMP14	Activation	17158885
EGR1	MYB	Repression	7559553
EGR1	NAB2	Activation	16260776;20506119
EGR1	NFKB1	Unknown	10671503
EGR1	PCSK2	Activation	9359835
EGR1	PDGFB	Activation	16092976
EGR1	PDGFC	Activation	15247255
EGR1	PLAU	Activation	21283769
EGR1	PLAUR	Activation	21283769
EGR1	POR	Unknown	10864447
EGR1	PPARG	Unknown	12011097
EGR1	PSEN2	Unknown	14585504
EGR1	PTEN	Activation	17516844;20514024
EGR1	PTEN	Unknown	20959484
EGR1	PTGES	Activation	21983014
EGR1	PTGS2	Repression	15517885
EGR1	PTP4A1	Unknown	9988683
EGR1	RBL2	Activation	22431919
EGR1	SLC4A2	Activation	22228178
EGR1	SLC4A2	Unknown	23121767
EGR1	SLC9A3	Activation	16464174
EGR1	SOD1	Activation	9867871
EGR1	SOX18	Unknown	20054233
EGR1	SPRY1	Unknown	21826097
EGR1	STIM1	Activation	20123987
EGR1	STMN1	Unknown	19786090
EGR1	SYN1	Activation	8195167
EGR1	SYN2	Unknown	7592648
EGR1	TBXA2R	Unknown	18698092
EGR1	TCF4	Activation	18798221
EGR1	TFPI2	Unknown	12757776
EGR1	TGFBR2	Unknown	10982796
EGR1	TH	Unknown	20124442
EGR1	TMPO	Activation	19747485
EGR1	TNF	Activation	10913190;14767560
EGR1	TNFSF10	Repression	17932312
EGR1	TOE1	Unknown	19508870
EGR1	TP53	Activation	9242687
EGR1	TP73	Unknown	16990849
EGR1	UBE2S	Activation	18780286
EGR1	VEGFA	Activation	20489156
EGR1	VEGFA	Repression	15517885
EGR1	VEGFA	Unknown	9049304
EGR1	WNT4	Repression	18281035
EGR1	WNT4	Unknown	21436631
EGR2	FASLG	Repression	19651900
EGR2	GJB1	Unknown	11493034
EGR2	IDO1	Unknown	24007274
EGR2	IGF2	Unknown	9610618
EGR2	IL6	Unknown	24007274
EGR2	LIF	Unknown	24007274
EGR2	MPZ	Unknown	21179557
EGR2	PTGS2	Unknown	24007274
EGR2	SCD5	Repression	22510410
EGR3	CAT	Activation	1906159
EGR3	NAB2	Activation	20506119
EGR3	SPRY1	Unknown	21826097
EHF	DCDC2	Repression	22733135
EHF	SPRR1B	Activation	12682075
EHMT2	BIRC5	Unknown	17124180
EHMT2	CDKN1A	Unknown	16287849
EHMT2	RUNX3	Activation	18850007
EHMT2	SIAH1	Repression	21847359
EIF2AK2	CD4	Unknown	8995707
EIF2AK2	IRS2	Unknown	20685959
ELF1	BRCA2	Unknown	10557089
ELF1	CD68	Activation	12676954
ELF1	CYBB	Unknown	10233904
ELF1	ERBB2	Unknown	7914192
ELF1	FCER1A	Repression	11971001
ELF1	FLI1	Activation	19829305
ELF1	MEIS1	Activation	20600580
ELF1	TEK	Activation	19674970
ELF1	TLR9	Unknown	15294971
ELF2	TEK	Activation	10347098
ELF2	VCP	Activation	18544453
ELF3	CLDN7	Unknown	17060315
ELF3	KRT4	Repression	10773884
ELF3	MMP9	Repression	18302674
ELF3	PTGS2	Unknown	15794755
ELF3	SPRR1A	Unknown	9733767
ELF3	SPRR1B	Activation	12682075
ELF3	SPRR2A	Activation	10773884
ELF3	SPRR3	Unknown	9889002
ELF3	TIMP3	Activation	12407165
ELF4	CXCL8	Activation	14625302
ELF4	CXCL8	Repression	12438253
ELF4	HBD	Activation	15286431
ELF4	MDM2	Unknown	23393136
ELF4	MMP9	Repression	12438253
ELF4	TP53	Repression	20805247
ELK1	CITED2	Unknown	16740701
ELK1	DAP3	Unknown	19536094
ELK1	EIF2AK1	Activation	19133234
ELK1	ERBB2	Unknown	7914192
ELK1	EZH2	Activation	22222375
ELK1	FOS	Unknown	11313879;11846562;20682780
ELK1	FOSL1	Activation	15806162
ELK1	FUT4	Unknown	11006292
ELK1	MCL1	Unknown	9880563
ELK1	MECOM	Activation	22689058
ELK1	MUC4	Activation	19757157
ELK1	PDGFB	Unknown	9690620
ELK1	PSEN1	Activation	12750007
ELK1	PTPRZ1	Unknown	20224786
ELK1	SKP2	Unknown	16969077
ELK1	SRF	Unknown	15531578
ELK1	TLR9	Unknown	15294971
ELK1	TNFRSF10B	Activation	21044953
ELK1	WISP2	Unknown	16740701
ELK1	ZFP36	Unknown	22433566
ELK3	MYH6	Repression	12933792
ELK4	FOS	Activation	9734357
ELK4	FOS	Unknown	11846562
ELK4	MCL1	Unknown	21846680
ELK4	NR2C2	Unknown	21126370
ELL	BAX	Repression	15851483
ELL	CDKN1A	Repression	15851483
ELL	E2F1	Repression	24344198
ELL	MDM2	Repression	15851483
EN1	UTRN	Repression	21672318
ENO1	HSD3B2	Unknown	15642786
ENO1	MYC	Repression	10681589;9119380
ENO1	MYC	Unknown	10528225;10802057;18490439;20412594;7880838
ENO1	MYCN	Unknown	15382088
ENO1	PTGS2	Unknown	19846662
EOMES	IFNG	Unknown	20056084
EP300	ABCB1	Unknown	22154511
EP300	ALOX15	Activation	12517954
EP300	BIRC5	Activation	19102934
EP300	BIRC5	Repression	19102934
EP300	BRCA1	Activation	23353771
EP300	BRCA1	Unknown	23285190
EP300	CA9	Activation	16270297
EP300	CCNB2	Unknown	12482752
EP300	CCND1	Unknown	20101207
EP300	CCNE1	Activation	12414652
EP300	CDKN1A	Activation	21245169
EP300	CDKN1A	Unknown	21858218;22000024
EP300	CDKN2B	Unknown	19419955;22000024
EP300	COL1A2	Unknown	24058639
EP300	CRABP1	Activation	18000064
EP300	CREBBP	Unknown	9651310
EP300	CXCL8	Unknown	19966855
EP300	CYBB	Repression	14605447
EP300	CYP1B1	Unknown	20631054
EP300	DNMT1	Activation	19275888
EP300	EIF2AK1	Activation	19133234
EP300	EPO	Activation	20368990
EP300	ERBB2	Unknown	9045619
EP300	EZH2	Unknown	25088689
EP300	GFAP	Activation	20414733
EP300	HINFP	Activation	17826007
EP300	IFNG	Activation	12836278
EP300	IGF1	Unknown	18281476
EP300	IGFBP3	Activation	12200149
EP300	IL12B	Activation	15482860
EP300	IL5	Unknown	16922677
EP300	IL6	Unknown	19966855
EP300	KLK3	Unknown	23884959
EP300	KRT16	Activation	12954631;16214953
EP300	LAMA3	Repression	10713141
EP300	MDM2	Unknown	11591713
EP300	MGMT	Unknown	22675172
EP300	MMP9	Activation	18985009
EP300	MYC	Repression	19279113
EP300	NFKB1	Unknown	9560267
EP300	NR0B2	Activation	18842595
EP300	NR1H4	Repression	18842595
EP300	PARP1	Unknown	17065349
EP300	PCNA	Repression	10618724
EP300	PTGS2	Activation	12471036
EP300	PTGS2	Unknown	12057991;17237818;17395887
EP300	RAD51	Unknown	23285190
EP300	RELA	Unknown	21146504
EP300	RS1	Unknown	18927113
EP300	S100A4	Unknown	17143014
EP300	SLC9A2	Unknown	11254504
EP300	TBXAS1	Activation	14565864
EP300	THBD	Repression	15677570
EP300	TP73	Activation	11115495
EP300	TRIM22	Activation	23670564
EP300	VCAM1	Activation	19281832
EP300	VEGFA	Activation	22789427
EP300	WT1	Activation	15752709;18064385
EP300	YY1	Unknown	11486036
EP300	ZEB1	Unknown	16804902
EPAS1	CA9	Activation	12171890
EPAS1	CCR7	Activation	19305150
EPAS1	COL10A1	Activation	20495570
EPAS1	FLT1	Activation	15192019;19616846
EPAS1	MMP14	Activation	15592504
EPAS1	MSC	Activation	21081659
EPAS1	PTPRZ1	Unknown	20224786
EPAS1	SERPINE1	Activation	15039136
EPAS1	USF2	Unknown	23991099
EPAS1	VEGFA	Activation	11301389;11751212;16900513;19080330
EPAS1	VEGFA	Unknown	15156561;16920734
ERCC2	BAX	Activation	22387547
ERCC2	BCL2	Repression	22387547
ERCC2	CDKN1A	Activation	22387547
ERCC2	CPD	Unknown	12713809
ERCC2	E2F1	Unknown	9400991
ERCC2	LAMTOR5	Repression	22387547
ERCC2	TP53	Activation	22387547
ERCC2	XPA	Unknown	24953096
ERF	ETS2	Repression	7588608
ERF	PRL	Repression	9822660
ERF	UTRN	Repression	17507653
ERG	ADAMTS1	Activation	19396168
ERG	CDH5	Unknown	19359602
ERG	CRISP3	Unknown	21814574
ERG	CXCL8	Repression	19359602;22235125
ERG	CXCR4	Activation	19396168;23918819
ERG	ENG	Activation	22235125
ERG	ENG	Unknown	19359602
ERG	EPB41L3	Repression	20860828
ERG	EPB41L4B	Activation	20860828
ERG	ERG	Activation	21536859
ERG	FGF2	Repression	12137767
ERG	HIST1H4L	Unknown	23185447
ERG	HMOX1	Unknown	10022513
ERG	HPGD	Unknown	21178489
ERG	ICAM1	Repression	22235125
ERG	ICAM2	Unknown	10574717;19359602
ERG	ILK	Repression	23027626
ERG	KCNN2	Unknown	23185447
ERG	PIM1	Activation	22140532
ERG	SOX4	Unknown	24435928
ERG	SPP1	Activation	21669963
ERG	TDRD1	Activation	23319146
ERG	TDRD1	Repression	23555854
ERG	TFF3	Unknown	21170267
ERG	TMPRSS2	Unknown	24418414
ERG	VIM	Activation	8895512
ERG	VWF	Activation	22235125
ERG	VWF	Unknown	19359602;9444957
ERG	WNT11	Activation	21242973
ERG	ZEB1	Unknown	21747944
ESR1	ABCG2	Unknown	10342828
ESR1	AHR	Unknown	10620335
ESR1	AMH	Activation	13678390
ESR1	AR	Activation	22391641
ESR1	AVP	Unknown	11089536
ESR1	BCL2	Activation	19148464
ESR1	BCL2	Unknown	10542244;11261829;9306964
ESR1	BLM	Activation	17268063
ESR1	BRCA1	Unknown	11782371
ESR1	BTG2	Repression	19117054
ESR1	CCNA2	Activation	17681750
ESR1	CCND1	Activation	12554765;15178330;17681750
ESR1	CCND1	Unknown	12929585;22892083
ESR1	CD24	Repression	18404683
ESR1	CDH1	Unknown	17893710
ESR1	CDK4	Unknown	22179484
ESR1	CDKN1A	Activation	11517191;15378598;16628468
ESR1	CDKN1A	Repression	17681750
ESR1	CDKN1B	Repression	17681750
ESR1	CEBPB	Unknown	19652226
ESR1	CHAT	Unknown	10037443
ESR1	CRH	Repression	12161509
ESR1	CRHBP	Activation	15345745
ESR1	CTNNB1	Repression	16628468
ESR1	CTSD	Unknown	10037443;19569049
ESR1	CXCL12	Unknown	18563714
ESR1	CYP19A1	Activation	12839940
ESR1	CYP1A1	Repression	15837795
ESR1	CYP1B1	Unknown	15126349
ESR1	CYP2C19	Repression	20675569
ESR1	DCT	Activation	15892717
ESR1	E2F1	Unknown	10446910;12697671
ESR1	EGFR	Unknown	12421825
ESR1	ESR1	Unknown	16636675
ESR1	ESRRA	Unknown	12960079
ESR1	F12	Activation	9794469
ESR1	FLT1	Unknown	17242190
ESR1	FOS	Unknown	10037443
ESR1	FOXP1	Activation	21901488
ESR1	GREB1	Activation	17666587
ESR1	GREB1	Unknown	21984905
ESR1	HSPB1	Activation	10960840
ESR1	HTRA2	Activation	21486948
ESR1	JAK2	Unknown	19876927
ESR1	JUN	Activation	11477071
ESR1	JUN	Unknown	10037443
ESR1	JUNB	Activation	11477071
ESR1	KDR	Activation	16574784
ESR1	KRT19	Activation	11026574
ESR1	MDM2	Unknown	12897156
ESR1	MICB	Unknown	23527639
ESR1	MMP13	Unknown	19185056
ESR1	MTA3	Unknown	15169784
ESR1	MYC	Unknown	11517191;19569049;22892083
ESR1	NQO1	Repression	20623181
ESR1	NR5A2	Unknown	16091743
ESR1	NRF1	Activation	21486948
ESR1	OXT	Unknown	10411324
ESR1	PELP1	Unknown	15087130
ESR1	PGR	Activation	10894148;12554765
ESR1	PGR	Unknown	10835496
ESR1	PLAC1	Activation	19652226
ESR1	PLAC1	Unknown	24304549
ESR1	PMAIP1	Activation	22216287
ESR1	PTMA	Repression	12149645
ESR1	RARA	Activation	9626663
ESR1	RET	Unknown	21737465;21947652
ESR1	RUNX2	Unknown	11604227
ESR1	SERPINB9	Unknown	11682627
ESR1	SERPINE1	Activation	15217907
ESR1	SP1	Unknown	19652226
ESR1	TAC3	Activation	14592957
ESR1	TERT	Activation	10805720;16690106;18754863
ESR1	TFF1	Activation	11517191;18543253
ESR1	TFF1	Unknown	10037443;21984905
ESR1	TGFA	Activation	11517191
ESR1	TGFA	Unknown	10828826
ESR1	TP53	Repression	17681750
ESR1	TYMS	Unknown	10875244
ESR1	UGT1A4	Activation	19546240
ESR1	UGT2B15	Activation	19487245
ESR1	VEGFA	Activation	19398483
ESR1	VEGFA	Unknown	10995484;14647449
ESR1	YWHAQ	Unknown	22329840
ESR1	ZEB1	Activation	22391641
ESR1	ZFHX3	Activation	21367855
ESR2	AVP	Unknown	11089536
ESR2	BRCA2	Repression	18765668
ESR2	CD68	Unknown	11517296
ESR2	CDKN1A	Activation	11517191
ESR2	CHAT	Unknown	10037443
ESR2	CRH	Repression	12161509
ESR2	CTSD	Unknown	10037443
ESR2	FOS	Unknown	10037443
ESR2	INSR	Repression	22099628
ESR2	JUN	Unknown	10037443
ESR2	MKNK2	Unknown	11013076
ESR2	OXT	Unknown	10411324
ESR2	PELP1	Unknown	15087130
ESR2	PTPRC	Unknown	11517296
ESR2	SERPINE1	Repression	15217907
ESR2	TERT	Unknown	12122114
ESR2	TFF1	Activation	11517191
ESR2	TFF1	Unknown	10037443
ESR2	TGFA	Activation	11517191
ESR2	VEGFA	Unknown	10995484
ESRRA	AHR	Unknown	10620335
ESRRA	CYP19A1	Activation	15955695;20351196;23340254
ESRRA	CYP19A1	Unknown	11973645
ESRRA	DAP3	Unknown	19536094
ESRRA	NR2F1	Repression	15955695
ESRRA	NR2F6	Repression	15955695
ESRRA	NRIP1	Activation	16923809
ESRRA	PNRC1	Unknown	10894149
ESRRA	SNAI1	Repression	15955695
ESRRA	SNAI2	Repression	15955695
ESRRB	BCAS2	Unknown	24667650
ESRRG	NR0B1	Activation	16314306
ETS1	ABCB1	Activation	20392592
ETS1	ANGPT2	Activation	15003510
ETS1	ANPEP	Activation	14507917
ETS1	ATXN2	Unknown	22914732
ETS1	BAX	Repression	17213822
ETS1	BMP4	Activation	15695386
ETS1	EMSY	Unknown	24582497
ETS1	CA9	Repression	18381358
ETS1	CASP1	Activation	16103071
ETS1	CD6	Unknown	19446338
ETS1	CD8A	Activation	8413295
ETS1	CDKN1A	Unknown	18955504
ETS1	CDKN2A	Unknown	17370299
ETS1	CHUK	Activation	15469934
ETS1	COL1A1	Unknown	16564026
ETS1	CR1	Unknown	10533284
ETS1	CSF2	Unknown	12475968
ETS1	CSF3R	Activation	7964503
ETS1	CSNK2A1	Unknown	19027835
ETS1	CSNK2B	Unknown	11389726
ETS1	CTGF	Unknown	16829517
ETS1	CTSB	Unknown	10701774
ETS1	CXCR4	Unknown	21741415
ETS1	DUSP6	Unknown	20097731
ETS1	ECE1	Activation	11723240;9595399
ETS1	EGR1	Activation	19074849
ETS1	EGR1	Unknown	9207063
ETS1	ERG	Activation	7731694
ETS1	F13A1	Unknown	10037697
ETS1	FGFBP1	Unknown	9668098
ETS1	FLI1	Activation	19829305
ETS1	FLT1	Unknown	10554042
ETS1	FOXD1	Unknown	9867825
ETS1	GP6	Activation	12377757
ETS1	GRPR	Activation	15300220
ETS1	HMOX1	Unknown	10022513
ETS1	HPGD	Unknown	10650939
ETS1	IGFBP1	Unknown	21401636
ETS1	IL2	Repression	7876544
ETS1	IL2RB	Activation	8413220
ETS1	IL3	Unknown	8704203
ETS1	IL5	Activation	10212281
ETS1	ITGB3	Unknown	11556732
ETS1	CIP2A	Activation	24280132
ETS1	LCK	Activation	7970721
ETS1	MDM2	Repression	11424091
ETS1	MGAT5	Unknown	10438459
ETS1	MMP1	Activation	15972796;16278291;17283078
ETS1	MMP1	Unknown	10949659;11556732;21244711
ETS1	MMP10	Unknown	20432469
ETS1	MMP13	Activation	22270366
ETS1	MMP3	Unknown	10358095;10949659;11556732;12034715
ETS1	MMP9	Activation	22270366
ETS1	MMP9	Unknown	10949659;11556732
ETS1	MUC4	Activation	19757157
ETS1	MYB	Activation	7848925
ETS1	NDRG1	Repression	18381358
ETS1	NKX3-1	Activation	20842667
ETS1	PARP1	Activation	11973649;24448423
ETS1	PARP1	Repression	10435618
ETS1	PF4	Activation	12609849
ETS1	PF4	Unknown	23848403
ETS1	PLAU	Unknown	10211993;11556732
ETS1	PRL	Activation	12200232
ETS1	PRL	Unknown	21401636
ETS1	PTHLH	Activation	15072578;8063775
ETS1	PTHLH	Unknown	11590145
ETS1	RHOC	Activation	21732343
ETS1	SLC26A3	Activation	7935445
ETS1	SPRY2	Unknown	14644509
ETS1	SQSTM1	Unknown	9762895
ETS1	TAF12	Unknown	18567809
ETS1	TBXA2R	Activation	18698092
ETS1	TBXAS1	Repression	14586398
ETS1	TERT	Repression	20842112
ETS1	TFAP2A	Activation	12843180
ETS1	TGFBR2	Activation	14976186
ETS1	TGFBR2	Unknown	10508522
ETS1	TMEM158	Activation	11822868
ETS1	TNC	Activation	15001984
ETS1	TNC	Unknown	10618716
ETS1	TNFSF14	Activation	12215452
ETS1	TP53	Unknown	10510472
ETS1	TRA	Activation	1535773
ETS1	TRA	Unknown	2237431
ETS1	TRB	Repression	1409722
ETS1	VWF	Unknown	9444957
ETS1	WAS	Unknown	10066431
ETS1	WT1	Activation	18064385
ETS2	ANGPT2	Activation	15003510
ETS2	ANPEP	Activation	14507917
ETS2	APP	Unknown	12890557
ETS2	CD163	Unknown	10725797
ETS2	CDK1	Unknown	7867724
ETS2	CDKN1A	Unknown	11114728
ETS2	CDKN2A	Unknown	17370299
ETS2	CGA	Activation	15637148
ETS2	CHRNE	Activation	9677435
ETS2	CSF2	Activation	12646185
ETS2	CSF3R	Activation	7964503
ETS2	CXCL8	Activation	12438253
ETS2	EGR1	Unknown	9207063
ETS2	ERG	Activation	7731694
ETS2	FLI1	Activation	19829305
ETS2	ICAM1	Activation	9572487
ETS2	IL12B	Unknown	10657616
ETS2	IL5	Activation	10212281;19487701
ETS2	LCK	Activation	7970721
ETS2	MDM2	Activation	12750288
ETS2	MMP1	Unknown	21244711
ETS2	MMP2	Unknown	19939245;22108824
ETS2	MMP3	Unknown	10358095
ETS2	MMP9	Activation	12438253
ETS2	MSR1	Activation	8114743
ETS2	MYC	Unknown	22108824
ETS2	PDE7A	Unknown	12737631
ETS2	TERT	Unknown	14611815
ETS2	TLR9	Unknown	15294971
ETS2	TNC	Unknown	10618716
ETS2	TP53	Unknown	10510472
ETS2	VWF	Unknown	9444957
ETV1	AR	Unknown	17505060
ETV1	CAT	Unknown	19763505
ETV3	MMP1	Unknown	10913304
ETV3	NFKB1	Repression	18025162
ETV3	RELA	Repression	18025162
ETV4	AGTR1	Activation	8206588
ETV4	BDKRB1	Unknown	10842322
ETV4	BTS1	Unknown	9030974
ETV4	CCND2	Activation	9339900
ETV4	CCND3	Activation	17467662
ETV4	EGLN1	Unknown	22075993
ETV4	ERBB2	Repression	10655108;15235125;16632435;17168666
ETV4	ERBB2	Unknown	7914192
ETV4	ETS1	Activation	8247540
ETV4	GBA	Unknown	9272862
ETV4	MMP1	Unknown	9794472
ETV4	MMP14	Activation	15756447;18425363
ETV4	MMP2	Unknown	10506168;15317818
ETV4	MMP7	Activation	11158322
ETV4	MMP7	Unknown	12851697
ETV4	MUC4	Activation	15461591
ETV4	PLAUR	Unknown	11234878
ETV4	PTGS2	Activation	11274170
ETV4	SYN2	Unknown	7592648
ETV4	TERT	Activation	14678994
ETV4	TGFBR2	Unknown	14976186
ETV4	TIMP2	Unknown	8810321
ETV4	TNF	Unknown	7896795
ETV4	VIM	Activation	8895512
ETV5	ICAM1	Activation	9572487
ETV5	MMP2	Unknown	22968857
ETV6	BBC3	Activation	16828711
ETV6	CDKN1A	Activation	16828711
ETV6	GAS2	Repression	20679491
ETV6	IGFBP5	Activation	17242174
ETV6	MAD2L1	Repression	20190817
ETV7	ETS1	Unknown	22615925
ETV7	ETS2	Unknown	22615925
ETV7	ETV6	Unknown	22615925
EVX1	GSC	Repression	22178155
EWSR1	ATF1	Unknown	9569031
EWSR1	CCK	Unknown	17438102
EWSR1	EGR2	Unknown	22327514
EWSR1	MITF	Activation	12966428
EWSR1	NR0B1	Unknown	18591936
EWSR1	PHLDA1	Repression	22323082
EWSR1	POU4F1	Unknown	15021903
EWSR1	TERT	Activation	14678994
EWSR1	TGFBR2	Repression	10508522
EZH2	ADAMTS1	Repression	22514714
EZH2	ADRB2	Repression	17996646
EZH2	ALDH1A1	Repression	22144423
EZH2	APC	Repression	22907428
EZH2	AXL	Activation	23077658
EZH2	BRCA1	Unknown	21406404
EZH2	CCND1	Activation	20132185;21697275
EZH2	CCNE1	Activation	20132185
[truncated: 7,396 more rows]
